# Supplementary material for: Grad‐seq in a Gram‐positive bacterium reveals exonucleolytic sRNA activation in competence control
Source: EMBO J. 2020 Mar 30;39(9):e103852. doi: 10.15252/embj.2019103852 (PMC7196914; doi:10.15252/embj.2019103852)
Supplement: Supplementary file 3 — Table EV1 [file EMBJ-39-e103852-s003.xlsx]

## Sheet: Strains
Table EV1: Strains Used.
Strain #	Organism	Characteristics	Comment	Reference
JVS-12009	S. pneumoniae TIGR4	wild type		Tettelin et al., Science, 2001
JVS-12010	S. pneumoniae TIGR4	Δcbf1::Sp		this study
JVS-12013	S. pneumoniae TIGR4	Δcbf1::Sp ΔbgaA::[tetM-PczcD-cbf1]	Δcbf1 complementation mutant with inducible zinc promoter	this study
JVS-12419	S. pneumoniae R6	wild type		Ottolenghi and Hotchkiss, J Exp Med, 1962
JVS-12420	S. pneumoniae R6	Δcbf1::Sp		this study
