# Supplementary material for: Grad‐seq in a Gram‐positive bacterium reveals exonucleolytic sRNA activation in competence control
Source: EMBO J. 2020 Mar 30;39(9):e103852. doi: 10.15252/embj.2019103852 (PMC7196914; doi:10.15252/embj.2019103852)
Supplement: Supplementary file 4 — Table EV2 [file EMBJ-39-e103852-s004.xlsx]

## Sheet: Legend
Table EV2: Primers used

## Sheet: NB probes
Oligo #	Sequence	Purpose	Reference
JVO-14661	ACAGCCCCTCGACACATAAC	NB probe for S. pneumoniae tmRNA	this study
JVO-14662	TACGTTCGTTTCCGCGTACT	NB probe for S. pneumoniae RnpB (a.k.a. RNase P; M1 RNA)	this study
JVO-14665	GGAGTTCATTAAATAAAGATATTAGATGAAAATCAAATTCAAACTAATTC	NB probe for S. pneumoniae csRNA5	Mann et al., PLoS Pathog, 2012
JVO-14666	CATGGGTACAGGTGTATCTC	NB probe for S. pneumoniae 5S rRNA	this study
JVO-14667	GGCTACCTCTATCAAGGTGTACTCCTTCTATACTATCCCTTGTGCTTTAG	NB probe for S. pneumoniae F41	Mann et al., PLoS Pathog, 2012
JVO-14673	CGACCTCACGCTTATCAGGC	NB probe for S. pneumoniae tRNA-Ile	this study
JVO-14856	TGAAGCTGTTTCCGTGTGAG	NB probe for S. pneumoniae 6S RNA	this study
JVO-14860	GGTTTTTGCACCTTACATTATGCGTTTTTGTGATTTTAAGACTTGTTAGC	NB probe for S. pneumoniae F45	Mann et al., PLoS Pathog, 2012
JVO-15000	AAGTTTAGGATATTTGTTACAACAAGTTAGGAGGTCTTCTTGTAACC	NB probe for S. pneumoniae csRNA3	Mann et al., PLoS Pathog, 2012
JVO-15001	ATTATGAAAAAGTTTTAGGAGTTTAAGTTAAGGTCTTCTTAACTTAT	NB probe for S. pneumoniae csRNA4	Mann et al., PLoS Pathog, 2012
JVO-17434	CCTGATTGGGTGGCTTCATT	NB probe for S. pneumoniae csRNA1 (3' end)	this study
JVO-17435	CGGTGGAGTTAAGGGAGATTA	NB probe for S. pneumoniae csRNA2 (3' end)	this study
JVO-17946	TAAAGTTAGGAGGTCTTTATTTAAT	NB probe for S. pneumoniae csRNA1/2 (5' end)	this study
JVO-17953	GAAATCCTCATCTCCCCACC	NB probe for S. pneumoniae comCDE	this study

## Sheet: Pull-down primers
Oligo #	Sequence	Purpose	Reference
JVO-14875	AAAAAAGCCACCGAATGCGGTGAC	tagging of S. pneumoniae csRNA3 – rev	this study
JVO-14879	AATAAAAGCCACCCATACAGGCGAC	tagging of S. pneumoniae csRNA5 – rev	this study
JVO-14887	AAAAAGCACCTAGTTTCCTAGATGCTAGC	tagging of S. pneumoniae F41 – rev	this study
JVO-14988	AAAAAGAAAACCACATGCCAAAAACTCCAC	tagging of S. pneumoniae F20 – rev	this study
JVO-14996	AATGGAGCCGGTGGGAGTCGAACCCACG	tagging of S. pneumoniae tmRNA – rev	this study
JVO-15296	AAAAAAGCCACCTGATTGGGTGGCTTCATTAG	tagging of S. pneumoniae csRNA1 – rev	this study
JVO-15299	AAAAAACTCCACCTGATTCGGTGGAGTTAAG	tagging of S. pneumoniae csRNA2 – rev	this study
JVO-15302	AAAAAATAAGCCGCCTGATTGGGCGAC	tagging of S. pneumoniae csRNA4 – rev	this study
JVO-15448	GTTTTTTTTAATACGACTCACTATAGGGAGACCTAGCCTATTAAATAAAGACCTCCTAACTTTATTTA	tagging of S. pneumoniae csRNA1/2 – fwd; use with JVO-15296/15299	this study
JVO-15449	GTTTTTTTTAATACGACTCACTATAGGGAGACCTAGCCTGGTTACAAGAAGACCTCCTAACTTGTTG	tagging of S. pneumoniae csRNA3 – fwd; use with JVO-14875	this study
JVO-15450	GTTTTTTTTAATACGACTCACTATAGGGAGACCTAGCCTATAAGTTAAGAAGACCTTAACTTAAACTC	tagging of S. pneumoniae csRNA4 – fwd; use with JVO-15302	this study
JVO-15451	GTTTTTTTTAATACGACTCACTATAGGGAGACCTAGCCTATTAAATAAAGACCTCCTAATATTATTTG	tagging of S. pneumoniae csRNA5 – fwd; use with JVO-14879	this study
JVO-15452	GTTTTTTTTAATACGACTCACTATAGGGAGACCTAGCCTAAAGCACAAGGGATAGTATAGAAGGAG	tagging of S. pneumoniae F41 – fwd; use with JVO-14887	this study
JVO-15453	GTTTTTTTTAATACGACTCACTATAGGGAGACCTAGCCTAATTGAATAGGAATCTGAAAGACTAGTAGC	tagging of S. pneumoniae F20 – fwd; use with JVO-14988	this study
JVO-15454	GTTTTTTTTAATACGACTCACTATAGGGAGACCTAGCCTGGGGTCGTTACGGATTCGACAGGCATTATG	tagging of S. pneumoniae tmRNA – fwd; use with JVO-14996	this study
RNA34	GGGAGACCUAGCCU	negative control RNA	this study
RNA35	AGGCUAGGUCUCCC-biotin	2’-O-methyl-RNA oligo adaptor with 3’ biotin tag for pulldown	Treiber et al., Mol Cell, 2017

## Sheet: in vitro transcription primers
Oligo #	Sequence	Purpose	Reference
JVO-14875	AAAAAAGCCACCGAATGCGGTGAC	in vitro transcription of S. pneumoniae csRNA3 – rev	this study
JVO-14876	GTTTTTTTTAATACGACTCACTATAGGGGTTACAAGAAGACCTCCTAACTTGTTG	in vitro transcription of S. pneumoniae csRNA3 – fwd	this study
JVO-14879	AATAAAAGCCACCCATACAGGCGAC	in vitro transcription of S. pneumoniae csRNA5 – rev	this study
JVO-14880	GTTTTTTTTAATACGACTCACTATAGGATTAAATAAAGACCTCCTAATATTATTTG	in vitro transcription of S. pneumoniae csRNA5 – fwd	this study
JVO-14992	GCTAAGCGACTTCCCTATCTCAC	in vitro transcription of S. pneumoniae 5S rRNA – rev	this study
JVO-14993	GTTTTTTTTAATACGACTCACTATAGGGTTAAGTGACGATAGCCTAGGAGATACAC	in vitro transcription of S. pneumoniae 5S rRNA – fwd	this study
JVO-15296	AAAAAAGCCACCTGATTGGGTGGCTTCATTAG	in vitro transcription of S. pneumoniae csRNA1 – rev	this study
JVO-15297	GTTTTTTTTAATACGACTCACTATAGGATTAAATAAAGACCTCCTAACTTTATTTA	in vitro transcription of S. pneumoniae csRNA1 – fwd	this study
JVO-16912	GCCACCTGATTGGGTGGCTTC	rev primer for in vitro transcription of truncated csRNA1, use with JVO-15297	this study
JVO-16913	GCCACCGAATGCGGTGACTC	rev primer for in vitro transcription of truncated csRNA3, use with JVO-14876	this study
JVO-16914	GCCACCCATACAGGCGAC	rev primer for in vitro transcription of truncated csRNA5, use with JVO-14880	this study

## Sheet: 3'RACE
Oligo #	Sequence	Purpose	Reference
E1	5’Phosphate‐UUCACUGUUCUUAGCGGCCGCAUGCUC‐idT	RNA adapter to allow reverse transcription	Fröhlich et al., Nucleic Acids Res, 2012
E3RACE	GGCCGCTAAGAACAGTGAA	Primer for reverse transcription	Fröhlich et al., Nucleic Acids Res, 2012
JVO-15297	GTTTTTTTTAATACGACTCACTATAGGATTAAATAAAGACCTCCTAACTTTATTTA	Forward primer for PCR amplification of cDNA	this study
M13	GTAAAACGACGGCCAG	Amplification/sequencing of plasmid inserts
M13rev	CAGGAAACAGCTATGAC	Amplification/sequencing of plasmid inserts
	idT = 3' inverted deoxythymidine

## Sheet: qPCR primers
Oligo #	Sequence	Purpose	Reference
JVO-16365	GAGTTGCGAACGGGTGAGTA	fwd 16S rRNA for S. pneumoniae DNase treatment control PCR	this study
JVO-16366	TCAGACTTCCGTCCATTGCC	rev 16S rRNA for S. pneumoniae DNase treatment control PCR	this study
JVO-16367	TCCTGTCTGGCAACGGATTG	fwd cbf1 qPCR S. pneumoniae	this study
JVO-16368	CCGTTTCAAAGGCATGGTGG	rev cbf1 qPCR S. pneumoniae	this study
JVO-16369	CCGTATGGCTCAATGGTGGA	fwd gyrA qPCR S. pneumoniae	this study
JVO-16370	TATAACGTTGAGCGGCAGCA	rev gyrA qPCR S. pneumoniae	this study

## Sheet: Strain construction primers
Oligo #	Sequence	Purpose	Reference
cbf1DF	GCACCAAGGTCTGACCCAAGTCCGTC	Deletion of cbf1	this study
cbf1DJ1R	TCACACGAACACGAAGTGACTAATCTTCATATTCTTCCTC		this study
cbf1DJ2F	CTTAATCAGCAACATTAATTTAAGAAAAATGAGCATTTTTTAGG		this study
cbf1DR	CATACCATTGACCGTTCCGCCACC		this study
cbf1DJ1F	ATGAAGATTAGTCACTTCGTGTTCGTGTGACTTGCACCAT		this study
cbf1DJ2R	ATTTTTCTTAAATTAATGTTGCTGATTAAGACGAGCAATAGAC		this study
cbf1DF2	CTAGAGACAAGACAGACCAACGTCTCC	Deletion of cbf1 (R6)	this study
cbf1DR2	GGTCCATAAAGCTTTTGGCAATAATAC		this study
cbf1VF	GACCCTTAATATCCAAAAGAGTGCC	Construction of cbf1-3xFLAG	this study
cbf13xFLAGR	AATCACCGTCATGGTCTTTGTAGTCATCTAAATCTGGTTTATAGAAGGAA		this study
AbRFLAGF	CAAAGATGACGACGATAAATAGTAATTCGTGTTCGTGTGACTTGCACCAT		this study
cbf1_nestedF	CGGACGCTCCGTCACATTGAG		this study
cbf1_nestedR	CGATACGGTCACCACTTGAACCTG		this study
cbf1_pGG8F	ATAACAAAGGAATGAGAAATATGAAGATTAGTCACATGAAAAAAGATGAG	Complementation of Dcbf1	this study
cbf1_pGG7R	AGCGACCGGCGCTCAGCTTATTAATCTAAATCTGGTTTATAGAAGGAAC		this study
pGG7F	TAAGCTGAGCGCCGGTCGCTAC		this study
pGG8R	ATTTCTCATTCCTTTGTTATAATAGATTTATG		this study

## Sheet: Competence assay primers
Oligo #	Sequence	Purpose	Reference
rpsLF	TTATGCTTTTGGACGTTTAGTACCGT	Competence assays	this study
101-rpsLR	CTCTCAAGAGTGTACAGGGACGTGC		this study
