# Supplementary material for: Grad‐seq in a Gram‐positive bacterium reveals exonucleolytic sRNA activation in competence control
Source: EMBO J. 2020 Mar 30;39(9):e103852. doi: 10.15252/embj.2019103852 (PMC7196914; doi:10.15252/embj.2019103852)
Supplement: Supplementary file 5 — Dataset EV1 [file EMBJ-39-e103852-s005.zip › Dataset_EV1.xlsx]

## Sheet: RNA-seq data
Gene	Feature	Start	End	Strand	Attributes	Fraction 1	Fraction 2	Fraction 3	Fraction 4	Fraction 5	Fraction 6	Fraction 7	Fraction 8	Fraction 9	Fraction 10	Fraction 11	Fraction 12	Fraction 13	Fraction 14	Fraction 15	Fraction 16	Fraction 17	Fraction 18	Fraction 19	Fraction 20	Pellet
SP_RS00005	CDS	197	1558	+	ID=cds-WP_000660618.1;Parent=gene-SP_RS00005;Dbxref=Genbank:WP_000660618.1;Name=WP_000660618.1;gbkey=CDS;inference=COORDINATES: similar to AA sequence:RefSeq:NP_357595.1;locus_tag=SP_RS00005;product=chromosomal replication initiator protein DnaA;protein_id=WP_000660618.1;transl_table=11	0.0126797	0.0752527	0.262797	0.386786	0.39573	0.559636	0.544309	0.653404	0.718174	0.921189	1	0.893242	0.638625	0.562724	0.489836	0.503751	0.412758	0.370774	0.237588	0.22005	0.895082
SP_RS00010	CDS	1717	2853	+	ID=cds-WP_000581157.1;Parent=gene-SP_RS00010;Dbxref=Genbank:WP_000581157.1;Name=WP_000581157.1;gbkey=CDS;inference=COORDINATES: similar to AA sequence:RefSeq:NP_357596.1;locus_tag=SP_RS00010;product=DNA polymerase III subunit beta;protein_id=WP_000581157.1;transl_table=11	0.0197311	0.128289	0.484866	0.696362	0.679367	0.667113	0.588551	0.734392	0.76451	0.857333	0.830695	0.697164	0.606577	0.494316	0.469927	0.553826	0.358278	0.368718	0.25399	0.232217	1
SP_RS00015	CDS	2918	3112	+	ID=cds-WP_000285194.1;Parent=gene-SP_RS00015;Dbxref=Genbank:WP_000285194.1;Name=WP_000285194.1;gbkey=CDS;inference=COORDINATES: similar to AA sequence:RefSeq:NP_357597.1;locus_tag=SP_RS00015;product=DUF951 family protein;protein_id=WP_000285194.1;transl_table=11	0.00938494	0.0912642	0.255504	0.268645	0.329521	0.493095	0.413893	0.482435	0.5456	1	0.85898	0.877846	0.507444	0.622029	0.41135	0.606638	0.350748	0.319683	0.110303	0.168952	0.770065
SP_RS00020	CDS	3196	4311	+	ID=cds-WP_001218714.1;Parent=gene-SP_RS00020;Dbxref=Genbank:WP_001218714.1;Name=WP_001218714.1;gbkey=CDS;inference=COORDINATES: similar to AA sequence:RefSeq:WP_002269933.1;locus_tag=SP_RS00020;product=redox-regulated ATPase YchF;protein_id=WP_001218714.1;transl_table=11	0.015566	0.121403	0.522344	0.889986	1	0.994638	0.859553	0.887517	0.800356	0.788736	0.71204	0.6187	0.485952	0.495665	0.463779	0.522474	0.351777	0.364879	0.222264	0.219225	0.7557
SP_RS00025	CDS	4382	4951	+	ID=cds-WP_000163932.1;Parent=gene-SP_RS00025;Dbxref=Genbank:WP_000163932.1;Name=WP_000163932.1;gbkey=CDS;inference=COORDINATES: similar to AA sequence:RefSeq:NP_357599.1;locus_tag=SP_RS00025;product=aminoacyl-tRNA hydrolase;protein_id=WP_000163932.1;transl_table=11	0.0105616	0.058002	0.21159	0.268645	0.260193	0.37025	0.377066	0.587379	0.555067	0.793232	0.770566	0.774821	0.604607	0.736021	0.651875	0.566819	0.507974	0.469803	0.330177	0.32972	1
SP_RS00030	CDS	4952	8461	+	ID=cds-WP_000258094.1;Parent=gene-SP_RS00030;Dbxref=Genbank:WP_000258094.1;Name=WP_000258094.1;gbkey=CDS;inference=COORDINATES: similar to AA sequence:RefSeq:NP_357600.1;locus_tag=SP_RS00030;product=transcription-repair coupling factor;protein_id=WP_000258094.1;transl_table=11	0.0140357	0.0776281	0.244958	0.322531	0.330812	0.360059	0.325301	0.396242	0.427611	0.478644	0.51453	0.4703	0.41468	0.411224	0.402655	0.446733	0.34782	0.401348	0.247412	0.258875	1
SP_RS00035	CDS	8519	8785	+	ID=cds-WP_001234978.1;Parent=gene-SP_RS00035;Dbxref=Genbank:WP_001234978.1;Name=WP_001234978.1;gbkey=CDS;inference=COORDINATES: similar to AA sequence:RefSeq:NP_357601.1;locus_tag=SP_RS00035;product=RNA-binding S4 domain-containing protein;protein_id=WP_001234978.1;transl_table=11	0.0214071	0.1237	0.384675	0.43048	0.402506	0.553479	0.45335	0.773175	0.845714	0.915442	0.818447	0.782517	0.506669	0.516967	0.503651	0.584478	0.396266	0.479005	0.266015	0.26328	1
SP_RS00040	CDS	8778	9146	+	ID=cds-WP_000041909.1;Parent=gene-SP_RS00040;Dbxref=Genbank:WP_000041909.1;Name=WP_000041909.1;gbkey=CDS;inference=COORDINATES: similar to AA sequence:RefSeq:NP_357602.1;locus_tag=SP_RS00040;product=septum formation initiator family protein;protein_id=WP_000041909.1;transl_table=11	0.00737862	0.0493548	0.202604	0.310457	0.356404	0.449635	0.453126	0.555968	0.712299	0.82782	0.86772	0.79848	0.543771	0.585389	0.418961	0.456602	0.32395	0.420773	0.223667	0.268286	1
SP_RS00050	CDS	9266	10534	+	ID=cds-WP_001224760.1;Parent=gene-SP_RS00050;Dbxref=Genbank:WP_001224760.1;Name=WP_001224760.1;gbkey=CDS;inference=COORDINATES: similar to AA sequence:RefSeq:YP_003445185.1;locus_tag=SP_RS00050;product=serine hydrolase;protein_id=WP_001224760.1;transl_table=11	0.0143114	0.101559	0.329716	0.466467	0.430753	0.611561	0.557813	0.696666	0.746827	0.893111	0.933866	0.876131	0.648292	0.568435	0.521044	0.495348	0.349872	0.429927	0.239999	0.258232	1
SP_RS00055	CDS	10531	11808	+	ID=cds-WP_001208979.1;Parent=gene-SP_RS00055;Dbxref=Genbank:WP_001208979.1;Name=WP_001208979.1;gbkey=CDS;inference=COORDINATES: similar to AA sequence:RefSeq:NP_357604.1;locus_tag=SP_RS00055;product=tRNA lysidine(34) synthetase TilS;protein_id=WP_001208979.1;transl_table=11	0.0184859	0.102132	0.29237	0.381983	0.392164	0.476982	0.453803	0.580522	0.601853	0.710938	0.732908	0.701336	0.486073	0.48153	0.456634	0.507832	0.330406	0.304657	0.214858	0.253902	1
SP_RS00060	CDS	11812	12354	+	ID=cds-WP_000892185.1;Parent=gene-SP_RS00060;Dbxref=Genbank:WP_000892185.1;Name=WP_000892185.1;gbkey=CDS;inference=COORDINATES: similar to AA sequence:RefSeq:NP_357605.1;locus_tag=SP_RS00060;product=hypoxanthine phosphoribosyltransferase;protein_id=WP_000892185.1;transl_table=11	0.017633	0.106234	0.350108	0.43969	0.453491	0.473667	0.515006	0.603312	0.681995	0.816452	0.877608	0.735022	0.588913	0.541552	0.525785	0.557558	0.398405	0.432247	0.325974	0.316273	1
SP_RS00065	CDS	12370	14328	+	ID=cds-WP_000744538.1;Parent=gene-SP_RS00065;Dbxref=Genbank:WP_000744538.1;Name=WP_000744538.1;gbkey=CDS;inference=COORDINATES: similar to AA sequence:RefSeq:NP_357606.1;locus_tag=SP_RS00065;product=ATP-dependent zinc metalloprotease FtsH;protein_id=WP_000744538.1;transl_table=11	0.0159449	0.0919339	0.324278	0.492298	0.581416	0.702767	0.640689	0.705688	0.702888	0.693439	0.678739	0.604961	0.486045	0.517236	0.51319	0.597608	0.429668	0.43616	0.314955	0.293752	1
SP_RS00070	CDS	14450	14929	+	ID=cds-WP_000588925.1;Parent=gene-SP_RS00070;Dbxref=Genbank:WP_000588925.1;Name=WP_000588925.1;gbkey=CDS;inference=COORDINATES: similar to AA sequence:RefSeq:NP_357607.1;locus_tag=SP_RS00070;product=sigma-70 family RNA polymerase sigma factor;protein_id=WP_000588925.1;transl_table=11	0.00673005	0.0478798	0.188133	0.271707	0.230502	0.393958	0.302108	0.630744	0.668285	0.979817	1	0.885206	0.697464	0.469005	0.415386	0.553307	0.330577	0.260739	0.185642	0.232219	0.74522
rna-SP_RS00075	tRNA	15023	15094	+	ID=rna-SP_RS00075;Parent=gene-SP_RS00075;anticodon=(pos:15056..15058);gbkey=tRNA;inference=COORDINATES: profile:tRNAscan-SE:1.23;locus_tag=SP_RS00075;product=tRNA-Glu	0.303266	0.564474	1	0.552932	0.662967	0.333366	0.368035	0.244381	0.182958	0.0799702	0.0929069	0.0688645	0.0952154	0.0772604	0.0468697	0.0371632	0.0480665	0.0291689	0.0181515	0.0288965	0.18158
rna-SP_RS00080	rRNA	15349	16900	+	ID=rna-SP_RS00080;Parent=gene-SP_RS00080;gbkey=rRNA;gene=rrsA;locus_tag=SP_RS00080;product=16S ribosomal RNA	0.00136083	0.012296	0.0542638	0.0718992	0.0892129	0.139008	0.183342	0.362072	0.604581	1	0.861362	0.697136	0.53099	0.459181	0.341982	0.27446	0.186568	0.154945	0.0911659	0.10522	0.472972
rna-SP_RS00085	tRNA	16945	17017	+	ID=rna-SP_RS00085;Parent=gene-SP_RS00085;anticodon=(pos:16978..16980);gbkey=tRNA;inference=COORDINATES: profile:tRNAscan-SE:1.23;locus_tag=SP_RS00085;product=tRNA-Ala	0.19276	0.64264	1	0.585394	0.486079	0.566337	0.362138	0.410341	0.352366	0.286415	0.220171	0.202421	0.158024	0.182117	0.153983	0.155461	0.135763	0.131981	0.0857822	0.115022	0.635054
rna-SP_RS00090	rRNA	17141	20044	+	ID=rna-SP_RS00090;Parent=gene-SP_RS00090;gbkey=rRNA;name=rrlA;locus_tag=SP_RS00090;product=23S ribosomal RNA	0.000581932	0.00279255	0.00937138	0.0130633	0.016512	0.0229844	0.0213744	0.0274405	0.0294723	0.0425326	0.0444467	0.0485824	0.210142	0.663469	0.894361	1	0.595675	0.512909	0.240451	0.229655	0.383613
rna-SP_RS00095	rRNA	20120	20235	+	ID=rna-SP_RS00095;Parent=gene-SP_RS00095;Dbxref=RFAM:RF00001;gbkey=rRNA;gene=rrfA;inference=COORDINATES: profile:INFERNAL:1.1.1;locus_tag=SP_RS00095;product=5S ribosomal RNA	0.00138187	0.0090866	0.0235059	0.0167892	0.0159908	0.0224829	0.0199428	0.0254617	0.0318577	0.0760667	0.111446	0.118183	0.311026	0.752766	1	0.990621	0.666784	0.531541	0.246828	0.215969	0.475596
rna-SP_RS00100	tRNA	20241	20314	+	ID=rna-SP_RS00100;Parent=gene-SP_RS00100;anticodon=(pos:20275..20277);gbkey=tRNA;inference=COORDINATES: profile:tRNAscan-SE:1.23;locus_tag=SP_RS00100;product=tRNA-Asn	0.170493	0.422609	1	0.574671	0.544262	0.337633	0.308267	0.275636	0.250482	0.204144	0.237541	0.208764	0.215762	0.293412	0.279261	0.254815	0.171734	0.128902	0.0658068	0.0858317	0.306896
SP_RS11515	CDS	20422	21267	+	ID=cds-SP_RS11515;Parent=gene-SP_RS11515;Note=internal stop;gbkey=CDS;inference=COORDINATES: similar to AA sequence:RefSeq:WP_076611222.1;locus_tag=SP_RS11515;product=IS630 family transposase;pseudo=true;transl_table=11	0.0294558	0.194354	0.703348	0.972172	0.961987	1	0.916228	0.982682	0.964634	0.927963	0.901242	0.824937	0.58232	0.479427	0.387391	0.403365	0.284982	0.243463	0.16331	0.163464	0.610696
SP_RS00130	CDS	22359	22601	+	ID=cds-WP_010963185.1;Parent=gene-SP_RS00130;Dbxref=Genbank:WP_010963185.1;Name=WP_010963185.1;gbkey=CDS;inference=COORDINATES: similar to AA sequence:RefSeq:NP_357614.1;locus_tag=SP_RS00130;product=hypothetical protein;protein_id=WP_010963185.1;transl_table=11	0.00548488	0.0644753	0.190263	0.257052	0.223359	0.349763	0.258386	0.424178	0.6191	0.967921	0.872658	1	0.578757	0.6385	0.550543	0.573919	0.364322	0.540903	0.269581	0.283882	0.823392
SP_RS00135	CDS	22832	24118	+	ID=cds-WP_000205044.1;Parent=gene-SP_RS00135;Dbxref=Genbank:WP_000205044.1;Name=WP_000205044.1;gbkey=CDS;inference=COORDINATES: similar to AA sequence:RefSeq:NP_357615.1;locus_tag=SP_RS00135;product=adenylosuccinate synthase;protein_id=WP_000205044.1;transl_table=11	0.00828025	0.058389	0.230704	0.376584	0.473618	0.650822	0.609859	0.759667	0.833209	1	0.982992	0.894486	0.643516	0.62921	0.524613	0.525613	0.386592	0.354632	0.214258	0.221895	0.821564
ccnC	ncRNA	24163	24261	+	name=ccnC	0.0496226	0.260737	0.555969	0.609717	0.509966	0.345778	0.354822	0.242341	0.206945	0.204233	0.27123	0.212668	0.25358	0.196884	0.188458	0.215675	0.177516	0.167324	0.133803	0.125569	1
SP_RS00140	CDS	24319	24786	+	ID=cds-WP_000291875.1;Parent=gene-SP_RS00140;Dbxref=Genbank:WP_000291875.1;Name=WP_000291875.1;gbkey=CDS;inference=COORDINATES: similar to AA sequence:RefSeq:NP_357616.1;locus_tag=SP_RS00140;product=nucleoside deaminase;protein_id=WP_000291875.1;transl_table=11	0.0069019	0.0723613	0.350079	0.451246	0.449201	0.633237	0.48862	0.764696	0.69003	0.996021	1	0.927204	0.64249	0.83064	0.610339	0.635875	0.38251	0.295543	0.18938	0.275751	0.697792
rna-SP_RS11525	ncRNA	24819	24916	+	ID=rna-SP_RS11525;Parent=gene-SP_RS11525;Dbxref=RFAM:RF00169;gbkey=ncRNA;gene=ffs;inference=COORDINATES: profile:INFERNAL:1.1.1;locus_tag=SP_RS11525;product=signal recognition particle sRNA small type	0.0456793	0.126622	0.219245	0.104956	0.116394	0.0898168	0.0829827	0.0902155	0.0983706	0.137071	0.154522	0.123364	0.377071	1	0.763272	0.807696	0.556895	0.415915	0.155271	0.167716	0.547013
SP_RS00145	CDS	24973	25416	+	ID=cds-WP_000701992.1;Parent=gene-SP_RS00145;Dbxref=Genbank:WP_000701992.1;Name=WP_000701992.1;Note=catalyzes the formation of dUMP from dUTP;gbkey=CDS;inference=COORDINATES: similar to AA sequence:RefSeq:NP_357617.1;locus_tag=SP_RS00145;product=dUTP diphosphatase;protein_id=WP_000701992.1;transl_table=11	0.00772158	0.0597526	0.221247	0.346375	0.337922	0.465619	0.428372	0.558437	0.658137	0.971011	1	0.983221	0.706226	0.72868	0.720759	0.717117	0.500439	0.502281	0.319489	0.32141	0.797185
SP_RS00150	CDS	25355	25933	+	ID=cds-WP_010976368.1;Parent=gene-SP_RS00150;Dbxref=Genbank:WP_010976368.1;Name=WP_010976368.1;gbkey=CDS;inference=COORDINATES: similar to AA sequence:RefSeq:NP_357618.1;locus_tag=SP_RS00150;product=histidine phosphatase family protein;protein_id=WP_010976368.1;transl_table=11	0.00691959	0.0394903	0.147824	0.2074	0.276358	0.351831	0.36116	0.543703	0.582059	0.839509	0.96315	1	0.684211	0.778066	0.71616	0.730684	0.542961	0.443797	0.323604	0.295711	0.860034
SP_RS00155	CDS	25947	27308	+	ID=cds-WP_074017595.1;Parent=gene-SP_RS00155;Dbxref=Genbank:WP_074017595.1;Name=WP_074017595.1;gbkey=CDS;inference=COORDINATES: similar to AA sequence:RefSeq:WP_006155545.1;locus_tag=SP_RS00155;product=DNA repair protein RadA;protein_id=WP_074017595.1;transl_table=11	0.008269	0.0601197	0.20856	0.308158	0.322984	0.462895	0.495705	0.62669	0.781382	0.926596	1	0.943953	0.764797	0.737326	0.720105	0.713423	0.537562	0.505852	0.322539	0.335502	0.84581
SP_RS00160	CDS	27312	27878	+	ID=cds-WP_001843998.1;Parent=gene-SP_RS00160;Dbxref=Genbank:WP_001843998.1;Name=WP_001843998.1;gbkey=CDS;inference=COORDINATES: similar to AA sequence:RefSeq:NP_357620.1;locus_tag=SP_RS00160;product=carbonic anhydrase;protein_id=WP_001843998.1;transl_table=11	0.0109047	0.0820635	0.301746	0.547659	0.704875	0.82053	0.821689	0.829556	0.898792	0.960998	1	0.801353	0.626754	0.599667	0.603771	0.603182	0.405422	0.35883	0.266103	0.267771	0.66735
SP_RS00165	CDS	27903	28112	+	ID=cds-WP_001850309.1;Parent=gene-SP_RS00165;Dbxref=Genbank:WP_001850309.1;Name=WP_001850309.1;gbkey=CDS;inference=COORDINATES: similar to AA sequence:RefSeq:WP_001812525.1;locus_tag=SP_RS00165;product=hypothetical protein;protein_id=WP_001850309.1;transl_table=11	0.0176944	0.148222	0.545795	0.906062	0.927179	1	0.994805	0.946505	0.882969	0.937359	0.891731	0.800352	0.559923	0.543595	0.479828	0.421059	0.319293	0.309329	0.166917	0.22371	0.500719
SP_RS00170	CDS	28094	28717	+	ID=cds-WP_001827117.1;Parent=gene-SP_RS00170;Dbxref=Genbank:WP_001827117.1;Name=WP_001827117.1;gbkey=CDS;inference=COORDINATES: similar to AA sequence:RefSeq:WP_001841095.1;locus_tag=SP_RS00170;product=PrsW family intramembrane metalloprotease;protein_id=WP_001827117.1;transl_table=11	0.0146416	0.109576	0.466986	0.7718	0.853871	0.933919	0.885745	1	0.946579	0.863061	0.880114	0.732343	0.56835	0.566813	0.506348	0.41346	0.308436	0.319287	0.199015	0.204409	0.795332
SP_RS00175	CDS	28862	29830	+	ID=cds-WP_000010163.1;Parent=gene-SP_RS00175;Dbxref=Genbank:WP_000010163.1;Name=WP_000010163.1;Note=catalyzes the formation of 5-phospho-alpha-D-ribose 1-phosphate from D-ribose 5-phosphate and ATP;gbkey=CDS;inference=COORDINATES: similar to AA sequence:RefSeq:YP_003445201.1;locus_tag=SP_RS00175;product=ribose-phosphate diphosphokinase;protein_id=WP_000010163.1;transl_table=11	0.0112259	0.0895932	0.462704	0.922155	1	0.865687	0.789324	0.753975	0.632319	0.539764	0.517685	0.420953	0.33576	0.326241	0.260661	0.265752	0.213525	0.213998	0.11622	0.121424	0.541988
SP_RS00180	CDS	29766	30245	-	ID=cds-WP_000436596.1;Parent=gene-SP_RS00180;Dbxref=Genbank:WP_000436596.1;Name=WP_000436596.1;gbkey=CDS;inference=COORDINATES: protein motif:HMM:PF14690.4;locus_tag=SP_RS00180;product=transposase;protein_id=WP_000436596.1;transl_table=11	0.0738311	0.448172	1	0.873695	0.972429	0.388397	0.250406	0.195908	0.247716	0.333143	0.215649	0.287954	0.318856	0.350859	0.0622624	0.195736	0.0344072	0.172307	0.140901	0.018744	0.21005
mir-2024	ncRNA	30305	30382	-	name=mir-2024	0.0716493	0.230757	1	0.734339	0.921301	0.54917	0.521568	0.542677	0.399411	0.473388	0.452235	0.342787	0.236179	0	0.372962	0.223559	0.0667834	0.0104049	0.0600058	0.375304	0.628382
SP_RS00185	CDS	30372	30710	-	ID=cds-WP_076709031.1;Parent=gene-SP_RS00185;Dbxref=Genbank:WP_076709031.1;Name=WP_076709031.1;gbkey=CDS;inference=COORDINATES: similar to AA sequence:RefSeq:NP_357624.1;locus_tag=SP_RS00185;product=damage-inducible protein CinA;protein_id=WP_076709031.1;transl_table=11	0.0445098	0.275995	0.778726	0.946474	0.908758	0.71485	0.606609	0.601656	0.649468	0.553133	0.450476	0.324036	0.328871	0.263868	0.333859	0.252003	0.205914	0.232849	0.119366	0.186642	1
SP_RS11530	CDS	30598	30841	-	ID=cds-SP_RS11530;Parent=gene-SP_RS11530;Note=frameshifted;gbkey=CDS;inference=COORDINATES: similar to AA sequence:RefSeq:WP_001836764.1;locus_tag=SP_RS11530;product=competence protein;pseudo=true;transl_table=11	0.013046	0.124262	0.510564	0.778522	0.752076	0.675099	0.558428	0.582753	0.662362	0.617596	0.522568	0.340456	0.296912	0.202776	0.245598	0.208554	0.274858	0.200411	0.0889068	0.158876	1
SP_RS00190	CDS	30929	31279	-	ID=cds-WP_060544779.1;Parent=gene-SP_RS00190;Dbxref=Genbank:WP_060544779.1;Name=WP_060544779.1;gbkey=CDS;inference=COORDINATES: similar to AA sequence:RefSeq:NP_357625.1;locus_tag=SP_RS00190;product=ribose-phosphate pyrophosphokinase;protein_id=WP_060544779.1;transl_table=11	0.0127779	0.110151	0.568835	1	0.935165	0.875606	0.69502	0.503587	0.696081	0.630441	0.498724	0.364981	0.270732	0.337636	0.26581	0.326831	0.20137	0.282361	0.21383	0.17636	0.746412
SP_RS00195	CDS	31535	34168	+	ID=cds-WP_001808750.1;Parent=gene-SP_RS00195;Dbxref=Genbank:WP_001808750.1;Name=WP_001808750.1;gbkey=CDS;inference=COORDINATES: similar to AA sequence:RefSeq:NP_357626.1;locus_tag=SP_RS00195;product=DNA polymerase I;protein_id=WP_001808750.1;transl_table=11	0.0131583	0.0887881	0.313379	0.427158	0.399431	0.492268	0.498024	0.590538	0.624103	0.640082	0.606472	0.522445	0.416928	0.447447	0.399399	0.440109	0.320753	0.367986	0.259933	0.254427	1
SP_RS00200	CDS	34253	34690	+	ID=cds-WP_000076479.1;Parent=gene-SP_RS00200;Dbxref=Genbank:WP_000076479.1;Name=WP_000076479.1;gbkey=CDS;inference=COORDINATES: similar to AA sequence:RefSeq:NP_357627.1;locus_tag=SP_RS00200;product=CoA-binding protein;protein_id=WP_000076479.1;transl_table=11	0.0178373	0.227428	0.779586	0.729264	0.539194	0.423377	0.373879	0.49742	0.707241	1	0.8326	0.682582	0.530868	0.513954	0.442258	0.488829	0.332773	0.194915	0.174102	0.162323	0.594521
SP_RS00205	CDS	34731	35012	+	ID=cds-WP_001827121.1;Parent=gene-SP_RS00205;Dbxref=Genbank:WP_001827121.1;Name=WP_001827121.1;gbkey=CDS;inference=COORDINATES: similar to AA sequence:RefSeq:YP_008719801.1;locus_tag=SP_RS00205;product=hypothetical protein;protein_id=WP_001827121.1;transl_table=11	0.0456548	0.361588	1	0.695337	0.707673	0.244156	0.244802	0.108806	0.078541	0.675809	0.276574	0.0809619	0.102268	0	0.0592153	0	0	0.669053	0.285814	0	0.498842
SP_RS00210	CDS	35009	36019	-	ID=cds-WP_000009144.1;Parent=gene-SP_RS00210;Dbxref=Genbank:WP_000009144.1;Name=WP_000009144.1;gbkey=CDS;inference=COORDINATES: similar to AA sequence:RefSeq:YP_003445217.1;locus_tag=SP_RS00210;product=YeiH family putative sulfate export transporter;protein_id=WP_000009144.1;transl_table=11	0.0177983	0.132211	0.38759	0.484562	0.469706	0.470143	0.530485	0.608392	0.707101	0.806559	0.878678	0.752003	0.611361	0.497465	0.47543	0.584153	0.386516	0.409339	0.329706	0.31423	1
SP_RS00215	CDS	36168	37337	+	ID=cds-WP_000366370.1;Parent=gene-SP_RS00215;Dbxref=Genbank:WP_000366370.1;Name=WP_000366370.1;Note=catalyzes the transamination of the aromatic amino acid forming a ketoacid%3B first step in aromatic amino acid degradation in lactococci;gbkey=CDS;inference=COORDINATES: similar to AA sequence:RefSeq:NP_357629.1;locus_tag=SP_RS00215;product=pyridoxal phosphate-dependent aminotransferase;protein_id…	0.0123638	0.0977299	0.364661	0.522751	0.612694	0.670706	0.613673	0.713073	0.636467	0.705283	0.672039	0.64756	0.400081	0.427673	0.366908	0.370862	0.324632	0.33869	0.236127	0.251313	1
SP_RS00220	CDS	37334	38104	+	ID=cds-WP_000616164.1;Parent=gene-SP_RS00220;Dbxref=Genbank:WP_000616164.1;Name=WP_000616164.1;gbkey=CDS;inference=COORDINATES: similar to AA sequence:RefSeq:NP_357630.1;locus_tag=SP_RS00220;product=DNA repair protein RecO;protein_id=WP_000616164.1;transl_table=11	0.0141732	0.0870494	0.28265	0.378346	0.410192	0.493426	0.527978	0.518282	0.554264	0.674644	0.714451	0.570688	0.480024	0.456024	0.405336	0.402048	0.287729	0.356203	0.216605	0.226832	1
SP_RS00225	CDS	38101	39093	+	ID=cds-WP_000717458.1;Parent=gene-SP_RS00225;Dbxref=Genbank:WP_000717458.1;Name=WP_000717458.1;gbkey=CDS;inference=COORDINATES: similar to AA sequence:RefSeq:NP_357631.1;locus_tag=SP_RS00225;product=phosphate acyltransferase PlsX;protein_id=WP_000717458.1;transl_table=11	0.00885956	0.0690349	0.264192	0.36808	0.354633	0.39509	0.371093	0.474296	0.484936	0.539494	0.601955	0.537908	0.468595	0.434252	0.406991	0.526538	0.360739	0.41386	0.301211	0.264743	1
SP_RS00230	CDS	39099	39332	+	ID=cds-WP_000136447.1;Parent=gene-SP_RS00230;Dbxref=Genbank:WP_000136447.1;Name=WP_000136447.1;gbkey=CDS;inference=COORDINATES: similar to AA sequence:RefSeq:NP_357632.1;locus_tag=SP_RS00230;product=acyl carrier protein;protein_id=WP_000136447.1;transl_table=11	0.00669456	0.0344614	0.121262	0.180932	0.198627	0.322947	0.275293	0.339145	0.359056	0.482934	0.49358	0.465127	0.337517	0.347534	0.347431	0.407833	0.30717	0.348933	0.324907	0.268453	1
SP_RS00235	CDS	39363	39668	+	ID=cds-SP_RS00235;Parent=gene-SP_RS00235;Note=incomplete%3B partial in the middle of a contig%3B missing start;gbkey=CDS;inference=COORDINATES: similar to AA sequence:RefSeq:WP_001105201.1;locus_tag=SP_RS00235;partial=true;product=IS5/IS1182 family transposase;pseudo=true;start_range=.,39363;transl_table=11	0.0120697	0.0488225	0.18185	0.212585	0.206388	0.294029	0.286092	0.32731	0.454018	0.469446	0.483884	0.491576	0.346187	0.436887	0.390559	0.526065	0.354657	0.431393	0.346179	0.311254	1
SP_RS00240	CDS	39871	40101	+	ID=cds-WP_001093487.1;Parent=gene-SP_RS00240;Dbxref=Genbank:WP_001093487.1;Name=WP_001093487.1;gbkey=CDS;inference=COORDINATES: similar to AA sequence:RefSeq:NP_357634.1;locus_tag=SP_RS00240;product=bacteriocin-like peptide BlpU;protein_id=WP_001093487.1;transl_table=11	0.00558366	0.0439209	0.17395	0.244416	0.272878	0.32599	0.341622	0.444712	0.516922	0.802593	0.676535	0.744924	0.461457	0.440997	0.393983	0.387648	0.326073	0.355734	0.266284	0.300921	1
F52	ncRNA	40337	40380	+	name=F52	0.0296732	0.208624	0.443356	0.361652	0.24417	0.226497	0.178241	0.206858	0.199779	0.178729	0.192656	0.192667	0.132483	0.153627	0.181418	0.288643	0.309811	0.48503	0.474309	0.350143	1
SP_RS00255	CDS	40816	42969	+	ID=cds-WP_000668284.1;Parent=gene-SP_RS00255;Dbxref=Genbank:WP_000668284.1;Name=WP_000668284.1;gbkey=CDS;inference=COORDINATES: similar to AA sequence:RefSeq:NP_357637.1;locus_tag=SP_RS00255;product=peptide cleavage/export ABC transporter;protein_id=WP_000668284.1;transl_table=11	0.00659404	0.0307261	0.118279	0.163825	0.194146	0.244246	0.193873	0.285229	0.279905	0.380006	0.441492	0.425786	0.258161	0.28481	0.329738	0.408476	0.236174	0.215256	0.212206	0.218046	1
SP_RS00260	CDS	42982	44331	+	ID=cds-WP_000801611.1;Parent=gene-SP_RS00260;Dbxref=Genbank:WP_000801611.1;Name=WP_000801611.1;gbkey=CDS;inference=COORDINATES: similar to AA sequence:RefSeq:NP_357638.1;locus_tag=SP_RS00260;product=HlyD family secretion protein;protein_id=WP_000801611.1;transl_table=11	0.0067439	0.0298532	0.101172	0.161963	0.113462	0.168613	0.148709	0.207439	0.286267	0.523644	0.431225	0.491817	0.310622	0.548298	0.366908	0.323427	0.23188	0.270952	0.243072	0.201671	1
SP_RS00270	CDS	45410	49135	+	ID=cds-WP_000361188.1;Parent=gene-SP_RS00270;Dbxref=Genbank:WP_000361188.1;Name=WP_000361188.1;gbkey=CDS;inference=COORDINATES: similar to AA sequence:RefSeq:YP_003445238.1;locus_tag=SP_RS00270;product=phosphoribosylformylglycinamidine synthase;protein_id=WP_000361188.1;transl_table=11	0.0148366	0.0864171	0.387095	0.307172	0.374424	0.24043	0.272633	0.427844	0.314894	0.270004	0.277216	0.540999	0.136674	0.301564	0.237411	0	0.318835	0.298047	0.0954925	0.255967	1
SP_RS00295	CDS	53071	54618	+	ID=cds-WP_000167081.1;Parent=gene-SP_RS00295;Dbxref=Genbank:WP_000167081.1;Name=WP_000167081.1;gbkey=CDS;inference=COORDINATES: similar to AA sequence:RefSeq:WP_006146083.1;locus_tag=SP_RS00295;product=bifunctional phosphoribosylaminoimidazolecarboxamide formyltransferase/IMP cyclohydrolase;protein_id=WP_000167081.1;transl_table=11	0.0136002	0.0691337	0.193547	0.271335	0.296419	0.297675	0.299897	0.344652	0.323641	0.240004	0.266949	0.255472	0.284737	0.150782	0.316548	0.217415	0.194844	0.124186	0.17507	0.142204	1
SP_RS00300	CDS	54740	56002	+	ID=cds-WP_000772229.1;Parent=gene-SP_RS00300;Dbxref=Genbank:WP_000772229.1;Name=WP_000772229.1;gbkey=CDS;inference=COORDINATES: similar to AA sequence:RefSeq:NP_357646.1;locus_tag=SP_RS00300;product=phosphoribosylamine--glycine ligase;protein_id=WP_000772229.1;transl_table=11	0.0118693	0.114071	0.333869	0.479188	0.524194	0.577032	0.523456	0.556197	0.661277	0.612009	0.905572	0.649199	0.77904	0.452346	0.498563	0.355769	0.510136	0.178828	0.229182	0.358353	1
SP_RS00305	CDS	56405	56893	+	ID=cds-WP_000805601.1;Parent=gene-SP_RS00305;Dbxref=Genbank:WP_000805601.1;Name=WP_000805601.1;gbkey=CDS;inference=COORDINATES: similar to AA sequence:RefSeq:WP_000805607.1;locus_tag=SP_RS00305;product=5-(carboxyamino)imidazole ribonucleotide mutase;protein_id=WP_000805601.1;transl_table=11	0.0148366	0.1037	0.338708	0.675778	0.374424	0.48086	0.545267	0.570459	0.314894	0.780012	0.677639	0.721332	0.273347	0.904692	0.712234	0.237179	0.212557	0.596095	0.38197	0.511933	1
SP_RS00310	CDS	56880	57971	+	ID=cds-WP_000099054.1;Parent=gene-SP_RS00310;Dbxref=Genbank:WP_000099054.1;Name=WP_000099054.1;gbkey=CDS;inference=COORDINATES: similar to AA sequence:RefSeq:WP_000099033.1;locus_tag=SP_RS00310;product=5-(carboxyamino)imidazole ribonucleotide synthase;protein_id=WP_000099054.1;transl_table=11	0.0101559	0.0667595	0.182169	0.211766	0.198327	0.34763	0.30926	0.50903	0.585064	0.984253	1	0.815593	0.541285	0.50132	0.49334	0.324707	0.337765	0.327887	0.149409	0.212759	0.635623
SP_RS00315	CDS	57981	58208	+	ID=cds-WP_000614706.1;Parent=gene-SP_RS00315;Dbxref=Genbank:WP_000614706.1;Name=WP_000614706.1;gbkey=CDS;inference=COORDINATES: similar to AA sequence:RefSeq:NP_357649.1;locus_tag=SP_RS00315;product=hypothetical protein;protein_id=WP_000614706.1;transl_table=11	0.00588976	0.0447462	0.157843	0.187681	0.27304	0.451732	0.358566	0.454147	0.592415	0.964664	1	0.882397	0.643996	0.491866	0.405669	0.423695	0.275151	0.308654	0.212615	0.163463	0.543683
SP_RS00320	CDS	58271	59569	+	ID=cds-WP_000610745.1;Parent=gene-SP_RS00320;Dbxref=Genbank:WP_000610745.1;Name=WP_000610745.1;gbkey=CDS;inference=COORDINATES: similar to AA sequence:RefSeq:NP_357650.1;locus_tag=SP_RS00320;product=adenylosuccinate lyase;protein_id=WP_000610745.1;transl_table=11	0.0145142	0.105233	0.38198	0.751094	0.943967	1	0.907077	0.835706	0.894524	0.896811	0.924063	0.805714	0.707766	0.700101	0.586986	0.690306	0.508983	0.4816	0.263056	0.284872	0.986383
SP_RS00325	CDS	59624	63562	-	ID=cds-WP_000679952.1;Parent=gene-SP_RS00325;Dbxref=Genbank:WP_000679952.1;Name=WP_000679952.1;gbkey=CDS;inference=COORDINATES: similar to AA sequence:RefSeq:NP_357651.1;locus_tag=SP_RS00325;product=YSIRK-type signal peptide-containing protein;protein_id=WP_000679952.1;transl_table=11	0.0168148	0.108309	0.348385	0.483284	0.6282	0.673204	0.603429	0.931749	0.720757	0.780012	0.98155	0.703299	0.501137	0.442294	0.506477	0.711538	0.382602	0.397396	0.241914	0.318536	1
SP_RS00330	CDS	63890	64606	-	ID=cds-WP_001007202.1;Parent=gene-SP_RS00330;Dbxref=Genbank:WP_001007202.1;Name=WP_001007202.1;gbkey=CDS;inference=COORDINATES: similar to AA sequence:RefSeq:YP_003445249.1;locus_tag=SP_RS00330;product=GntR family transcriptional regulator;protein_id=WP_001007202.1;transl_table=11	0.0144747	0.108307	0.588234	0.98979	0.916379	0.815255	0.754927	0.832855	0.902379	1	0.950124	0.827693	0.608808	0.509101	0.466146	0.49398	0.356889	0.376006	0.25233	0.252855	0.997018
SP_RS00335	CDS	64955	66742	+	ID=cds-WP_000196556.1;Parent=gene-SP_RS00335;Dbxref=Genbank:WP_000196556.1;Name=WP_000196556.1;gbkey=CDS;inference=COORDINATES: similar to AA sequence:RefSeq:NP_357653.1;locus_tag=SP_RS00335;product=beta-galactosidase;protein_id=WP_000196556.1;transl_table=11	0.0189312	0.142277	0.617091	0.982063	1	0.968649	0.825315	0.912188	0.893795	0.923992	0.870469	0.731687	0.524513	0.388716	0.340798	0.321937	0.244926	0.148434	0.106305	0.12831	0.494768
SP_RS00340	CDS	66739	67215	+	ID=cds-WP_000156969.1;Parent=gene-SP_RS00340;Dbxref=Genbank:WP_000156969.1;Name=WP_000156969.1;gbkey=CDS;inference=COORDINATES: similar to AA sequence:RefSeq:NP_357654.1;locus_tag=SP_RS00340;product=PTS system mannose/fructose/N-acetylgalactosamine-transporter subunit IIB;protein_id=WP_000156969.1;transl_table=11	0.012494	0.0736819	0.236841	0.310405	0.177359	0.162697	0.241065	0.47288	0.265174	0.587377	0.826784	0.811499	0.604241	0.380923	0.449832	0.561741	0.302054	0.329421	0.211089	0.242495	1
SP_RS00345	CDS	67243	68148	+	ID=cds-WP_000616999.1;Parent=gene-SP_RS00345;Dbxref=Genbank:WP_000616999.1;Name=WP_000616999.1;gbkey=CDS;inference=COORDINATES: similar to AA sequence:RefSeq:NP_357655.1;locus_tag=SP_RS00345;product=PTS mannose/fructose/sorbose/N-acetylgalactosamine transporter subunit IIC;protein_id=WP_000616999.1;transl_table=11	0.0342383	0.243297	0.524811	0.581264	0.734447	0.665806	0.528489	0.493666	0.847791	0.720011	0.767675	0.811499	0.473101	0.556733	0.547872	0.766272	0.245258	0.275121	0.308514	0.315036	1
SP_RS00350	CDS	68135	68950	+	ID=cds-WP_000185298.1;Parent=gene-SP_RS00350;Dbxref=Genbank:WP_000185298.1;Name=WP_000185298.1;gbkey=CDS;inference=COORDINATES: similar to AA sequence:RefSeq:YP_003445253.1;locus_tag=SP_RS00350;product=PTS mannose/fructose/sorbose transporter family subunit IID;protein_id=WP_000185298.1;transl_table=11	0.0180159	0.0777754	0.259215	0.4081	0.481402	0.412166	0.560846	0.550085	0.449848	0.437149	0.567633	0.502356	0.322159	0.77545	0.66136	0.254121	0.364383	0.127735	0.0818507	0.255967	1
SP_RS00355	CDS	68957	69361	+	ID=cds-WP_000167454.1;Parent=gene-SP_RS00355;Dbxref=Genbank:WP_000167454.1;Name=WP_000167454.1;gbkey=CDS;inference=COORDINATES: similar to AA sequence:RefSeq:NP_357657.1;locus_tag=SP_RS00355;product=PTS sugar transporter subunit IIA;protein_id=WP_000167454.1;transl_table=11	0.0278766	0.0907379	0.308466	0.43772	0.538235	0.463686	0.368055	0.641766	0.826596	0.810012	0.739242	0.507187	0.20501	0.678519	0.445146	0.978365	0.398544	0.447071	0.214858	0.447942	1
SP_RS00360	CDS	69660	70826	+	ID=cds-WP_000903552.1;Parent=gene-SP_RS00360;Dbxref=Genbank:WP_000903552.1;Name=WP_000903552.1;gbkey=CDS;gene=agaS;inference=COORDINATES: similar to AA sequence:RefSeq:NP_357658.1;locus_tag=SP_RS00360;product=SIS domain-containing protein;protein_id=WP_000903552.1;transl_table=11	0.0144562	0.0731221	0.316375	0.453669	0.489631	0.591827	0.603988	0.493666	0.831642	0.696934	0.682378	0.728268	0.567721	0.695917	0.420035	0.620316	0.441464	0.366827	0.323205	0.196897	1
SP_RS00365	CDS	70942	71979	+	ID=cds-WP_000649425.1;Parent=gene-SP_RS00365;Dbxref=Genbank:WP_000649425.1;Name=WP_000649425.1;gbkey=CDS;inference=COORDINATES: similar to AA sequence:RefSeq:NP_357659.1;locus_tag=SP_RS00365;product=galactose mutarotase;protein_id=WP_000649425.1;transl_table=11	0.00649101	0.035647	0.190523	0.311012	0.234015	0.399285	0.32716	0.508065	0.629787	0.798762	0.87785	0.912936	0.563779	0.565432	0.445146	0.800481	0.239126	0.335303	0.286478	0.159979	1
SP_RS00370	CDS	72141	72653	+	ID=cds-SP_RS00370;Parent=gene-SP_RS00370;Note=internal stop;gbkey=CDS;inference=COORDINATES: similar to AA sequence:RefSeq:WP_001810126.1;locus_tag=SP_RS00370;product=hypothetical protein;pseudo=true;transl_table=11	0.0190756	0.0666646	0.37327	0.26329	0.508147	0.794891	0.934743	0.916808	0.854711	0.848584	0.739242	0.772856	0.410021	0.516967	0.915729	0.60989	0.273287	0.510938	0.245552	0.365667	1
SP_RS00375	CDS	72674	73309	+	ID=cds-WP_001808592.1;Parent=gene-SP_RS00375;Dbxref=Genbank:WP_001808592.1;Name=WP_001808592.1;gbkey=CDS;inference=COORDINATES: similar to AA sequence:RefSeq:WP_001841541.1;locus_tag=SP_RS00375;product=N-acetylmuramoyl-L-alanine amidase family protein;protein_id=WP_001808592.1;transl_table=11	0.0105092	0.060492	0.278224	0.353248	0.452429	0.558141	0.49074	0.659593	0.747872	0.69001	0.723842	0.563541	0.375852	0.41465	0.534175	0.415064	0.425113	0.409815	0.214858	0.191975	1
SP_RS00380	CDS	73761	79331	+	ID=cds-WP_000088129.1;Parent=gene-SP_RS00380;Dbxref=Genbank:WP_000088129.1;Name=WP_000088129.1;gbkey=CDS;inference=COORDINATES: similar to AA sequence:RefSeq:WP_001810309.1;locus_tag=SP_RS00380;product=YSIRK-type signal peptide-containing protein;protein_id=WP_000088129.1;transl_table=11	0.0358328	0.140308	0.429239	0.5568	0.563393	0.651924	0.572722	0.661669	0.682228	0.755336	0.761495	0.718653	0.53152	0.483823	0.485588	0.558549	0.389383	0.403377	0.283566	0.290989	1
trn0027	ncRNA	79337	79386	+	name=trn0027	0.273276	0.562767	1	0.721131	0.765632	0.570449	0.575361	0.587696	0.46859	0.383996	0.490411	0.334971	0.371209	0.301262	0.274232	0.414648	0.272065	0.26053	0.190794	0.191783	0.853311
SP_RS00385	CDS	79687	80541	+	ID=cds-WP_000220734.1;Parent=gene-SP_RS00385;Dbxref=Genbank:WP_000220734.1;Name=WP_000220734.1;gbkey=CDS;inference=COORDINATES: similar to AA sequence:RefSeq:NP_357660.1;locus_tag=SP_RS00385;product=VOC family protein;protein_id=WP_000220734.1;transl_table=11	0.0167127	0.0718855	0.301877	0.654767	0.470438	1	0.793759	0.852675	0.545713	0.686281	0.624542	0.328144	0.46187	0.470351	0.370292	0.061655	0.0552543	0.154955	0.14894	0.0887184	0.433252
SP_RS00390	CDS	80647	81204	+	ID=cds-WP_000200247.1;Parent=gene-SP_RS00390;Dbxref=Genbank:WP_000200247.1;Name=WP_000200247.1;gbkey=CDS;inference=COORDINATES: similar to AA sequence:RefSeq:WP_000200247.1;locus_tag=SP_RS00390;product=sugar O-acetyltransferase;protein_id=WP_000200247.1;transl_table=11	0.0119453	0.115558	0.662276	1	0.810442	0.654071	0.626063	0.644005	0.683425	0.76663	0.674971	0.542887	0.516706	0.285022	0.224388	0.3238	0.208338	0.271265	0.127025	0.173231	0.595092
SP_RS00395	CDS	81421	82185	+	ID=cds-WP_000615010.1;Parent=gene-SP_RS00395;Dbxref=Genbank:WP_000615010.1;Name=WP_000615010.1;gbkey=CDS;inference=COORDINATES: similar to AA sequence:RefSeq:NP_357662.1;locus_tag=SP_RS00395;product=phosphorylase;protein_id=WP_000615010.1;transl_table=11	0.00984366	0.0798107	0.330022	0.494011	0.400784	0.519575	0.468853	0.768321	0.841264	1	0.944966	0.782484	0.478786	0.576228	0.59856	0.484675	0.321538	0.355943	0.253426	0.221907	0.610394
SP_RS00400	CDS	82659	82817	+	ID=cds-WP_001809274.1;Parent=gene-SP_RS00400;Dbxref=Genbank:WP_001809274.1;Name=WP_001809274.1;gbkey=CDS;inference=COORDINATES: similar to AA sequence:RefSeq:NP_357663.1;locus_tag=SP_RS00400;product=hypothetical protein;protein_id=WP_001809274.1;transl_table=11	0.0133327	0.0406463	0.12212	0.21848	0.322154	0.445253	0.475402	0.646248	0.734531	0.839761	1	0.791306	0.564449	0.415144	0.544715	0.516974	0.268229	0.188055	0.153368	0.225127	0.917757
SP_RS00405	CDS	82798	84177	+	ID=cds-WP_000897727.1;Parent=gene-SP_RS00405;Dbxref=Genbank:WP_000897727.1;Name=WP_000897727.1;gbkey=CDS;inference=COORDINATES: similar to AA sequence:RefSeq:NP_357664.1;locus_tag=SP_RS00405;product=TrkH family potassium uptake protein;protein_id=WP_000897727.1;transl_table=11	0.00877126	0.0487871	0.174973	0.285376	0.390333	0.598706	0.586825	0.707159	0.786589	1	0.981201	0.862567	0.562197	0.50624	0.441539	0.437018	0.339714	0.303286	0.204773	0.228582	0.779951
SP_RS00410	CDS	84191	84856	+	ID=cds-WP_001283896.1;Parent=gene-SP_RS00410;Dbxref=Genbank:WP_001283896.1;Name=WP_001283896.1;gbkey=CDS;inference=COORDINATES: similar to AA sequence:RefSeq:YP_003445260.1;locus_tag=SP_RS00410;product=TrkA family potassium uptake protein;protein_id=WP_001283896.1;transl_table=11	0.00992447	0.0624305	0.262071	0.433908	0.47768	0.648334	0.669165	0.761214	0.86644	1	0.960948	0.816292	0.622057	0.545273	0.502949	0.542694	0.351793	0.361331	0.246551	0.228765	0.856492
SP_RS11555	CDS	84991	85154	+	ID=cds-SP_RS11555;Parent=gene-SP_RS11555;Note=frameshifted;gbkey=CDS;inference=COORDINATES: similar to AA sequence:RefSeq:WP_000693079.1;locus_tag=SP_RS11555;product=hypothetical protein;pseudo=true;transl_table=11	0.0259345	0.113228	0.26162	0.39616	0.58603	0.655047	0.529971	0.604215	0.694303	1	0.779468	0.786487	0.691163	0.732761	0.680421	0.664979	0.437026	0.557089	0.0832944	0.22327	0.706116
SP_RS00415	CDS	85166	85705	+	ID=cds-WP_000771899.1;Parent=gene-SP_RS00415;Dbxref=Genbank:WP_000771899.1;Name=WP_000771899.1;gbkey=CDS;inference=COORDINATES: similar to AA sequence:RefSeq:WP_016399595.1;locus_tag=SP_RS00415;product=glycosyltransferase family 2 protein;protein_id=WP_000771899.1;transl_table=11	0.00753336	0.0695437	0.306645	0.698326	0.883322	1	0.771035	0.887405	0.855255	0.794985	0.770185	0.642683	0.496907	0.416026	0.371876	0.426047	0.274908	0.299815	0.148205	0.159395	0.64667
SP_RS00420	CDS	85772	86182	+	ID=cds-WP_000291598.1;Parent=gene-SP_RS00420;Dbxref=Genbank:WP_000291598.1;Name=WP_000291598.1;gbkey=CDS;inference=COORDINATES: similar to AA sequence:RefSeq:WP_004262849.1;locus_tag=SP_RS00420;product=hypothetical protein;protein_id=WP_000291598.1;transl_table=11	0.00790045	0.0811444	0.338694	0.638292	0.875142	0.824297	0.785949	1	0.953601	0.886074	0.852648	0.669623	0.540005	0.492779	0.463222	0.433847	0.324006	0.34165	0.197964	0.195609	0.922726
SP_RS00425	CDS	86298	88871	+	ID=cds-WP_000671384.1;Parent=gene-SP_RS00425;Dbxref=Genbank:WP_000671384.1;Name=WP_000671384.1;gbkey=CDS;inference=COORDINATES: similar to AA sequence:RefSeq:NP_357669.1;locus_tag=SP_RS00425;product=YSIRK signal domain/LPXTG anchor domain surface protein;protein_id=WP_000671384.1;transl_table=11	0.0151275	0.0833671	0.261858	0.375834	0.451511	0.420247	0.461873	0.595626	0.722403	0.98825	0.971162	0.811499	0.611011	0.478955	0.670337	0.432504	0.425113	0.350644	0.269626	0.220834	1
SP_RS00430	CDS	89038	89736	+	ID=cds-WP_000520642.1;Parent=gene-SP_RS00430;Dbxref=Genbank:WP_000520642.1;Name=WP_000520642.1;gbkey=CDS;inference=COORDINATES: similar to AA sequence:RefSeq:NP_357670.1;locus_tag=SP_RS00430;product=response regulator transcription factor;protein_id=WP_000520642.1;transl_table=11	0.015418	0.143995	0.449946	0.610901	0.637314	0.64063	0.63893	0.732074	0.764486	0.965922	1	0.884495	0.683211	0.607852	0.57425	0.458952	0.337042	0.392499	0.318235	0.243067	0.734598
SP_RS00435	CDS	89733	90785	+	ID=cds-WP_000769768.1;Parent=gene-SP_RS00435;Dbxref=Genbank:WP_000769768.1;Name=WP_000769768.1;gbkey=CDS;inference=COORDINATES: similar to AA sequence:RefSeq:NP_357671.1;locus_tag=SP_RS00435;product=HAMP domain-containing histidine kinase;protein_id=WP_000769768.1;transl_table=11	0.00782795	0.0623126	0.239126	0.395444	0.464243	0.612521	0.552363	0.702287	0.743944	0.987703	1	0.838868	0.629765	0.604612	0.534446	0.483869	0.336442	0.335473	0.191455	0.156059	0.539336
SP_RS00440	CDS	90980	91591	+	ID=cds-WP_000092756.1;Parent=gene-SP_RS00440;Dbxref=Genbank:WP_000092756.1;Name=WP_000092756.1;gbkey=CDS;inference=COORDINATES: similar to AA sequence:RefSeq:WP_014407971.1;locus_tag=SP_RS00440;product=30S ribosomal protein S4;protein_id=WP_000092756.1;transl_table=11	0.0137444	0.13253	0.692803	1	0.84293	0.648152	0.574404	0.576541	0.52912	0.458606	0.469942	0.401743	0.381275	0.375987	0.351915	0.371364	0.279204	0.26143	0.17673	0.176156	0.499458
SpF01_sRNA	ncRNA	91594	91664	+	name=SpF01_sRNA	0.044489	0.217798	0.822592	1	0.977121	0.689459	0.689148	0.600822	0.580504	0.548182	0.567658	0.488236	0.588213	0.546797	0.50696	0.552507	0.399455	0.403776	0.237437	0.231884	0.764106
SP_RS00445	CDS	91769	91927	+	ID=cds-WP_001812061.1;Parent=gene-SP_RS00445;Dbxref=Genbank:WP_001812061.1;Name=WP_001812061.1;gbkey=CDS;inference=COORDINATES: similar to AA sequence:RefSeq:WP_008580425.1;locus_tag=SP_RS00445;product=DNA-binding protein;protein_id=WP_001812061.1;transl_table=11	0.0100694	0.0606062	0.300565	0.745371	1	0.98276	0.677865	0.72891	0.752716	0.76188	0.845706	0.637212	0.298541	0.421393	0.242853	0.267422	0.131524	0.147439	0.0939429	0.122542	0.403823
SP_RS00450	CDS	92236	92505	+	ID=cds-WP_001257263.1;Parent=gene-SP_RS00450;Dbxref=Genbank:WP_001257263.1;Name=WP_001257263.1;gbkey=CDS;inference=COORDINATES: similar to AA sequence:RefSeq:NP_357674.1;locus_tag=SP_RS00450;product=hypothetical protein;protein_id=WP_001257263.1;transl_table=11	0.00397753	0.0250209	0.192245	0.574141	0.883336	1	0.813932	0.94972	0.829001	0.894682	0.751114	0.571442	0.36714	0.291046	0.213855	0.221277	0.112829	0.129443	0.0737295	0.0548976	0.316346
SP_RS00455	CDS	92459	92680	+	ID=cds-WP_001808767.1;Parent=gene-SP_RS00455;Dbxref=Genbank:WP_001808767.1;Name=WP_001808767.1;gbkey=CDS;inference=COORDINATES: similar to AA sequence:RefSeq:WP_001809441.1;locus_tag=SP_RS00455;product=hypothetical protein;protein_id=WP_001808767.1;transl_table=11	0.00492198	0.0325779	0.167818	0.438183	0.758456	0.940566	0.837028	1	0.891115	0.946395	0.831403	0.660792	0.453409	0.345602	0.282821	0.275392	0.157056	0.157303	0.086398	0.100355	0.417196
SP_RS00460	CDS	92999	93928	+	ID=cds-WP_000714582.1;Parent=gene-SP_RS00460;Dbxref=Genbank:WP_000714582.1;Name=WP_000714582.1;gbkey=CDS;inference=COORDINATES: similar to AA sequence:RefSeq:YP_003447091.1;locus_tag=SP_RS00460;product=sugar ABC transporter permease;protein_id=WP_000714582.1;transl_table=11	0.0115394	0.10946	0.612891	0.819113	0.60323	0.641137	0.363506	0.475375	0.699753	1	0.841902	0.661211	0.546686	0.603119	0.237408	0.0790586	0.354256	0.0993476	0.127321	0.0568806	0.333328
SP_RS00475	CDS	95123	96598	+	ID=cds-WP_000800407.1;Parent=gene-SP_RS00475;Dbxref=Genbank:WP_000800407.1;Name=WP_000800407.1;gbkey=CDS;inference=COORDINATES: similar to AA sequence:RefSeq:YP_003447089.1;locus_tag=SP_RS00475;product=DUF3502 domain-containing protein;protein_id=WP_000800407.1;transl_table=11	0.0173093	0.0864171	0.435481	0.245738	0.499232	0.515207	0.8179	0.499151	0.68227	0.900014	0.677639	0.450833	0.751705	0.452346	0.356117	0.474359	0.425113	0.298047	0.477463	0.255967	1
SP_RS00480	CDS	96870	97856	+	ID=cds-WP_001030031.1;Parent=gene-SP_RS00480;Dbxref=Genbank:WP_001030031.1;Name=WP_001030031.1;gbkey=CDS;inference=COORDINATES: similar to AA sequence:RefSeq:NP_357678.1;locus_tag=SP_RS00480;product=rhodanese-related sulfurtransferase;protein_id=WP_001030031.1;transl_table=11	0.0182663	0.150703	0.712338	1	0.866817	0.696879	0.585662	0.584672	0.571183	0.55952	0.567734	0.457461	0.445071	0.456275	0.416165	0.426462	0.313021	0.278926	0.177371	0.188475	0.483757
SP_RS11560	CDS	97916	98108	+	ID=cds-SP_RS11560;Parent=gene-SP_RS11560;Note=frameshifted;gbkey=CDS;inference=COORDINATES: similar to AA sequence:RefSeq:YP_008719806.1;locus_tag=SP_RS11560;product=hypothetical protein;pseudo=true;transl_table=11	0.00802255	0.058443	0.228552	0.371605	0.461352	0.600193	0.513056	0.766799	0.493819	0.685542	0.993674	0.6666	0.367428	0	0.159562	0.159406	1	0	0.128359	0.344065	0.112015
SP_RS00485	CDS	98131	98991	+	ID=cds-WP_001140351.1;Parent=gene-SP_RS00485;Dbxref=Genbank:WP_001140351.1;Name=WP_001140351.1;gbkey=CDS;inference=COORDINATES: similar to AA sequence:RefSeq:YP_003447085.1;locus_tag=SP_RS00485;product=DUF4299 family protein;protein_id=WP_001140351.1;transl_table=11	0.0116263	0.123455	0.551254	0.894316	0.919716	1	0.946595	0.876853	0.730781	0.775796	0.885638	0.55438	0.556097	0.490801	0.193196	0.128671	0.230627	0.161693	0.189953	0.185151	0.421949
SP_RS00490	CDS	99169	100233	-	ID=cds-WP_000808443.1;Parent=gene-SP_RS00490;Dbxref=Genbank:WP_000808443.1;Name=WP_000808443.1;gbkey=CDS;inference=COORDINATES: similar to AA sequence:RefSeq:NP_357680.1;locus_tag=SP_RS00490;product=membrane protein;protein_id=WP_000808443.1;transl_table=11	0.0243244	0.143311	0.456041	0.620936	0.649216	0.6837	0.634663	0.745513	0.690604	0.703787	0.704343	0.630392	0.480411	0.58242	0.470747	0.491664	0.380413	0.429802	0.295084	0.250474	1
SP_RS00495	CDS	100296	101207	-	ID=cds-WP_001233696.1;Parent=gene-SP_RS00495;Dbxref=Genbank:WP_001233696.1;Name=WP_001233696.1;gbkey=CDS;inference=COORDINATES: similar to AA sequence:RefSeq:WP_001233690.1;locus_tag=SP_RS00495;product=DUF4097 domain-containing protein;protein_id=WP_001233696.1;transl_table=11	0.0178039	0.094334	0.324036	0.378119	0.425153	0.465348	0.462246	0.670749	0.694798	0.795496	0.885899	0.832441	0.597837	0.531142	0.583572	0.619727	0.362032	0.392269	0.328987	0.303857	1
SP_RS00500	CDS	101200	101793	-	ID=cds-WP_000198689.1;Parent=gene-SP_RS00500;Dbxref=Genbank:WP_000198689.1;Name=WP_000198689.1;gbkey=CDS;inference=COORDINATES: similar to AA sequence:RefSeq:NP_357682.1;locus_tag=SP_RS00500;product=DUF1700 domain-containing protein;protein_id=WP_000198689.1;transl_table=11	0.0152575	0.133552	0.509221	0.674874	0.676529	0.590232	0.56912	0.748379	0.780815	0.961875	1	0.857917	0.784194	0.695593	0.64345	0.423989	0.416744	0.395302	0.253305	0.260768	0.922648
SP_RS00505	CDS	101780	102106	-	ID=cds-WP_000273863.1;Parent=gene-SP_RS00505;Dbxref=Genbank:WP_000273863.1;Name=WP_000273863.1;gbkey=CDS;inference=COORDINATES: similar to AA sequence:RefSeq:NP_357683.1;locus_tag=SP_RS00505;product=PadR family transcriptional regulator;protein_id=WP_000273863.1;transl_table=11	0.0186722	0.123505	0.386019	0.487488	0.48054	0.407357	0.502461	0.577999	0.741106	0.930469	1	0.736637	0.54226	0.405256	0.450714	0.349089	0.294712	0.24159	0.162955	0.1638	0.732362
SP_RS00510	CDS	102245	103411	-	ID=cds-WP_000744897.1;Parent=gene-SP_RS00510;Dbxref=Genbank:WP_000744897.1;Name=WP_000744897.1;gbkey=CDS;inference=COORDINATES: similar to AA sequence:RefSeq:NP_357684.1;locus_tag=SP_RS00510;product=MFS transporter;protein_id=WP_000744897.1;transl_table=11	0.0977402	0.48763	0.879828	0.973571	0.917482	0.777137	0.754216	0.741378	0.855741	0.792836	0.894427	0.724774	0.679195	0.517953	0.342525	0.47798	0.379681	0.307148	0.179322	0.226657	1
SP_RS00515	CDS	103469	104626	+	ID=cds-WP_000096186.1;Parent=gene-SP_RS00515;Dbxref=Genbank:WP_000096186.1;Name=WP_000096186.1;gbkey=CDS;inference=COORDINATES: similar to AA sequence:RefSeq:NP_357685.1;locus_tag=SP_RS00515;product=glycosyltransferase family 2 protein;protein_id=WP_000096186.1;transl_table=11	0.0146198	0.0891009	0.353675	0.588574	0.654107	0.763997	0.717494	1	0.936557	0.915527	0.882238	0.78908	0.543225	0.489225	0.415106	0.429665	0.319924	0.335777	0.249588	0.266069	0.799129
SP_RS00520	CDS	104668	106518	+	ID=cds-WP_001035700.1;Parent=gene-SP_RS00520;Dbxref=Genbank:WP_001035700.1;Name=WP_001035700.1;gbkey=CDS;inference=COORDINATES: similar to AA sequence:RefSeq:NP_357686.1;locus_tag=SP_RS00520;product=polysaccharide biosynthesis protein;protein_id=WP_001035700.1;transl_table=11	0.0154916	0.115611	0.503401	0.8381	0.956454	1	0.959988	0.975426	0.960758	0.836451	0.811993	0.644946	0.496555	0.439589	0.392334	0.428222	0.315611	0.258767	0.216218	0.209184	0.707884
F2	ncRNA	106534	106577	+	name=F2	0.014514	0.0349426	0.211429	0.400659	0.616579	0.660809	0.821456	0.827785	0.999445	0.927405	0.855753	0.720352	0.699709	0.570349	0.51095	0.487249	0.332697	0.3596	0.286478	0.22258	1
SP_RS00525	CDS	106543	106906	-	ID=cds-SP_RS00525;Parent=gene-SP_RS00525;Note=frameshifted;gbkey=CDS;inference=COORDINATES: similar to AA sequence:RefSeq:WP_000692958.1;locus_tag=SP_RS00525;product=3-ketoacyl-ACP reductase;pseudo=true;transl_table=11	0.0703651	0.220129	0.394777	0.322049	0.264282	0.214896	0.31617	0.275196	0.459077	0.479737	0.449438	0.382177	0.387982	0.568489	0.585517	0.525292	0.50388	0.411582	0.224745	0.233701	1
SP_RS00530	CDS	106956	107588	-	ID=cds-WP_000200892.1;Parent=gene-SP_RS00530;Dbxref=Genbank:WP_000200892.1;Name=WP_000200892.1;gbkey=CDS;inference=COORDINATES: similar to AA sequence:RefSeq:NP_357687.1;locus_tag=SP_RS00530;product=HAD family hydrolase;protein_id=WP_000200892.1;transl_table=11	0.00553655	0.0423257	0.181129	0.423403	0.641854	0.781052	0.724885	0.888097	0.969444	0.973985	1	0.858006	0.568994	0.474754	0.431898	0.638917	0.364374	0.291957	0.17372	0.179098	0.699691
SP_RS00535	CDS	107610	108482	-	ID=cds-WP_000500038.1;Parent=gene-SP_RS00535;Dbxref=Genbank:WP_000500038.1;Name=WP_000500038.1;gbkey=CDS;inference=COORDINATES: similar to AA sequence:RefSeq:NP_357688.1;locus_tag=SP_RS00535;product=L-serine ammonia-lyase%2C iron-sulfur-dependent%2C subunit alpha;protein_id=WP_000500038.1;transl_table=11	0.0208514	0.141537	0.533563	0.68242	0.910761	0.841041	0.7339	0.982885	0.978723	0.982718	0.929048	0.745701	0.720307	0.489023	0.44274	0.538462	0.379155	0.410822	0.29422	0.179868	1
SP_RS00540	CDS	108491	109162	-	ID=cds-WP_000838912.1;Parent=gene-SP_RS00540;Dbxref=Genbank:WP_000838912.1;Name=WP_000838912.1;gbkey=CDS;inference=COORDINATES: similar to AA sequence:RefSeq:NP_357689.1;locus_tag=SP_RS00540;product=L-serine ammonia-lyase%2C iron-sulfur-dependent%2C subunit beta;protein_id=WP_000838912.1;transl_table=11	0.0246607	0.117387	0.549119	0.570427	0.649177	0.513813	0.712554	0.919582	0.848273	0.892419	0.926848	1	0.599266	0.440751	0.428633	0.34665	0.493405	0.538108	0.197036	0.220064	0.831078
SP_RS00545	CDS	109404	109991	+	ID=cds-WP_000836442.1;Parent=gene-SP_RS00545;Dbxref=Genbank:WP_000836442.1;Name=WP_000836442.1;gbkey=CDS;inference=COORDINATES: similar to AA sequence:RefSeq:NP_357690.1;locus_tag=SP_RS00545;product=LysM domain-containing protein;protein_id=WP_000836442.1;transl_table=11	0.0121206	0.0778531	0.344598	0.437751	0.362997	0.305016	0.282117	0.366782	0.593894	0.936541	1	0.806512	0.769687	0.766449	0.670743	0.740955	0.495211	0.4261	0.25137	0.210399	0.605138
SP_RS00550	CDS	110043	110363	-	ID=cds-WP_001189287.1;Parent=gene-SP_RS00550;Dbxref=Genbank:WP_001189287.1;Name=WP_001189287.1;gbkey=CDS;inference=COORDINATES: similar to AA sequence:RefSeq:NP_357704.1;locus_tag=SP_RS00550;product=hypothetical protein;protein_id=WP_001189287.1;transl_table=11	0.0619238	0.216409	0.848204	1	0.625097	0.51608	0.682738	0.35714	0.525712	0.901538	0.462809	0.903192	0.171131	0	0.297267	0.593953	0	0.37319	0.239136	0	0.834745
SP_RS00555	CDS	110794	111081	+	ID=cds-WP_001230165.1;Parent=gene-SP_RS00555;Dbxref=Genbank:WP_001230165.1;Name=WP_001230165.1;gbkey=CDS;inference=COORDINATES: similar to AA sequence:RefSeq:WP_001230165.1;locus_tag=SP_RS00555;product=lactococcin 972 family bacteriocin;protein_id=WP_001230165.1;transl_table=11	0.0203724	0.23002	0.865193	0.817613	0.675148	0.743202	0.691124	0.761789	0.950301	0.939772	0.942564	1	0.69912	0.559696	0.62333	0.547565	0.44261	0.391266	0.224782	0.177668	0.694105
SP_RS00560	CDS	111133	113241	+	ID=cds-WP_000724262.1;Parent=gene-SP_RS00560;Dbxref=Genbank:WP_000724262.1;Name=WP_000724262.1;gbkey=CDS;inference=COORDINATES: similar to AA sequence:RefSeq:NP_357693.1;locus_tag=SP_RS00560;product=bacteriocin-associated integral membrane family protein;protein_id=WP_000724262.1;transl_table=11	0.00820379	0.0576818	0.213086	0.339697	0.3771	0.541272	0.475942	0.670291	0.835353	0.881563	1	0.771002	0.77732	0.666991	0.665751	0.669785	0.440744	0.435551	0.233837	0.249371	0.875494
SP_RS00565	CDS	113238	113879	+	ID=cds-WP_000571329.1;Parent=gene-SP_RS00565;Dbxref=Genbank:WP_000571329.1;Name=WP_000571329.1;gbkey=CDS;inference=COORDINATES: similar to AA sequence:RefSeq:NP_357694.1;locus_tag=SP_RS00565;product=ABC transporter ATP-binding protein;protein_id=WP_000571329.1;transl_table=11	0.00844276	0.0670122	0.309413	0.430177	0.460439	0.562505	0.530113	0.862442	0.820023	1	0.859157	0.876606	0.664376	0.636974	0.583902	0.624508	0.467421	0.405324	0.209992	0.207377	0.954847
SP_RS00570	CDS	114086	114892	+	ID=cds-WP_001038481.1;Parent=gene-SP_RS00570;Dbxref=Genbank:WP_001038481.1;Name=WP_001038481.1;gbkey=CDS;inference=COORDINATES: similar to AA sequence:RefSeq:YP_003447065.1;locus_tag=SP_RS00570;product=transporter substrate-binding domain-containing protein;protein_id=WP_001038481.1;transl_table=11	0.0147884	0.0516819	0.103349	0.131218	0.23992	0.146724	0.465854	0.304611	0.269032	0.512624	1	0.500725	0.583842	0.386466	0.608504	0.101318	0.3632	0.25464	0.65268	0.0728959	0.569573
SP_RS00575	CDS	114909	115328	+	ID=cds-WP_000031930.1;Parent=gene-SP_RS00575;Dbxref=Genbank:WP_000031930.1;Name=WP_000031930.1;gbkey=CDS;inference=COORDINATES: similar to AA sequence:RefSeq:WP_000031928.1;locus_tag=SP_RS00575;product=argininosuccinate synthase;protein_id=WP_000031930.1;transl_table=11	0.0270549	0.204351	0.537948	0.617958	0.440499	0.630371	0.384894	0.377509	0.481602	0.476478	0.597917	0.540999	0.482377	0.904692	0.544649	0.418552	0.3751	0.15779	0.202219	0.0903412	1
SP_RS00585	CDS	116593	116973	+	ID=cds-WP_000424421.1;Parent=gene-SP_RS00585;Dbxref=Genbank:WP_000424421.1;Name=WP_000424421.1;gbkey=CDS;inference=COORDINATES: similar to AA sequence:RefSeq:NP_357703.1;locus_tag=SP_RS00585;product=SP_0115 family bacteriocin-like peptide;protein_id=WP_000424421.1;transl_table=11	0.0159752	0.210219	0.828658	1	0.751139	0.811977	0.570714	0.669143	0.634555	0.563045	0.534727	0.523942	0.374895	0.429921	0.342746	0.325291	0.23782	0.182871	0.0999491	0.120099	0.34889
SP_RS11565	CDS	116975	117172	+	ID=cds-WP_050254800.1;Parent=gene-SP_RS11565;Dbxref=Genbank:WP_050254800.1;Name=WP_050254800.1;gbkey=CDS;inference=COORDINATES: similar to AA sequence:RefSeq:YP_008719799.1;locus_tag=SP_RS11565;product=hypothetical protein;protein_id=WP_050254800.1;transl_table=11	0.020302	0.153197	0.675948	1	0.864116	0.975069	0.714947	0.739823	0.718154	0.713199	0.769994	0.664787	0.527566	0.60974	0.494574	0.561908	0.360315	0.304358	0.183327	0.198654	0.823748
SpF03_sRNA	ncRNA	117144	117248	+	name=SpF03_sRNA	0.038454	0.136504	0.53028	0.842529	0.943702	0.967327	0.79787	0.768373	0.629787	0.705317	0.859935	0.651407	0.694525	0.590819	0.494203	0.624411	0.364383	0.346708	0.140316	0.250743	1
SP_RS00590	CDS	117631	117870	+	ID=cds-WP_000770311.1;Parent=gene-SP_RS00590;Dbxref=Genbank:WP_000770311.1;Name=WP_000770311.1;gbkey=CDS;inference=COORDINATES: similar to AA sequence:RefSeq:WP_000770310.1;locus_tag=SP_RS00590;product=hypothetical protein;protein_id=WP_000770311.1;transl_table=11	0.015481	0.263297	0.828008	1	0.807417	0.93181	0.65998	0.86309	0.679044	0.688675	0.5528	0.526862	0.171131	0.377593	0.396355	0.346473	0.354861	0.186595	0.159424	0.0712223	0.417372
F4	ncRNA	118119	118166	+	name=F4	0.0169561	0.0666646	0.290321	0.105316	0.240701	0.323844	0.32716	0.244482	0.449848	0.591437	0.422424	0.656927	0.351446	0.129242	0.203495	0.203297	0.364383	0.255469	0.0818507	0.146267	1
SP_RS00595	CDS	118423	120657	+	ID=cds-WP_001035362.1;Parent=gene-SP_RS00595;Dbxref=Genbank:WP_001035362.1;Name=WP_001035362.1;gbkey=CDS;inference=COORDINATES: similar to AA sequence:RefSeq:WP_001035384.1;locus_tag=SP_RS00595;product=hypothetical protein;protein_id=WP_001035362.1;transl_table=11	0.0100552	0.0614651	0.235774	0.314148	0.311922	0.341725	0.320442	0.378004	0.381814	0.437786	0.41077	0.394564	0.292176	0.323991	0.30836	0.370319	0.264267	0.285556	0.223625	0.216944	1
F5	ncRNA	120679	120848	+	name=F5	0.0131118	0.0459899	0.155786	0.175376	0.196482	0.18279	0.216581	0.241324	0.226425	0.215073	0.222409	0.205277	0.222885	0.254171	0.2599	0.295645	0.223768	0.248319	0.222028	0.190115	1
SP_RS00600	CDS	121058	122179	+	ID=cds-WP_001282969.1;Parent=gene-SP_RS00600;Dbxref=Genbank:WP_001282969.1;Name=WP_001282969.1;gbkey=CDS;inference=COORDINATES: similar to AA sequence:RefSeq:YP_003447059.1;locus_tag=SP_RS00600;product=tRNA 2-thiouridine(34) synthase MnmA;protein_id=WP_001282969.1;transl_table=11	0.0121602	0.0837175	0.330485	0.624638	0.898064	1	0.804428	0.866656	0.790156	0.807436	0.773963	0.681422	0.483396	0.449794	0.39618	0.395793	0.298202	0.27069	0.160058	0.161282	0.598092
Spd-sr37	ncRNA	122218	122283	+	name=Spd-sr37	0.355577	0.529363	0.824865	0.547928	0.69825	0.707365	0.714005	0.780526	0.959574	0.996096	0.905322	0.747529	0.565164	0.696857	0.52455	0.538462	0.42655	0.374573	0.282606	0.24559	1
SP_RS00605	CDS	122293	122775	+	ID=cds-WP_077141319.1;Parent=gene-SP_RS00605;Dbxref=Genbank:WP_077141319.1;Name=WP_077141319.1;gbkey=CDS;inference=COORDINATES: similar to AA sequence:RefSeq:NP_357717.1;locus_tag=SP_RS00605;product=NUDIX domain-containing protein;protein_id=WP_077141319.1;transl_table=11	0.0593403	0.123579	0.212088	0.269278	0.351794	0.402354	0.45262	0.612197	0.730153	1	0.91918	0.865045	0.554886	0.612165	0.481937	0.512133	0.313306	0.319855	0.204959	0.258147	0.823192
SP_RS00610	CDS	122785	124698	+	ID=cds-WP_000220964.1;Parent=gene-SP_RS00610;Dbxref=Genbank:WP_000220964.1;Name=WP_000220964.1;gbkey=CDS;inference=COORDINATES: similar to AA sequence:RefSeq:YP_003447057.1;locus_tag=SP_RS00610;product=tRNA uridine-5-carboxymethylaminomethyl(34) synthesis enzyme MnmG;protein_id=WP_000220964.1;transl_table=11	0.00968431	0.0584486	0.280041	0.467072	0.597806	0.714006	0.791144	0.93887	0.956581	1	0.981138	0.865442	0.625328	0.596145	0.500318	0.554384	0.372623	0.335358	0.230328	0.248229	0.926257
SP_RS00615	CDS	124830	124979	-	ID=cds-WP_001809448.1;Parent=gene-SP_RS00615;Dbxref=Genbank:WP_001809448.1;Name=WP_001809448.1;gbkey=CDS;inference=COORDINATES: similar to AA sequence:RefSeq:YP_008719800.1;locus_tag=SP_RS00615;product=hypothetical protein;protein_id=WP_001809448.1;transl_table=11	0.0463473	0.303665	1	0.997648	0.181651	0.286308	0.505022	0.271515	0.11342	0	0.204453	0.334046	0.0210977	0	0.219888	0.439348	0.0984342	0.828147	0.176889	0.15805	0.308731
trn0057	ncRNA	124990	125051	+	name=trn0057	0.0506917	0.25493	0.858866	0.752571	0.577237	0.858678	0.681584	0.463498	0.551064	0.525008	0.646837	0.473374	0.580863	0.452346	0.296764	0.355769	0.212557	0.447071	0.190985	0.341289	1
SP_RS00620	CDS	125051	126730	-	ID=cds-WP_000331980.1;Parent=gene-SP_RS00620;Dbxref=Genbank:WP_000331980.1;Name=WP_000331980.1;gbkey=CDS;inference=COORDINATES: similar to AA sequence:RefSeq:YP_003447056.1;locus_tag=SP_RS00620;product=ribonuclease J;protein_id=WP_000331980.1;transl_table=11	0.0158935	0.13742	0.629177	0.912772	1	0.960515	0.900407	0.889901	0.847934	0.857854	0.92042	0.734863	0.64872	0.573246	0.528254	0.563983	0.41291	0.362986	0.21314	0.237062	0.701554
SP_RS00625	CDS	126732	126965	-	ID=cds-WP_000639589.1;Parent=gene-SP_RS00625;Dbxref=Genbank:WP_000639589.1;Name=WP_000639589.1;gbkey=CDS;inference=COORDINATES: similar to AA sequence:RefSeq:NP_357720.1;locus_tag=SP_RS00625;product=DUF1447 family protein;protein_id=WP_000639589.1;transl_table=11	0.00976718	0.081481	0.274355	0.396867	0.411877	0.582059	0.4905	0.47064	0.647311	0.96634	1	0.858205	0.51895	0.426508	0.305526	0.320338	0.213957	0.227856	0.160608	0.163072	0.586115
SP_RS11575	CDS	127592	127789	-	ID=cds-WP_013315026.1;Parent=gene-SP_RS11575;Dbxref=Genbank:WP_013315026.1;Name=WP_013315026.1;gbkey=CDS;inference=COORDINATES: similar to AA sequence:RefSeq:WP_013315026.1;locus_tag=SP_RS11575;product=hypothetical protein;protein_id=WP_013315026.1;transl_table=11	0.00833243	0.0436797	0.774479	0.72455	0.735986	0.520825	0.459344	0.120141	0.442121	0.75819	0.778441	0.607665	0.460546	0.508087	1	0.199805	0	0.753243	0.16089	0	0.280807
SP_RS00645	CDS	128300	128983	+	ID=cds-WP_000865689.1;Parent=gene-SP_RS00645;Dbxref=Genbank:WP_000865689.1;Name=WP_000865689.1;gbkey=CDS;inference=COORDINATES: similar to AA sequence:RefSeq:NP_357723.1;locus_tag=SP_RS00645;product=tRNA (adenosine(37)-N6)-threonylcarbamoyltransferase complex dimerization subunit type 1 TsaB;protein_id=WP_000865689.1;transl_table=11	0.0214747	0.161991	0.731359	1	0.875113	0.947024	0.859095	0.957668	0.764619	0.718974	0.704558	0.609754	0.369704	0.443645	0.3549	0.354554	0.302615	0.26874	0.226586	0.186258	0.577385
SP_RS00650	CDS	128980	129417	+	ID=cds-WP_000569828.1;Parent=gene-SP_RS00650;Dbxref=Genbank:WP_000569828.1;Name=WP_000569828.1;gbkey=CDS;inference=COORDINATES: similar to AA sequence:RefSeq:NP_357724.1;locus_tag=SP_RS00650;product=ribosomal-protein-alanine N-acetyltransferase;protein_id=WP_000569828.1;transl_table=11	0.0113968	0.0956871	0.384832	0.599099	0.773408	0.988435	0.943947	0.969923	1	0.962834	0.943539	0.780465	0.603034	0.457647	0.420339	0.499915	0.406201	0.351797	0.214693	0.206214	0.665112
SP_RS00655	CDS	129407	130417	+	ID=cds-WP_000655045.1;Parent=gene-SP_RS00655;Dbxref=Genbank:WP_000655045.1;Name=WP_000655045.1;gbkey=CDS;inference=COORDINATES: similar to AA sequence:RefSeq:NP_357725.1;locus_tag=SP_RS00655;product=tRNA (adenosine(37)-N6)-threonylcarbamoyltransferase complex transferase subunit TsaD;protein_id=WP_000655045.1;transl_table=11	0.021497	0.167233	0.665957	0.979907	1	0.883058	0.805545	0.789098	0.735456	0.682331	0.616626	0.491377	0.430681	0.44719	0.341056	0.364903	0.226551	0.243086	0.192938	0.199276	0.654948
F6	ncRNA	130440	130495	+	name=F6	0.0350022	0.175408	0.639689	0.795774	1	0.706346	0.946583	0.876049	0.911092	0.632982	0.773285	0.529791	0.511033	0.523515	0.570663	0.506761	0.283845	0.199004	0.357054	0.159513	0.979282
SP_RS00665	CDS	130460	131811	-	ID=cds-SP_RS00665;Parent=gene-SP_RS00665;Note=frameshifted%3B incomplete%3B partial in the middle of a contig%3B missing stop;gbkey=CDS;inference=COORDINATES: similar to AA sequence:RefSeq:WP_014621725.1;locus_tag=SP_RS00665;partial=true;product=ISL3 family transposase;pseudo=true;start_range=.,130460;transl_table=11	0.0111274	0.0907379	0.254031	0.230379	0.327621	0.206083	0.73611	0.962649	0.157447	0.450007	0.508229	0.338124	0.615031	0	0.178058	0.355769	0.478252	0.670606	0.286478	0.127983	1
SP_RS00680	CDS	133024	133587	+	ID=cds-WP_010963194.1;Parent=gene-SP_RS00680;Dbxref=Genbank:WP_010963194.1;Name=WP_010963194.1;gbkey=CDS;inference=COORDINATES: similar to AA sequence:RefSeq:WP_010963194.1;locus_tag=SP_RS00680;product=glycosyl transferase;protein_id=WP_010963194.1;transl_table=11	0.00619261	0.0216417	0.0259664	0.0769259	0.07814	0.282625	0.23409	0.51022	0.506955	0.837173	0.804436	1	0.611206	0.485495	0.806896	0.424268	0.646378	0.639778	0.170817	0.152625	0.954029
SP_RS00685	CDS	133565	133771	+	ID=cds-WP_001808821.1;Parent=gene-SP_RS00685;Dbxref=Genbank:WP_001808821.1;Name=WP_001808821.1;gbkey=CDS;inference=COORDINATES: similar to AA sequence:RefSeq:WP_001808821.1;locus_tag=SP_RS00685;product=hypothetical protein;protein_id=WP_001808821.1;transl_table=11	0.00711133	0.0165682	0.0231923	0.0588923	0.179465	0.0987776	0.156811	0.136713	0.452795	0.690217	0.561017	0.691484	0.262036	0.433628	0.682762	0.341048	0.407522	1	0.183082	0.245375	0.15977
SP_RS00690	CDS	133714	134238	+	ID=cds-WP_000371189.1;Parent=gene-SP_RS00690;Dbxref=Genbank:WP_000371189.1;Name=WP_000371189.1;gbkey=CDS;inference=COORDINATES: similar to AA sequence:RefSeq:WP_000371188.1;locus_tag=SP_RS00690;product=glycosyltransferase;protein_id=WP_000371189.1;transl_table=11	0.011927	0.0468921	0.0583465	0.0740798	0.206935	0.289919	0.295876	0.17197	0.37971	0.705424	0.59427	0.706719	0.700425	1	0.572557	0.786498	0.256308	0.808641	0.518167	0.46298	0.401945
SP_RS00695	CDS	134231	135106	+	ID=cds-WP_000375697.1;Parent=gene-SP_RS00695;Dbxref=Genbank:WP_000375697.1;Name=WP_000375697.1;gbkey=CDS;inference=COORDINATES: similar to AA sequence:RefSeq:WP_000375706.1;locus_tag=SP_RS00695;product=glycosyltransferase family 2 protein;protein_id=WP_000375697.1;transl_table=11	0.0115841	0.0485804	0.317348	0.230241	0.175406	0.225268	0.306528	0.133621	0.245863	0.702713	0.692624	0.549122	0.640273	0.847639	0.889757	1	0.896185	0.418877	0.626293	0.799415	0.936937
SP_RS00700	CDS	135193	136809	+	ID=cds-WP_000288029.1;Parent=gene-SP_RS00700;Dbxref=Genbank:WP_000288029.1;Name=WP_000288029.1;gbkey=CDS;inference=COORDINATES: similar to AA sequence:RefSeq:NP_357731.1;locus_tag=SP_RS00700;product=ABC transporter ATP-binding protein;protein_id=WP_000288029.1;transl_table=11	0.00713026	0.049837	0.153477	0.345437	0.305903	0.346642	0.487409	0.246739	0.393467	0.553644	0.568432	0.688992	0.551741	1	0.479206	0.341956	0.459683	0.429712	0.413032	0.369042	0.816997
SP_RS00705	CDS	136829	137038	+	ID=cds-WP_001808824.1;Parent=gene-SP_RS00705;Dbxref=Genbank:WP_001808824.1;Name=WP_001808824.1;gbkey=CDS;inference=COORDINATES: similar to AA sequence:RefSeq:WP_001868545.1;locus_tag=SP_RS00705;product=hypothetical protein;protein_id=WP_001808824.1;transl_table=11	0.0201942	0.0950588	0.290321	0.399324	0.374424	0.206083	0.218107	0.499151	0.419858	0.780012	0.400423	0.360666	0.478358	0.904692	0.356117	0.474359	0.212557	0.745118	0.668448	0.597255	1
SP_RS00725	CDS	139839	140702	+	ID=cds-WP_000572855.1;Parent=gene-SP_RS00725;Dbxref=Genbank:WP_000572855.1;Name=WP_000572855.1;gbkey=CDS;inference=COORDINATES: similar to AA sequence:RefSeq:NP_357734.1;locus_tag=SP_RS00725;product=helix-turn-helix domain-containing protein;protein_id=WP_000572855.1;transl_table=11	0.00817269	0.120673	0.837594	1	0.708985	0.783288	0.608226	0.571515	0.641795	0.679204	0.63372	0.625816	0.417839	0.485888	0.451181	0.587923	0.324914	0.147761	0.197257	0.169198	0.743643
SP_RS00730	CDS	140988	141221	+	ID=cds-WP_000933479.1;Parent=gene-SP_RS00730;Dbxref=Genbank:WP_000933479.1;Name=WP_000933479.1;gbkey=CDS;inference=COORDINATES: similar to AA sequence:RefSeq:NP_357735.1;locus_tag=SP_RS00730;product=hypothetical protein;protein_id=WP_000933479.1;transl_table=11	0.00811145	0.0404965	0.154945	0.230313	0.268066	0.466773	0.528077	0.601484	0.62305	0.960678	0.976715	1	0.608451	0.706589	0.389392	0.555731	0.431633	0.325896	0.25358	0.2399	0.963267
SP_RS00735	CDS	141243	141920	+	ID=cds-WP_000738305.1;Parent=gene-SP_RS00735;Dbxref=Genbank:WP_000738305.1;Name=WP_000738305.1;gbkey=CDS;inference=COORDINATES: similar to AA sequence:RefSeq:NP_357736.1;locus_tag=SP_RS00735;product=CPBP family intramembrane metalloprotease;protein_id=WP_000738305.1;transl_table=11	0.0103979	0.0654085	0.183118	0.268017	0.275527	0.440507	0.492958	0.63717	0.75585	0.952439	0.922832	1	0.517237	0.681585	0.461716	0.560999	0.413379	0.375983	0.291118	0.233205	0.858513
SP_RS00740	CDS	141932	142597	+	ID=cds-WP_000720789.1;Parent=gene-SP_RS00740;Dbxref=Genbank:WP_000720789.1;Name=WP_000720789.1;gbkey=CDS;inference=COORDINATES: similar to AA sequence:RefSeq:NP_357737.1;locus_tag=SP_RS00740;product=CPBP family intramembrane metalloprotease;protein_id=WP_000720789.1;transl_table=11	0.0101943	0.0545531	0.215065	0.213697	0.301486	0.402676	0.505784	0.88192	0.736992	0.916009	1	0.900266	0.572258	0.621618	0.443499	0.488901	0.410762	0.268786	0.209142	0.307783	0.944768
SP_RS00745	CDS	142666	143895	+	ID=cds-WP_078064015.1;Parent=gene-SP_RS00745;Dbxref=Genbank:WP_078064015.1;Name=WP_078064015.1;gbkey=CDS;inference=COORDINATES: similar to AA sequence:RefSeq:NP_357738.1;locus_tag=SP_RS00745;product=MFS transporter;protein_id=WP_078064015.1;transl_table=11	0.00918158	0.0592382	0.211912	0.274903	0.326772	0.369521	0.462029	0.52954	0.819458	0.765478	1	0.884204	0.553023	0.617288	0.542478	0.395171	0.374383	0.354703	0.200015	0.268069	0.96794
srn026	ncRNA	144218	144338	+	name=srn026	0.0229786	0.0919865	0.213816	0.349534	0.352715	0.236199	0.240122	0.267281	0.244787	0.214873	0.342184	0.095358	0.348105	0.0654209	0.19665	0.278706	0.0850659	0.096987	0.031074	0.0370194	1
SP_RS00755	CDS	144440	145096	+	ID=cds-WP_001141647.1;Parent=gene-SP_RS00755;Dbxref=Genbank:WP_001141647.1;Name=WP_001141647.1;gbkey=CDS;inference=COORDINATES: similar to AA sequence:RefSeq:WP_001141648.1;locus_tag=SP_RS00755;product=branched-chain amino acid ABC transporter permease;protein_id=WP_001141647.1;transl_table=11	0.0090926	0.0654787	0.315409	0.58871	0.726641	0.922356	0.929591	0.961415	1	0.966089	0.882064	0.678173	0.456875	0.386428	0.383584	0.356781	0.236846	0.3155	0.117045	0.152115	0.631421
SP_RS00760	CDS	145086	145295	+	ID=cds-WP_000253933.1;Parent=gene-SP_RS00760;Dbxref=Genbank:WP_000253933.1;Name=WP_000253933.1;gbkey=CDS;inference=COORDINATES: similar to AA sequence:RefSeq:WP_000253940.1;locus_tag=SP_RS00760;product=hypothetical protein;protein_id=WP_000253933.1;transl_table=11	0.00362432	0.0531977	0.205669	0.216106	0.375008	0.664521	0.575421	0.877925	1	0.861843	0.695249	0.541843	0.280451	0.0884002	0.278378	0.31287	0.155772	0.262108	0.251933	0.150068	0.390852
SP_RS00765	CDS	145513	146343	+	ID=cds-WP_000724932.1;Parent=gene-SP_RS00765;Dbxref=Genbank:WP_000724932.1;Name=WP_000724932.1;gbkey=CDS;inference=COORDINATES: similar to AA sequence:RefSeq:NP_357740.1;locus_tag=SP_RS00765;product=amino acid ABC transporter substrate-binding protein;protein_id=WP_000724932.1;transl_table=11	0.0143549	0.0970408	0.422574	0.73201	0.7178	0.688348	0.618995	0.773863	0.815123	0.912717	0.873449	0.749648	0.636588	0.672294	0.641865	0.696474	0.499966	0.473258	0.304471	0.323707	1
SP_RS00770	CDS	146497	147351	+	ID=cds-WP_000694504.1;Parent=gene-SP_RS00770;Dbxref=Genbank:WP_000694504.1;Name=WP_000694504.1;gbkey=CDS;inference=COORDINATES: similar to AA sequence:RefSeq:NP_357741.1;locus_tag=SP_RS00770;product=MetQ/NlpA family ABC transporter substrate-binding protein;protein_id=WP_000694504.1;transl_table=11	0.0188784	0.127472	0.505409	0.735988	0.728323	0.767504	0.789097	0.90828	0.949912	0.968187	0.918527	0.874405	0.698806	0.664242	0.669641	0.836826	0.506323	0.478262	0.342631	0.340155	1
SP_RS00775	CDS	147451	148824	+	ID=cds-WP_000231785.1;Parent=gene-SP_RS00775;Dbxref=Genbank:WP_000231785.1;Name=WP_000231785.1;gbkey=CDS;inference=COORDINATES: similar to AA sequence:RefSeq:NP_357742.1;locus_tag=SP_RS00775;product=M20/M25/M40 family metallo-hydrolase;protein_id=WP_000231785.1;transl_table=11	0.00779783	0.0429272	0.146511	0.252024	0.313471	0.50035	0.532586	0.644751	0.790896	0.870711	0.84669	0.811499	0.566401	0.555439	0.546598	0.565921	0.415227	0.411721	0.258496	0.238109	1
SP_RS00780	CDS	148817	149878	+	ID=cds-WP_000085659.1;Parent=gene-SP_RS00780;Dbxref=Genbank:WP_000085659.1;Name=WP_000085659.1;gbkey=CDS;inference=COORDINATES: similar to AA sequence:RefSeq:NP_357743.1;locus_tag=SP_RS00780;product=methionine ABC transporter ATP-binding protein;protein_id=WP_000085659.1;transl_table=11	0.00985001	0.0533563	0.186119	0.332663	0.403166	0.731979	0.689616	0.816632	0.834925	0.938852	0.948592	0.786806	0.586959	0.668196	0.546735	0.599346	0.365139	0.396984	0.285289	0.284643	1
SP_RS00785	CDS	149880	150572	+	ID=cds-WP_000444642.1;Parent=gene-SP_RS00785;Dbxref=Genbank:WP_000444642.1;Name=WP_000444642.1;gbkey=CDS;inference=COORDINATES: similar to AA sequence:RefSeq:NP_357744.1;locus_tag=SP_RS00785;product=ABC transporter permease;protein_id=WP_000444642.1;transl_table=11	0.0167407	0.146678	0.548039	0.798319	0.753854	0.843066	0.852016	0.983812	0.959836	0.957768	0.912194	0.775336	0.633669	0.580551	0.502753	0.509872	0.37169	0.387302	0.275754	0.260073	1
SP_RS00790	CDS	150602	151171	-	ID=cds-WP_000748394.1;Parent=gene-SP_RS00790;Dbxref=Genbank:WP_000748394.1;Name=WP_000748394.1;gbkey=CDS;inference=COORDINATES: similar to AA sequence:RefSeq:NP_357745.1;locus_tag=SP_RS00790;product=MptD family putative ECF transporter S component;protein_id=WP_000748394.1;transl_table=11	0.0402505	0.211747	0.793902	1	0.826674	0.61559	0.514596	0.635919	0.613447	0.514308	0.501376	0.390342	0.372757	0.313322	0.38028	0.379909	0.276056	0.154834	0.173628	0.236397	0.9957
SP_RS00795	CDS	151306	151920	+	ID=cds-WP_000532354.1;Parent=gene-SP_RS00795;Dbxref=Genbank:WP_000532354.1;Name=WP_000532354.1;gbkey=CDS;inference=COORDINATES: similar to AA sequence:RefSeq:NP_357746.1;locus_tag=SP_RS00795;product=DUF624 domain-containing protein;protein_id=WP_000532354.1;transl_table=11	0.0177834	0.190174	0.702926	0.989671	0.886362	0.995467	0.952899	1	0.845458	0.755139	0.731006	0.680873	0.520945	0.379532	0.452458	0.452016	0.298085	0.267933	0.206026	0.177947	0.575336
SP_RS00800	CDS	151898	153568	+	ID=cds-WP_000800590.1;Parent=gene-SP_RS00800;Dbxref=Genbank:WP_000800590.1;Name=WP_000800590.1;gbkey=CDS;inference=COORDINATES: similar to AA sequence:RefSeq:NP_357747.2;locus_tag=SP_RS00800;product=sensor histidine kinase;protein_id=WP_000800590.1;transl_table=11	0.00845914	0.064256	0.248976	0.487195	0.605153	0.731213	0.706046	0.78826	0.79976	1	0.964881	0.903691	0.662685	0.835534	0.557106	0.647087	0.462726	0.379189	0.24568	0.277408	0.923556
SP_RS00805	CDS	153580	154866	+	ID=cds-WP_000278876.1;Parent=gene-SP_RS00805;Dbxref=Genbank:WP_000278876.1;Name=WP_000278876.1;gbkey=CDS;inference=COORDINATES: similar to AA sequence:RefSeq:NP_357748.1;locus_tag=SP_RS00805;product=response regulator transcription factor;protein_id=WP_000278876.1;transl_table=11	0.0122994	0.0789696	0.306906	0.407429	0.453561	0.576092	0.536119	0.712108	0.712308	0.91499	1	0.893492	0.671904	0.534872	0.645361	0.681311	0.372905	0.373492	0.257739	0.282926	0.854698
SP_RS00810	CDS	154870	155451	+	ID=cds-WP_010963197.1;Parent=gene-SP_RS00810;Dbxref=Genbank:WP_010963197.1;Name=WP_010963197.1;gbkey=CDS;inference=COORDINATES: similar to AA sequence:RefSeq:NP_357749.1;locus_tag=SP_RS00810;product=hypothetical protein;protein_id=WP_010963197.1;transl_table=11	0.00782131	0.0821521	0.642414	1	0.840271	0.881032	0.66856	0.758976	0.850971	0.94996	0.819453	0.680834	0.490255	0.446799	0.347174	0.287609	0.219759	0.187238	0.116466	0.122302	0.505259
SP_RS00815	CDS	155529	155999	+	ID=cds-WP_000849621.1;Parent=gene-SP_RS00815;Dbxref=Genbank:WP_000849621.1;Name=WP_000849621.1;gbkey=CDS;inference=COORDINATES: similar to AA sequence:RefSeq:NP_357750.2;locus_tag=SP_RS00815;product=ribonucleotide reductase assembly protein NrdI;protein_id=WP_000849621.1;transl_table=11	0.0108359	0.0841955	0.559688	0.826766	0.768326	0.734989	0.580979	0.65826	0.807856	1	0.933186	0.829347	0.568515	0.714405	0.496415	0.588257	0.40662	0.384529	0.214539	0.210669	0.556103
SP_RS11585	CDS	156006	156092	+	ID=cds-WP_000693536.1;Parent=gene-SP_RS11585;Dbxref=Genbank:WP_000693536.1;Name=WP_000693536.1;gbkey=CDS;inference=COORDINATES: similar to AA sequence:RefSeq:WP_001860773.1;locus_tag=SP_RS11585;product=hypothetical protein;protein_id=WP_000693536.1;transl_table=11	0.0173373	0.134236	0.53706	0.641311	0.670625	0.678569	0.659958	0.886282	0.900123	0.992439	1	0.800139	0.578604	0.630148	0.74092	0.695141	0.392244	0.412503	0.336887	0.277853	0.877451
SP_RS00820	CDS	156292	157554	-	ID=cds-WP_000075789.1;Parent=gene-SP_RS00820;Dbxref=Genbank:WP_000075789.1;Name=WP_000075789.1;gbkey=CDS;inference=COORDINATES: similar to AA sequence:RefSeq:NP_357751.1;locus_tag=SP_RS00820;product=divalent metal cation transporter;protein_id=WP_000075789.1;transl_table=11	0.0164883	0.182162	0.551613	0.89857	1	0.827446	0.715435	0.659529	0.666033	0.684014	0.775162	0.581832	0.323377	0.486488	0.459595	0.40813	0.25146	0.44876	0.24648	0.238581	0.967929
SP_RS00825	CDS	157864	158322	-	ID=cds-WP_000745059.1;Parent=gene-SP_RS00825;Dbxref=Genbank:WP_000745059.1;Name=WP_000745059.1;gbkey=CDS;inference=COORDINATES: similar to AA sequence:RefSeq:NP_357752.1;locus_tag=SP_RS00825;product=DUF3021 domain-containing protein;protein_id=WP_000745059.1;transl_table=11	0.0371545	0.207754	0.557395	0.861544	0.718866	0.722516	0.87391	1	0.420572	0.841441	0.956478	0.632239	0.752983	0.604153	0.594537	0.475166	0.319377	0.597108	0.38262	0.256402	0.6678
SP_RS00830	CDS	158319	158759	-	ID=cds-WP_000861956.1;Parent=gene-SP_RS00830;Dbxref=Genbank:WP_000861956.1;Name=WP_000861956.1;gbkey=CDS;inference=COORDINATES: similar to AA sequence:RefSeq:YP_003447029.1;locus_tag=SP_RS00830;product=response regulator transcription factor;protein_id=WP_000861956.1;transl_table=11	0.00915825	0.106686	0.537623	0.682594	0.577806	0.720855	0.471211	0.880324	0.777503	1	0.874605	0.723548	0.928017	0	0.146548	0.29281	0.393618	0.183977	0	0.316003	0.823033
SP_RS11590	CDS	158849	158944	+	ID=cds-WP_001810702.1;Parent=gene-SP_RS11590;Dbxref=Genbank:WP_001810702.1;Name=WP_001810702.1;gbkey=CDS;inference=COORDINATES: similar to AA sequence:RefSeq:YP_003447028.1;locus_tag=SP_RS11590;product=hypothetical protein;protein_id=WP_001810702.1;transl_table=11	0.00221607	0.00309785	0	0.0440456	0.0615186	0.0430943	0.117279	0.12781	0.20695	0.50546	0.541044	0.945436	0.465446	0.810777	1	0.701442	0.45718	0.747901	0.171159	0.244688	0.477969
SpF56_sRNA	ncRNA	158994	159090	+	name=SpF56_sRNA	0.00169651	0.00856395	0.0239757	0.070248	0.0784924	0.162335	0.124699	0.277227	0.368071	0.706672	0.741983	0.917609	0.713685	1	0.886806	0.587614	0.372678	0.443048	0.211105	0.175613	0.444681
SP_RS00835	CDS	159192	160058	+	ID=cds-WP_000537009.1;Parent=gene-SP_RS00835;Dbxref=Genbank:WP_000537009.1;Name=WP_000537009.1;gbkey=CDS;inference=COORDINATES: similar to AA sequence:RefSeq:YP_003446369.1;locus_tag=SP_RS00835;product=XRE family transcriptional regulator;protein_id=WP_000537009.1;transl_table=11	0.014969	0.0999549	0.318192	0.389604	0.383386	0.41213	0.310431	0.39312	0.53707	0.908043	1	0.912959	0.770723	0.891031	0.650151	0.611058	0.486349	0.45106	0.185807	0.221357	0.582532
SP_RS00840	CDS	160384	160941	+	ID=cds-WP_000358739.1;Parent=gene-SP_RS00840;Dbxref=Genbank:WP_000358739.1;Name=WP_000358739.1;gbkey=CDS;inference=COORDINATES: similar to AA sequence:RefSeq:WP_000358739.1;locus_tag=SP_RS00840;product=phosphopantothenate--cysteine ligase family flavoprotein;protein_id=WP_000358739.1;transl_table=11	0.00744317	0.128202	0.30898	0.389656	0.284443	0.187574	0.178197	0.144115	0.428789	0.83595	1	0.64556	0.575954	0.330672	0.377729	0.305968	0.191943	0.10253	0.0698065	0.106399	0.351174
SP_RS00845	CDS	161162	162268	+	ID=cds-WP_000608717.1;Parent=gene-SP_RS00845;Dbxref=Genbank:WP_000608717.1;Name=WP_000608717.1;gbkey=CDS;inference=COORDINATES: similar to AA sequence:RefSeq:WP_000608718.1;locus_tag=SP_RS00845;product=pyridoxal-dependent decarboxylase;protein_id=WP_000608717.1;transl_table=11	0.0151881	0.0530787	0.403342	0.754679	0.492808	0.361655	0.621978	0.813392	0.874961	0.73707	1	0.870283	0.959395	0.661519	0.520791	0.416227	0.839286	0.523043	0.33516	0.224598	0.438725
SP_RS00850	CDS	162244	163635	+	ID=cds-WP_000358548.1;Parent=gene-SP_RS00850;Dbxref=Genbank:WP_000358548.1;Name=WP_000358548.1;gbkey=CDS;inference=COORDINATES: similar to AA sequence:RefSeq:WP_000358548.1;locus_tag=SP_RS00850;product=hypothetical protein;protein_id=WP_000358548.1;transl_table=11	0.012139	0.0848459	0.250732	0.251323	0.391443	0.524574	0.356902	0.816793	0.629787	0.867286	0.68884	0.713135	0.708218	0.411224	0.388491	0.582168	0.28985	0.487714	0.260434	0.139618	1
SP_RS00855	CDS	163632	164810	+	ID=cds-WP_000792992.1;Parent=gene-SP_RS00855;Dbxref=Genbank:WP_000792992.1;Name=WP_000792992.1;gbkey=CDS;inference=COORDINATES: similar to AA sequence:RefSeq:WP_000792992.1;locus_tag=SP_RS00855;product=MFS transporter;protein_id=WP_000792992.1;transl_table=11	0.00684765	0.0717926	0.23449	0.241012	0.187212	0.586543	0.226495	0.526577	0.508674	0.678472	0.71081	0.97796	0.693881	0.695917	0.328723	0.383136	0.392412	0.550241	0.0881469	0.315036	1
SP_RS11595	CDS	164848	165211	+	ID=cds-SP_RS11595;Parent=gene-SP_RS11595;Note=frameshifted%3B incomplete%3B partial in the middle of a contig%3B missing start;gbkey=CDS;inference=COORDINATES: similar to AA sequence:RefSeq:WP_006595008.1;locus_tag=SP_RS11595;partial=true;product=DeoR family transcriptional regulator;pseudo=true;start_range=.,164848;transl_table=11	0.00329702	0.0460891	0.161289	0.122869	0.104007	0.228981	0.145404	0.427844	0.454846	0.580009	0.698173	0.751388	0.683368	0.100521	0.316548	0.316239	0.425113	0.496745	0.190985	0.170644	1
SP_RS00860	CDS	165235	165468	+	ID=cds-WP_000623387.1;Parent=gene-SP_RS00860;Dbxref=Genbank:WP_000623387.1;Name=WP_000623387.1;gbkey=CDS;inference=COORDINATES: similar to AA sequence:RefSeq:WP_000623387.1;locus_tag=SP_RS00860;product=ROK family protein;protein_id=WP_000623387.1;transl_table=11	0.00349043	0.0853875	0.170751	0.346871	0.308303	0.242414	0	0.704577	0.222244	0.59286	1	0.636373	0.675226	0.425673	0.502677	0.836977	0.150017	0	0.269585	0.36131	0.941034
SP_RS11605	CDS	165635	165730	+	ID=cds-WP_001810702.1-2;Parent=gene-SP_RS11605;Dbxref=Genbank:WP_001810702.1;Name=WP_001810702.1;gbkey=CDS;inference=COORDINATES: similar to AA sequence:RefSeq:YP_003447028.1;locus_tag=SP_RS11605;product=hypothetical protein;protein_id=WP_001810702.1;transl_table=11	0.0050175	0.0651297	0.0841559	0.231506	0.280382	0.169257	0.474173	0.33072	0.365115	0.643526	1	0.509667	0.435796	0.087415	0.309685	0.859396	0.123228	0.431978	0.0553612	0.19786	0.869616
SP_RS00865	CDS	165751	167700	+	ID=cds-WP_000018169.1;Parent=gene-SP_RS00865;Dbxref=Genbank:WP_000018169.1;Name=WP_000018169.1;gbkey=CDS;inference=COORDINATES: similar to AA sequence:RefSeq:NP_357754.1;locus_tag=SP_RS00865;product=DNA mismatch repair protein HexB;protein_id=WP_000018169.1;transl_table=11	0.0173737	0.103553	0.377782	0.583904	0.802592	0.940245	0.93017	0.986094	0.999199	0.973538	1	0.812696	0.557447	0.5297	0.478861	0.492516	0.376522	0.326093	0.208956	0.251476	0.756689
SP_RS00870	CDS	168025	168492	-	ID=cds-WP_001099502.1;Parent=gene-SP_RS00870;Dbxref=Genbank:WP_001099502.1;Name=WP_001099502.1;gbkey=CDS;inference=COORDINATES: similar to AA sequence:RefSeq:NP_357755.1;locus_tag=SP_RS00870;product=6%2C7-dimethyl-8-ribityllumazine synthase;protein_id=WP_001099502.1;transl_table=11	0.0166028	0.164192	0.452762	0.794259	0.632955	0.716383	0.669899	0.713073	0.817224	0.758583	0.906452	0.708451	0.556457	0.689289	0.763107	0.914835	0.394748	0.681251	0.354686	0.3291	1
SP_RS00875	CDS	168493	169698	-	ID=cds-WP_001835921.1;Parent=gene-SP_RS00875;Dbxref=Genbank:WP_001835921.1;Name=WP_001835921.1;gbkey=CDS;inference=COORDINATES: similar to AA sequence:RefSeq:NP_357756.1;locus_tag=SP_RS00875;product=bifunctional 3%2C4-dihydroxy-2-butanone-4-phosphate synthase/GTP cyclohydrolase II;protein_id=WP_001835921.1;transl_table=11	0.00825954	0.0513157	0.152643	0.188103	0.214232	0.254948	0.242841	0.427844	0.460978	0.629082	0.773537	0.761303	0.705912	0.755464	0.697548	0.850912	0.473322	0.589949	0.395752	0.343048	1
SP_RS00880	CDS	169718	170353	-	ID=cds-WP_000493842.1;Parent=gene-SP_RS00880;Dbxref=Genbank:WP_000493842.1;Name=WP_000493842.1;gbkey=CDS;inference=COORDINATES: similar to AA sequence:RefSeq:NP_357757.1;locus_tag=SP_RS00880;product=riboflavin synthase;protein_id=WP_000493842.1;transl_table=11	0.00787794	0.0432637	0.0990995	0.153782	0.217746	0.359542	0.239893	0.335356	0.541417	0.85565	1	0.848101	0.88122	0.526124	0.630304	0.521742	0.43533	0.406947	0.304228	0.284771	0.733259
SP_RS00885	CDS	170338	171438	-	ID=cds-WP_001284098.1;Parent=gene-SP_RS00885;Dbxref=Genbank:WP_001284098.1;Name=WP_001284098.1;gbkey=CDS;inference=COORDINATES: similar to AA sequence:RefSeq:NP_357758.1;locus_tag=SP_RS00885;product=bifunctional diaminohydroxyphosphoribosylaminopyrimidine deaminase/5-amino-6-(5-phosphoribosylamino)uracil reductase RibD;protein_id=WP_001284098.1;transl_table=11	0.00983349	0.0766185	0.271282	0.502632	0.565487	0.673988	0.654067	0.715896	0.827986	0.811654	1	0.872905	0.717258	0.648766	0.541707	0.742187	0.51271	0.476043	0.379747	0.361552	0.967016
id-6960	riboswitch	171572	171686	-	ID=id-6960;Dbxref=RFAM:RF00050;Note=FMN riboswitch;bound_moiety=flavin mononucleotide;gbkey=regulatory;inference=COORDINATES: profile:INFERNAL:1.1.1;regulatory_class=riboswitch	0.0690806	0.350708	1	0.571937	0.493553	0.341947	0.252634	0.176147	0.136377	0.0742879	0.0723207	0.0490931	0.0534156	0.0571301	0.0414352	0.0321959	0.0380485	0.0360124	0.0301986	0.0280006	0.184971
SP_RS00890	CDS	171843	172436	+	ID=cds-WP_000271487.1;Parent=gene-SP_RS00890;Dbxref=Genbank:WP_000271487.1;Name=WP_000271487.1;gbkey=CDS;inference=COORDINATES: similar to AA sequence:RefSeq:NP_357759.1;locus_tag=SP_RS00890;product=Holliday junction branch migration protein RuvA;protein_id=WP_000271487.1;transl_table=11	0.00870135	0.0810909	0.344589	0.550745	0.633941	1	0.895406	0.923033	0.936584	0.833232	0.850327	0.712002	0.437997	0.423203	0.432629	0.462014	0.280485	0.19977	0.13201	0.107228	0.43986
SP_RS00895	CDS	172446	173009	+	ID=cds-WP_000166604.1;Parent=gene-SP_RS00895;Dbxref=Genbank:WP_000166604.1;Name=WP_000166604.1;Note=constitutive%2C catalyzes the hydrolysis of alkylated DNA%2C releasing 3-methyladenine;gbkey=CDS;inference=COORDINATES: similar to AA sequence:RefSeq:NP_357760.1;locus_tag=SP_RS00895;product=DNA-3-methyladenine glycosylase I;protein_id=WP_000166604.1;transl_table=11	0.0109368	0.0545353	0.257073	0.430772	0.676552	0.907777	0.997014	1	0.945478	0.859241	0.835673	0.712485	0.438626	0.390376	0.390565	0.281444	0.229296	0.168798	0.103013	0.156471	0.46746
SP_RS00900	CDS	173006	173683	+	ID=cds-WP_000987408.1;Parent=gene-SP_RS00900;Dbxref=Genbank:WP_000987408.1;Name=WP_000987408.1;gbkey=CDS;inference=COORDINATES: similar to AA sequence:RefSeq:NP_357761.1;locus_tag=SP_RS00900;product=CPBP family intramembrane metalloprotease;protein_id=WP_000987408.1;transl_table=11	0.0148094	0.155266	0.487048	0.586506	0.572635	0.853374	0.84712	1	0.944509	0.881467	0.79451	0.661645	0.476132	0.491753	0.394179	0.414891	0.296195	0.189989	0.144392	0.199845	0.632504
SP_RS00905	CDS	173820	174851	-	ID=cds-WP_000255096.1;Parent=gene-SP_RS00905;Dbxref=Genbank:WP_000255096.1;Name=WP_000255096.1;gbkey=CDS;inference=COORDINATES: similar to AA sequence:RefSeq:NP_357762.1;locus_tag=SP_RS00905;product=LD-carboxypeptidase;protein_id=WP_000255096.1;transl_table=11	0.0136377	0.138791	0.539586	0.878698	0.934169	0.884699	0.839381	0.816793	0.760198	0.78183	0.76351	0.666686	0.434871	0.475192	0.395685	0.395299	0.380026	0.397396	0.231497	0.232697	1
SP_RS00910	CDS	175106	175789	-	ID=cds-WP_000078022.1;Parent=gene-SP_RS00910;Dbxref=Genbank:WP_000078022.1;Name=WP_000078022.1;gbkey=CDS;inference=COORDINATES: similar to AA sequence:RefSeq:WP_000078028.1;locus_tag=SP_RS00910;product=DUF1129 domain-containing protein;protein_id=WP_000078022.1;transl_table=11	0.0214426	0.151688	0.470402	0.601394	0.623057	0.659065	0.655253	0.745648	0.822016	0.924925	1	0.846135	0.670501	0.622084	0.566325	0.596018	0.425719	0.43597	0.267903	0.336655	0.980171
SP_RS00915	CDS	175801	176745	-	ID=cds-WP_000815629.1;Parent=gene-SP_RS00915;Dbxref=Genbank:WP_000815629.1;Name=WP_000815629.1;gbkey=CDS;inference=COORDINATES: similar to AA sequence:RefSeq:NP_357764.1;locus_tag=SP_RS00915;product=magnesium transporter CorA family protein;protein_id=WP_000815629.1;transl_table=11	0.0168111	0.0929417	0.310353	0.415608	0.504932	0.627795	0.616821	0.737507	0.810114	0.993712	1	0.861714	0.585686	0.581446	0.412771	0.442768	0.355345	0.325533	0.212855	0.222516	0.88232
SP_RS00920	CDS	176877	179708	+	ID=cds-WP_001152899.1;Parent=gene-SP_RS00920;Dbxref=Genbank:WP_001152899.1;Name=WP_001152899.1;gbkey=CDS;inference=COORDINATES: similar to AA sequence:RefSeq:NP_357765.1;locus_tag=SP_RS00920;product=excinuclease ABC subunit UvrA;protein_id=WP_001152899.1;transl_table=11	0.0131709	0.0831228	0.294111	0.398923	0.446278	0.5144	0.42881	0.542904	0.625676	0.697922	0.773502	0.669539	0.554545	0.562185	0.529991	0.512754	0.382935	0.361859	0.25581	0.253962	1
SP_RS00925	CDS	179701	180762	+	ID=cds-WP_001042856.1;Parent=gene-SP_RS00925;Dbxref=Genbank:WP_001042856.1;Name=WP_001042856.1;gbkey=CDS;inference=COORDINATES: similar to AA sequence:RefSeq:NP_357766.1;locus_tag=SP_RS00925;product=aminopeptidase P family protein;protein_id=WP_001042856.1;transl_table=11	0.0189452	0.0973189	0.350618	0.447999	0.548195	0.618248	0.590566	0.616534	0.662084	0.755088	0.85392	0.821209	0.599261	0.695917	0.599007	0.620316	0.405493	0.357657	0.235058	0.259905	1
SP_RS11615	CDS	180767	180859	+	ID=cds-WP_001808829.1;Parent=gene-SP_RS11615;Dbxref=Genbank:WP_001808829.1;Name=WP_001808829.1;gbkey=CDS;inference=COORDINATES: similar to AA sequence:RefSeq:WP_001808829.1;locus_tag=SP_RS11615;product=hypothetical protein;protein_id=WP_001808829.1;transl_table=11	0.0257882	0.193644	0.896725	1	0.864075	0.730927	0.737712	0.668286	0.721147	0.642655	0.666332	0.562296	0.370785	0.339998	0.368044	0.342616	0.254624	0.21002	0.154765	0.162331	0.598956
SP_RS00930	CDS	180894	181292	+	ID=cds-WP_000591165.1;Parent=gene-SP_RS00930;Dbxref=Genbank:WP_000591165.1;Name=WP_000591165.1;gbkey=CDS;inference=COORDINATES: similar to AA sequence:RefSeq:WP_017768833.1;locus_tag=SP_RS00930;product=transcriptional regulator Spx;protein_id=WP_000591165.1;transl_table=11	0.0208206	0.209664	0.851118	1	0.779902	0.650752	0.606739	0.609843	0.629714	0.554668	0.538232	0.387804	0.3169	0.264392	0.257238	0.253718	0.175222	0.169276	0.10531	0.120441	0.555083
SP_RS00935	CDS	181358	181927	+	ID=cds-WP_000725133.1;Parent=gene-SP_RS00935;Dbxref=Genbank:WP_000725133.1;Name=WP_000725133.1;gbkey=CDS;inference=COORDINATES: similar to AA sequence:RefSeq:NP_357768.1;locus_tag=SP_RS00935;product=hypothetical protein;protein_id=WP_000725133.1;transl_table=11	0.0175496	0.104068	0.322402	0.409338	0.479405	0.586077	0.518723	0.627214	0.796461	0.973985	1	0.910531	0.681059	0.683056	0.569116	0.586468	0.417257	0.360049	0.20548	0.241573	0.566262
SP_RS00940	CDS	182014	182280	+	ID=cds-WP_000507059.1;Parent=gene-SP_RS00940;Dbxref=Genbank:WP_000507059.1;Name=WP_000507059.1;gbkey=CDS;inference=COORDINATES: similar to AA sequence:RefSeq:NP_357769.1;locus_tag=SP_RS00940;product=IreB family regulatory phosphoprotein;protein_id=WP_000507059.1;transl_table=11	0.018988	0.128137	0.393921	0.490677	0.48496	0.490239	0.506072	0.553711	0.663695	0.938486	1	0.75739	0.595501	0.533384	0.45503	0.420967	0.293428	0.229601	0.14124	0.140921	0.349226
SP_RS00945	CDS	182284	182703	+	ID=cds-WP_001808830.1;Parent=gene-SP_RS00945;Dbxref=Genbank:WP_001808830.1;Name=WP_001808830.1;gbkey=CDS;inference=COORDINATES: similar to AA sequence:RefSeq:NP_357770.1;locus_tag=SP_RS00945;product=Holliday junction resolvase RuvX;protein_id=WP_001808830.1;transl_table=11	0.00917061	0.0597101	0.260155	0.435144	0.476707	0.5369	0.477688	0.59674	0.71581	1	0.917031	0.830484	0.567927	0.502018	0.399799	0.391787	0.250015	0.188695	0.126438	0.128875	0.314946
SP_RS00950	CDS	182719	183024	+	ID=cds-WP_000017620.1;Parent=gene-SP_RS00950;Dbxref=Genbank:WP_000017620.1;Name=WP_000017620.1;gbkey=CDS;inference=COORDINATES: similar to AA sequence:RefSeq:NP_357771.1;locus_tag=SP_RS00950;product=DUF1292 domain-containing protein;protein_id=WP_000017620.1;transl_table=11	0.0127472	0.107796	0.450885	0.582893	0.556349	0.608056	0.539909	0.652364	0.777689	1	0.932779	0.828247	0.545816	0.566973	0.440693	0.437118	0.289718	0.256865	0.156493	0.169692	0.421632
SP_RS00955	CDS	183277	184533	+	ID=cds-WP_078064016.1;Parent=gene-SP_RS00955;Dbxref=Genbank:WP_078064016.1;Name=WP_078064016.1;gbkey=CDS;inference=COORDINATES: similar to AA sequence:RefSeq:NP_357772.1;locus_tag=SP_RS00955;product=bifunctional folylpolyglutamate synthase/dihydrofolate synthase;protein_id=WP_078064016.1;transl_table=11	0.0100921	0.0609563	0.26157	0.382722	0.479106	0.732117	0.676859	0.789617	0.857594	0.952269	1	0.90333	0.668316	0.654866	0.500928	0.480349	0.342093	0.346566	0.175013	0.162944	0.626314
SP_RS00960	CDS	184530	185075	+	ID=cds-WP_001838232.1;Parent=gene-SP_RS00960;Dbxref=Genbank:WP_001838232.1;Name=WP_001838232.1;gbkey=CDS;inference=COORDINATES: similar to AA sequence:RefSeq:NP_357773.1;locus_tag=SP_RS00960;product=hypothetical protein;protein_id=WP_001838232.1;transl_table=11	0.0127304	0.11628	0.698366	1	0.842477	0.821018	0.725059	0.843659	0.804072	0.770802	0.764679	0.601038	0.472692	0.461814	0.369289	0.370561	0.263332	0.264626	0.128163	0.152096	0.586174
SP_RS00965	CDS	185221	186753	+	ID=cds-WP_000877334.1;Parent=gene-SP_RS00965;Dbxref=Genbank:WP_000877334.1;Name=WP_000877334.1;gbkey=CDS;inference=COORDINATES: similar to AA sequence:RefSeq:NP_357774.1;locus_tag=SP_RS00965;product=cardiolipin synthase;protein_id=WP_000877334.1;transl_table=11	0.01561	0.0800112	0.32	0.463539	0.521504	0.619501	0.672038	0.784541	0.892955	0.945126	1	0.924273	0.571084	0.543915	0.506711	0.641683	0.33865	0.430058	0.24687	0.205188	0.651317
SP_RS00970	CDS	186831	186974	+	ID=cds-WP_000956126.1;Parent=gene-SP_RS00970;Dbxref=Genbank:WP_000956126.1;Name=WP_000956126.1;gbkey=CDS;inference=COORDINATES: similar to AA sequence:RefSeq:NP_357775.1;locus_tag=SP_RS00970;product=hypothetical protein;protein_id=WP_000956126.1;transl_table=11	0.0064528	0.022551	0.165727	0.250494	0.43765	0.728249	0.604733	0.67454	0.85597	0.851379	0.723409	1	0.735605	0.344289	0.232326	0.773665	0.346673	0.243053	0.155745	0.0834948	0.38056
SP_RS00975	CDS	187011	188550	+	ID=cds-SP_RS00975;Parent=gene-SP_RS00975;Note=frameshifted;gbkey=CDS;inference=COORDINATES: similar to AA sequence:RefSeq:YP_003447009.1;locus_tag=SP_RS00975;product=damage-inducible protein CinA;pseudo=true;transl_table=11	0.0105978	0.0604042	0.302331	0.545339	0.722895	1	0.844219	0.896701	0.844256	0.666113	0.596976	0.508343	0.345353	0.314698	0.25788	0.287205	0.212049	0.248432	0.139136	0.146157	0.558969
SP_RS00980	CDS	188664	190877	+	ID=cds-WP_000550985.1;Parent=gene-SP_RS00980;Dbxref=Genbank:WP_000550985.1;Name=WP_000550985.1;gbkey=CDS;inference=COORDINATES: similar to AA sequence:RefSeq:NP_357777.1;locus_tag=SP_RS00980;product=anaerobic ribonucleoside-triphosphate reductase;protein_id=WP_000550985.1;transl_table=11	0.0133013	0.101634	0.395423	0.575866	0.62468	0.692566	0.619586	0.64231	0.750873	0.968733	1	0.891109	0.687331	0.655098	0.591302	0.602049	0.416077	0.365233	0.261392	0.297372	0.978744
SP_RS00985	CDS	190889	191029	+	ID=cds-WP_000521619.1;Parent=gene-SP_RS00985;Dbxref=Genbank:WP_000521619.1;Name=WP_000521619.1;gbkey=CDS;inference=COORDINATES: similar to AA sequence:RefSeq:YP_003447007.1;locus_tag=SP_RS00985;product=hypothetical protein;protein_id=WP_000521619.1;transl_table=11	0.00349767	0.00989523	0.053776	0.0848287	0.134505	0.210528	0.187308	0.36983	0.572671	0.976005	1	0.97476	0.672024	0.700771	0.543698	0.463289	0.486778	0.271017	0.263712	0.18965	0.65111
SP_RS00990	CDS	191073	191579	+	ID=cds-WP_000423417.1;Parent=gene-SP_RS00990;Dbxref=Genbank:WP_000423417.1;Name=WP_000423417.1;gbkey=CDS;inference=COORDINATES: similar to AA sequence:RefSeq:NP_357778.1;locus_tag=SP_RS00990;product=GNAT family N-acetyltransferase;protein_id=WP_000423417.1;transl_table=11	0.0107638	0.0610003	0.204932	0.292717	0.381766	0.400043	0.416969	0.536902	0.685357	0.815306	0.764609	0.843322	0.763764	0.549911	0.530684	0.474359	0.41261	0.490901	0.213454	0.361365	1
SP_RS00995	CDS	191572	192162	+	ID=cds-WP_001064214.1;Parent=gene-SP_RS00995;Dbxref=Genbank:WP_001064214.1;Name=WP_001064214.1;gbkey=CDS;inference=COORDINATES: similar to AA sequence:RefSeq:NP_357779.1;locus_tag=SP_RS00995;product=anaerobic ribonucleoside-triphosphate reductase activating protein;protein_id=WP_001064214.1;transl_table=11	0.00847805	0.0469121	0.205644	0.291813	0.483631	0.694303	0.560846	0.697793	0.757244	0.910728	0.818447	0.83082	0.615031	0.581588	0.517217	0.542125	0.447887	0.404493	0.259194	0.341289	1
SP_RS11620	CDS	192159	192461	+	ID=cds-WP_010963206.1;Parent=gene-SP_RS11620;Dbxref=Genbank:WP_010963206.1;Name=WP_010963206.1;gbkey=CDS;inference=COORDINATES: similar to AA sequence:RefSeq:WP_010963206.1;locus_tag=SP_RS11620;product=hypothetical protein;protein_id=WP_010963206.1;transl_table=11	0.00738976	0.0566172	0.278081	0.515476	0.584581	0.836952	0.601665	0.8442	0.838497	1	0.906337	0.839469	0.549828	0.658578	0.450256	0.531601	0.390903	0.291191	0.241472	0.274596	0.651331
SP_RS11625	CDS	192437	192775	+	ID=cds-WP_010963207.1;Parent=gene-SP_RS11625;Dbxref=Genbank:WP_010963207.1;Name=WP_010963207.1;gbkey=CDS;inference=COORDINATES: similar to AA sequence:RefSeq:WP_010963207.1;locus_tag=SP_RS11625;product=hypothetical protein;protein_id=WP_010963207.1;transl_table=11	0.00509316	0.04682	0.214491	0.335597	0.395381	0.496752	0.478533	0.692852	0.697936	0.801952	0.736484	0.700473	0.443679	0.540115	0.398638	0.435419	0.361664	0.360326	0.205238	0.252146	1
SP_RS01005	CDS	193042	193350	+	ID=cds-WP_001284513.1;Parent=gene-SP_RS01005;Dbxref=Genbank:WP_001284513.1;Name=WP_001284513.1;gbkey=CDS;inference=COORDINATES: similar to AA sequence:RefSeq:WP_003046044.1;locus_tag=SP_RS01005;product=30S ribosomal protein S10;protein_id=WP_001284513.1;transl_table=11	0.0190582	0.154884	0.793226	1	0.766906	0.670761	0.61864	0.770951	0.806381	0.848017	0.782058	0.654068	0.518486	0.55422	0.442215	0.449637	0.34401	0.356535	0.220558	0.237682	0.952713
SP_RS01010	CDS	193567	194193	+	ID=cds-WP_000160197.1;Parent=gene-SP_RS01010;Dbxref=Genbank:WP_000160197.1;Name=WP_000160197.1;gbkey=CDS;inference=COORDINATES: similar to AA sequence:RefSeq:WP_002986659.1;locus_tag=SP_RS01010;product=50S ribosomal protein L3;protein_id=WP_000160197.1;transl_table=11	0.00927662	0.0510275	0.152904	0.179574	0.194101	0.226886	0.240234	0.307666	0.413869	0.681786	0.793525	0.697527	0.602296	0.552833	0.53141	0.540981	0.357371	0.336888	0.226319	0.21224	1
SP_RS01015	CDS	194218	194841	+	ID=cds-WP_000024543.1;Parent=gene-SP_RS01015;Dbxref=Genbank:WP_000024543.1;Name=WP_000024543.1;gbkey=CDS;inference=COORDINATES: similar to AA sequence:RefSeq:WP_012677212.1;locus_tag=SP_RS01015;product=50S ribosomal protein L4;protein_id=WP_000024543.1;transl_table=11	0.0132739	0.073566	0.241189	0.290189	0.279883	0.260735	0.280987	0.307969	0.370741	0.469566	0.588132	0.55868	0.547263	0.553662	0.558341	0.618227	0.438564	0.390117	0.257615	0.253409	1
SP_RS01020	CDS	194841	195137	+	ID=cds-WP_001055347.1;Parent=gene-SP_RS01020;Dbxref=Genbank:WP_001055347.1;Name=WP_001055347.1;gbkey=CDS;inference=COORDINATES: similar to AA sequence:RefSeq:WP_006739217.1;locus_tag=SP_RS01020;product=50S ribosomal protein L23;protein_id=WP_001055347.1;transl_table=11	0.0122142	0.0569853	0.178106	0.219415	0.218114	0.222524	0.233557	0.271007	0.296269	0.398011	0.464314	0.430678	0.401843	0.389503	0.434002	0.474196	0.339886	0.341299	0.222641	0.242587	1
SP_RS01025	CDS	195155	195988	+	ID=cds-WP_000512911.1;Parent=gene-SP_RS01025;Dbxref=Genbank:WP_000512911.1;Name=WP_000512911.1;gbkey=CDS;inference=COORDINATES: similar to AA sequence:RefSeq:WP_019790357.1;locus_tag=SP_RS01025;product=50S ribosomal protein L2;protein_id=WP_000512911.1;transl_table=11	0.0150685	0.0868884	0.290176	0.37872	0.36054	0.365494	0.352946	0.400383	0.398146	0.446026	0.485781	0.458959	0.379886	0.419402	0.433214	0.480827	0.358597	0.364555	0.273044	0.24788	1
SP_RS01030	CDS	196092	196373	+	ID=cds-WP_000533766.1;Parent=gene-SP_RS01030;Dbxref=Genbank:WP_000533766.1;Name=WP_000533766.1;gbkey=CDS;inference=COORDINATES: similar to AA sequence:RefSeq:WP_000533767.1;locus_tag=SP_RS01030;product=30S ribosomal protein S19;protein_id=WP_000533766.1;transl_table=11	0.00981311	0.0645934	0.248798	0.28985	0.274206	0.290056	0.262225	0.302713	0.340629	0.449954	0.4856	0.457149	0.382973	0.386593	0.360898	0.428668	0.324605	0.321014	0.237477	0.230714	1
SP_RS01035	CDS	196385	196729	+	ID=cds-WP_000818137.1;Parent=gene-SP_RS01035;Dbxref=Genbank:WP_000818137.1;Name=WP_000818137.1;gbkey=CDS;inference=COORDINATES: similar to AA sequence:RefSeq:WP_018371349.1;locus_tag=SP_RS01035;product=50S ribosomal protein L22;protein_id=WP_000818137.1;transl_table=11	0.01031	0.0606988	0.229459	0.285336	0.28099	0.305013	0.285386	0.334343	0.369019	0.484317	0.512115	0.476239	0.401966	0.415414	0.407053	0.483532	0.349955	0.344154	0.272936	0.257381	1
SP_RS01040	CDS	196742	197395	+	ID=cds-WP_000529936.1;Parent=gene-SP_RS01040;Dbxref=Genbank:WP_000529936.1;Name=WP_000529936.1;gbkey=CDS;inference=COORDINATES: similar to AA sequence:RefSeq:WP_000529931.1;locus_tag=SP_RS01040;product=30S ribosomal protein S3;protein_id=WP_000529936.1;transl_table=11	0.0132691	0.0671752	0.203439	0.256107	0.256984	0.265741	0.252154	0.281387	0.321298	0.396139	0.430297	0.404392	0.348832	0.377074	0.359315	0.439214	0.304855	0.322609	0.231997	0.22676	1
SP_RS01045	CDS	197399	197812	+	ID=cds-WP_000960946.1;Parent=gene-SP_RS01045;Dbxref=Genbank:WP_000960946.1;Name=WP_000960946.1;gbkey=CDS;inference=COORDINATES: similar to AA sequence:RefSeq:WP_003029477.1;locus_tag=SP_RS01045;product=50S ribosomal protein L16;protein_id=WP_000960946.1;transl_table=11	0.0120489	0.0825202	0.260521	0.287613	0.262514	0.262013	0.24611	0.29565	0.360911	0.45508	0.454824	0.449421	0.343253	0.393481	0.386103	0.453067	0.299532	0.338492	0.253783	0.233167	1
SP_RS01050	CDS	197822	198028	+	ID=cds-WP_000772918.1;Parent=gene-SP_RS01050;Dbxref=Genbank:WP_000772918.1;Name=WP_000772918.1;gbkey=CDS;inference=COORDINATES: similar to AA sequence:RefSeq:WP_018369826.1;locus_tag=SP_RS01050;product=50S ribosomal protein L29;protein_id=WP_000772918.1;transl_table=11	0.00818244	0.0370873	0.110886	0.136841	0.139434	0.179368	0.168881	0.223331	0.298493	0.457819	0.502133	0.471965	0.410733	0.412033	0.41753	0.45377	0.312931	0.3441	0.240389	0.233451	1
SP_RS01055	CDS	198053	198313	+	ID=cds-WP_000440801.1;Parent=gene-SP_RS01055;Dbxref=Genbank:WP_000440801.1;Name=WP_000440801.1;gbkey=CDS;inference=COORDINATES: similar to AA sequence:RefSeq:WP_006738952.1;locus_tag=SP_RS01055;product=30S ribosomal protein S17;protein_id=WP_000440801.1;transl_table=11	0.0100082	0.0495875	0.158554	0.18844	0.195732	0.225355	0.22375	0.300611	0.361028	0.483785	0.484264	0.475061	0.408231	0.417941	0.404073	0.467113	0.318437	0.345058	0.24397	0.239689	1
SP_RS01060	CDS	198339	198707	+	ID=cds-WP_000616545.1;Parent=gene-SP_RS01060;Dbxref=Genbank:WP_000616545.1;Name=WP_000616545.1;gbkey=CDS;inference=COORDINATES: similar to AA sequence:RefSeq:WP_002460061.1;locus_tag=SP_RS01060;product=50S ribosomal protein L14;protein_id=WP_000616545.1;transl_table=11	0.0208995	0.119436	0.439492	0.511515	0.439665	0.456431	0.37673	0.422124	0.468692	0.539286	0.549243	0.497001	0.404722	0.410417	0.4069	0.414113	0.316277	0.323947	0.223667	0.22015	1
SP_RS01065	CDS	198785	199090	+	ID=cds-WP_000497691.1;Parent=gene-SP_RS01065;Dbxref=Genbank:WP_000497691.1;Name=WP_000497691.1;gbkey=CDS;inference=COORDINATES: similar to AA sequence:RefSeq:WP_011921687.1;locus_tag=SP_RS01065;product=50S ribosomal protein L24;protein_id=WP_000497691.1;transl_table=11	0.00656933	0.0395235	0.158015	0.225483	0.240519	0.251005	0.252502	0.309517	0.394475	0.559627	0.584394	0.558504	0.445772	0.436323	0.46431	0.484215	0.33317	0.318553	0.246667	0.22772	1
SP_RS01070	CDS	199114	199656	+	ID=cds-WP_000013542.1;Parent=gene-SP_RS01070;Dbxref=Genbank:WP_000013542.1;Name=WP_000013542.1;gbkey=CDS;inference=COORDINATES: similar to AA sequence:RefSeq:WP_018376779.1;locus_tag=SP_RS01070;product=50S ribosomal protein L5;protein_id=WP_000013542.1;transl_table=11	0.0118384	0.069047	0.220344	0.2745	0.269952	0.296368	0.287164	0.340229	0.403909	0.521612	0.553719	0.511685	0.437218	0.422515	0.438382	0.465944	0.322893	0.326898	0.241733	0.221713	1
SP_RS01075	CDS	199674	199943	+	ID=cds-WP_001085703.1;Parent=gene-SP_RS01075;Dbxref=Genbank:WP_001085703.1;Name=WP_001085703.1;gbkey=CDS;inference=COORDINATES: similar to AA sequence:RefSeq:NP_357796.1;locus_tag=SP_RS01075;product=30S ribosomal protein S14;protein_id=WP_001085703.1;transl_table=11	0.0109682	0.0857294	0.346257	0.422161	0.378639	0.44885	0.382144	0.467492	0.510919	0.543118	0.544175	0.483925	0.383616	0.439083	0.414662	0.415002	0.269424	0.291649	0.215083	0.198877	1
trn0093	ncRNA	200025	200092	+	name=trn0093	0.0164679	0.111482	0.49113	0.575366	0.523526	0.417677	0.390356	0.427208	0.468363	0.498284	0.553333	0.394696	0.41063	0.299772	0.334422	0.314007	0.272881	0.235161	0.183039	0.168109	1
SP_RS01080	CDS	200228	200626	+	ID=cds-WP_000245505.1;Parent=gene-SP_RS01080;Dbxref=Genbank:WP_000245505.1;Name=WP_000245505.1;gbkey=CDS;inference=COORDINATES: similar to AA sequence:RefSeq:WP_009754342.1;locus_tag=SP_RS01080;product=30S ribosomal protein S8;protein_id=WP_000245505.1;transl_table=11	0.013739	0.0749543	0.278958	0.347362	0.359045	0.410393	0.397517	0.459495	0.48541	0.52886	0.553557	0.488295	0.420249	0.389504	0.376795	0.399074	0.315955	0.300355	0.209467	0.20103	1
SP_RS01085	CDS	200818	201354	+	ID=cds-WP_000086634.1;Parent=gene-SP_RS01085;Dbxref=Genbank:WP_000086634.1;Name=WP_000086634.1;gbkey=CDS;inference=COORDINATES: similar to AA sequence:RefSeq:WP_016399261.1;locus_tag=SP_RS01085;product=50S ribosomal protein L6;protein_id=WP_000086634.1;transl_table=11	0.0272124	0.143538	0.482987	0.53927	0.515547	0.557933	0.533871	0.631981	0.652505	0.665856	0.716906	0.614333	0.495867	0.452851	0.411342	0.45566	0.333893	0.310905	0.236725	0.219699	1
SP_RS01090	CDS	201438	201794	+	ID=cds-WP_000624044.1;Parent=gene-SP_RS01090;Dbxref=Genbank:WP_000624044.1;Name=WP_000624044.1;gbkey=CDS;inference=COORDINATES: similar to AA sequence:RefSeq:WP_018374469.1;locus_tag=SP_RS01090;product=50S ribosomal protein L18;protein_id=WP_000624044.1;transl_table=11	0.0167202	0.0812909	0.259736	0.399772	0.465856	0.495111	0.499843	0.580398	0.582664	0.667498	0.724565	0.63175	0.508816	0.453079	0.439422	0.468593	0.332098	0.32848	0.217605	0.210471	1
SP_RS01095	CDS	201812	202306	+	ID=cds-WP_000874201.1;Parent=gene-SP_RS01095;Dbxref=Genbank:WP_000874201.1;Name=WP_000874201.1;gbkey=CDS;inference=COORDINATES: similar to AA sequence:RefSeq:WP_018376782.1;locus_tag=SP_RS01095;product=30S ribosomal protein S5;protein_id=WP_000874201.1;transl_table=11	0.0140639	0.086556	0.349735	0.545373	0.563403	0.587635	0.566155	0.687601	0.73776	0.790036	0.777484	0.682158	0.528685	0.51385	0.477976	0.477509	0.347253	0.331592	0.236111	0.227605	1
SP_RS01100	CDS	202278	202502	+	ID=cds-WP_001843973.1;Parent=gene-SP_RS01100;Dbxref=Genbank:WP_001843973.1;Name=WP_001843973.1;gbkey=CDS;inference=COORDINATES: similar to AA sequence:RefSeq:WP_012386624.1;locus_tag=SP_RS01100;product=50S ribosomal protein L30;protein_id=WP_001843973.1;transl_table=11	0.0142326	0.0957512	0.373306	0.518428	0.534799	0.533994	0.56619	0.679288	0.703294	0.723051	0.706266	0.617732	0.504136	0.467822	0.413028	0.422486	0.312621	0.302823	0.21613	0.221934	1
srn049	ncRNA	202520	202622	+	name=srn049	0.0200222	0.0791178	0.278107	0.345345	0.428346	0.456517	0.49921	0.555228	0.622144	0.696418	0.714422	0.563322	0.447838	0.390862	0.345744	0.329288	0.262084	0.228599	0.168734	0.180585	1
SP_RS01105	CDS	202647	203087	+	ID=cds-WP_000766087.1;Parent=gene-SP_RS01105;Dbxref=Genbank:WP_000766087.1;Name=WP_000766087.1;gbkey=CDS;inference=COORDINATES: similar to AA sequence:RefSeq:WP_004225266.1;locus_tag=SP_RS01105;product=50S ribosomal protein L15;protein_id=WP_000766087.1;transl_table=11	0.017402	0.0980915	0.341263	0.447414	0.49179	0.66933	0.695006	0.819245	0.831491	0.821205	0.787728	0.669567	0.464504	0.477776	0.369464	0.414559	0.311774	0.325973	0.203023	0.207564	1
SP_RS01110	CDS	203100	204410	+	ID=cds-WP_000465397.1;Parent=gene-SP_RS01110;Dbxref=Genbank:WP_000465397.1;Name=WP_000465397.1;gbkey=CDS;inference=COORDINATES: similar to AA sequence:RefSeq:NP_357803.1;locus_tag=SP_RS01110;product=preprotein translocase subunit SecY;protein_id=WP_000465397.1;transl_table=11	0.0113407	0.0750017	0.32379	0.479401	0.497127	0.631228	0.576635	0.700382	0.697388	0.657024	0.631131	0.555868	0.410367	0.404459	0.355766	0.349617	0.289296	0.271901	0.198637	0.201664	1
SP_RS01115	CDS	204561	205199	+	ID=cds-WP_001050436.1;Parent=gene-SP_RS01115;Dbxref=Genbank:WP_001050436.1;Name=WP_001050436.1;gbkey=CDS;inference=COORDINATES: similar to AA sequence:RefSeq:NP_357804.1;locus_tag=SP_RS01115;product=adenylate kinase;protein_id=WP_001050436.1;transl_table=11	0.022887	0.172641	0.598915	0.764287	0.641546	0.580027	0.551966	0.703844	0.826697	0.922897	1	0.85232	0.677756	0.65143	0.68879	0.731125	0.501053	0.418257	0.271025	0.255613	0.796268
SP_RS01120	CDS	205316	205534	+	ID=cds-WP_001029883.1;Parent=gene-SP_RS01120;Dbxref=Genbank:WP_001029883.1;Name=WP_001029883.1;gbkey=CDS;inference=COORDINATES: similar to AA sequence:RefSeq:WP_003130554.1;locus_tag=SP_RS01120;product=translation initiation factor IF-1;protein_id=WP_001029883.1;transl_table=11	0.00895553	0.111001	0.326611	0.342379	0.286492	0.339913	0.281729	0.404392	0.505847	0.713975	0.697688	0.688343	0.562236	0.711579	0.679316	0.779297	0.541718	0.539522	0.311356	0.317372	1
SP_RS01125	CDS	205559	205675	+	ID=cds-WP_001808836.1;Parent=gene-SP_RS01125;Dbxref=Genbank:WP_001808836.1;Name=WP_001808836.1;gbkey=CDS;inference=COORDINATES: similar to AA sequence:RefSeq:WP_013773089.1;locus_tag=SP_RS01125;product=50S ribosomal protein L36;protein_id=WP_001808836.1;transl_table=11	0.00205587	0.0135171	0.0638211	0.0808574	0.0834526	0.100673	0.0942022	0.140074	0.31239	0.599382	0.638744	0.623734	0.669269	0.994815	0.935405	1	0.624214	0.538436	0.285008	0.279181	0.597485
SP_RS01130	CDS	205693	206058	+	ID=cds-WP_000090781.1;Parent=gene-SP_RS01130;Dbxref=Genbank:WP_000090781.1;Name=WP_000090781.1;gbkey=CDS;inference=COORDINATES: similar to AA sequence:RefSeq:WP_008809894.1;locus_tag=SP_RS01130;product=30S ribosomal protein S13;protein_id=WP_000090781.1;transl_table=11	0.0141078	0.0871946	0.190223	0.192824	0.176394	0.208154	0.191734	0.289763	0.444333	0.705472	0.761788	0.772761	0.783935	0.901171	0.936822	1	0.630141	0.55401	0.321964	0.293269	0.665956
SP_RS01135	CDS	206076	206459	+	ID=cds-WP_001118385.1;Parent=gene-SP_RS01135;Dbxref=Genbank:WP_001118385.1;Name=WP_001118385.1;gbkey=CDS;inference=COORDINATES: similar to AA sequence:RefSeq:WP_003130556.1;locus_tag=SP_RS01135;product=30S ribosomal protein S11;protein_id=WP_001118385.1;transl_table=11	0.0177722	0.0949384	0.281945	0.344114	0.362778	0.383074	0.388204	0.407297	0.474756	0.708714	0.837708	0.817276	0.848798	0.887096	0.892257	1	0.655476	0.600413	0.371812	0.296412	0.71511
SP_RS01140	CDS	206502	207437	+	ID=cds-WP_000568988.1;Parent=gene-SP_RS01140;Dbxref=Genbank:WP_000568988.1;Name=WP_000568988.1;gbkey=CDS;inference=COORDINATES: similar to AA sequence:RefSeq:WP_000568977.1;locus_tag=SP_RS01140;product=DNA-directed RNA polymerase subunit alpha;protein_id=WP_000568988.1;transl_table=11	0.013852	0.0677778	0.203105	0.282233	0.352153	0.482347	0.447347	0.500695	0.600922	0.914995	0.995242	0.924387	0.829779	0.892491	0.889077	1	0.701434	0.641095	0.383222	0.3522	0.884853
SP_RS01145	CDS	207449	207835	+	ID=cds-WP_000331494.1;Parent=gene-SP_RS01145;Dbxref=Genbank:WP_000331494.1;Name=WP_000331494.1;gbkey=CDS;inference=COORDINATES: similar to AA sequence:RefSeq:WP_002887523.1;locus_tag=SP_RS01145;product=50S ribosomal protein L17;protein_id=WP_000331494.1;transl_table=11	0.0104276	0.0759067	0.333851	0.444368	0.434986	0.398427	0.427119	0.429844	0.514675	0.730417	0.887182	0.754205	0.778485	0.747344	0.839437	0.932964	0.697123	0.615011	0.405931	0.340911	1
L17DE	riboswitch	207852	207923	+	name=L17DE	0.0257982	0.0917775	0.304744	0.389143	0.46132	0.368872	0.412143	0.362863	0.398701	0.540647	0.784101	0.593986	0.82819	0.686384	0.819903	0.851422	0.662109	0.601594	0.397287	0.314281	1
SP_RS01150	CDS	208100	208366	+	ID=cds-WP_000644124.1;Parent=gene-SP_RS01150;Dbxref=Genbank:WP_000644124.1;Name=WP_000644124.1;gbkey=CDS;inference=COORDINATES: similar to AA sequence:RefSeq:NP_357811.2;locus_tag=SP_RS01150;product=ACT domain-containing protein;protein_id=WP_000644124.1;transl_table=11	0.0170406	0.105871	0.296398	0.371618	0.492162	0.925746	0.701418	0.86268	0.787639	0.978579	1	0.676597	0.51279	0.531087	0.38175	0.526664	0.390611	0.342322	0.292474	0.31359	0.893316
SP_RS01155	CDS	208376	209713	+	ID=cds-WP_000354896.1;Parent=gene-SP_RS01155;Dbxref=Genbank:WP_000354896.1;Name=WP_000354896.1;gbkey=CDS;inference=COORDINATES: similar to AA sequence:RefSeq:WP_018166727.1;locus_tag=SP_RS01155;product=PFL family protein;protein_id=WP_000354896.1;transl_table=11	0.0106397	0.0830049	0.352603	0.617232	0.746764	0.968829	0.868155	1	0.882745	0.814494	0.734953	0.641383	0.42868	0.421597	0.364584	0.383127	0.246352	0.243963	0.156329	0.15822	0.545692
ccnE	ncRNA	209768	209915	+	name=ccnE	0.0810399	0.475519	1	0.831351	0.661206	0.346138	0.380953	0.313621	0.266535	0.221384	0.258194	0.200919	0.242554	0.197433	0.185131	0.188278	0.159786	0.163073	0.144239	0.137057	0.888517
SP_RS01160	CDS	209900	210649	+	ID=cds-WP_001808221.1;Parent=gene-SP_RS01160;Dbxref=Genbank:WP_001808221.1;Name=WP_001808221.1;gbkey=CDS;inference=COORDINATES: similar to AA sequence:RefSeq:NP_357813.1;locus_tag=SP_RS01160;product=histidine phosphatase family protein;protein_id=WP_001808221.1;transl_table=11	0.0255876	0.176774	0.627016	0.973802	0.952103	0.988066	0.752849	0.830416	0.804	0.795486	0.650835	0.584657	0.396376	0.458367	0.43374	0.422069	0.316182	0.320612	0.206397	0.208692	1
SP_RS01190	CDS	215094	215870	-	ID=cds-WP_000406170.1;Parent=gene-SP_RS01190;Dbxref=Genbank:WP_000406170.1;Name=WP_000406170.1;gbkey=CDS;inference=COORDINATES: similar to AA sequence:RefSeq:NP_357820.1;locus_tag=SP_RS01190;product=glycyl-radical enzyme activating protein;protein_id=WP_000406170.1;transl_table=11	0.0210185	0.108021	0.568545	0.721854	0.764449	0.652595	0.49074	0.67742	0.970922	0.825012	0.893251	0.856582	0.615031	0.527737	0.474822	0.296474	0.159417	0.149024	0.238731	0.127983	1
SP_RS01195	CDS	215944	216738	+	ID=cds-WP_012386630.1;Parent=gene-SP_RS01195;Dbxref=Genbank:WP_012386630.1;Name=WP_012386630.1;gbkey=CDS;inference=COORDINATES: similar to AA sequence:RefSeq:NP_357821.1;locus_tag=SP_RS01195;product=DeoR/GlpR transcriptional regulator;protein_id=WP_012386630.1;transl_table=11	0.00690543	0.0337859	0.137055	0.193619	0.296258	0.427519	0.469865	0.529123	0.607184	0.990987	0.921609	1	0.572511	0.673717	0.634579	0.444718	0.279833	0.32104	0.137146	0.190616	0.531923
SP_RS01200	CDS	216751	217731	+	ID=cds-WP_001070849.1;Parent=gene-SP_RS01200;Dbxref=Genbank:WP_001070849.1;Name=WP_001070849.1;gbkey=CDS;inference=COORDINATES: similar to AA sequence:RefSeq:NP_357822.1;locus_tag=SP_RS01200;product=sugar-binding transcriptional regulator;protein_id=WP_001070849.1;transl_table=11	0.0142981	0.0808311	0.277726	0.449258	0.44043	0.645459	0.574933	0.84282	0.785437	1	0.927182	0.87405	0.546221	0.666713	0.524881	0.5042	0.343411	0.278781	0.17052	0.19589	0.836155
SP_RS01205	CDS	217926	218246	+	ID=cds-WP_000425250.1;Parent=gene-SP_RS01205;Dbxref=Genbank:WP_000425250.1;Name=WP_000425250.1;gbkey=CDS;inference=COORDINATES: similar to AA sequence:RefSeq:NP_357823.1;locus_tag=SP_RS01205;product=PTS lactose/cellobiose transporter subunit IIA;protein_id=WP_000425250.1;transl_table=11	0.0218661	0.095521	0.236859	0.300729	0.384307	0.40135	0.430507	0.698115	0.629836	0.947456	0.904669	0.925465	0.928014	1	0.6748	0.524332	0.469898	0.517701	0.211105	0.0808378	0.578992
SP_RS01210	CDS	218292	218600	+	ID=cds-WP_000238721.1;Parent=gene-SP_RS01210;Dbxref=Genbank:WP_000238721.1;Name=WP_000238721.1;gbkey=CDS;inference=COORDINATES: similar to AA sequence:RefSeq:NP_357824.1;locus_tag=SP_RS01210;product=PTS sugar transporter subunit IIB;protein_id=WP_000238721.1;transl_table=11	0.0111207	0.0457226	0.281612	0.455063	0.39621	0.590616	0.663542	0.50933	0.860807	1	0.985968	0.954129	0.921991	0.67811	0.376837	0.596077	0.309271	0.394236	0.176835	0.158002	0.793639
SP_RS01215	CDS	218593	219915	+	ID=cds-WP_010963209.1;Parent=gene-SP_RS01215;Dbxref=Genbank:WP_010963209.1;Name=WP_010963209.1;gbkey=CDS;inference=COORDINATES: similar to AA sequence:RefSeq:NP_357825.1;locus_tag=SP_RS01215;product=PTS sugar transporter subunit IIC;protein_id=WP_010963209.1;transl_table=11	0.00857954	0.0542556	0.293796	0.411082	0.445924	0.587344	0.585577	0.665648	0.715366	0.842633	1	0.841697	0.654854	0.63526	0.568763	0.538817	0.324847	0.430879	0.276102	0.239647	0.881172
SP_RS01220	CDS	220066	222504	+	ID=cds-WP_000248316.1;Parent=gene-SP_RS01220;Dbxref=Genbank:WP_000248316.1;Name=WP_000248316.1;gbkey=CDS;inference=COORDINATES: similar to AA sequence:RefSeq:WP_002910747.1;locus_tag=SP_RS01220;product=glycyl radical protein;protein_id=WP_000248316.1;transl_table=11	0.0110412	0.0707414	0.208176	0.307172	0.251067	0.345069	0.314479	0.444427	0.512618	0.637684	0.604574	0.618584	0.422735	0.490918	0.397526	0.402654	0.296591	0.353498	0.199868	0.202392	1
SP_RS01225	CDS	222523	223191	+	ID=cds-WP_000395437.1;Parent=gene-SP_RS01225;Dbxref=Genbank:WP_000395437.1;Name=WP_000395437.1;Note=similar to transaldolase from Escherichia coli%3B many organisms have multiple copies;gbkey=CDS;inference=COORDINATES: similar to AA sequence:RefSeq:NP_357827.1;locus_tag=SP_RS01225;product=fructose-6-phosphate aldolase;protein_id=WP_000395437.1;transl_table=11	0.0138946	0.0521552	0.241679	0.204565	0.266236	0.328812	0.465257	0.62328	0.535191	0.880332	1	0.92886	0.469319	0.784493	0.518788	0.740403	0.508712	0.24811	0.377592	0.337377	0.763082
SP_RS01230	CDS	223209	224297	+	ID=cds-WP_001217820.1;Parent=gene-SP_RS01230;Dbxref=Genbank:WP_001217820.1;Name=WP_001217820.1;gbkey=CDS;inference=COORDINATES: similar to AA sequence:RefSeq:NP_357828.1;locus_tag=SP_RS01230;product=glycerol dehydrogenase;protein_id=WP_001217820.1;transl_table=11	0.0105465	0.0749642	0.281576	0.481853	0.559381	0.56859	0.547895	0.670117	0.773955	0.915195	0.837214	0.906011	0.632321	0.784793	0.626422	0.574374	0.407187	0.570958	0.276123	0.314561	1
SP_RS01235	CDS	224752	227253	+	ID=cds-WP_000011793.1;Parent=gene-SP_RS01235;Dbxref=Genbank:WP_000011793.1;Name=WP_000011793.1;gbkey=CDS;inference=COORDINATES: similar to AA sequence:RefSeq:NP_357829.1;locus_tag=SP_RS01235;product=leucine--tRNA ligase;protein_id=WP_000011793.1;transl_table=11	0.0095531	0.068618	0.314212	0.501291	0.579294	0.691438	0.682345	0.849923	0.847697	0.838858	0.787802	0.657113	0.514203	0.512862	0.451058	0.48349	0.412429	0.346813	0.261938	0.247837	1
SP_RS01240	CDS	227448	228143	+	ID=cds-WP_001144899.1;Parent=gene-SP_RS01240;Dbxref=Genbank:WP_001144899.1;Name=WP_001144899.1;gbkey=CDS;inference=COORDINATES: similar to AA sequence:RefSeq:NP_357830.1;locus_tag=SP_RS01240;product=N-acetyltransferase;protein_id=WP_001144899.1;transl_table=11	0.0144245	0.135387	0.374998	0.701376	0.613639	0.887301	0.708847	0.736842	0.839716	0.775012	0.826514	0.676249	0.615031	0.427216	0.553959	0.751068	0.336548	0.447071	0.17507	0.327068	1
SP_RS01245	CDS	228155	228571	+	ID=cds-WP_000628406.1;Parent=gene-SP_RS01245;Dbxref=Genbank:WP_000628406.1;Name=WP_000628406.1;gbkey=CDS;inference=COORDINATES: similar to AA sequence:RefSeq:NP_357831.1;locus_tag=SP_RS01245;product=N-acetyltransferase;protein_id=WP_000628406.1;transl_table=11	0.00944146	0.121612	0.506742	0.774074	0.656944	0.93674	0.576991	0.980152	0.807273	0.772375	0.641797	0.703299	0.462205	0.46057	0.543887	0.413986	0.255068	0.471457	0.15626	0.232697	1
ccnA	ncRNA	228626	228718	+	name=ccnA	0.0554004	0.20574	0.415683	0.390579	0.362801	0.329134	0.328781	0.314101	0.268616	0.318512	0.338006	0.306322	0.316859	0.248581	0.218045	0.218302	0.165525	0.173927	0.1404	0.165178	1
group-II-D1D4-3	riboswitch	228768	228945	+	name=group-II-D1D4-3	0.0105922	0.150537	0.96725	1	0.935589	0.93181	0.63842	0.970649	0.824307	0.831023	0.668502	0.514978	0.3903	0.559766	0.135595	0.23706	0.1214	0.0851135	0.0818096	0.121828	0.142785
group-II-D1D4-1	riboswitch	229086	229164	+	name=group-II-D1D4-1	0.0024977	0.0218222	0.366561	0.434378	0.583059	0.650504	0.633381	0.828305	0.861438	1	0.715586	0.728607	0.3969	0.418833	0.179854	0.0898394	0.2147	0.0376317	0.0723417	0.0861828	0.420869
SP_RS01250	CDS	229365	229778	+	ID=cds-WP_001827516.1;Parent=gene-SP_RS01250;Dbxref=Genbank:WP_001827516.1;Name=WP_001827516.1;gbkey=CDS;inference=COORDINATES: similar to AA sequence:RefSeq:WP_001827516.1;locus_tag=SP_RS01250;product=group II intron maturase;protein_id=WP_001827516.1;transl_table=11	0.00860142	0.0500998	0.14026	0.320546	0.578854	0.836327	0.8219	0.85436	0.811368	0.869629	1	0.818952	0.369767	0.407936	0.229396	0.229172	0.287533	0.172791	0.14763	0.164883	0.64416
SP_RS11635	CDS	229820	230621	+	ID=cds-SP_RS11635;Parent=gene-SP_RS11635;Note=frameshifted;gbkey=CDS;inference=COORDINATES: similar to AA sequence:RefSeq:WP_000836310.1;locus_tag=SP_RS11635;product=maturase;pseudo=true;transl_table=11	0.00895067	0.0560319	0.260264	0.291303	0.427842	0.534875	0.571821	0.711615	0.802491	1	0.866243	0.741717	0.532477	0.578091	0.321255	0.375769	0.221709	0.218457	0.107681	0.150091	0.46233
Intron_gpII	riboswitch	230622	230686	+	name=Intron_gpII	0.0184053	0.203002	1	0.398894	0.62755	0.337244	0.719598	0.734023	0.847764	0.714242	0.697548	0.663988	0.887423	0	0.469974	0.31927	0.252463	0.472006	0	0.0270243	0.0527887
ccnB	ncRNA	230779	230875	+	name=ccnB	0.0707183	0.252607	0.609553	0.498876	0.473115	0.279704	0.336957	0.272021	0.23025	0.267079	0.304886	0.230188	0.305517	0.241293	0.209801	0.224462	0.176736	0.197384	0.137653	0.165059	1
F9	ncRNA	231311	231359	+	name=F9	0.201609	0.338793	1	0.553459	0.600604	0.454438	0.40049	0.302671	0.214152	0.146215	0.177224	0.120654	0.156403	0.183547	0.137465	0.10435	0.101269	0.10667	0.0613869	0.0754659	0.569138
SP_RS01265	CDS	231373	231465	-	ID=cds-WP_000970381.1;Parent=gene-SP_RS01265;Dbxref=Genbank:WP_000970381.1;Name=WP_000970381.1;gbkey=CDS;inference=COORDINATES: similar to AA sequence:RefSeq:YP_003446960.1;locus_tag=SP_RS01265;product=type I toxin-antitoxin system Fst family toxin;protein_id=WP_000970381.1;transl_table=11	0.00526559	0.18166	1	0.808471	0.600407	0.269843	0.242877	0.145949	0.144496	0.0927445	0.0879682	0.0543257	0.0535851	0.0487286	0.0294409	0.019311	0.0189038	0.00597338	0.0057415	0.00790877	0.0359081
SP_RS01270	CDS	231600	232598	+	ID=cds-WP_001808442.1;Parent=gene-SP_RS01270;Dbxref=Genbank:WP_001808442.1;Name=WP_001808442.1;gbkey=CDS;inference=COORDINATES: similar to AA sequence:RefSeq:NP_357832.1;locus_tag=SP_RS01270;product=Holliday junction branch migration DNA helicase RuvB;protein_id=WP_001808442.1;transl_table=11	0.00805622	0.0744815	0.305255	0.561336	0.726375	1	0.813946	0.9166	0.80519	0.750828	0.698812	0.522093	0.42504	0.446586	0.439478	0.439049	0.349401	0.32662	0.212122	0.179422	0.55287
SP_RS01275	CDS	232579	233151	+	ID=cds-WP_001098903.1;Parent=gene-SP_RS01275;Dbxref=Genbank:WP_001098903.1;Name=WP_001098903.1;gbkey=CDS;inference=COORDINATES: similar to AA sequence:RefSeq:NP_357833.1;locus_tag=SP_RS01275;product=nucleotidyltransferase family protein;protein_id=WP_001098903.1;transl_table=11	0.0439605	0.299346	0.702302	0.809018	0.699412	1	0.794539	0.961487	0.945044	0.875166	0.844753	0.704687	0.565381	0.431656	0.485955	0.461716	0.407698	0.362629	0.226901	0.241816	0.906548
ccnD	ncRNA	233186	233279	+	name=ccnD	0.127425	0.482992	0.851906	1	0.891464	0.406183	0.410068	0.215349	0.178714	0.173397	0.282823	0.174648	0.261921	0.162049	0.168425	0.169935	0.142468	0.125717	0.110108	0.101229	0.89325
SP_RS01280	CDS	233382	234140	+	ID=cds-WP_000466719.1;Parent=gene-SP_RS01280;Dbxref=Genbank:WP_000466719.1;Name=WP_000466719.1;Note=catalyzes the formation of undecaprenyl pyrophosphate from isopentenyl pyrophosphate;gbkey=CDS;inference=COORDINATES: similar to AA sequence:RefSeq:YP_003446955.1;locus_tag=SP_RS01280;product=isoprenyl transferase;protein_id=WP_000466719.1;transl_table=11	0.00965071	0.0685199	0.280282	0.573235	0.645269	0.803915	0.723421	0.762922	0.862279	0.960239	0.936489	0.809476	0.544906	0.53436	0.467278	0.533321	0.355188	0.389411	0.230253	0.226782	1
SP_RS01285	CDS	234149	234952	+	ID=cds-WP_000189859.1;Parent=gene-SP_RS01285;Dbxref=Genbank:WP_000189859.1;Name=WP_000189859.1;gbkey=CDS;inference=COORDINATES: similar to AA sequence:RefSeq:NP_357835.1;locus_tag=SP_RS01285;product=phosphatidate cytidylyltransferase;protein_id=WP_000189859.1;transl_table=11	0.0109999	0.0705991	0.221696	0.37009	0.464052	0.700255	0.658276	0.815916	0.849246	1	0.997962	0.867225	0.610466	0.535496	0.496398	0.516037	0.400631	0.370296	0.243068	0.269924	0.963622
SP_RS01290	CDS	234974	236233	+	ID=cds-WP_000900658.1;Parent=gene-SP_RS01290;Dbxref=Genbank:WP_000900658.1;Name=WP_000900658.1;gbkey=CDS;inference=COORDINATES: similar to AA sequence:RefSeq:NP_357836.1;locus_tag=SP_RS01290;product=RIP metalloprotease RseP;protein_id=WP_000900658.1;transl_table=11	0.0247805	0.165445	0.52237	0.655989	0.588608	0.677619	0.662083	0.885045	0.861065	0.945368	1	0.842375	0.671792	0.536395	0.514203	0.540318	0.394774	0.372937	0.265764	0.269057	0.94266
SP_RS01295	CDS	236246	238099	+	ID=cds-WP_000814067.1;Parent=gene-SP_RS01295;Dbxref=Genbank:WP_000814067.1;Name=WP_000814067.1;gbkey=CDS;inference=COORDINATES: similar to AA sequence:RefSeq:NP_357837.1;locus_tag=SP_RS01295;product=proline--tRNA ligase;protein_id=WP_000814067.1;transl_table=11	0.00658011	0.0528358	0.241806	0.404708	0.484735	0.626518	0.576417	0.663678	0.719567	0.797942	0.777395	0.681533	0.506356	0.49247	0.455017	0.510174	0.359236	0.342267	0.242613	0.256507	1
SP_RS01300	CDS	238198	239577	+	ID=cds-WP_000943516.1;Parent=gene-SP_RS01300;Dbxref=Genbank:WP_000943516.1;Name=WP_000943516.1;gbkey=CDS;inference=COORDINATES: similar to AA sequence:RefSeq:NP_357838.1;locus_tag=SP_RS01300;product=glycoside hydrolase family 1 protein;protein_id=WP_000943516.1;transl_table=11	0.00613928	0.0458904	0.14516	0.26904	0.417461	0.532973	0.447495	0.619636	0.521203	0.600009	0.61816	0.453942	0.447724	0.426349	0.319277	0.40893	0.168579	0.400822	0.230499	0.264793	1
SP_RS01305	CDS	239770	241578	+	ID=cds-WP_000334262.1;Parent=gene-SP_RS01305;Dbxref=Genbank:WP_000334262.1;Name=WP_000334262.1;gbkey=CDS;inference=COORDINATES: similar to AA sequence:RefSeq:NP_357839.1;locus_tag=SP_RS01305;product=glutamine--fructose-6-phosphate transaminase (isomerizing);protein_id=WP_000334262.1;transl_table=11	0.00959565	0.0703916	0.277057	0.446542	0.569042	0.716643	0.726792	0.795607	0.791095	0.793849	0.818635	0.692941	0.54464	0.511752	0.469375	0.54069	0.402327	0.413824	0.299623	0.259612	1
SP_RS01310	CDS	241697	242746	+	ID=cds-WP_000229772.1;Parent=gene-SP_RS01310;Dbxref=Genbank:WP_000229772.1;Name=WP_000229772.1;gbkey=CDS;inference=COORDINATES: similar to AA sequence:RefSeq:NP_357840.1;locus_tag=SP_RS01310;product=LLM class flavin-dependent oxidoreductase;protein_id=WP_000229772.1;transl_table=11	0.00970091	0.0754153	0.290551	0.643112	0.821887	0.930856	0.72687	0.876347	0.94963	0.954769	1	0.848236	0.719472	0.712254	0.579742	0.67887	0.42545	0.417596	0.305818	0.307403	0.920728
SP_RS01315	CDS	242846	246688	-	ID=cds-WP_001232766.1;Parent=gene-SP_RS01315;Dbxref=Genbank:WP_001232766.1;Name=WP_001232766.1;gbkey=CDS;inference=COORDINATES: similar to AA sequence:RefSeq:NP_357841.1;locus_tag=SP_RS01315;product=LPXTG-anchored pullulanase SpuA;protein_id=WP_001232766.1;transl_table=11	0.0193927	0.110641	0.356615	0.422301	0.383269	0.472205	0.401866	0.613131	0.577718	0.598119	0.660662	0.50692	0.413249	0.413166	0.381353	0.408995	0.346451	0.337943	0.257153	0.221703	1
SP_RS11640	CDS	247026	247118	+	ID=cds-WP_001808847.1;Parent=gene-SP_RS11640;Dbxref=Genbank:WP_001808847.1;Name=WP_001808847.1;gbkey=CDS;inference=COORDINATES: similar to AA sequence:RefSeq:WP_007520689.1;locus_tag=SP_RS11640;product=hypothetical protein;protein_id=WP_001808847.1;transl_table=11	0.0049344	0.0297089	0.0929289	0.119099	0.139529	0.197629	0.301336	0.513511	0.62213	0.8237	1	0.846265	0.654275	0.546427	0.459026	0.416889	0.295591	0.217255	0.13329	0.127034	0.444594
SP_RS01320	CDS	247105	247518	+	ID=cds-WP_001142332.1;Parent=gene-SP_RS01320;Dbxref=Genbank:WP_001142332.1;Name=WP_001142332.1;gbkey=CDS;inference=COORDINATES: similar to AA sequence:RefSeq:WP_002356190.1;locus_tag=SP_RS01320;product=30S ribosomal protein S12;protein_id=WP_001142332.1;transl_table=11	0.00874939	0.0563594	0.199031	0.310372	0.338773	0.38756	0.404897	0.64033	0.766511	0.942129	1	0.895157	0.624201	0.586143	0.471482	0.491502	0.322157	0.293487	0.194729	0.192799	0.642381
SP_RS01325	CDS	247538	248008	+	ID=cds-WP_000087875.1;Parent=gene-SP_RS01325;Dbxref=Genbank:WP_000087875.1;Name=WP_000087875.1;gbkey=CDS;inference=COORDINATES: similar to AA sequence:RefSeq:WP_011285383.1;locus_tag=SP_RS01325;product=30S ribosomal protein S7;protein_id=WP_000087875.1;transl_table=11	0.0190537	0.144985	0.68599	1	0.857079	0.757689	0.698871	0.823051	0.889973	0.95484	0.977616	0.865183	0.646964	0.643875	0.515162	0.558923	0.390297	0.325725	0.227448	0.228324	0.744393
srn068	ncRNA	248145	248290	+	name=srn068	0.0103476	0.0815728	0.383797	0.693867	0.702882	0.61125	0.571363	0.71004	0.825888	0.935643	1	0.844407	0.748719	0.637981	0.550867	0.544811	0.359018	0.304176	0.188099	0.179447	0.594036
SP_RS01330	CDS	248433	250514	+	ID=cds-WP_000090344.1;Parent=gene-SP_RS01330;Dbxref=Genbank:WP_000090344.1;Name=WP_000090344.1;gbkey=CDS;inference=COORDINATES: similar to AA sequence:RefSeq:NP_357844.1;locus_tag=SP_RS01330;product=elongation factor G;protein_id=WP_000090344.1;transl_table=11	0.00824786	0.0554698	0.188286	0.265754	0.29865	0.336887	0.352502	0.422904	0.444588	0.482279	0.528356	0.469316	0.403911	0.405648	0.425581	0.50015	0.366303	0.384953	0.27867	0.273526	1
SP_RS01335	CDS	250618	255009	+	ID=cds-WP_000071390.1;Parent=gene-SP_RS01335;Dbxref=Genbank:WP_000071390.1;Name=WP_000071390.1;Note=catalyzes DNA-template-directed extension of the 3'- end of a DNA strand by one nucleotide at a time%3B required for leading strand synthesis%3B PolC exhibits 3' to 5' exonuclease activity;gbkey=CDS;gene=polC;inference=COORDINATES: similar to AA sequence:RefSeq:NP_357845.1;locus_tag=SP_RS01335;prod…	0.0111557	0.0784998	0.23415	0.304311	0.323856	0.442179	0.387827	0.478924	0.498337	0.539246	0.517657	0.477554	0.369748	0.406767	0.362449	0.426562	0.307766	0.301328	0.218315	0.208935	1
SP_RS01340	CDS	255111	255374	+	ID=cds-WP_000041492.1;Parent=gene-SP_RS01340;Dbxref=Genbank:WP_000041492.1;Name=WP_000041492.1;gbkey=CDS;inference=COORDINATES: similar to AA sequence:RefSeq:NP_357846.1;locus_tag=SP_RS01340;product=type II toxin-antitoxin system RelB/DinJ family antitoxin;protein_id=WP_000041492.1;transl_table=11	0.0056584	0.0552758	0.179598	0.250165	0.192834	0.327381	0.253475	0.348185	0.412293	0.601631	0.579961	0.620606	0.470354	0.741684	0.603153	0.615385	0.39256	0.402767	0.273573	0.289019	1
SP_RS01345	CDS	255367	255645	+	ID=cds-WP_000913050.1;Parent=gene-SP_RS01345;Dbxref=Genbank:WP_000913050.1;Name=WP_000913050.1;gbkey=CDS;inference=COORDINATES: similar to AA sequence:RefSeq:NP_357847.1;locus_tag=SP_RS01345;product=type II toxin-antitoxin system YafQ family toxin;protein_id=WP_000913050.1;transl_table=11	0.00530994	0.0442092	0.192529	0.261905	0.238449	0.284177	0.237622	0.369297	0.477312	0.583588	0.620575	0.595099	0.487709	0.485677	0.584781	0.449393	0.34904	0.442365	0.259338	0.258661	1
SP_RS01350	CDS	255666	255818	+	ID=cds-WP_000776632.1;Parent=gene-SP_RS01350;Dbxref=Genbank:WP_000776632.1;Name=WP_000776632.1;gbkey=CDS;inference=COORDINATES: similar to AA sequence:RefSeq:YP_008869148.1;locus_tag=SP_RS01350;product=hypothetical protein;protein_id=WP_000776632.1;transl_table=11	0.00727284	0.0345668	0.105313	0.220441	0.201895	0.303063	0.378479	0.402677	0.463079	0.705893	0.779104	0.673597	0.562774	0.674084	0.432926	0.488311	0.425113	0.315579	0.292095	0.260986	1
SP_RS01355	CDS	255840	257081	+	ID=cds-WP_000243919.1;Parent=gene-SP_RS01355;Dbxref=Genbank:WP_000243919.1;Name=WP_000243919.1;gbkey=CDS;inference=COORDINATES: similar to AA sequence:RefSeq:NP_357848.1;locus_tag=SP_RS01355;product=aminopeptidase;protein_id=WP_000243919.1;transl_table=11	0.00816693	0.0511367	0.207087	0.335212	0.393746	0.484956	0.431461	0.487703	0.500508	0.627945	0.638783	0.630959	0.482433	0.539495	0.496603	0.501014	0.389037	0.416309	0.269394	0.306455	1
SP_RS01360	CDS	257091	257321	+	ID=cds-WP_000901566.1;Parent=gene-SP_RS01360;Dbxref=Genbank:WP_000901566.1;Name=WP_000901566.1;gbkey=CDS;inference=COORDINATES: similar to AA sequence:RefSeq:NP_357849.1;locus_tag=SP_RS01360;product=GlsB/YeaQ/YmgE family stress response membrane protein;protein_id=WP_000901566.1;transl_table=11	0.00569162	0.0565436	0.264668	0.428982	0.42042	0.588047	0.435743	0.544026	0.583639	0.71458	0.700209	0.599296	0.49662	0.75651	0.561805	0.570458	0.420532	0.516444	0.27166	0.317752	1
SP_RS01365	CDS	257342	257571	+	ID=cds-SP_RS01365;Parent=gene-SP_RS01365;Note=frameshifted;gbkey=CDS;inference=COORDINATES: similar to AA sequence:RefSeq:WP_000704655.1;locus_tag=SP_RS01365;product=hypothetical protein;pseudo=true;transl_table=11	0.025523	0.130949	0.331366	0.276375	0.232285	0.211857	0.208021	0.203839	0.329735	0.424282	0.397747	0.316428	0.357167	0.640631	0.619615	0.747499	0.471463	0.587971	0.362123	0.299136	1
SP_RS01370	CDS	257589	258311	+	ID=cds-WP_001234899.1;Parent=gene-SP_RS01370;Dbxref=Genbank:WP_001234899.1;Name=WP_001234899.1;gbkey=CDS;inference=COORDINATES: similar to AA sequence:RefSeq:NP_357850.1;locus_tag=SP_RS01370;product=rRNA pseudouridine synthase;protein_id=WP_001234899.1;transl_table=11	0.0092516	0.105394	0.674177	1	0.861141	0.816933	0.58155	0.625396	0.578871	0.487604	0.401101	0.357064	0.235753	0.293058	0.22783	0.230489	0.211725	0.209989	0.085839	0.130592	0.453503
SP_RS01375	CDS	258408	258557	+	ID=cds-WP_001808848.1;Parent=gene-SP_RS01375;Dbxref=Genbank:WP_001808848.1;Name=WP_001808848.1;gbkey=CDS;inference=COORDINATES: similar to AA sequence:RefSeq:WP_001811669.1;locus_tag=SP_RS01375;product=hypothetical protein;protein_id=WP_001808848.1;transl_table=11	0.0140835	0.0455209	0.144178	0.204885	0.272265	0.244789	0.30391	0.384408	0.650567	0.877171	0.833055	0.704397	0.541144	0.656705	0.441079	0.505662	0.343112	0.476573	0.296657	0.311838	1
SP_RS01380	CDS	258529	259863	+	ID=cds-WP_000991674.1;Parent=gene-SP_RS01380;Dbxref=Genbank:WP_000991674.1;Name=WP_000991674.1;gbkey=CDS;inference=COORDINATES: similar to AA sequence:RefSeq:NP_357852.1;locus_tag=SP_RS01380;product=aminopeptidase C;protein_id=WP_000991674.1;transl_table=11	0.0120601	0.089146	0.43633	0.663114	0.758701	0.697186	0.576357	0.592351	0.660632	0.706063	0.743025	0.600715	0.558683	0.625613	0.568537	0.666807	0.478252	0.564721	0.406262	0.338295	1
SP_RS01385	CDS	259919	260830	-	ID=cds-WP_000136861.1;Parent=gene-SP_RS01385;Dbxref=Genbank:WP_000136861.1;Name=WP_000136861.1;Note=hosphoenolpyruvate-dependent sugar phosphotransferase system catalyzes the phosphorylation of incoming sugar substrates concomitant with their translocation across the cell membrane%3B IID with IIC forms the translocation channel;gbkey=CDS;inference=COORDINATES: similar to AA sequence:RefSeq:NP_357…	0.0116022	0.0776113	0.310431	0.482273	0.550577	0.650349	0.640056	0.770089	0.841599	0.870773	0.895461	0.782014	0.654101	0.57927	0.525911	0.616216	0.432961	0.441097	0.315891	0.293588	1
SP_RS01390	CDS	260854	261657	-	ID=cds-WP_000022715.1;Parent=gene-SP_RS01390;Dbxref=Genbank:WP_000022715.1;Name=WP_000022715.1;gbkey=CDS;inference=COORDINATES: similar to AA sequence:RefSeq:NP_357854.1;locus_tag=SP_RS01390;product=PTS mannose/fructose/sorbose transporter subunit IIC;protein_id=WP_000022715.1;transl_table=11	0.0125351	0.0944513	0.316808	0.466342	0.547149	0.768924	0.680641	0.798173	0.881526	1	0.986095	0.871297	0.660575	0.610699	0.592089	0.668346	0.482353	0.457535	0.303753	0.296404	0.977281
SP_RS01395	CDS	261685	262674	-	ID=cds-WP_000021975.1;Parent=gene-SP_RS01395;Dbxref=Genbank:WP_000021975.1;Name=WP_000021975.1;gbkey=CDS;inference=COORDINATES: similar to AA sequence:RefSeq:WP_000021981.1;locus_tag=SP_RS01395;product=PTS mannose transporter subunit IIAB;protein_id=WP_000021975.1;transl_table=11	0.0200644	0.129388	0.430776	0.540571	0.494087	0.482167	0.499156	0.580107	0.64865	0.780392	0.83028	0.694454	0.572122	0.539372	0.498413	0.504445	0.390511	0.374292	0.277393	0.256869	1
SP_RS01400	CDS	262907	263926	-	ID=cds-WP_000649161.1;Parent=gene-SP_RS01400;Dbxref=Genbank:WP_000649161.1;Name=WP_000649161.1;gbkey=CDS;inference=COORDINATES: similar to AA sequence:RefSeq:NP_357856.1;locus_tag=SP_RS01400;product=alcohol dehydrogenase AdhP;protein_id=WP_000649161.1;transl_table=11	0.0137599	0.11068	0.447137	0.643365	0.667181	0.715006	0.664537	0.878156	0.965177	1	0.98962	0.778931	0.622141	0.596957	0.400661	0.493305	0.285033	0.323546	0.191644	0.185243	0.735864
SP_RS11645	CDS	264119	264249	-	ID=cds-SP_RS11645;Parent=gene-SP_RS11645;Note=frameshifted%3B incomplete%3B partial in the middle of a contig%3B missing stop;gbkey=CDS;inference=COORDINATES: similar to AA sequence:RefSeq:YP_008719806.1;locus_tag=SP_RS11645;partial=true;product=hypothetical protein;pseudo=true;start_range=.,264119;transl_table=11	0.110977	0.452069	0.808084	0.610504	0.567487	0.576388	0.460069	0.454846	0.600266	0.691885	0.756568	0.667796	0.679097	0.706791	0.556432	0.600361	0.518107	0.670606	0.286478	0.207973	1
SP_RS01405	CDS	264266	265078	-	ID=cds-WP_000162365.1;Parent=gene-SP_RS01405;Dbxref=Genbank:WP_000162365.1;Name=WP_000162365.1;gbkey=CDS;inference=COORDINATES: similar to AA sequence:RefSeq:NP_357857.1;locus_tag=SP_RS01405;product=Cof-type HAD-IIB family hydrolase;protein_id=WP_000162365.1;transl_table=11	0.0150994	0.135363	0.511097	0.824832	0.821283	0.777706	0.810673	0.827573	0.776297	0.843134	1	0.844681	0.684241	0.663373	0.513247	0.517244	0.33456	0.389991	0.249902	0.262119	0.922895
SP_RS01410	CDS	265268	266686	+	ID=cds-WP_000359282.1;Parent=gene-SP_RS01410;Dbxref=Genbank:WP_000359282.1;Name=WP_000359282.1;gbkey=CDS;inference=COORDINATES: similar to AA sequence:RefSeq:YP_003445417.1;locus_tag=SP_RS01410;product=NCS2 family permease;protein_id=WP_000359282.1;transl_table=11	0.0161806	0.0919786	0.417818	0.690774	0.854158	1	0.882958	0.930248	0.89115	0.848599	0.841926	0.709501	0.551878	0.512056	0.403125	0.564806	0.418141	0.333275	0.249152	0.212015	0.800684
SP_RS01415	CDS	266736	267446	+	ID=cds-WP_073176674.1;Parent=gene-SP_RS01415;Dbxref=Genbank:WP_073176674.1;Name=WP_073176674.1;gbkey=CDS;inference=COORDINATES: similar to AA sequence:RefSeq:NP_357859.1;locus_tag=SP_RS01415;product=CPBP family intramembrane metalloprotease;protein_id=WP_073176674.1;transl_table=11	0.0200359	0.172359	0.542854	0.679663	0.680666	0.909835	0.866628	1	0.85049	0.991031	0.979105	0.758687	0.830563	0.657856	0.517908	0.739146	0.430568	0.417976	0.535667	0.372258	0.98686
SP_RS01420	CDS	267571	268515	+	ID=cds-WP_001855229.1;Parent=gene-SP_RS01420;Dbxref=Genbank:WP_001855229.1;Name=WP_001855229.1;gbkey=CDS;inference=COORDINATES: similar to AA sequence:RefSeq:NP_357860.1;locus_tag=SP_RS01420;product=dihydropteroate synthase;protein_id=WP_001855229.1;transl_table=11	0.0183168	0.131226	0.660391	0.852118	0.845921	0.83578	0.664418	0.826637	0.806672	0.936681	0.94801	0.945079	0.627686	0.513776	0.514391	0.522673	0.358197	0.402916	0.222816	0.214886	1
SP_RS01425	CDS	268517	269839	+	ID=cds-WP_000658423.1;Parent=gene-SP_RS01425;Dbxref=Genbank:WP_000658423.1;Name=WP_000658423.1;gbkey=CDS;inference=COORDINATES: similar to AA sequence:RefSeq:NP_357861.1;locus_tag=SP_RS01425;product=bifunctional folylpolyglutamate synthase/dihydrofolate synthase;protein_id=WP_000658423.1;transl_table=11	0.0118525	0.0854611	0.307371	0.444988	0.458127	0.586316	0.494542	0.670879	0.729429	0.965966	1	0.843491	0.594224	0.639444	0.556292	0.490243	0.390111	0.32927	0.199082	0.159635	0.656322
SP_RS01430	CDS	269820	270374	+	ID=cds-WP_000380916.1;Parent=gene-SP_RS01430;Dbxref=Genbank:WP_000380916.1;Name=WP_000380916.1;gbkey=CDS;inference=COORDINATES: similar to AA sequence:RefSeq:NP_357862.1;locus_tag=SP_RS01430;product=GTP cyclohydrolase I FolE;protein_id=WP_000380916.1;transl_table=11	0.0252091	0.150942	0.694477	0.956558	0.776239	0.871214	0.698174	0.925443	0.938604	1	0.915251	0.779612	0.611075	0.561358	0.549325	0.528158	0.425255	0.285184	0.225936	0.225622	0.829261
SP_RS01435	CDS	270417	271229	+	ID=cds-WP_000372529.1;Parent=gene-SP_RS01435;Dbxref=Genbank:WP_000372529.1;Name=WP_000372529.1;gbkey=CDS;inference=COORDINATES: similar to AA sequence:RefSeq:NP_357863.1;locus_tag=SP_RS01435;product=2-amino-4-hydroxy-6-hydroxymethyldihydropteridine diphosphokinase;protein_id=WP_000372529.1;transl_table=11	0.0188154	0.123291	0.530302	0.824691	0.871431	0.751379	0.822721	0.9526	0.928012	1	0.905529	0.777689	0.626337	0.606248	0.441354	0.538337	0.532992	0.322139	0.23945	0.261902	0.742171
SP_RS01440	CDS	271379	271696	-	ID=cds-WP_000886031.1;Parent=gene-SP_RS01440;Dbxref=Genbank:WP_000886031.1;Name=WP_000886031.1;gbkey=CDS;inference=COORDINATES: similar to AA sequence:RefSeq:YP_003445423.1;locus_tag=SP_RS01440;product=hypothetical protein;protein_id=WP_000886031.1;transl_table=11	0.0241395	0.174749	0.936812	1	0.722742	0.588275	0.458632	0.518977	0.585532	0.589661	0.45238	0.355624	0.262081	0.223422	0.232799	0.217067	0.222323	0.220817	0.141497	0.0855239	0.323226
L13_leader	riboswitch	271946	272028	+	name=L13_leader	0.0129025	0.0484284	0.146445	0.24552	0.302637	0.274226	0.3041	0.309312	0.36387	0.658753	1	0.889532	0.9617	0.847695	0.925352	0.888238	0.582225	0.409536	0.222119	0.185436	0.444551
SP_RS01445	CDS	272052	272498	+	ID=cds-WP_001044624.1;Parent=gene-SP_RS01445;Dbxref=Genbank:WP_001044624.1;Name=WP_001044624.1;gbkey=CDS;inference=COORDINATES: similar to AA sequence:RefSeq:WP_003083327.1;locus_tag=SP_RS01445;product=50S ribosomal protein L13;protein_id=WP_001044624.1;transl_table=11	0.00656952	0.0393341	0.170635	0.349356	0.395015	0.513801	0.41912	0.569724	0.669317	1	0.998275	0.975812	0.711474	0.711803	0.628205	0.666543	0.41682	0.367825	0.202663	0.20048	0.469677
SP_RS01450	CDS	272517	272909	+	ID=cds-WP_000075966.1;Parent=gene-SP_RS01450;Dbxref=Genbank:WP_000075966.1;Name=WP_000075966.1;gbkey=CDS;inference=COORDINATES: similar to AA sequence:RefSeq:WP_002942223.1;locus_tag=SP_RS01450;product=30S ribosomal protein S9;protein_id=WP_000075966.1;transl_table=11	0.0124535	0.14649	0.539587	0.714301	0.688593	0.690814	0.596662	0.635146	0.732257	0.956314	1	0.905366	0.762675	0.739555	0.641882	0.689958	0.432257	0.392442	0.243388	0.223767	0.539473
srn081	ncRNA	273682	273799	-	name=srn081	0.0136002	0.0799358	0.217741	0.276455	0.335422	0.360645	0.477109	0.499151	0.970922	0.975015	0.87785	0.574812	0.546694	0.640823	0.474822	0.592949	0.371974	0.484327	0.286478	0.277297	1
SP_RS01455	CDS	273953	275161	-	ID=cds-WP_001106629.1;Parent=gene-SP_RS01455;Dbxref=Genbank:WP_001106629.1;Name=WP_001106629.1;gbkey=CDS;inference=COORDINATES: similar to AA sequence:RefSeq:YP_003446879.1;locus_tag=SP_RS01455;product=ATP-binding protein;protein_id=WP_001106629.1;transl_table=11	0.0126388	0.151519	0.538459	0.860531	0.75097	1	0.610312	0.747388	0.80814	0.863744	0.75728	0.72921	0.349284	0.312174	0.307205	0.260869	0.261292	0.221758	0.0926739	0.132486	0.506808
SP_RS11655	CDS	275308	276154	+	ID=cds-SP_RS11655;Parent=gene-SP_RS11655;Note=frameshifted%3B internal stop;gbkey=CDS;inference=COORDINATES: similar to AA sequence:RefSeq:WP_076611222.1;locus_tag=SP_RS11655;product=IS630 family transposase;pseudo=true;transl_table=11	0.0168819	0.120606	0.615374	1	0.96834	0.886533	0.797093	0.858669	0.754221	0.715336	0.734925	0.613344	0.456794	0.426711	0.32612	0.358895	0.244304	0.218738	0.143301	0.185957	0.687796
SP_RS11660	CDS	276142	276234	+	ID=cds-WP_001808852.1;Parent=gene-SP_RS11660;Dbxref=Genbank:WP_001808852.1;Name=WP_001808852.1;gbkey=CDS;inference=COORDINATES: similar to AA sequence:RefSeq:WP_001862886.1;locus_tag=SP_RS11660;product=hypothetical protein;protein_id=WP_001808852.1;transl_table=11	0.0561548	0.1258	0.648029	0.840657	0.9266	1	0.88901	0.892714	0.733438	0.436724	0.304905	0.393773	0.557086	0.438994	0.207363	0.276215	0.0618848	0.260325	0.166813	0.0993646	0.679339
SP_RS01480	CDS	276838	278274	+	ID=cds-WP_000206471.1;Parent=gene-SP_RS01480;Dbxref=Genbank:WP_000206471.1;Name=WP_000206471.1;gbkey=CDS;inference=COORDINATES: similar to AA sequence:RefSeq:NP_357870.1;locus_tag=SP_RS01480;product=6-phospho-beta-glucosidase;protein_id=WP_000206471.1;transl_table=11	0.050175	0.175349	0.49091	0.747941	0.844162	0.604014	0.737602	0.28938	0.567957	0.771071	1	0.914786	0.647092	0.407936	0.963464	0.962524	0.143767	0.403179	0	0.230837	0.676368
SP_RS01510	CDS	282047	283393	+	ID=cds-WP_000372725.1;Parent=gene-SP_RS01510;Dbxref=Genbank:WP_000372725.1;Name=WP_000372725.1;gbkey=CDS;inference=COORDINATES: similar to AA sequence:RefSeq:NP_357876.1;locus_tag=SP_RS01510;product=PTS cellobiose transporter subunit IIC;protein_id=WP_000372725.1;transl_table=11	0.0118693	0.0466652	0.217741	0.405467	0.505473	0.638857	0.458024	0.256706	0.50383	0.450007	0.406583	0.486899	0.246012	0.452346	0.356117	0.498077	0.063767	0.0894142	0.229182	0.15358	1
SP_RS01515	CDS	283772	283948	+	ID=cds-WP_000050748.1;Parent=gene-SP_RS01515;Dbxref=Genbank:WP_000050748.1;Name=WP_000050748.1;gbkey=CDS;inference=COORDINATES: similar to AA sequence:RefSeq:NP_357877.1;locus_tag=SP_RS01515;product=hypothetical protein;protein_id=WP_000050748.1;transl_table=11	0.00804595	0.0794515	0.303901	0.338198	0.249093	0.246911	0.202177	0.337241	0.651303	1	0.879871	0.820459	0.460226	0.462094	0.444634	0.309594	0.221159	0.152235	0.0939375	0.103302	0.428799
SP_RS11670	CDS	283948	284153	+	ID=cds-SP_RS11670;Parent=gene-SP_RS11670;Note=frameshifted;gbkey=CDS;inference=COORDINATES: similar to AA sequence:RefSeq:WP_000823010.1;locus_tag=SP_RS11670;product=cell filamentation protein;pseudo=true;transl_table=11	0.00627287	0.0697738	0.258693	0.282366	0.239161	0.242656	0.208228	0.385124	0.738692	1	0.942691	0.773512	0.538708	0.501776	0.336748	0.313776	0.168141	0.121949	0.080748	0.130332	0.400067
trn0156	ncRNA	284019	284090	+	name=trn0156	0.00596571	0.0693539	0.293033	0.263157	0.239657	0.231683	0.21209	0.424818	0.767454	1	0.9342	0.752486	0.477778	0.504826	0.286385	0.303623	0.209309	0.124735	0.0846302	0.13443	0.393889
SpF10_sRNA	ncRNA	284262	284317	+	name=SpF10_sRNA	0.00709657	0.0263508	0.143205	0.17631	0.190286	0.215628	0.166266	0.255806	0.470683	0.947079	1	0.929949	0.77222	0.622047	0.42584	0.51051	0.19063	0.240571	0.137027	0.0765205	0.418526
SP_RS01520	CDS	284349	286562	+	ID=cds-WP_000688714.1;Parent=gene-SP_RS01520;Dbxref=Genbank:WP_000688714.1;Name=WP_000688714.1;gbkey=CDS;inference=COORDINATES: similar to AA sequence:RefSeq:NP_357878.1;locus_tag=SP_RS01520;product=alpha-xylosidase;protein_id=WP_000688714.1;transl_table=11	0.00936741	0.068727	0.227133	0.355597	0.443436	0.497831	0.524739	0.703006	0.692766	0.772247	0.771131	0.749973	0.574029	0.560554	0.533477	0.714329	0.400107	0.417266	0.289848	0.283069	1
SpF11_sRNA	ncRNA	286615	286708	+	name=SpF11_sRNA	0.0170846	0.0518502	0.171553	0.195473	0.221251	0.306002	0.228021	0.440809	0.467569	0.425461	0.571233	0.401651	0.410021	0.438638	0.323743	0.323427	0.23188	0.189666	0.15626	0.155131	1
SP_RS01525	CDS	286784	287260	-	ID=cds-WP_000203065.1;Parent=gene-SP_RS01525;Dbxref=Genbank:WP_000203065.1;Name=WP_000203065.1;gbkey=CDS;inference=COORDINATES: similar to AA sequence:RefSeq:NP_357879.1;locus_tag=SP_RS01525;product=glutathione peroxidase;protein_id=WP_000203065.1;transl_table=11	0.0313851	0.267228	0.971459	0.978225	0.813652	0.65788	0.603988	0.707588	0.896236	0.872321	0.874296	0.697057	0.646571	0.591529	0.438298	0.547337	0.539567	0.412681	0.330551	0.374105	1
SP_RS01530	CDS	287450	290683	+	ID=cds-WP_078064018.1;Parent=gene-SP_RS01530;Dbxref=Genbank:WP_078064018.1;Name=WP_078064018.1;gbkey=CDS;inference=COORDINATES: similar to AA sequence:RefSeq:NP_357880.1;locus_tag=SP_RS01530;product=LPXTG-anchored hyaluronate lyase;protein_id=WP_078064018.1;transl_table=11	0.0131247	0.0638157	0.256822	0.326075	0.403226	0.523133	0.314577	0.526577	0.545008	0.886167	0.931161	0.832306	0.678111	0.278367	0.493085	0.602071	0.147155	0.447071	0.154257	0.216587	1
SP_RS01555	CDS	294162	294977	-	ID=cds-WP_000185879.1;Parent=gene-SP_RS01555;Dbxref=Genbank:WP_000185879.1;Name=WP_000185879.1;Note=Involved in the nonphosphorylative%2C ketogenic oxidation of glucose and oxidizes gluconate to 5-ketogluconate;gbkey=CDS;inference=COORDINATES: similar to AA sequence:RefSeq:NP_357884.1;locus_tag=SP_RS01555;product=gluconate 5-dehydrogenase;protein_id=WP_000185879.1;transl_table=11	0	0.00758267	0.212285	0.215623	0.30116	0.331517	0.334911	0.187706	0.414455	0.631774	1	0.830725	0.419735	0.529215	0.312475	0.104057	0.093254	0.392283	0.16758	0.074866	0.877451
SP_RS01565	CDS	295694	296884	+	ID=cds-WP_000592948.1;Parent=gene-SP_RS01565;Dbxref=Genbank:WP_000592948.1;Name=WP_000592948.1;gbkey=CDS;inference=COORDINATES: similar to AA sequence:RefSeq:NP_357886.1;locus_tag=SP_RS01565;product=unsaturated chondroitin disaccharide hydrolase;protein_id=WP_000592948.1;transl_table=11	0.012211	0.0640117	0.238944	0.341297	0.346684	0.254419	0.269264	0.176065	0.32396	1	0.760526	0.389603	0.16873	0.558443	0.439644	0	0	0.367954	0.23578	0	0
SP_RS01575	CDS	297401	298180	+	ID=cds-WP_000026610.1;Parent=gene-SP_RS01575;Dbxref=Genbank:WP_000026610.1;Name=WP_000026610.1;Note=catalyzes the phosphorylation of incoming sugar substrates concomitant with their translocation across the cell membrane%3B protein IIA transfers a phosphoryl group to IIB which then transfers the phosphoryl group to the sugar%3B IIC forms the translocation channel for the sugar uptake%3Binvolved i…	0.00724864	0.0253322	0.0709204	0.180088	0.457327	0.151027	0.639357	0.836119	1	0.57163	0.586899	0.991176	0.300483	0.663002	0.695945	0.347633	0.155772	0	0	0.125056	0.244283
SP_RS01585	CDS	298985	299278	+	ID=cds-WP_000381734.1;Parent=gene-SP_RS01585;Dbxref=Genbank:WP_000381734.1;Name=WP_000381734.1;gbkey=CDS;inference=COORDINATES: similar to AA sequence:RefSeq:NP_357890.1;locus_tag=SP_RS01585;product=preprotein translocase subunit YajC;protein_id=WP_000381734.1;transl_table=11	0.0206061	0.0540099	0.756033	0.511946	0.455022	0.930221	0.340787	0.594219	0.765355	1	0.898371	0.187844	0.569465	0	0.741899	0.988233	0.22141	0	0.19894	0.177752	0.694434
SP_RS01590	CDS	299300	300889	+	ID=cds-SP_RS01590;Parent=gene-SP_RS01590;Note=incomplete%3B partial in the middle of a contig%3B missing stop;end_range=300889,.;gbkey=CDS;inference=COORDINATES: similar to AA sequence:RefSeq:NP_357891.1;locus_tag=SP_RS01590;partial=true;product=oligohyaluronate lyase;pseudo=true;transl_table=11	0.0389226	0.138184	0.356639	0.184193	0.385893	0.308939	0.367834	0.335961	0.619574	0.742065	0.646449	0.405506	0.717105	0.452074	0.391493	1	0.477965	0.0558503	0.286305	0	0.437237
SP_RS01600	CDS	302580	302909	+	ID=cds-WP_000998726.1;Parent=gene-SP_RS01600;Dbxref=Genbank:WP_000998726.1;Name=WP_000998726.1;gbkey=CDS;inference=COORDINATES: ab initio prediction:GeneMarkS+;locus_tag=SP_RS01600;product=hypothetical protein;protein_id=WP_000998726.1;transl_table=11	0.00211095	0.0245908	0.078024	0.25428	0.257486	0.566881	0.341354	0.42796	0.642176	0.998819	1	0.899188	0.602823	0.300345	0.540461	0.539934	0.211698	0.0848122	0.190213	0.242793	0.379413
SP_RS01605	CDS	302903	303970	+	ID=cds-WP_001844476.1;Parent=gene-SP_RS01605;Dbxref=Genbank:WP_001844476.1;Name=WP_001844476.1;gbkey=CDS;inference=COORDINATES: similar to AA sequence:RefSeq:NP_357892.1;locus_tag=SP_RS01605;product=LacI family DNA-binding transcriptional regulator;protein_id=WP_001844476.1;transl_table=11	0.0182893	0.132889	0.533921	0.878358	0.910478	0.868275	0.763234	0.799138	0.812567	0.973985	1	0.832608	0.628467	0.504454	0.471937	0.492826	0.27584	0.248168	0.15186	0.168967	0.507589
SP_RS01610	CDS	304080	304415	-	ID=cds-WP_000838121.1;Parent=gene-SP_RS01610;Dbxref=Genbank:WP_000838121.1;Name=WP_000838121.1;gbkey=CDS;inference=COORDINATES: similar to AA sequence:RefSeq:WP_000838135.1;locus_tag=SP_RS01610;product=hypothetical protein;protein_id=WP_000838121.1;transl_table=11	0.0155938	0.0519014	0.348729	0.618025	0.55282	0.567286	0.704088	0.685225	0.866811	1	0.934214	0.893529	0.718244	0.633909	0.534702	0.284896	0.223405	0.134253	0.28676	0.102488	0.800789
SP_RS01615	CDS	304426	304668	-	ID=cds-WP_000711739.1;Parent=gene-SP_RS01615;Dbxref=Genbank:WP_000711739.1;Name=WP_000711739.1;gbkey=CDS;inference=COORDINATES: similar to AA sequence:RefSeq:NP_357894.1;locus_tag=SP_RS01615;product=hypothetical protein;protein_id=WP_000711739.1;transl_table=11	0.0125108	0.074585	0.309613	0.530229	0.863614	0.756443	0.730257	0.636663	0.92155	1	0.980875	0.590367	0.528789	0.314124	0.388614	0.211764	0.22141	0.310461	0.17052	0.152359	0.595229
SP_RS01620	CDS	304679	305221	-	ID=cds-WP_000712374.1;Parent=gene-SP_RS01620;Dbxref=Genbank:WP_000712374.1;Name=WP_000712374.1;gbkey=CDS;inference=COORDINATES: similar to AA sequence:RefSeq:WP_000712356.1;locus_tag=SP_RS01620;product=DUF3278 domain-containing protein;protein_id=WP_000712374.1;transl_table=11	0.0179693	0.144326	0.607626	0.912454	0.795583	0.740032	0.709059	1	0.809601	0.952358	0.922819	0.672472	0.557581	0.480577	0.227005	0.287259	0.20324	0.208988	0.219137	0.14141	0.531205
SP_RS01625	CDS	305237	305431	-	ID=cds-WP_001082472.1;Parent=gene-SP_RS01625;Dbxref=Genbank:WP_001082472.1;Name=WP_001082472.1;gbkey=CDS;inference=COORDINATES: similar to AA sequence:RefSeq:NP_357895.1;locus_tag=SP_RS01625;product=transcriptional regulator;protein_id=WP_001082472.1;transl_table=11	0.0137187	0.150934	0.343015	0.422886	0.423149	0.359938	0.268898	0.41026	0.517632	0.875353	1	0.731829	0.351044	0.464738	0.439047	0.414251	0.0655139	0.122485	0.137352	0.0876596	0.102739
SP_RS01630	CDS	305597	306547	+	ID=cds-WP_000159382.1;Parent=gene-SP_RS01630;Dbxref=Genbank:WP_000159382.1;Name=WP_000159382.1;gbkey=CDS;inference=COORDINATES: similar to AA sequence:RefSeq:NP_357896.1;locus_tag=SP_RS01630;product=16S rRNA (cytosine(1402)-N(4))-methyltransferase RsmH;protein_id=WP_000159382.1;transl_table=11	0.020452	0.14894	0.524544	0.808438	0.792108	0.745511	0.660837	0.681823	0.750225	0.813239	0.833488	0.714507	0.643618	0.623553	0.50509	0.649173	0.510644	0.388293	0.289902	0.271263	1
SP_RS01635	CDS	306559	306876	+	ID=cds-WP_000818547.1;Parent=gene-SP_RS01635;Dbxref=Genbank:WP_000818547.1;Name=WP_000818547.1;gbkey=CDS;inference=COORDINATES: similar to AA sequence:RefSeq:NP_357897.1;locus_tag=SP_RS01635;product=cell division protein FtsL;protein_id=WP_000818547.1;transl_table=11	0.0131438	0.0782974	0.339033	0.427979	0.472428	0.583671	0.489642	0.657559	0.604427	0.929007	0.83971	0.804237	0.594393	0.55253	0.54971	0.625581	0.449365	0.456072	0.246102	0.247377	1
SP_RS01640	CDS	306880	309132	+	ID=cds-WP_000872275.1;Parent=gene-SP_RS01640;Dbxref=Genbank:WP_000872275.1;Name=WP_000872275.1;gbkey=CDS;inference=COORDINATES: similar to AA sequence:RefSeq:NP_357898.1;locus_tag=SP_RS01640;product=penicillin-binding protein 2X;protein_id=WP_000872275.1;transl_table=11	0.0166056	0.0993132	0.333497	0.478007	0.492992	0.574654	0.598535	0.686744	0.765434	0.833551	0.865056	0.754971	0.596107	0.540495	0.504955	0.60572	0.40958	0.422998	0.268114	0.276969	1
SP_RS01645	CDS	309134	310114	+	ID=cds-WP_000470785.1;Parent=gene-SP_RS01645;Dbxref=Genbank:WP_000470785.1;Name=WP_000470785.1;gbkey=CDS;inference=COORDINATES: similar to AA sequence:RefSeq:NP_357899.1;locus_tag=SP_RS01645;product=phospho-N-acetylmuramoyl-pentapeptide-transferase;protein_id=WP_000470785.1;transl_table=11	0.0147226	0.0943396	0.376005	0.506421	0.523043	0.574182	0.585202	0.692987	0.684218	0.692354	0.714396	0.640055	0.48667	0.472618	0.461447	0.50655	0.369865	0.375517	0.265569	0.262849	1
SP_RS01650	CDS	310723	312828	+	ID=cds-WP_001063405.1;Parent=gene-SP_RS01650;Dbxref=Genbank:WP_001063405.1;Name=WP_001063405.1;gbkey=CDS;inference=COORDINATES: similar to AA sequence:RefSeq:NP_357901.1;locus_tag=SP_RS01650;product=ATP-dependent Clp protease ATP-binding subunit;protein_id=WP_001063405.1;transl_table=11	0.0119672	0.091777	0.391915	0.646254	0.664843	0.706463	0.634063	0.594337	0.783146	0.873158	1	0.803042	0.551205	0.405403	0.47874	0.446388	0.371471	0.250422	0.186142	0.252343	0.60495
Intron_gpII	riboswitch	313058	313122	+	name=Intron_gpII	0.0624196	0.161586	0.503271	0.236925	0.131271	0.264923	0.0637226	1	0.404801	0.546937	0.266374	0.284507	0.527088	0.528634	0	0.498924	0	0.174157	0	0.0598271	0.70119
SP_RS01655	CDS	313124	313606	-	ID=cds-WP_000032550.1;Parent=gene-SP_RS01655;Dbxref=Genbank:WP_000032550.1;Name=WP_000032550.1;gbkey=CDS;inference=COORDINATES: similar to AA sequence:RefSeq:NP_357902.1;locus_tag=SP_RS01655;product=S-ribosylhomocysteine lyase;protein_id=WP_000032550.1;transl_table=11	0.0307151	0.178796	0.666515	1	0.898933	0.714459	0.733904	0.872513	0.770605	0.868766	0.794893	0.635218	0.438354	0.486399	0.356517	0.312197	0.236439	0.232075	0.131007	0.174	0.574719
SP_RS01660	CDS	313701	315185	-	ID=cds-WP_000743611.1;Parent=gene-SP_RS01660;Dbxref=Genbank:WP_000743611.1;Name=WP_000743611.1;gbkey=CDS;inference=COORDINATES: similar to AA sequence:RefSeq:NP_357903.1;locus_tag=SP_RS01660;product=DUF1846 domain-containing protein;protein_id=WP_000743611.1;transl_table=11	0.0188641	0.115098	0.449536	0.617156	0.802475	0.930926	0.929412	1	0.895886	0.811983	0.804977	0.652103	0.576382	0.465046	0.425889	0.546398	0.383979	0.438987	0.280095	0.253486	0.975624
SP_RS01665	CDS	315338	316945	+	ID=cds-WP_001156825.1;Parent=gene-SP_RS01665;Dbxref=Genbank:WP_001156825.1;Name=WP_001156825.1;gbkey=CDS;inference=COORDINATES: similar to AA sequence:RefSeq:NP_357904.1;locus_tag=SP_RS01665;product=alpha-glucosidase;protein_id=WP_001156825.1;transl_table=11	0.0116167	0.11374	0.421892	0.66506	0.772748	0.919042	0.817204	0.895741	0.799964	0.753713	0.732951	0.583013	0.424851	0.460045	0.431886	0.431465	0.301197	0.393803	0.237715	0.259234	1
SP_RS01670	CDS	317104	317163	+	ID=cds-SP_RS01670;Parent=gene-SP_RS01670;Note=incomplete%3B partial in the middle of a contig%3B missing stop;end_range=317163,.;gbkey=CDS;inference=COORDINATES: similar to AA sequence:RefSeq:NP_357905.1;locus_tag=SP_RS01670;partial=true;product=S-ribosylhomocysteinase;pseudo=true;transl_table=11	0	0.0509541	0.103225	0.221164	0.299539	0.268671	0.178726	0.0950764	0.319559	0.51663	0.700227	0.378699	0.447884	0.206404	0.242687	0.516524	0.207833	0.105972	0.267379	0.0796341	1
SP_RS11685	CDS	318857	318985	+	ID=cds-WP_078064057.1;Parent=gene-SP_RS11685;Dbxref=Genbank:WP_078064057.1;Name=WP_078064057.1;gbkey=CDS;inference=COORDINATES: similar to AA sequence:RefSeq:WP_001842157.1;locus_tag=SP_RS11685;product=S-ribosylhomocysteinase;protein_id=WP_078064057.1;transl_table=11	0.0609622	0.34095	0.907099	0.653273	0.450951	0.416246	0.304486	0.249929	0.352307	0.245944	0.303382	0.326742	0.41408	0.0358294	0.249164	0.352247	0.568221	0	0.249604	0.0658924	1
SP_RS11690	CDS	318978	319824	-	ID=cds-SP_RS11690;Parent=gene-SP_RS11690;Note=frameshifted%3B internal stop;gbkey=CDS;inference=COORDINATES: similar to AA sequence:RefSeq:WP_076611222.1;locus_tag=SP_RS11690;product=IS630 family transposase;pseudo=true;transl_table=11	0.0182009	0.119975	0.624477	1	0.992443	0.912278	0.817236	0.905744	0.821251	0.773495	0.729278	0.635478	0.459839	0.438747	0.322183	0.356658	0.283792	0.234249	0.149551	0.184785	0.747804
SP_RS01690	CDS	320077	321522	+	ID=cds-WP_000091082.1;Parent=gene-SP_RS01690;Dbxref=Genbank:WP_000091082.1;Name=WP_000091082.1;gbkey=CDS;inference=COORDINATES: similar to AA sequence:RefSeq:WP_001864216.1;locus_tag=SP_RS01690;product=LytR family transcriptional regulator;protein_id=WP_000091082.1;transl_table=11	0.0139279	0.121239	0.384192	0.574906	0.621845	0.706079	0.646922	0.717015	0.718994	0.804189	0.833215	0.761969	0.553734	0.529631	0.457896	0.492982	0.348475	0.349906	0.223316	0.220273	1
SP_RS01695	CDS	321524	322255	+	ID=cds-WP_000565352.1;Parent=gene-SP_RS01695;Dbxref=Genbank:WP_000565352.1;Name=WP_000565352.1;gbkey=CDS;inference=COORDINATES: similar to AA sequence:RefSeq:WP_000565374.1;locus_tag=SP_RS01695;product=tyrosine-protein phosphatase;protein_id=WP_000565352.1;transl_table=11	0.0106466	0.0749748	0.295137	0.403163	0.447084	0.585014	0.608881	0.725948	0.752003	0.911958	0.960987	0.860756	0.678622	0.687594	0.557257	0.611067	0.425605	0.417404	0.263046	0.248066	1
SP_RS01700	CDS	322264	322956	+	ID=cds-WP_000664160.1;Parent=gene-SP_RS01700;Dbxref=Genbank:WP_000664160.1;Name=WP_000664160.1;gbkey=CDS;inference=COORDINATES: similar to AA sequence:RefSeq:WP_000664159.1;locus_tag=SP_RS01700;product=capsular polysaccharide biosynthesis protein CpsC;protein_id=WP_000664160.1;transl_table=11	0.0136049	0.0954076	0.297507	0.3738	0.352466	0.419072	0.405649	0.540263	0.610841	0.819677	0.910118	0.838075	0.674832	0.57327	0.566858	0.697991	0.476917	0.437197	0.287568	0.272537	1
SP_RS01705	CDS	322966	323649	+	ID=cds-WP_001142502.1;Parent=gene-SP_RS01705;Dbxref=Genbank:WP_001142502.1;Name=WP_001142502.1;gbkey=CDS;inference=COORDINATES: similar to AA sequence:RefSeq:WP_001142525.1;locus_tag=SP_RS01705;product=tyrosine-protein kinase;protein_id=WP_001142502.1;transl_table=11	0.0340678	0.187388	0.508823	0.522837	0.457725	0.505484	0.437143	0.521487	0.577993	0.804232	0.852963	0.835783	0.602671	0.585738	0.554478	0.560465	0.423303	0.378516	0.25982	0.278443	1
SP_RS01710	CDS	324029	324625	+	ID=cds-WP_000274239.1;Parent=gene-SP_RS01710;Dbxref=Genbank:WP_000274239.1;Name=WP_000274239.1;gbkey=CDS;inference=COORDINATES: similar to AA sequence:RefSeq:WP_000274240.1;locus_tag=SP_RS01710;product=sugar transferase;protein_id=WP_000274239.1;transl_table=11	0.0084345	0.0557568	0.179562	0.261307	0.274663	0.357681	0.325367	0.444254	0.478379	0.597584	0.598736	0.590652	0.43333	0.465359	0.44978	0.496615	0.353776	0.366843	0.253513	0.253162	1
SP_RS01715	CDS	324634	325863	+	ID=cds-WP_000697328.1;Parent=gene-SP_RS01715;Dbxref=Genbank:WP_000697328.1;Name=WP_000697328.1;gbkey=CDS;inference=COORDINATES: similar to AA sequence:RefSeq:WP_000697328.1;locus_tag=SP_RS01715;product=glycosyltransferase WbuB;protein_id=WP_000697328.1;transl_table=11	0.00748845	0.0439138	0.14755	0.205219	0.224851	0.285845	0.258634	0.333883	0.357578	0.456217	0.489117	0.46975	0.3925	0.410993	0.3994	0.432904	0.314256	0.348261	0.244434	0.236332	1
SP_RS01720	CDS	325868	326944	+	ID=cds-WP_001264338.1;Parent=gene-SP_RS01720;Dbxref=Genbank:WP_001264338.1;Name=WP_001264338.1;gbkey=CDS;inference=COORDINATES: similar to AA sequence:RefSeq:WP_001264338.1;locus_tag=SP_RS01720;product=hypothetical protein;protein_id=WP_001264338.1;transl_table=11	0.00705979	0.0378998	0.126139	0.144565	0.147108	0.177354	0.179543	0.242949	0.269825	0.343109	0.398133	0.38237	0.322186	0.301424	0.303163	0.341882	0.259572	0.301648	0.212462	0.216715	1
SP_RS01725	CDS	326937	328055	+	ID=cds-WP_000598627.1;Parent=gene-SP_RS01725;Dbxref=Genbank:WP_000598627.1;Name=WP_000598627.1;gbkey=CDS;inference=COORDINATES: similar to AA sequence:RefSeq:WP_000598627.1;locus_tag=SP_RS01725;product=glycosyltransferase family 1 protein;protein_id=WP_000598627.1;transl_table=11	0.00618233	0.0542412	0.163141	0.189948	0.170009	0.204279	0.16837	0.218314	0.268682	0.387875	0.436305	0.432654	0.368204	0.396773	0.357915	0.415284	0.299625	0.3145	0.238554	0.229862	1
SP_RS01730	CDS	328056	329456	+	ID=cds-WP_001193768.1;Parent=gene-SP_RS01730;Dbxref=Genbank:WP_001193768.1;Name=WP_001193768.1;gbkey=CDS;inference=COORDINATES: similar to AA sequence:RefSeq:WP_001193768.1;locus_tag=SP_RS01730;product=O-antigen polysaccharide polymerase Wzy;protein_id=WP_001193768.1;transl_table=11	0.00859215	0.0615098	0.186933	0.223449	0.220012	0.25873	0.247425	0.310728	0.326298	0.404463	0.422019	0.422827	0.31397	0.325866	0.334157	0.336617	0.274625	0.304562	0.231425	0.220808	1
SP_RS01735	CDS	329471	330538	+	ID=cds-WP_000902274.1;Parent=gene-SP_RS01735;Dbxref=Genbank:WP_000902274.1;Name=WP_000902274.1;gbkey=CDS;inference=COORDINATES: similar to AA sequence:RefSeq:WP_000902274.1;locus_tag=SP_RS01735;product=polysaccharide pyruvyl transferase family protein;protein_id=WP_000902274.1;transl_table=11	0.00750887	0.0445189	0.141559	0.185828	0.185737	0.239037	0.221113	0.278714	0.315762	0.352136	0.352953	0.361163	0.280668	0.299664	0.312216	0.327885	0.256927	0.313425	0.206029	0.215943	1
SP_RS01740	CDS	330528	331769	+	ID=cds-WP_000861791.1;Parent=gene-SP_RS01740;Dbxref=Genbank:WP_000861791.1;Name=WP_000861791.1;gbkey=CDS;inference=COORDINATES: similar to AA sequence:RefSeq:WP_000861791.1;locus_tag=SP_RS01740;product=sugar isomerase;protein_id=WP_000861791.1;transl_table=11	0.00756512	0.0450841	0.160499	0.226901	0.228724	0.268094	0.257799	0.302691	0.325351	0.351129	0.368009	0.349989	0.283342	0.281332	0.272852	0.317937	0.238511	0.28105	0.207002	0.20522	1
SP_RS01745	CDS	331774	332871	+	ID=cds-WP_000758382.1;Parent=gene-SP_RS01745;Dbxref=Genbank:WP_000758382.1;Name=WP_000758382.1;gbkey=CDS;inference=COORDINATES: similar to AA sequence:RefSeq:WP_000758382.1;locus_tag=SP_RS01745;product=UDP-N-acetylglucosamine 2-epimerase (non-hydrolyzing);protein_id=WP_000758382.1;transl_table=11	0.0168962	0.0790335	0.219762	0.257027	0.245446	0.292074	0.267688	0.316543	0.337064	0.41034	0.44012	0.425009	0.340216	0.380374	0.351867	0.398507	0.305899	0.310851	0.226083	0.221553	1
SP_RS01750	CDS	332875	333930	+	ID=cds-WP_000077424.1;Parent=gene-SP_RS01750;Dbxref=Genbank:WP_000077424.1;Name=WP_000077424.1;gbkey=CDS;inference=COORDINATES: similar to AA sequence:RefSeq:WP_000077425.1;locus_tag=SP_RS01750;product=NAD-dependent epimerase/dehydratase family protein;protein_id=WP_000077424.1;transl_table=11	0.0085462	0.0542174	0.167289	0.213496	0.190111	0.228745	0.212998	0.278718	0.312268	0.445469	0.486054	0.486878	0.395371	0.431336	0.427793	0.47596	0.345542	0.345375	0.234504	0.247126	1
SP_RS01755	CDS	334030	335259	+	ID=cds-WP_000594468.1;Parent=gene-SP_RS01755;Dbxref=Genbank:WP_000594468.1;Name=WP_000594468.1;gbkey=CDS;inference=COORDINATES: similar to AA sequence:RefSeq:WP_000594466.1;locus_tag=SP_RS01755;product=capsular polysaccharide biosynthesis protein CapF;protein_id=WP_000594468.1;transl_table=11	0.00720716	0.0406825	0.130868	0.180475	0.202189	0.264262	0.255688	0.34063	0.383322	0.522631	0.566729	0.56628	0.437145	0.454434	0.428162	0.45949	0.323004	0.354218	0.238437	0.231354	1
SP_RS01760	CDS	335260	336444	+	ID=cds-WP_000695335.1;Parent=gene-SP_RS01760;Dbxref=Genbank:WP_000695335.1;Name=WP_000695335.1;gbkey=CDS;inference=COORDINATES: similar to AA sequence:RefSeq:WP_014547289.1;locus_tag=SP_RS01760;product=UDP-N-acetylglucosamine 2-epimerase (non-hydrolyzing);protein_id=WP_000695335.1;transl_table=11	0.00813672	0.0623357	0.208342	0.294748	0.311557	0.371867	0.333108	0.436099	0.504063	0.661435	0.680816	0.64398	0.477419	0.493468	0.442668	0.504017	0.346164	0.374909	0.279143	0.250933	1
SP_RS01775	CDS	337984	338250	+	ID=cds-WP_000367962.1;Parent=gene-SP_RS01775;Dbxref=Genbank:WP_000367962.1;Name=WP_000367962.1;gbkey=CDS;inference=COORDINATES: protein motif:HMM:PF13358.4;locus_tag=SP_RS01775;product=transposase;protein_id=WP_000367962.1;transl_table=11	0.00741829	0.0119727	0.0917339	0.161182	0.196402	0.212078	0.295634	0.427066	0.652116	0.559318	0.56216	0.487391	0.46966	0.453991	0.336692	0.206993	0.547237	0.243857	0.35419	0.288544	1
SP_RS01790	CDS	339099	341081	+	ID=cds-WP_000842584.1;Parent=gene-SP_RS01790;Dbxref=Genbank:WP_000842584.1;Name=WP_000842584.1;gbkey=CDS;inference=COORDINATES: similar to AA sequence:RefSeq:NP_357921.1;locus_tag=SP_RS01790;product=peptide ABC transporter substrate-binding protein;protein_id=WP_000842584.1;transl_table=11	0.0128692	0.074441	0.284242	0.452214	0.522626	0.614139	0.622681	0.694447	0.693205	0.747469	0.699258	0.620827	0.55596	0.557427	0.575184	0.654076	0.444398	0.467129	0.371878	0.353709	1
SP_RS11700	CDS	341085	341277	+	ID=cds-SP_RS11700;Parent=gene-SP_RS11700;Note=frameshifted;gbkey=CDS;inference=COORDINATES: similar to AA sequence:RefSeq:WP_013315039.1;locus_tag=SP_RS11700;product=hypothetical protein;pseudo=true;transl_table=11	0.020543	0.0474629	0.159677	0.245265	0.328341	0.401069	0.465574	0.50683	0.52563	0.585701	0.567226	0.491061	0.514103	0.542815	0.706755	0.569231	0.436559	0.412681	0.34818	0.334726	1
SP_RS01795	CDS	341383	346686	+	ID=cds-WP_001032461.1;Parent=gene-SP_RS01795;Dbxref=Genbank:WP_001032461.1;Name=WP_001032461.1;gbkey=CDS;inference=COORDINATES: similar to AA sequence:RefSeq:NP_357922.1;locus_tag=SP_RS01795;product=YSIRK-type signal peptide-containing protein;protein_id=WP_001032461.1;transl_table=11	0.00783505	0.0471895	0.177781	0.267136	0.295543	0.31144	0.305104	0.377368	0.362658	0.379219	0.447491	0.413348	0.366255	0.376108	0.400131	0.419728	0.297341	0.356652	0.209225	0.230082	1
His_leader	riboswitch	346754	346858	-	name=His_leader	0.0187242	0.0432548	0.170001	0.17839	0.219248	0.308573	0.393642	0.597151	0.671885	0.791242	0.762961	0.713135	0.561312	0.522496	0.457048	0.570753	0.28303	0.291672	0.214475	0.25186	1
SP_RS01800	CDS	346853	349012	-	ID=cds-WP_001040013.1;Parent=gene-SP_RS01800;Dbxref=Genbank:WP_001040013.1;Name=WP_001040013.1;gbkey=CDS;inference=COORDINATES: similar to AA sequence:RefSeq:NP_357923.1;locus_tag=SP_RS01800;product=penicillin-binding protein 1A;protein_id=WP_001040013.1;transl_table=11	0.0131837	0.0774654	0.292288	0.433556	0.486091	0.54107	0.576386	0.801672	0.874321	0.955751	1	0.884701	0.689092	0.622757	0.522764	0.573679	0.374353	0.331054	0.233518	0.236548	0.847126
SP_RS01805	CDS	349009	349605	-	ID=cds-WP_000248787.1;Parent=gene-SP_RS01805;Dbxref=Genbank:WP_000248787.1;Name=WP_000248787.1;gbkey=CDS;inference=COORDINATES: similar to AA sequence:RefSeq:NP_357924.1;locus_tag=SP_RS01805;product=Holliday junction resolvase RecU;protein_id=WP_000248787.1;transl_table=11	0.00760823	0.0430924	0.184813	0.314959	0.421608	0.54714	0.714462	0.866249	0.897277	0.944656	1	0.844234	0.621974	0.503922	0.410214	0.41251	0.30042	0.257493	0.176577	0.13514	0.632793
SP_RS01810	CDS	349671	350198	+	ID=cds-WP_000179547.1;Parent=gene-SP_RS01810;Dbxref=Genbank:WP_000179547.1;Name=WP_000179547.1;gbkey=CDS;inference=COORDINATES: similar to AA sequence:RefSeq:NP_357925.1;locus_tag=SP_RS01810;product=DUF1273 domain-containing protein;protein_id=WP_000179547.1;transl_table=11	0.00639823	0.0736573	0.224623	0.430128	0.607884	0.883497	0.763528	0.955091	0.990518	1	0.937635	0.679327	0.686478	0.596693	0.289081	0.288799	0.161761	0.158775	0.13081	0.233756	0.583451
SP_RS01815	CDS	350256	350597	+	ID=cds-WP_001808467.1;Parent=gene-SP_RS01815;Dbxref=Genbank:WP_001808467.1;Name=WP_001808467.1;gbkey=CDS;inference=COORDINATES: similar to AA sequence:RefSeq:NP_357926.1;locus_tag=SP_RS01815;product=cell division regulator GpsB;protein_id=WP_001808467.1;transl_table=11	0.00927052	0.0987641	0.266458	0.386325	0.436947	0.636271	0.460483	0.662787	0.742441	1	0.775776	0.724912	0.379422	0.391204	0.294122	0.346141	0.230931	0.222319	0.132549	0.138355	0.476739
rna-SP_RS11705	ncRNA	350618	350998	+	ID=rna-SP_RS11705;Parent=gene-SP_RS11705;Dbxref=RFAM:RF00011;gbkey=ncRNA;gene=rnpB;inference=COORDINATES: profile:INFERNAL:1.1.1;locus_tag=SP_RS11705;product=RNase P RNA component class B	0.000316164	0.00363549	0.267997	1	0.87501	0.869333	0.461178	0.468628	0.337929	0.170364	0.113244	0.0874189	0.0450085	0.0365794	0.0141461	0.0109524	0.0181263	0.00863517	0.00441785	0.0110663	0.0741718
SP_RS01825	CDS	351083	352240	+	ID=cds-WP_000711388.1;Parent=gene-SP_RS01825;Dbxref=Genbank:WP_000711388.1;Name=WP_000711388.1;gbkey=CDS;inference=COORDINATES: similar to AA sequence:RefSeq:YP_003446853.1;locus_tag=SP_RS01825;product=class I SAM-dependent RNA methyltransferase;protein_id=WP_000711388.1;transl_table=11	0.0085896	0.0431672	0.13891	0.213845	0.256633	0.351524	0.357685	0.438079	0.46556	0.599865	0.669828	0.658776	0.491436	0.432867	0.482206	0.483438	0.416469	0.335838	0.243986	0.270663	1
SP_RS01830	CDS	352253	353647	+	ID=cds-WP_000039291.1;Parent=gene-SP_RS01830;Dbxref=Genbank:WP_000039291.1;Name=WP_000039291.1;gbkey=CDS;inference=COORDINATES: similar to AA sequence:RefSeq:NP_357928.1;locus_tag=SP_RS01830;product=mid-cell-anchored protein MapZ;protein_id=WP_000039291.1;transl_table=11	0.00847454	0.0522795	0.167031	0.191932	0.184113	0.205059	0.23562	0.298216	0.33679	0.424973	0.486505	0.462178	0.405948	0.417896	0.416256	0.43941	0.360009	0.349367	0.261814	0.226302	1
SP_RS01835	CDS	353723	355147	+	ID=cds-WP_000158781.1;Parent=gene-SP_RS01835;Dbxref=Genbank:WP_000158781.1;Name=WP_000158781.1;gbkey=CDS;inference=COORDINATES: similar to AA sequence:RefSeq:WP_004185725.1;locus_tag=SP_RS01835;product=NADP-dependent phosphogluconate dehydrogenase;protein_id=WP_000158781.1;transl_table=11	0.0100239	0.0594564	0.199046	0.323927	0.420453	0.543593	0.550674	0.5737	0.573618	0.587612	0.596562	0.508956	0.40635	0.42057	0.385548	0.448877	0.370657	0.35039	0.252937	0.26055	1
SP_RS01840	CDS	355159	355848	+	ID=cds-WP_000518018.1;Parent=gene-SP_RS01840;Dbxref=Genbank:WP_000518018.1;Name=WP_000518018.1;gbkey=CDS;inference=COORDINATES: similar to AA sequence:RefSeq:NP_357930.1;locus_tag=SP_RS01840;product=response regulator transcription factor;protein_id=WP_000518018.1;transl_table=11	0.0141443	0.0584809	0.200432	0.368606	0.492294	0.655049	0.614744	0.622296	0.667335	0.693363	0.640663	0.557048	0.440725	0.433064	0.389349	0.441023	0.348955	0.360541	0.256774	0.252723	1
SP_RS01845	CDS	355947	356969	+	ID=cds-WP_000771084.1;Parent=gene-SP_RS01845;Dbxref=Genbank:WP_000771084.1;Name=WP_000771084.1;gbkey=CDS;inference=COORDINATES: similar to AA sequence:RefSeq:NP_357931.1;locus_tag=SP_RS01845;product=choline-binding protein CbpC;protein_id=WP_000771084.1;transl_table=11	0.0079853	0.03864	0.167351	0.207194	0.224774	0.295998	0.315699	0.459183	0.435235	0.656379	0.693334	0.672803	0.462253	0.538781	0.347044	0.480402	0.363513	0.40151	0.262756	0.27064	1
SP_RS01850	CDS	356987	357985	+	ID=cds-WP_000698047.1;Parent=gene-SP_RS01850;Dbxref=Genbank:WP_000698047.1;Name=WP_000698047.1;gbkey=CDS;inference=COORDINATES: similar to AA sequence:RefSeq:WP_000771128.1;locus_tag=SP_RS01850;product=choline-binding protein CbpJ;protein_id=WP_000698047.1;transl_table=11	0.0083603	0.0628581	0.251151	0.326919	0.292333	0.393356	0.353125	0.48472	0.494208	0.595366	0.587067	0.540462	0.431173	0.463116	0.418296	0.454594	0.339078	0.347722	0.213721	0.257998	1
SP_RS01855	CDS	358103	359335	-	ID=cds-WP_000765691.1;Parent=gene-SP_RS01855;Dbxref=Genbank:WP_000765691.1;Name=WP_000765691.1;gbkey=CDS;inference=COORDINATES: similar to AA sequence:RefSeq:WP_000765682.1;locus_tag=SP_RS01855;product=MFS transporter;protein_id=WP_000765691.1;transl_table=11	0.0269756	0.164978	0.475071	0.603174	0.544617	0.562044	0.594837	0.894583	0.658414	0.687283	0.554432	0.442636	0.447295	0.164489	0.517988	0.582168	0.28985	0.243857	0.15626	0.0930788	1
SP_RS01860	CDS	359378	360340	-	ID=cds-WP_074017684.1;Parent=gene-SP_RS01860;Dbxref=Genbank:WP_074017684.1;Name=WP_074017684.1;gbkey=CDS;inference=COORDINATES: similar to AA sequence:RefSeq:WP_001817814.1;locus_tag=SP_RS01860;product=lanthionine synthetase;protein_id=WP_074017684.1;transl_table=11	0.0208065	0.105031	0.429759	0.488208	0.787628	0.802796	0.764672	1	0.637868	0.645105	0.575944	0.758687	0.255558	0.563877	0.443921	0.332616	0	0.27865	0.267834	0.319078	0.46746
SP_RS01865	CDS	360865	361196	+	ID=cds-SP_RS01865;Parent=gene-SP_RS01865;Note=frameshifted;gbkey=CDS;inference=COORDINATES: similar to AA sequence:RefSeq:WP_006145092.1;locus_tag=SP_RS01865;product=transposase;pseudo=true;transl_table=11	0.0383278	0.179315	0.471772	0.407003	0.390025	0.446513	0.381687	0.356537	0.45922	0.592509	0.492828	0.462103	0.20501	0.678519	0.296764	0.177885	0.212557	0.521583	0.214858	0.106653	1
SP_RS01870	CDS	361318	362196	+	ID=cds-WP_000163323.1;Parent=gene-SP_RS01870;Dbxref=Genbank:WP_000163323.1;Name=WP_000163323.1;gbkey=CDS;inference=COORDINATES: similar to AA sequence:RefSeq:NP_357932.1;locus_tag=SP_RS01870;product=mevalonate kinase;protein_id=WP_000163323.1;transl_table=11	0.0155578	0.0903779	0.332659	0.468437	0.412127	0.353489	0.333976	0.412988	0.500768	0.66876	0.802129	0.815256	0.560931	0.502607	0.539121	0.548478	0.4074	0.428443	0.330245	0.298628	1
SP_RS01875	CDS	362178	363131	+	ID=cds-WP_000373455.1;Parent=gene-SP_RS01875;Dbxref=Genbank:WP_000373455.1;Name=WP_000373455.1;gbkey=CDS;inference=COORDINATES: similar to AA sequence:RefSeq:YP_003446847.1;locus_tag=SP_RS01875;product=diphosphomevalonate decarboxylase;protein_id=WP_000373455.1;transl_table=11	0.0200399	0.128028	0.361869	0.383456	0.393944	0.433653	0.423292	0.604253	0.614863	0.806173	0.834713	0.83201	0.639322	0.660296	0.567086	0.593511	0.45332	0.44919	0.361152	0.329966	1
SP_RS01880	CDS	363118	364125	+	ID=cds-WP_000562415.1;Parent=gene-SP_RS01880;Dbxref=Genbank:WP_000562415.1;Name=WP_000562415.1;gbkey=CDS;inference=COORDINATES: similar to AA sequence:RefSeq:NP_357934.1;locus_tag=SP_RS01880;product=phosphomevalonate kinase;protein_id=WP_000562415.1;transl_table=11	0.0113335	0.0784955	0.267472	0.357514	0.461963	0.551462	0.558899	0.711092	0.771198	0.780845	0.832503	0.856582	0.599845	0.510983	0.567149	0.579772	0.410352	0.45535	0.305046	0.289148	1
SP_RS01885	CDS	364109	365119	+	ID=cds-WP_000210618.1;Parent=gene-SP_RS01885;Dbxref=Genbank:WP_000210618.1;Name=WP_000210618.1;gbkey=CDS;inference=COORDINATES: similar to AA sequence:RefSeq:NP_357935.1;locus_tag=SP_RS01885;product=type 2 isopentenyl-diphosphate Delta-isomerase;protein_id=WP_000210618.1;transl_table=11	0.00840985	0.0657112	0.274152	0.449809	0.521321	0.638142	0.591965	0.736019	0.775542	0.963282	0.935947	0.790073	0.672881	0.644929	0.613508	0.600581	0.407225	0.380674	0.270877	0.301584	1
SP_RS01890	CDS	365196	365894	+	ID=cds-WP_001224636.1;Parent=gene-SP_RS01890;Dbxref=Genbank:WP_001224636.1;Name=WP_001224636.1;gbkey=CDS;inference=COORDINATES: similar to AA sequence:RefSeq:NP_357936.1;locus_tag=SP_RS01890;product=transporter;protein_id=WP_001224636.1;transl_table=11	0.0207375	0.0665804	0.288671	0.425154	0.446756	0.543309	0.591119	0.534805	0.658414	0.638191	0.785445	0.617846	0.489229	0.493468	0.428959	0.493226	0.355066	0.314982	0.332054	0.261784	1
SP_RS01895	CDS	365891	366886	+	ID=cds-WP_000743672.1;Parent=gene-SP_RS01895;Dbxref=Genbank:WP_000743672.1;Name=WP_000743672.1;gbkey=CDS;inference=COORDINATES: similar to AA sequence:RefSeq:NP_357937.1;locus_tag=SP_RS01895;product=sensor histidine kinase;protein_id=WP_000743672.1;transl_table=11	0.00466511	0.0280633	0.0935312	0.120652	0.137031	0.233702	0.209113	0.350656	0.361965	0.446295	0.465837	0.492198	0.340275	0.405712	0.418529	0.473136	0.325409	0.27193	0.20969	0.205829	1
SP_RS01900	CDS	366900	367532	+	ID=cds-WP_000698434.1;Parent=gene-SP_RS01900;Dbxref=Genbank:WP_000698434.1;Name=WP_000698434.1;gbkey=CDS;inference=COORDINATES: similar to AA sequence:RefSeq:NP_357938.1;locus_tag=SP_RS01900;product=response regulator transcription factor;protein_id=WP_000698434.1;transl_table=11	0.0087274	0.0345668	0.111005	0.159007	0.157845	0.214164	0.269426	0.251673	0.339591	0.444713	0.558056	0.472048	0.530615	0.337042	0.432926	0.64178	0.387603	0.508434	0.269626	0.180682	1
SP_RS01905	CDS	367533	367774	+	ID=cds-SP_RS01905;Parent=gene-SP_RS01905;Note=frameshifted;gbkey=CDS;inference=COORDINATES: similar to AA sequence:RefSeq:WP_001812384.1;locus_tag=SP_RS01905;product=DNA alkylation repair protein;pseudo=true;transl_table=11	0.00593463	0.0265012	0.0806447	0.06553	0.0748848	0.132809	0.101783	0.133107	0.216927	0.384006	0.353194	0.360666	0.391798	0.321668	0.332376	0.379487	0.184216	0.278177	0.16552	0.238902	1
SP_RS01910	CDS	367756	368010	+	ID=cds-WP_000729866.1;Parent=gene-SP_RS01910;Dbxref=Genbank:WP_000729866.1;Name=WP_000729866.1;gbkey=CDS;inference=COORDINATES: protein motif:HMM:PF08713.9;locus_tag=SP_RS01910;product=hypothetical protein;protein_id=WP_000729866.1;transl_table=11	0.0056684	0.0310547	0.0692597	0.0755829	0.0983336	0.151548	0.138629	0.0907548	0.137885	0.333823	0.287483	0.344587	0.329259	0.265925	0.258994	0.452797	0.236999	0.2845	0.22571	0.263723	1
SP_RS11710	CDS	368029	368301	+	ID=cds-WP_001823720.1;Parent=gene-SP_RS11710;Dbxref=Genbank:WP_001823720.1;Name=WP_001823720.1;gbkey=CDS;inference=COORDINATES: similar to AA sequence:RefSeq:WP_001823720.1;locus_tag=SP_RS11710;product=DNA alkylation repair protein;protein_id=WP_001823720.1;transl_table=11	0.00427512	0.0232449	0.10567	0.0811812	0.135952	0.169462	0.126255	0.168082	0.170942	0.322719	0.418024	0.444764	0.358768	0.500812	0.483301	0.457418	0.278981	0.175635	0.30694	0.146267	1
SP_RS01920	CDS	368451	368690	+	ID=cds-WP_000754501.1;Parent=gene-SP_RS01920;Dbxref=Genbank:WP_000754501.1;Name=WP_000754501.1;gbkey=CDS;inference=COORDINATES: similar to AA sequence:RefSeq:WP_000754500.1;locus_tag=SP_RS01920;product=hypothetical protein;protein_id=WP_000754501.1;transl_table=11	0.0095378	0.0574056	0.0985018	0.125063	0.167154	0.125122	0.186949	0.275043	0.292401	0.450007	0.52803	0.656927	0.483239	0.420036	0.534175	0.711538	0.569348	0.510938	0.122776	0.255967	1
SP_RS01925	CDS	368771	369592	+	ID=cds-WP_001100143.1;Parent=gene-SP_RS01925;Dbxref=Genbank:WP_001100143.1;Name=WP_001100143.1;gbkey=CDS;inference=COORDINATES: similar to AA sequence:RefSeq:WP_001100136.1;locus_tag=SP_RS01925;product=trypsin-like serine protease;protein_id=WP_001100143.1;transl_table=11	0.00558013	0.0417555	0.115615	0.163916	0.168159	0.245293	0.198323	0.312364	0.381774	0.673019	0.737607	0.736094	0.609588	0.620475	0.570417	0.680054	0.459912	0.478722	0.37521	0.258232	1
SP_RS01930	CDS	369611	370633	+	ID=cds-WP_000771060.1;Parent=gene-SP_RS01930;Dbxref=Genbank:WP_000771060.1;Name=WP_000771060.1;gbkey=CDS;inference=COORDINATES: similar to AA sequence:RefSeq:YP_003446849.1;locus_tag=SP_RS01930;product=choline-binding protein CbpF;protein_id=WP_000771060.1;transl_table=11	0.00971122	0.0694086	0.301538	0.427248	0.403782	0.481484	0.426795	0.463822	0.475919	0.569054	0.560732	0.521941	0.439841	0.575713	0.456477	0.494843	0.350718	0.36985	0.31773	0.237351	1
SP_RS01935	CDS	370761	371249	-	ID=cds-WP_001827196.1;Parent=gene-SP_RS01935;Dbxref=Genbank:WP_001827196.1;Name=WP_001827196.1;gbkey=CDS;inference=COORDINATES: similar to AA sequence:RefSeq:WP_076611073.1;locus_tag=SP_RS01935;product=IS3 family transposase;protein_id=WP_001827196.1;transl_table=11	0.00890385	0.100352	0.435574	0.580679	0.36046	0.556542	0.572652	0.374443	1	0.486111	0.730157	0.37878	0.594657	0.407198	0	0.142338	0.605915	0.2683	0.171923	0	0.80017
SP_RS01985	CDS	378481	379764	+	ID=cds-WP_000116479.1;Parent=gene-SP_RS01985;Dbxref=Genbank:WP_000116479.1;Name=WP_000116479.1;gbkey=CDS;inference=COORDINATES: similar to AA sequence:RefSeq:NP_357956.1;locus_tag=SP_RS01985;product=trigger factor;protein_id=WP_000116479.1;transl_table=11	0.0134627	0.086372	0.393595	0.660114	0.78767	0.751964	0.667547	0.678384	0.64334	0.571701	0.566965	0.483318	0.450127	0.520928	0.522738	0.642171	0.460112	0.490072	0.369329	0.353362	1
SP_RS01990	CDS	379812	382178	-	ID=cds-WP_000454479.1;Parent=gene-SP_RS01990;Dbxref=Genbank:WP_000454479.1;Name=WP_000454479.1;gbkey=CDS;inference=COORDINATES: similar to AA sequence:RefSeq:NP_357957.1;locus_tag=SP_RS01990;product=ATP-dependent RecD-like DNA helicase;protein_id=WP_000454479.1;transl_table=11	0.0120975	0.0687614	0.234043	0.314166	0.377304	0.391874	0.437891	0.49235	0.579404	0.610902	0.667593	0.590937	0.492025	0.484358	0.440489	0.492604	0.319816	0.31914	0.241523	0.212649	1
SP_RS11715	CDS	382223	382377	-	ID=cds-SP_RS11715;Parent=gene-SP_RS11715;Note=frameshifted%3B incomplete%3B partial in the middle of a contig%3B missing stop;gbkey=CDS;inference=COORDINATES: similar to AA sequence:RefSeq:YP_008719806.1;locus_tag=SP_RS11715;partial=true;product=chlorohydrolase;pseudo=true;start_range=.,382223;transl_table=11	0.0257283	0.117375	0.271643	0.326904	0.309214	0.365185	0.179919	0.522864	0.461795	0.769929	0.808108	0.515697	0.714043	0.497527	0.696332	1	0.675386	0.382453	0.350102	0.344096	0.814728
SP_RS01995	CDS	382457	383071	-	ID=cds-WP_001820908.1;Parent=gene-SP_RS01995;Dbxref=Genbank:WP_001820908.1;Name=WP_001820908.1;gbkey=CDS;inference=COORDINATES: similar to AA sequence:RefSeq:NP_357958.1;locus_tag=SP_RS01995;product=signal peptidase I;protein_id=WP_001820908.1;transl_table=11	0.0304808	0.179733	0.699469	0.953483	1	0.963006	0.912875	0.962082	0.903348	0.835758	0.830468	0.756795	0.64479	0.591383	0.534747	0.605987	0.369197	0.377411	0.267523	0.283012	0.859128
SP_RS02000	CDS	383075	383956	-	ID=cds-WP_000146867.1;Parent=gene-SP_RS02000;Dbxref=Genbank:WP_000146867.1;Name=WP_000146867.1;gbkey=CDS;inference=COORDINATES: similar to AA sequence:RefSeq:YP_003446837.1;locus_tag=SP_RS02000;product=ribonuclease HIII;protein_id=WP_000146867.1;transl_table=11	0.0210725	0.159224	0.635484	0.952414	0.978056	1	0.905001	0.936508	0.946911	0.869623	0.913143	0.781798	0.588164	0.528716	0.421286	0.458678	0.392991	0.380037	0.2212	0.230279	0.81464
SP_RS02005	CDS	384043	384345	+	ID=cds-WP_000002019.1;Parent=gene-SP_RS02005;Dbxref=Genbank:WP_000002019.1;Name=WP_000002019.1;gbkey=CDS;inference=COORDINATES: similar to AA sequence:RefSeq:YP_003446836.1;locus_tag=SP_RS02005;product=cell division protein ZapA;protein_id=WP_000002019.1;transl_table=11	0.0171621	0.0966187	0.491131	0.993194	1	0.975505	0.734922	0.831034	0.676287	0.564956	0.53408	0.491239	0.328602	0.32502	0.354292	0.34271	0.309649	0.22945	0.135719	0.159665	0.690886
SP_RS02010	CDS	384342	384890	+	ID=cds-WP_000622954.1;Parent=gene-SP_RS02010;Dbxref=Genbank:WP_000622954.1;Name=WP_000622954.1;gbkey=CDS;inference=COORDINATES: similar to AA sequence:RefSeq:NP_357961.1;locus_tag=SP_RS02010;product=CvpA family protein;protein_id=WP_000622954.1;transl_table=11	0.0141238	0.0977312	0.529408	0.980953	1	0.891102	0.773069	0.860737	0.794045	0.701413	0.622407	0.501847	0.348688	0.283248	0.355582	0.282983	0.241465	0.232657	0.144236	0.164612	0.687525
SP_RS02015	CDS	384994	387330	+	ID=cds-WP_001035005.1;Parent=gene-SP_RS02015;Dbxref=Genbank:WP_001035005.1;Name=WP_001035005.1;gbkey=CDS;inference=COORDINATES: similar to AA sequence:RefSeq:NP_357962.1;locus_tag=SP_RS02015;product=endonuclease MutS2;protein_id=WP_001035005.1;transl_table=11	0.014122	0.0877649	0.285993	0.462449	0.516551	0.633846	0.636311	0.733026	0.759067	0.770379	0.759589	0.686796	0.466446	0.429521	0.431261	0.510806	0.356861	0.395801	0.224714	0.240703	1
id-6961	riboswitch	387494	387582	+	ID=id-6961;Dbxref=RFAM:RF00504;Note=glycine riboswitch;bound_moiety=glycine;gbkey=regulatory;inference=COORDINATES: profile:INFERNAL:1.1.1;regulatory_class=riboswitch	0.0700885	0.398793	1	0.711311	0.656499	0.63715	0.545343	0.656947	0.579346	0.505472	0.487017	0.377929	0.422556	0.344156	0.315279	0.2756	0.224936	0.222639	0.166442	0.134552	0.878407
SP_RS02020	CDS	387673	388995	+	ID=cds-WP_000891470.1;Parent=gene-SP_RS02020;Dbxref=Genbank:WP_000891470.1;Name=WP_000891470.1;gbkey=CDS;inference=COORDINATES: similar to AA sequence:RefSeq:NP_357963.1;locus_tag=SP_RS02020;product=sodium:alanine symporter family protein;protein_id=WP_000891470.1;transl_table=11	0.0160331	0.109136	0.382802	0.587095	0.646183	0.741233	0.649043	0.886741	0.832944	0.753398	0.706453	0.652253	0.433167	0.430458	0.379092	0.401675	0.39083	0.310065	0.175583	0.268352	1
SP_RS02025	CDS	389213	389761	+	ID=cds-WP_000206761.1;Parent=gene-SP_RS02025;Dbxref=Genbank:WP_000206761.1;Name=WP_000206761.1;gbkey=CDS;inference=COORDINATES: similar to AA sequence:RefSeq:NP_357964.1;locus_tag=SP_RS02025;product=carboxymuconolactone decarboxylase family protein;protein_id=WP_000206761.1;transl_table=11	0.0250712	0.199527	0.719236	0.915859	0.815688	0.67185	0.710873	0.831496	0.832764	0.883438	0.923456	0.860005	0.749828	0.619692	0.604075	0.691997	0.477995	0.465127	0.341552	0.33164	1
SP_RS02030	CDS	389871	390770	+	ID=cds-WP_000735954.1;Parent=gene-SP_RS02030;Dbxref=Genbank:WP_000735954.1;Name=WP_000735954.1;gbkey=CDS;inference=COORDINATES: similar to AA sequence:RefSeq:YP_003446821.1;locus_tag=SP_RS02030;product=TDT family transporter;protein_id=WP_000735954.1;transl_table=11	0.024155	0.122545	0.411595	0.504931	0.522505	0.475082	0.459906	0.700951	0.899326	0.882866	1	0.791967	0.6423	0.526037	0.431184	0.472136	0.372957	0.345582	0.246921	0.25214	0.868761
SP_RS02035	CDS	390795	392069	-	ID=cds-WP_000884253.1;Parent=gene-SP_RS02035;Dbxref=Genbank:WP_000884253.1;Name=WP_000884253.1;gbkey=CDS;inference=COORDINATES: similar to AA sequence:RefSeq:NP_357966.2;locus_tag=SP_RS02035;product=serine--tRNA ligase;protein_id=WP_000884253.1;transl_table=11	0.0180306	0.111442	0.40524	0.65978	0.975063	0.980324	0.964441	0.820034	0.904226	0.758761	0.754643	0.567298	0.543847	0.490041	0.524283	0.630008	0.418471	0.403606	0.318308	0.28974	1
trn0218	ncRNA	392085	392155	-	name=trn0218	0.0188528	0.310368	1	0.751186	0.692722	0.571499	0.496773	0.418857	0.437882	0.368987	0.363334	0.3167	0.291635	0.227749	0.276063	0.247361	0.15798	0.207228	0.112184	0.116601	0.547438
T-box	riboswitch	392106	392273	-	name=T-box	0.0201426	0.32049	1	0.777962	0.61954	0.484307	0.476359	0.411924	0.380464	0.293252	0.286622	0.25402	0.213425	0.178067	0.1841	0.182233	0.135339	0.135704	0.0985063	0.091657	0.452938
SP_RS02040	CDS	392282	392653	-	ID=cds-WP_000079358.1;Parent=gene-SP_RS02040;Dbxref=Genbank:WP_000079358.1;Name=WP_000079358.1;gbkey=CDS;inference=COORDINATES: similar to AA sequence:RefSeq:NP_357967.1;locus_tag=SP_RS02040;product=DUF956 family protein;protein_id=WP_000079358.1;transl_table=11	0.00776067	0.055041	0.22779	0.413973	0.604839	0.825916	0.631671	0.763537	0.787234	0.904167	0.814588	0.753237	0.536181	0.535856	0.493085	0.662278	0.456179	0.426437	0.237997	0.283532	1
SP_RS02045	CDS	392656	394020	-	ID=cds-WP_000869659.1;Parent=gene-SP_RS02045;Dbxref=Genbank:WP_000869659.1;Name=WP_000869659.1;Note=catalyzes the formation of 4-phospho-L-aspartate from L-aspartate and ATP%3B lysine and threonine sensitive;gbkey=CDS;inference=COORDINATES: similar to AA sequence:RefSeq:NP_357968.1;locus_tag=SP_RS02045;product=aspartate kinase;protein_id=WP_000869659.1;transl_table=11	0.0138605	0.107339	0.429115	0.702454	0.766912	0.897545	0.769113	0.823787	0.704367	0.855013	0.783824	0.66913	0.582661	0.563448	0.531051	0.63664	0.444691	0.419619	0.283965	0.251476	1
SP_RS02050	CDS	394345	395130	+	ID=cds-WP_000400073.1;Parent=gene-SP_RS02050;Dbxref=Genbank:WP_000400073.1;Name=WP_000400073.1;Note=Catalyzes the reversible hydration of unsaturated fatty acyl-CoA to beta-hydroxyacyl-CoA;gbkey=CDS;inference=COORDINATES: similar to AA sequence:RefSeq:NP_357969.1;locus_tag=SP_RS02050;product=enoyl-CoA hydratase;protein_id=WP_000400073.1;transl_table=11	0.00813341	0.0693984	0.258436	0.36528	0.372127	0.434398	0.463775	0.62924	0.738702	0.962027	1	0.90379	0.654424	0.6219	0.504412	0.574206	0.415138	0.365689	0.233336	0.225933	0.735362
SP_RS02055	CDS	395224	395658	+	ID=cds-WP_000386347.1;Parent=gene-SP_RS02055;Dbxref=Genbank:WP_000386347.1;Name=WP_000386347.1;gbkey=CDS;inference=COORDINATES: similar to AA sequence:RefSeq:NP_357970.1;locus_tag=SP_RS02055;product=MarR family transcriptional regulator;protein_id=WP_000386347.1;transl_table=11	0.00831555	0.0844931	0.350795	0.544262	0.656524	0.881333	0.759717	0.852977	0.867906	1	0.955939	0.829868	0.584463	0.525034	0.436866	0.437175	0.3003	0.26234	0.158937	0.160504	0.600989
SP_RS02060	CDS	395658	396632	+	ID=cds-WP_000852948.1;Parent=gene-SP_RS02060;Dbxref=Genbank:WP_000852948.1;Name=WP_000852948.1;gbkey=CDS;inference=COORDINATES: similar to AA sequence:RefSeq:NP_357971.1;locus_tag=SP_RS02060;product=ketoacyl-ACP synthase III;protein_id=WP_000852948.1;transl_table=11	0.00512204	0.0397571	0.170129	0.380652	0.631874	0.952595	0.807427	0.917704	0.920246	1	0.959996	0.829345	0.579407	0.548928	0.417907	0.431828	0.29763	0.257973	0.15518	0.166355	0.597304
S15_1	ncRNA	396641	396748	+	name=S15_1	0.0108153	0.142198	0.378422	0.416957	0.395764	0.622465	0.529183	0.811229	0.894792	1	0.901166	0.791133	0.504153	0.545412	0.472884	0.526955	0.356542	0.334353	0.208718	0.195768	0.645426
SP_RS02065	CDS	396692	396916	+	ID=cds-WP_000257841.1;Parent=gene-SP_RS02065;Dbxref=Genbank:WP_000257841.1;Name=WP_000257841.1;gbkey=CDS;inference=COORDINATES: similar to AA sequence:RefSeq:NP_357972.1;locus_tag=SP_RS02065;product=acyl carrier protein;protein_id=WP_000257841.1;transl_table=11	0.0130464	0.13253	0.360188	0.396812	0.406683	0.59302	0.572864	0.765349	0.858217	1	0.978919	0.823366	0.622676	0.580214	0.519967	0.552341	0.380487	0.344582	0.215797	0.215981	0.751121
SP_RS02070	CDS	397035	398009	+	ID=cds-WP_000857427.1;Parent=gene-SP_RS02070;Dbxref=Genbank:WP_000857427.1;Name=WP_000857427.1;gbkey=CDS;inference=COORDINATES: similar to AA sequence:RefSeq:NP_357973.1;locus_tag=SP_RS02070;product=enoyl-[acyl-carrier-protein] reductase FabK;protein_id=WP_000857427.1;transl_table=11	0.0120323	0.0954278	0.369268	0.513865	0.497993	0.555421	0.481481	0.589011	0.643546	0.763507	0.714772	0.653282	0.45671	0.445907	0.430971	0.459992	0.348069	0.33238	0.247313	0.244698	1
SP_RS02075	CDS	398002	398922	+	ID=cds-WP_000167622.1;Parent=gene-SP_RS02075;Dbxref=Genbank:WP_000167622.1;Name=WP_000167622.1;gbkey=CDS;inference=COORDINATES: similar to AA sequence:RefSeq:NP_357974.1;locus_tag=SP_RS02075;product=[acyl-carrier-protein] S-malonyltransferase;protein_id=WP_000167622.1;transl_table=11	0.0087991	0.0694886	0.271438	0.37255	0.405025	0.425922	0.416475	0.464276	0.467827	0.524295	0.559256	0.511368	0.428794	0.440539	0.428193	0.534643	0.367813	0.369976	0.276303	0.249285	1
SP_RS02080	CDS	398956	399687	+	ID=cds-WP_000763053.1;Parent=gene-SP_RS02080;Dbxref=Genbank:WP_000763053.1;Name=WP_000763053.1;gbkey=CDS;inference=COORDINATES: similar to AA sequence:RefSeq:NP_357975.1;locus_tag=SP_RS02080;product=3-oxoacyl-[acyl-carrier-protein] reductase;protein_id=WP_000763053.1;transl_table=11	0.00929492	0.0698352	0.213366	0.253521	0.237335	0.285423	0.263311	0.354344	0.370023	0.46104	0.514499	0.514271	0.42784	0.45179	0.437152	0.527163	0.367856	0.365135	0.270151	0.256281	1
SP_RS02085	CDS	399709	400944	+	ID=cds-WP_000774063.1;Parent=gene-SP_RS02085;Dbxref=Genbank:WP_000774063.1;Name=WP_000774063.1;gbkey=CDS;inference=COORDINATES: similar to AA sequence:RefSeq:YP_003446781.1;locus_tag=SP_RS02085;product=beta-ketoacyl-[acyl-carrier-protein] synthase II;protein_id=WP_000774063.1;transl_table=11	0.00609775	0.0413017	0.140201	0.210199	0.227367	0.278924	0.262535	0.325636	0.319342	0.406659	0.466845	0.471585	0.411074	0.448512	0.44677	0.492575	0.352496	0.39367	0.253142	0.262607	1
SP_RS02090	CDS	400947	401432	+	ID=cds-WP_001052244.1;Parent=gene-SP_RS02090;Dbxref=Genbank:WP_001052244.1;Name=WP_001052244.1;gbkey=CDS;inference=COORDINATES: similar to AA sequence:RefSeq:NP_357977.1;locus_tag=SP_RS02090;product=acetyl-CoA carboxylase biotin carboxyl carrier protein;protein_id=WP_001052244.1;transl_table=11	0.00905736	0.0563055	0.175095	0.23694	0.255387	0.284671	0.3036	0.392132	0.433945	0.494492	0.573488	0.547861	0.450956	0.470114	0.446457	0.549084	0.386672	0.436095	0.280851	0.267278	1
SP_RS02095	CDS	401429	401851	+	ID=cds-WP_000565519.1;Parent=gene-SP_RS02095;Dbxref=Genbank:WP_000565519.1;Name=WP_000565519.1;gbkey=CDS;inference=COORDINATES: similar to AA sequence:RefSeq:WP_000565430.1;locus_tag=SP_RS02095;product=3-hydroxyacyl-ACP dehydratase FabZ;protein_id=WP_000565519.1;transl_table=11	0.00662445	0.0461582	0.148374	0.181073	0.195847	0.226805	0.268911	0.320094	0.368925	0.461963	0.541816	0.482857	0.414938	0.43315	0.425763	0.481798	0.395897	0.350563	0.251064	0.250299	1
SP_RS02100	CDS	401863	403230	+	ID=cds-WP_000488675.1;Parent=gene-SP_RS02100;Dbxref=Genbank:WP_000488675.1;Name=WP_000488675.1;gbkey=CDS;inference=COORDINATES: similar to AA sequence:RefSeq:NP_357979.1;locus_tag=SP_RS02100;product=acetyl-CoA carboxylase biotin carboxylase subunit;protein_id=WP_000488675.1;transl_table=11	0.00749786	0.0449487	0.158537	0.222134	0.248277	0.284858	0.292865	0.373816	0.418988	0.532724	0.622463	0.563552	0.486687	0.492927	0.483562	0.503211	0.377441	0.360534	0.252117	0.244735	1
SP_RS02105	CDS	403267	404133	+	ID=cds-WP_001173353.1;Parent=gene-SP_RS02105;Dbxref=Genbank:WP_001173353.1;Name=WP_001173353.1;gbkey=CDS;inference=COORDINATES: similar to AA sequence:RefSeq:NP_357980.1;locus_tag=SP_RS02105;product=acetyl-CoA carboxylase carboxyltransferase subunit beta;protein_id=WP_001173353.1;transl_table=11	0.00910787	0.0579164	0.187973	0.282522	0.341445	0.430317	0.417391	0.527953	0.551204	0.655232	0.724527	0.659523	0.523652	0.548932	0.496472	0.531755	0.383793	0.400136	0.270421	0.266214	1
SP_RS02110	CDS	404130	404897	+	ID=cds-WP_001017398.1;Parent=gene-SP_RS02110;Dbxref=Genbank:WP_001017398.1;Name=WP_001017398.1;Note=catalyzes the carboxylation of acetyl-CoA to malonyl-CoA%3B forms a tetramer composed of two alpha (AccA) and two beta (AccD) subunits%3B one of the two catalytic subunits that can form the acetyl CoA carboxylase enzyme together with a carrier protein%3B these proteins present a shorter N-terminus;…	0.00555677	0.0394495	0.14551	0.246231	0.276811	0.350308	0.356043	0.464013	0.565174	0.705901	0.723471	0.640862	0.488449	0.488408	0.463199	0.498343	0.361312	0.362393	0.234056	0.23515	1
SP_RS11725	CDS	404908	405049	+	ID=cds-SP_RS11725;Parent=gene-SP_RS11725;Note=frameshifted%3B incomplete%3B partial in the middle of a contig%3B missing stop;end_range=405049,.;gbkey=CDS;inference=COORDINATES: similar to AA sequence:RefSeq:WP_001837133.1;locus_tag=SP_RS11725;partial=true;product=bacteriocin-type signal sequence;pseudo=true;transl_table=11	0.00532343	0.0210157	0.0815021	0.148177	0.203383	0.260856	0.320639	0.368145	0.442525	0.59682	0.687053	0.542796	0.588468	0.586096	0.558429	0.581523	0.432175	0.406968	0.224614	0.261919	1
SP_RS02115	CDS	405056	405241	+	ID=cds-WP_000148169.1;Parent=gene-SP_RS02115;Dbxref=Genbank:WP_000148169.1;Name=WP_000148169.1;gbkey=CDS;inference=COORDINATES: similar to AA sequence:RefSeq:YP_008869151.1;locus_tag=SP_RS02115;product=biofilm-regulating peptide BriC;protein_id=WP_000148169.1;transl_table=11	0.0027695	0.0131354	0.0851608	0.203962	0.242128	0.346219	0.370781	0.473481	0.495433	0.532808	0.618499	0.616739	0.437356	0.386002	0.379858	0.30359	0.280575	0.214594	0.213903	0.170644	1
SP_RS02120	CDS	405259	405732	+	ID=cds-WP_001246429.1;Parent=gene-SP_RS02120;Dbxref=Genbank:WP_001246429.1;Name=WP_001246429.1;gbkey=CDS;inference=COORDINATES: similar to AA sequence:RefSeq:WP_001246431.1;locus_tag=SP_RS02120;product=hypothetical protein;protein_id=WP_001246429.1;transl_table=11	0.00505793	0.03221	0.129765	0.309965	0.324785	0.396553	0.346988	0.460256	0.560606	0.605464	0.658038	0.651658	0.422446	0.376955	0.345325	0.318036	0.314004	0.216762	0.282137	0.193914	1
SP_RS11730	CDS	405745	405981	+	ID=cds-WP_001810355.1;Parent=gene-SP_RS11730;Dbxref=Genbank:WP_001810355.1;Name=WP_001810355.1;gbkey=CDS;inference=COORDINATES: similar to AA sequence:RefSeq:WP_001810355.1;locus_tag=SP_RS11730;product=CPBP family intramembrane metalloprotease;protein_id=WP_001810355.1;transl_table=11	0.00392232	0.0205613	0.0900996	0.142994	0.181832	0.246352	0.24443	0.386043	0.40719	0.501732	0.587358	0.531672	0.41709	0.41595	0.306997	0.339412	0.234545	0.24666	0.200864	0.191239	1
SP_RS11735	CDS	406163	407469	+	ID=cds-SP_RS11735;Parent=gene-SP_RS11735;Note=frameshifted;gbkey=CDS;inference=COORDINATES: similar to AA sequence:RefSeq:WP_000436401.1;locus_tag=SP_RS11735;product=ISL3 family transposase;pseudo=true;transl_table=11	0.0749217	0.349233	0.88052	0.771592	0.972443	0.573466	0.475279	0.266854	0.800078	0.737526	0.685192	0.658636	0.427389	0.675847	0.518015	1	0.915961	0.603261	0.338469	0.164433	0.202404
SP_RS02135	CDS	407504	407926	-	ID=cds-WP_000203654.1;Parent=gene-SP_RS02135;Dbxref=Genbank:WP_000203654.1;Name=WP_000203654.1;gbkey=CDS;inference=COORDINATES: similar to AA sequence:RefSeq:WP_000203663.1;locus_tag=SP_RS02135;product=transcription antitermination factor NusB;protein_id=WP_000203654.1;transl_table=11	0.0165743	0.111022	0.513405	0.879228	1	0.840899	0.860009	0.83267	0.815809	0.71762	0.73243	0.612981	0.550279	0.434124	0.424832	0.471121	0.377918	0.340173	0.268365	0.229018	0.682508
SP_RS02140	CDS	407919	408308	-	ID=cds-WP_000510591.1;Parent=gene-SP_RS02140;Dbxref=Genbank:WP_000510591.1;Name=WP_000510591.1;gbkey=CDS;inference=COORDINATES: similar to AA sequence:RefSeq:NP_357985.1;locus_tag=SP_RS02140;product=Asp23/Gls24 family envelope stress response protein;protein_id=WP_000510591.1;transl_table=11	0.00851992	0.0646677	0.330048	0.777235	0.929597	1	0.779669	0.65031	0.623291	0.598235	0.605259	0.53105	0.445892	0.475686	0.407723	0.430308	0.28608	0.324123	0.19844	0.170875	0.516826
SP_RS02145	CDS	408330	408890	-	ID=cds-WP_000568640.1;Parent=gene-SP_RS02145;Dbxref=Genbank:WP_000568640.1;Name=WP_000568640.1;gbkey=CDS;inference=COORDINATES: similar to AA sequence:RefSeq:WP_000568636.1;locus_tag=SP_RS02145;product=elongation factor P;protein_id=WP_000568640.1;transl_table=11	0.0416468	0.275406	0.697842	0.913139	1	0.966007	0.874661	0.851174	0.896789	0.868285	0.827513	0.706224	0.57994	0.562142	0.593956	0.632159	0.436194	0.509287	0.338837	0.269266	0.798505
SP_RS02150	CDS	409019	410461	-	ID=cds-WP_001008681.1;Parent=gene-SP_RS02150;Dbxref=Genbank:WP_001008681.1;Name=WP_001008681.1;gbkey=CDS;inference=COORDINATES: similar to AA sequence:RefSeq:NP_357987.1;locus_tag=SP_RS02150;product=Asp-tRNA(Asn)/Glu-tRNA(Gln) amidotransferase subunit GatB;protein_id=WP_001008681.1;transl_table=11	0.011037	0.0697923	0.268635	0.439125	0.506842	0.557931	0.552083	0.669811	0.664829	0.676931	0.718677	0.614397	0.553778	0.466137	0.526575	0.56294	0.385907	0.395276	0.31792	0.316056	1
SP_RS02155	CDS	410461	411927	-	ID=cds-WP_000143747.1;Parent=gene-SP_RS02155;Dbxref=Genbank:WP_000143747.1;Name=WP_000143747.1;Note=allows the formation of correctly charged Asn-tRNA(Asn) or Gln-tRNA(Gln) through the transamidation of misacylated Asp-tRNA(Asn) or Glu-tRNA(Gln) in organisms which lack either or both of asparaginyl-tRNA or glutaminyl-tRNA synthetases%3B reaction takes place in the presence of glutamine and ATP th…	0.0122289	0.0765184	0.290321	0.398207	0.454415	0.441517	0.491732	0.55879	0.602115	0.713465	0.761644	0.633625	0.536755	0.463312	0.511513	0.526107	0.450234	0.3983	0.30384	0.325776	1
SP_RS02160	CDS	411927	412229	-	ID=cds-WP_000705418.1;Parent=gene-SP_RS02160;Dbxref=Genbank:WP_000705418.1;Name=WP_000705418.1;gbkey=CDS;inference=COORDINATES: similar to AA sequence:RefSeq:NP_357989.1;locus_tag=SP_RS02160;product=Asp-tRNA(Asn)/Glu-tRNA(Gln) amidotransferase subunit GatC;protein_id=WP_000705418.1;transl_table=11	0.0251877	0.153742	0.393284	0.465044	0.452792	0.416958	0.521174	0.601966	0.710341	0.665591	0.758583	0.695121	0.548284	0.389228	0.389244	0.496422	0.519034	0.31191	0.319789	0.28573	1
SP_RS02165	CDS	412442	413986	+	ID=cds-WP_001025429.1;Parent=gene-SP_RS02165;Dbxref=Genbank:WP_001025429.1;Name=WP_001025429.1;gbkey=CDS;inference=COORDINATES: similar to AA sequence:RefSeq:WP_011681503.1;locus_tag=SP_RS02165;product=peptide chain release factor 3;protein_id=WP_001025429.1;transl_table=11	0.0183215	0.100807	0.362226	0.488618	0.556847	0.595723	0.577476	0.651716	0.643701	0.842664	0.927921	0.771238	0.607403	0.507048	0.501876	0.567576	0.458233	0.430436	0.278483	0.28573	1
SP_RS11740	CDS	414269	414466	+	ID=cds-WP_001808557.1;Parent=gene-SP_RS11740;Dbxref=Genbank:WP_001808557.1;Name=WP_001808557.1;gbkey=CDS;inference=COORDINATES: similar to AA sequence:RefSeq:WP_001808887.1;locus_tag=SP_RS11740;product=hypothetical protein;protein_id=WP_001808557.1;transl_table=11	0.00558184	0.0453255	0.146169	0.265119	0.275518	0.494841	0.423556	0.686464	0.658552	0.970001	1	0.978765	0.694163	0.650696	0.57532	0.527518	0.416306	0.375971	0.310657	0.164277	0.929487
SP_RS11745	CDS	414541	414753	+	ID=cds-WP_075213580.1;Parent=gene-SP_RS11745;Dbxref=Genbank:WP_075213580.1;Name=WP_075213580.1;gbkey=CDS;inference=COORDINATES: similar to AA sequence:RefSeq:WP_001858191.1;locus_tag=SP_RS11745;product=glycosyl transferase family 8;protein_id=WP_075213580.1;transl_table=11	0.00527744	0.0327109	0.159774	0.24615	0.265112	0.34716	0.320573	0.427844	0.519891	0.767126	0.822345	0.737066	0.652181	0.619319	0.482789	0.539623	0.393729	0.366058	0.273019	0.216455	1
SP_RS02175	CDS	414869	415057	+	ID=cds-WP_001140948.1;Parent=gene-SP_RS02175;Dbxref=Genbank:WP_001140948.1;Name=WP_001140948.1;gbkey=CDS;inference=COORDINATES: similar to AA sequence:RefSeq:WP_008536053.1;locus_tag=SP_RS02175;product=50S ribosomal protein L28;protein_id=WP_001140948.1;transl_table=11	0.0319272	0.151335	0.422696	0.344282	0.291027	0.274047	0.264049	0.374794	0.712752	1	0.916215	0.729294	0.62926	0.565869	0.438074	0.355809	0.215285	0.159285	0.0828472	0.0851906	0.348849
SP_RS02180	CDS	415214	415579	+	ID=cds-WP_000216436.1;Parent=gene-SP_RS02180;Dbxref=Genbank:WP_000216436.1;Name=WP_000216436.1;gbkey=CDS;inference=COORDINATES: similar to AA sequence:RefSeq:WP_018371966.1;locus_tag=SP_RS02180;product=Asp23/Gls24 family envelope stress response protein;protein_id=WP_000216436.1;transl_table=11	0.0141247	0.161443	0.548384	0.654835	0.613639	0.783219	0.739415	0.879457	0.859596	0.858195	0.774711	0.640729	0.507349	0.550583	0.539571	0.655837	0.434775	0.55771	0.332777	0.2857	1
SP_RS02185	CDS	415582	417249	+	ID=cds-WP_000036661.1;Parent=gene-SP_RS02185;Dbxref=Genbank:WP_000036661.1;Name=WP_000036661.1;gbkey=CDS;inference=COORDINATES: similar to AA sequence:RefSeq:NP_357994.1;locus_tag=SP_RS02185;product=DAK2 domain-containing protein;protein_id=WP_000036661.1;transl_table=11	0.0110735	0.0875344	0.326824	0.518021	0.623191	0.862131	0.768568	0.844042	0.816405	0.773683	0.730039	0.644246	0.540142	0.533917	0.54899	0.641331	0.459761	0.482886	0.298972	0.299749	1
SP_RS02190	CDS	417449	419149	+	ID=cds-WP_000411764.1;Parent=gene-SP_RS02190;Dbxref=Genbank:WP_000411764.1;Name=WP_000411764.1;gbkey=CDS;inference=COORDINATES: similar to AA sequence:RefSeq:NP_357995.1;locus_tag=SP_RS02190;product=acetolactate synthase large subunit;protein_id=WP_000411764.1;transl_table=11	0.0138142	0.116247	0.429777	0.558463	0.546635	0.671586	0.651985	0.852634	0.82043	0.950462	1	0.872672	0.711626	0.701959	0.602074	0.61311	0.395819	0.357841	0.248018	0.252962	0.890254
SP_RS02195	CDS	419142	419618	+	ID=cds-WP_001253803.1;Parent=gene-SP_RS02195;Dbxref=Genbank:WP_001253803.1;Name=WP_001253803.1;gbkey=CDS;inference=COORDINATES: similar to AA sequence:RefSeq:WP_002927678.1;locus_tag=SP_RS02195;product=acetolactate synthase small subunit;protein_id=WP_001253803.1;transl_table=11	0.00974374	0.0873508	0.321228	0.418373	0.467741	0.591387	0.569842	0.78186	0.755278	0.971415	1	0.915269	0.842951	0.555396	0.711794	0.507928	0.582653	0.434029	0.335381	0.233882	0.970829
SP_RS02200	CDS	419684	420706	+	ID=cds-WP_000218054.1;Parent=gene-SP_RS02200;Dbxref=Genbank:WP_000218054.1;Name=WP_000218054.1;gbkey=CDS;inference=COORDINATES: similar to AA sequence:RefSeq:WP_003010246.1;locus_tag=SP_RS02200;product=ketol-acid reductoisomerase;protein_id=WP_000218054.1;transl_table=11	0.0143549	0.092253	0.292206	0.444003	0.457089	0.512531	0.52898	0.605649	0.603205	0.635854	0.784845	0.688544	0.431321	0.657958	0.564237	0.646853	0.397509	0.406428	0.297639	0.275912	1
SP_RS02205	CDS	420813	421049	+	ID=cds-WP_001808551.1;Parent=gene-SP_RS02205;Dbxref=Genbank:WP_001808551.1;Name=WP_001808551.1;gbkey=CDS;inference=COORDINATES: similar to AA sequence:RefSeq:WP_001813675.1;locus_tag=SP_RS02205;product=hypothetical protein;protein_id=WP_001808551.1;transl_table=11	0.0108421	0.0548416	0.27078	0.432404	0.46803	0.701474	0.710944	0.62531	0.787234	0.910398	0.988026	0.894729	0.741191	0.556733	0.64375	0.848373	0.453727	0.619021	0.319533	0.265812	1
SP_RS02210	CDS	421287	421643	+	ID=cds-WP_001027901.1;Parent=gene-SP_RS02210;Dbxref=Genbank:WP_001027901.1;Name=WP_001027901.1;gbkey=CDS;inference=COORDINATES: similar to AA sequence:RefSeq:NP_357999.1;locus_tag=SP_RS02210;product=hypothetical protein;protein_id=WP_001027901.1;transl_table=11	0.0147005	0.119398	0.528704	0.678033	0.539308	0.703328	0.681333	0.773259	0.860902	0.984235	0.871492	0.831352	0.624435	0.556095	0.607685	0.554869	0.386112	0.352735	0.304875	0.295888	1
SP_RS02215	CDS	421693	422943	+	ID=cds-WP_000952972.1;Parent=gene-SP_RS02215;Dbxref=Genbank:WP_000952972.1;Name=WP_000952972.1;Note=catalyzes the formation of 2-oxobutanoate from L-threonine%3B biosynthetic;gbkey=CDS;inference=COORDINATES: similar to AA sequence:RefSeq:NP_358000.1;locus_tag=SP_RS02215;product=threonine dehydratase;protein_id=WP_000952972.1;transl_table=11	0.0127347	0.0725903	0.321772	0.529872	0.530434	0.621683	0.556172	0.762988	0.821348	0.955514	0.913272	0.910682	0.621865	0.686058	0.599463	0.604808	0.499508	0.320401	0.353322	0.290096	1
SP_RS02220	CDS	423678	423893	+	ID=cds-WP_001130038.1;Parent=gene-SP_RS02220;Dbxref=Genbank:WP_001130038.1;Name=WP_001130038.1;gbkey=CDS;inference=COORDINATES: similar to AA sequence:RefSeq:NP_358001.1;locus_tag=SP_RS02220;product=hypothetical protein;protein_id=WP_001130038.1;transl_table=11	0.0349932	0.400271	1	0.816135	0.584016	0.510818	0.440265	0.471835	0.567399	0.728698	0.70738	0.559551	0.403794	0.363849	0.292854	0.254914	0.191669	0.165135	0.106423	0.112697	0.541356
SP_RS02225	CDS	424002	424742	-	ID=cds-WP_000189477.1;Parent=gene-SP_RS02225;Dbxref=Genbank:WP_000189477.1;Name=WP_000189477.1;gbkey=CDS;inference=COORDINATES: similar to AA sequence:RefSeq:NP_358002.1;locus_tag=SP_RS02225;product=amino acid ABC transporter ATP-binding protein;protein_id=WP_000189477.1;transl_table=11	0.0204946	0.14127	0.535126	0.760641	0.674281	0.569347	0.573916	0.717908	0.691165	0.752808	0.693823	0.607478	0.580284	0.544349	0.597552	0.693449	0.464743	0.447071	0.3933	0.299351	1
SP_RS02230	CDS	424742	426307	-	ID=cds-WP_001227315.1;Parent=gene-SP_RS02230;Dbxref=Genbank:WP_001227315.1;Name=WP_001227315.1;gbkey=CDS;inference=COORDINATES: similar to AA sequence:RefSeq:NP_358003.2;locus_tag=SP_RS02230;product=transporter substrate-binding domain-containing protein;protein_id=WP_001227315.1;transl_table=11	0.0353371	0.218537	0.594871	0.916663	0.939874	0.870999	0.928184	0.859174	1	0.926798	0.891136	0.748483	0.684556	0.591502	0.523878	0.755974	0.461588	0.542846	0.401365	0.310802	0.992399
SP_RS02235	CDS	426445	428334	+	ID=cds-WP_000750630.1;Parent=gene-SP_RS02235;Dbxref=Genbank:WP_000750630.1;Name=WP_000750630.1;gbkey=CDS;inference=COORDINATES: similar to AA sequence:RefSeq:YP_003446918.1;locus_tag=SP_RS02235;product=DUF2207 domain-containing protein;protein_id=WP_000750630.1;transl_table=11	0.011246	0.0821554	0.302252	0.426675	0.422296	0.61072	0.487005	0.699398	0.793704	0.867136	0.937555	0.832496	0.61784	0.743582	0.575641	0.692044	0.462966	0.371538	0.274704	0.245447	1
SP_RS11755	CDS	428635	429652	-	ID=cds-SP_RS11755;Parent=gene-SP_RS11755;Note=frameshifted;gbkey=CDS;inference=COORDINATES: similar to AA sequence:RefSeq:WP_001841243.1;locus_tag=SP_RS11755;product=IS110 family transposase;pseudo=true;transl_table=11	0.0097041	0.135654	0.46681	0.733324	1	0.685191	0.624121	0.396437	0.463413	0.618101	0.423074	0.457055	0.13409	0.295864	0.232924	0.193914	0.208539	0	0.0624584	0.0558063	0.436044
SP_RS02255	CDS	429907	430752	+	ID=cds-WP_000280773.1;Parent=gene-SP_RS02255;Dbxref=Genbank:WP_000280773.1;Name=WP_000280773.1;gbkey=CDS;inference=COORDINATES: similar to AA sequence:RefSeq:NP_358007.1;locus_tag=SP_RS02255;product=undecaprenyl-diphosphate phosphatase;protein_id=WP_000280773.1;transl_table=11	0.0177515	0.123709	0.42848	0.614922	0.595995	0.725654	0.731299	0.8275	0.840581	0.785235	0.769464	0.655882	0.503602	0.443831	0.469236	0.478824	0.387853	0.372384	0.228508	0.248137	1
SP_RS11760	CDS	430821	430892	-	ID=cds-SP_RS11760;Parent=gene-SP_RS11760;Note=incomplete%3B partial in the middle of a contig%3B missing stop;gbkey=CDS;inference=COORDINATES: similar to AA sequence:RefSeq:YP_008719802.1;locus_tag=SP_RS11760;partial=true;product=hypothetical protein;pseudo=true;start_range=.,430821;transl_table=11	0.0781175	0.345803	0.362901	0.445399	0.436828	0.154562	0.136317	0.0713073	0.209929	0.405006	0.323419	0.293041	0.358768	0.527737	0.474822	0.237179	0.212557	0.223535	0.190985	0.127983	1
SP_RS02260	CDS	430899	431960	-	ID=cds-WP_000904591.1;Parent=gene-SP_RS02260;Dbxref=Genbank:WP_000904591.1;Name=WP_000904591.1;gbkey=CDS;inference=COORDINATES: similar to AA sequence:RefSeq:YP_003446916.1;locus_tag=SP_RS02260;product=DNA polymerase IV;protein_id=WP_000904591.1;transl_table=11	0.0428779	0.267659	0.674118	0.999156	1	0.809169	0.743356	0.69072	0.564856	0.545323	0.442018	0.415134	0.351403	0.540945	0.283912	0.226908	0.152514	0.0891062	0.0570981	0.102034	0.318898
SP_RS02265	CDS	432308	434632	+	ID=cds-WP_000260643.1;Parent=gene-SP_RS02265;Dbxref=Genbank:WP_000260643.1;Name=WP_000260643.1;gbkey=CDS;inference=COORDINATES: similar to AA sequence:RefSeq:NP_358009.1;locus_tag=SP_RS02265;product=formate C-acetyltransferase;protein_id=WP_000260643.1;transl_table=11	0.0130884	0.0936148	0.381959	0.616279	0.70958	0.747927	0.731084	0.74009	0.718226	0.647699	0.677389	0.562155	0.496023	0.473252	0.489774	0.56699	0.413563	0.407336	0.313976	0.294576	1
SP_RS02275	CDS	436303	437832	-	ID=cds-WP_000933117.1;Parent=gene-SP_RS02275;Dbxref=Genbank:WP_000933117.1;Name=WP_000933117.1;gbkey=CDS;inference=COORDINATES: similar to AA sequence:RefSeq:WP_000933119.1;locus_tag=SP_RS02275;product=transcriptional regulator;protein_id=WP_000933117.1;transl_table=11	0.0158084	0.134482	0.561693	0.844932	1	0.956337	0.894409	0.881747	0.891777	0.840358	0.798029	0.644699	0.442627	0.31709	0.4094	0.339171	0.24138	0.250713	0.184752	0.114835	0.799128
SP_RS11770	CDS	437849	438172	+	ID=cds-WP_001865771.1;Parent=gene-SP_RS11770;Dbxref=Genbank:WP_001865771.1;Name=WP_001865771.1;gbkey=CDS;inference=COORDINATES: similar to AA sequence:RefSeq:WP_001865771.1;locus_tag=SP_RS11770;product=hypothetical protein;protein_id=WP_001865771.1;transl_table=11	0.0939527	0.289492	0.782397	0.944371	1	0.777034	0.593056	0.496364	0.441434	0.61344	0.643226	0.457655	0.445956	0.218663	0.206575	0.292362	0.154124	0.0864451	0.221572	0.123734	0.749265
srn135	ncRNA	438152	438276	+	name=srn135	0.0840532	0.286402	0.772443	0.943443	1	0.746375	0.575893	0.545366	0.471474	0.619142	0.680551	0.465209	0.447983	0.237961	0.230571	0.273536	0.167726	0.0904563	0.22026	0.145012	0.728391
SP_RS02280	CDS	438348	441008	+	ID=cds-WP_000757844.1;Parent=gene-SP_RS02280;Dbxref=Genbank:WP_000757844.1;Name=WP_000757844.1;gbkey=CDS;inference=COORDINATES: similar to AA sequence:RefSeq:WP_001863211.1;locus_tag=SP_RS02280;product=VWA domain-containing protein;protein_id=WP_000757844.1;transl_table=11	0.0142448	0.141517	0.449956	0.559736	0.5179	0.594763	0.491206	0.54608	0.558914	0.65283	0.644468	0.605734	0.464924	0.42786	0.418006	0.425707	0.317927	0.303142	0.212206	0.220233	1
SP_RS02285	CDS	441232	443229	+	ID=cds-WP_000836217.1;Parent=gene-SP_RS02285;Dbxref=Genbank:WP_000836217.1;Name=WP_000836217.1;gbkey=CDS;inference=COORDINATES: similar to AA sequence:RefSeq:WP_000836217.1;locus_tag=SP_RS02285;product=isopeptide-forming domain-containing fimbrial protein;protein_id=WP_000836217.1;transl_table=11	0.0148858	0.0717993	0.225564	0.262854	0.248064	0.313396	0.326075	0.361149	0.405236	0.485679	0.530526	0.490757	0.414781	0.4696	0.412221	0.492059	0.339456	0.406293	0.27365	0.254693	1
SP_RS02290	CDS	443546	444457	+	ID=cds-WP_001827206.1;Parent=gene-SP_RS02290;Dbxref=Genbank:WP_001827206.1;Name=WP_001827206.1;gbkey=CDS;inference=COORDINATES: similar to AA sequence:RefSeq:WP_001842308.1;locus_tag=SP_RS02290;product=LPXTG cell wall anchor domain-containing protein;protein_id=WP_001827206.1;transl_table=11	0.00854558	0.0653211	0.300283	0.525355	0.644689	0.810188	0.728894	0.768651	0.696162	0.710305	0.654538	0.585419	0.440169	0.463433	0.476568	0.483079	0.354782	0.385708	0.227497	0.267259	1
F12	ncRNA	444625	444663	+	name=F12	0.0129222	0.056868	0.159208	0.249701	0.40462	0.378926	0.401035	0.455447	0.28442	0.296133	0.405391	0.322854	0.515833	0.175102	0.229753	0.344293	0.16456	0.288433	0.147859	0.115598	1
SP_RS02295	CDS	444795	445697	+	ID=cds-WP_000241147.1;Parent=gene-SP_RS02295;Dbxref=Genbank:WP_000241147.1;Name=WP_000241147.1;gbkey=CDS;inference=COORDINATES: similar to AA sequence:RefSeq:WP_000241147.1;locus_tag=SP_RS02295;product=class C sortase;protein_id=WP_000241147.1;transl_table=11	0.0151985	0.077143	0.254916	0.274207	0.337895	0.306611	0.414935	0.573937	0.491541	0.746353	0.640076	0.732328	0.460023	0.375116	0.382174	0.520638	0.419929	0.2617	0.15372	0.237237	1
SP_RS02300	CDS	445780	446577	+	ID=cds-WP_001835203.1;Parent=gene-SP_RS02300;Dbxref=Genbank:WP_001835203.1;Name=WP_001835203.1;gbkey=CDS;inference=COORDINATES: similar to AA sequence:RefSeq:WP_001835203.1;locus_tag=SP_RS02300;product=class C sortase;protein_id=WP_001835203.1;transl_table=11	0.00722808	0.0704632	0.2531	0.311898	0.489631	0.644669	0.486546	0.570459	0.629787	0.876936	0.805585	0.839242	0.588748	0.510339	0.511347	0.547337	0.294309	0.527314	0.190985	0.26253	1
SP_RS02305	CDS	446564	447415	+	ID=cds-WP_000091735.1;Parent=gene-SP_RS02305;Dbxref=Genbank:WP_000091735.1;Name=WP_000091735.1;gbkey=CDS;inference=COORDINATES: similar to AA sequence:RefSeq:WP_000091736.1;locus_tag=SP_RS02305;product=sortase;protein_id=WP_000091735.1;transl_table=11	0.025964	0.179315	0.619956	0.860082	0.822953	0.940253	0.73611	0.75764	0.820035	0.840013	0.823947	0.710061	0.674826	0.508889	0.57869	0.578125	0.398544	0.409815	0.238731	0.234636	1
SP_RS11780	CDS	447488	448764	-	ID=cds-SP_RS11780;Parent=gene-SP_RS11780;Note=frameshifted;gbkey=CDS;inference=COORDINATES: similar to AA sequence:RefSeq:WP_000436401.1;locus_tag=SP_RS11780;product=ISL3 family transposase;pseudo=true;transl_table=11	0.0400878	0.135027	0.446279	0.385907	0.452208	0.386955	0.267611	0.421287	0.51336	0.581402	0.541963	0.418579	0.398958	0.264128	0.374359	0.37619	0.24138	0.427976	0.290892	0.298477	1
SP_RS02320	CDS	449021	449305	-	ID=cds-WP_000384133.1;Parent=gene-SP_RS02320;Dbxref=Genbank:WP_000384133.1;Name=WP_000384133.1;gbkey=CDS;inference=COORDINATES: similar to AA sequence:RefSeq:NP_358011.1;locus_tag=SP_RS02320;product=hypothetical protein;protein_id=WP_000384133.1;transl_table=11	0.0175433	0.124371	0.559064	0.890384	0.714695	0.696226	0.740531	0.881705	1	0.88177	0.911566	0.657972	0.526378	0.458459	0.336867	0.288462	0.366229	0.36249	0.367775	0.17295	0.743243
SP_RS02335	CDS	450739	451962	-	ID=cds-WP_000628994.1;Parent=gene-SP_RS02335;Dbxref=Genbank:WP_000628994.1;Name=WP_000628994.1;gbkey=CDS;inference=COORDINATES: similar to AA sequence:RefSeq:NP_358014.1;locus_tag=SP_RS02335;product=ROK family transcriptional regulator;protein_id=WP_000628994.1;transl_table=11	0.00989106	0.0829604	0.274192	0.364511	0.511713	0.650306	0.516186	0.494397	0.818723	0.968015	0.817274	0.781443	0.473802	0.482502	0.42734	0.363675	0.297579	0.417266	0.190985	0.250278	1
SP_RS02340	CDS	452127	453452	+	ID=cds-WP_078064058.1;Parent=gene-SP_RS02340;Dbxref=Genbank:WP_078064058.1;Name=WP_078064058.1;gbkey=CDS;inference=COORDINATES: similar to AA sequence:RefSeq:NP_358015.1;locus_tag=SP_RS02340;product=PTS sugar transporter subunit IIC;protein_id=WP_078064058.1;transl_table=11	0.0208311	0.160159	0.366858	0.621043	0.525704	0.520825	0.826819	0.480566	0.707394	0.960374	0.622753	0.379791	0.460546	0.508087	1	0.999024	0	0	0.16089	0.431263	0.84242
SP_RS02345	CDS	453400	455340	+	ID=cds-WP_010963223.1;Parent=gene-SP_RS02345;Dbxref=Genbank:WP_010963223.1;Name=WP_010963223.1;gbkey=CDS;inference=COORDINATES: similar to AA sequence:RefSeq:NP_358016.1;locus_tag=SP_RS02345;product=DUF4838 domain-containing protein;protein_id=WP_010963223.1;transl_table=11	0.0116573	0.0703682	0.197004	0.26329	0.267446	0.176642	0.350529	0.275043	0.337386	0.552865	0.541231	0.753534	0.292872	0.258483	0.203495	0.508242	0.409931	0.0638673	0.204627	0.402233	1
SP_RS02350	CDS	455508	455852	+	ID=cds-WP_000836781.1;Parent=gene-SP_RS02350;Dbxref=Genbank:WP_000836781.1;Name=WP_000836781.1;Note=catalyzes the phosphorylation of incoming sugar substrates concomitant with their translocation across the cell membrane%3B protein IIA transfers a phosphoryl group to IIB which then transfers the phosphoryl group to the sugar%3B IIC forms the translocation channel for the sugar uptake;gbkey=CDS;in…	0	0.0345668	0.0725802	0.153586	0.187212	0.24043	0.272633	0	0.367376	0.450007	0.400423	0.2705	0.546694	0.150782	0.474822	0.948718	0.212557	0.596095	0.190985	0.255967	1
SP_RS02355	CDS	455862	457274	+	ID=cds-WP_000429431.1;Parent=gene-SP_RS02355;Dbxref=Genbank:WP_000429431.1;Name=WP_000429431.1;gbkey=CDS;inference=COORDINATES: similar to AA sequence:RefSeq:NP_358018.1;locus_tag=SP_RS02355;product=6-phospho-beta-galactosidase;protein_id=WP_000429431.1;transl_table=11	0.0148366	0.0460891	0.112903	0.286694	0.208013	0.160287	0.109053	0.285229	0.524823	0.520008	0.328552	0.390722	0.683368	0.201043	0.633096	0.316239	0.283409	0.298047	0.254647	0.39817	1
SP_RS02360	CDS	457343	459022	+	ID=cds-WP_000359749.1;Parent=gene-SP_RS02360;Dbxref=Genbank:WP_000359749.1;Name=WP_000359749.1;Note=phosphoenolpyruvate-dependent sugar phosphotransferase system%3B catalyzes the phosphorylation of incoming sugar substrates concomitant with their translocation across the cell membrane%3B IIB is phosphorylated by IIA and then transfers the phosphoryl group to the sugar%3B IIC forms the translocati…	0.0123638	0.0864171	0.225805	0.184303	0.31202	0.366369	0.454389	0.689304	0.577305	0.570009	0.564699	0.646193	0.364463	0.552867	0.474822	0.316239	0.141704	0.198698	0.0636617	0.227526	1
SP_RS02365	CDS	459148	460587	-	ID=cds-WP_001809506.1;Parent=gene-SP_RS02365;Dbxref=Genbank:WP_001809506.1;Name=WP_001809506.1;gbkey=CDS;inference=COORDINATES: similar to AA sequence:RefSeq:NP_358020.1;locus_tag=SP_RS02365;product=TrkH family potassium uptake protein;protein_id=WP_001809506.1;transl_table=11	0.0163343	0.0842362	0.280247	0.409886	0.477775	0.496679	0.575884	0.626245	0.725149	0.76203	0.868668	0.714221	0.538071	0.510851	0.480814	0.484834	0.388234	0.377965	0.238581	0.272923	1
SP_RS02370	CDS	460591	461940	-	ID=cds-WP_000691685.1;Parent=gene-SP_RS02370;Dbxref=Genbank:WP_000691685.1;Name=WP_000691685.1;gbkey=CDS;inference=COORDINATES: similar to AA sequence:RefSeq:NP_358021.1;locus_tag=SP_RS02370;product=Trk system potassium transporter TrkA;protein_id=WP_000691685.1;transl_table=11	0.0202697	0.13778	0.521351	0.684431	0.669744	0.566002	0.605169	0.59858	0.628309	0.637193	0.668095	0.563858	0.454295	0.378017	0.417977	0.434272	0.335301	0.344224	0.263613	0.259572	1
SP_RS02375	CDS	462128	462976	+	ID=cds-WP_001063601.1;Parent=gene-SP_RS02375;Dbxref=Genbank:WP_001063601.1;Name=WP_001063601.1;gbkey=CDS;inference=COORDINATES: similar to AA sequence:RefSeq:WP_001862942.1;locus_tag=SP_RS02375;product=DNA-directed RNA polymerase subunit delta;protein_id=WP_001063601.1;transl_table=11	0.0132313	0.0992347	0.429091	0.672223	0.686585	0.706232	0.576969	0.591621	0.684704	0.883801	1	0.864642	0.661471	0.507654	0.549531	0.648812	0.428105	0.349422	0.229647	0.235967	0.931885
SP_RS02380	CDS	462991	463539	+	ID=cds-WP_000403169.1;Parent=gene-SP_RS02380;Dbxref=Genbank:WP_000403169.1;Name=WP_000403169.1;gbkey=CDS;inference=COORDINATES: similar to AA sequence:RefSeq:NP_358023.1;locus_tag=SP_RS02380;product=ECF-type riboflavin transporter substrate-binding protein;protein_id=WP_000403169.1;transl_table=11	0.0137238	0.0751829	0.341127	0.57134	0.547595	0.600216	0.474382	0.609678	0.539255	0.66601	0.605255	0.554524	0.471524	0.41842	0.480758	0.533654	0.374631	0.614722	0.286478	0.332757	1
SP_RS02385	CDS	463546	463803	+	ID=cds-WP_000693282.1;Parent=gene-SP_RS02385;Dbxref=Genbank:WP_000693282.1;Name=WP_000693282.1;gbkey=CDS;inference=COORDINATES: similar to AA sequence:RefSeq:YP_008869152.1;locus_tag=SP_RS02385;product=hypothetical protein;protein_id=WP_000693282.1;transl_table=11	0.0217745	0.129394	0.311875	0.342051	0.348238	0.355921	0.267867	0.295783	0.47469	0.653421	0.489019	0.593484	0.535038	0.565191	0.646933	0.842012	0.658065	0.56432	0.398259	0.378765	1
srn141	ncRNA	463614	463725	+	name=srn141	0.0261772	0.141679	0.329268	0.336089	0.339235	0.386184	0.303725	0.235664	0.443017	0.546971	0.472882	0.527823	0.479337	0.355137	0.453054	0.691151	0.621226	0.450914	0.29879	0.332977	1
SP_RS02390	CDS	463905	465587	+	ID=cds-WP_000656548.1;Parent=gene-SP_RS02390;Dbxref=Genbank:WP_000656548.1;Name=WP_000656548.1;gbkey=CDS;inference=COORDINATES: similar to AA sequence:RefSeq:NP_358024.1;locus_tag=SP_RS02390;product=ABC transporter ATP-binding protein;protein_id=WP_000656548.1;transl_table=11	0.00928899	0.0637232	0.215427	0.315185	0.316904	0.497585	0.534836	0.613863	0.674511	0.821752	0.894055	0.804442	0.541941	0.610995	0.493402	0.534169	0.39554	0.373207	0.26904	0.264128	1
SP_RS02395	CDS	465572	466402	+	ID=cds-WP_001148096.1;Parent=gene-SP_RS02395;Dbxref=Genbank:WP_001148096.1;Name=WP_001148096.1;gbkey=CDS;inference=COORDINATES: similar to AA sequence:RefSeq:NP_358025.1;locus_tag=SP_RS02395;product=energy-coupling factor transporter transmembrane protein EcfT;protein_id=WP_001148096.1;transl_table=11	0.013991	0.105581	0.306116	0.441182	0.511196	0.590486	0.469551	0.851254	0.758682	0.748923	0.789036	0.711988	0.47163	0.54844	0.531407	0.59725	0.350223	0.407692	0.290931	0.251988	1
23S-methyl	riboswitch	466474	466568	+	name=23S-methyl	0.192946	0.332675	0.61187	0.450955	0.581995	0.429705	0.425385	0.350974	0.291816	0.264259	0.343407	0.261547	0.371248	0.337923	0.356959	0.270822	0.212557	0.211381	0.165249	0.15007	1
SP_RS02400	CDS	466595	467098	+	ID=cds-WP_000181374.1;Parent=gene-SP_RS02400;Dbxref=Genbank:WP_000181374.1;Name=WP_000181374.1;gbkey=CDS;inference=COORDINATES: similar to AA sequence:RefSeq:YP_003446908.1;locus_tag=SP_RS02400;product=tRNA (cytidine(34)-2'-O)-methyltransferase;protein_id=WP_000181374.1;transl_table=11	0.0109746	0.117022	0.685124	1	0.847404	0.721485	0.621498	0.636546	0.600842	0.489468	0.448171	0.418365	0.236084	0.239542	0.20355	0.152514	0.134001	0.165348	0.0963211	0.116184	0.420282
id-6962	riboswitch	467152	467386	+	ID=id-6962;Dbxref=RFAM:RF00050;Note=FMN riboswitch;bound_moiety=flavin mononucleotide;gbkey=regulatory;inference=COORDINATES: profile:INFERNAL:1.1.1;regulatory_class=riboswitch	0.0723572	0.449722	1	0.737885	0.5493	0.394739	0.266954	0.2384	0.237554	0.210323	0.192598	0.148723	0.117786	0.0954637	0.0787449	0.0662291	0.0573449	0.0480202	0.0295977	0.0337018	0.222538
SP_RS02405	CDS	467551	468114	+	ID=cds-WP_000185828.1;Parent=gene-SP_RS02405;Dbxref=Genbank:WP_000185828.1;Name=WP_000185828.1;gbkey=CDS;inference=COORDINATES: similar to AA sequence:RefSeq:YP_003446907.1;locus_tag=SP_RS02405;product=ECF transporter S component;protein_id=WP_000185828.1;transl_table=11	0.00638477	0.0553438	0.491385	1	0.933156	0.777222	0.671801	0.637528	0.659417	0.763492	0.803298	0.59922	0.444247	0.360969	0.285989	0.229653	0.167998	0.159065	0.0805706	0.0863007	0.377818
SP_RS02410	CDS	468104	468754	+	ID=cds-WP_001850342.1;Parent=gene-SP_RS02410;Dbxref=Genbank:WP_001850342.1;Name=WP_001850342.1;gbkey=CDS;inference=COORDINATES: similar to AA sequence:RefSeq:NP_358028.1;locus_tag=SP_RS02410;product=phosphatase PAP2 family protein;protein_id=WP_001850342.1;transl_table=11	0.0111929	0.0649692	0.29014	0.433103	0.573056	0.620991	0.639728	0.63812	0.659431	0.844432	1	0.823308	0.654203	0.639362	0.48482	0.478177	0.317945	0.302384	0.208669	0.201982	0.580983
SP_RS02415	CDS	468782	469171	+	ID=cds-WP_000867286.1;Parent=gene-SP_RS02415;Dbxref=Genbank:WP_000867286.1;Name=WP_000867286.1;gbkey=CDS;inference=COORDINATES: similar to AA sequence:RefSeq:NP_358029.1;locus_tag=SP_RS02415;product=hypothetical protein;protein_id=WP_000867286.1;transl_table=11	0.0112253	0.0570816	0.225826	0.295338	0.358885	0.583393	0.554854	0.747433	0.730806	1	0.989004	0.968108	0.700612	0.719097	0.478327	0.5323	0.325254	0.38386	0.19483	0.187136	0.688589
SP_RS02420	CDS	469303	469626	+	ID=cds-WP_010963225.1;Parent=gene-SP_RS02420;Dbxref=Genbank:WP_010963225.1;Name=WP_010963225.1;gbkey=CDS;inference=COORDINATES: similar to AA sequence:RefSeq:WP_010963225.1;locus_tag=SP_RS02420;product=GNAT family N-acetyltransferase;protein_id=WP_010963225.1;transl_table=11	0.00371067	0.0331095	0.139041	0.202032	0.215183	0.395885	0.4509	0.596495	0.725558	1	0.959836	0.912591	0.733104	0.601771	0.477544	0.45436	0.369865	0.352094	0.179884	0.141657	0.510848
SP_RS02425	CDS	469739	470341	+	ID=cds-WP_001808720.1;Parent=gene-SP_RS02425;Dbxref=Genbank:WP_001808720.1;Name=WP_001808720.1;gbkey=CDS;inference=COORDINATES: similar to AA sequence:RefSeq:YP_003445540.1;locus_tag=SP_RS02425;product=DNA-directed RNA polymerase subunit delta;protein_id=WP_001808720.1;transl_table=11	0.0201611	0.152576	0.742106	1	0.839847	0.87733	0.728558	0.766908	0.759107	0.812728	0.773365	0.730792	0.553864	0.6001	0.49827	0.557427	0.37621	0.376904	0.224429	0.241375	0.864008
F13	ncRNA	470345	470441	+	name=F13	0.060025	0.284114	0.91932	1	0.920568	0.820063	0.744162	0.745739	0.775815	0.787129	0.760921	0.65123	0.679044	0.700584	0.57339	0.649208	0.441654	0.459324	0.2504	0.251207	0.897066
SP_RS02430	CDS	470477	470624	+	ID=cds-SP_RS02430;Parent=gene-SP_RS02430;Note=frameshifted;gbkey=CDS;inference=COORDINATES: similar to AA sequence:RefSeq:YP_008719802.1;locus_tag=SP_RS02430;product=hypothetical protein;pseudo=true;transl_table=11	0.00917611	0.250742	1	0.757859	0.429094	0.288197	0.259971	0.31311	0.271709	0.250421	0.271561	0.22932	0.166621	0.140938	0.172885	0.18045	0.147855	0.134436	0.0747279	0.0853161	0.266285
srn145	ncRNA	470562	470657	+	name=srn145	0.00866234	0.241994	1	0.784479	0.472937	0.325098	0.298748	0.333149	0.292417	0.268706	0.297941	0.257558	0.183898	0.160601	0.160919	0.175115	0.120918	0.119046	0.0785951	0.0950095	0.270315
SP_RS02435	CDS	470731	472338	+	ID=cds-WP_000105241.1;Parent=gene-SP_RS02435;Dbxref=Genbank:WP_000105241.1;Name=WP_000105241.1;gbkey=CDS;inference=COORDINATES: similar to AA sequence:RefSeq:NP_358032.1;locus_tag=SP_RS02435;product=CTP synthase;protein_id=WP_000105241.1;transl_table=11	0.00765099	0.0515391	0.192024	0.313134	0.428144	0.619159	0.758793	0.832434	0.906849	0.917931	1	0.849757	0.606744	0.595001	0.546495	0.586732	0.379671	0.356402	0.265489	0.261445	0.941684
SP_RS02445	CDS	474605	476236	-	ID=cds-WP_000026645.1;Parent=gene-SP_RS02445;Dbxref=Genbank:WP_000026645.1;Name=WP_000026645.1;gbkey=CDS;inference=COORDINATES: similar to AA sequence:RefSeq:NP_358033.1;locus_tag=SP_RS02445;product=Na/Pi cotransporter family protein;protein_id=WP_000026645.1;transl_table=11	0.0165323	0.0996493	0.333648	0.460826	0.603659	0.970156	0.891694	1	0.996414	0.876734	0.822299	0.691577	0.422657	0.409209	0.359488	0.317698	0.261196	0.223916	0.146819	0.138139	0.601797
SP_RS02450	CDS	476529	481508	+	ID=cds-WP_000795171.1;Parent=gene-SP_RS02450;Dbxref=Genbank:WP_000795171.1;Name=WP_000795171.1;gbkey=CDS;inference=COORDINATES: similar to AA sequence:RefSeq:NP_358034.1;locus_tag=SP_RS02450;product=YSIRK-type signal peptide-containing protein;protein_id=WP_000795171.1;transl_table=11	0.0107902	0.0597063	0.180351	0.245738	0.38577	0.343471	0.356902	0.337089	0.534365	0.703647	0.621636	0.663953	0.608819	0.520883	0.496405	0.862471	0.444437	0.325142	0.295159	0.232697	1
SP_RS02455	CDS	481598	482794	+	ID=cds-WP_001096747.1;Parent=gene-SP_RS02455;Dbxref=Genbank:WP_001096747.1;Name=WP_001096747.1;gbkey=CDS;inference=COORDINATES: similar to AA sequence:RefSeq:WP_001096748.1;locus_tag=SP_RS02455;product=phosphoglycerate kinase;protein_id=WP_001096747.1;transl_table=11	0.0114689	0.103844	0.45863	0.878737	1	0.900924	0.738294	0.73241	0.71308	0.651207	0.62463	0.516987	0.45795	0.471901	0.449877	0.485349	0.343412	0.320929	0.212472	0.193534	0.611894
SP_RS02460	CDS	482930	483457	+	ID=cds-WP_000119900.1;Parent=gene-SP_RS02460;Dbxref=Genbank:WP_000119900.1;Name=WP_000119900.1;gbkey=CDS;inference=COORDINATES: similar to AA sequence:RefSeq:NP_358036.1;locus_tag=SP_RS02460;product=aromatic acid exporter family protein;protein_id=WP_000119900.1;transl_table=11	0.0268296	0.193363	0.519892	0.565414	0.443926	0.588728	0.637657	0.779708	0.757769	0.966385	1	0.856497	0.522193	0.49016	0.446025	0.425563	0.332028	0.346032	0.258016	0.27016	0.682525
SP_RS02465	CDS	483534	483890	+	ID=cds-WP_000659547.1;Parent=gene-SP_RS02465;Dbxref=Genbank:WP_000659547.1;Name=WP_000659547.1;gbkey=CDS;inference=COORDINATES: similar to AA sequence:RefSeq:NP_358037.1;locus_tag=SP_RS02465;product=MerR family transcriptional regulator;protein_id=WP_000659547.1;transl_table=11	0.00410075	0.0682172	0.239497	0.313464	0.395581	0.804766	0.685392	0.744703	0.848297	1	0.909352	0.768453	0.548583	0.519301	0.422053	0.401257	0.281794	0.247136	0.142556	0.151001	0.489128
SP_RS02470	CDS	483927	485273	+	ID=cds-WP_001122904.1;Parent=gene-SP_RS02470;Dbxref=Genbank:WP_001122904.1;Name=WP_001122904.1;gbkey=CDS;inference=COORDINATES: similar to AA sequence:RefSeq:NP_358038.1;locus_tag=SP_RS02470;product=type I glutamate--ammonia ligase;protein_id=WP_001122904.1;transl_table=11	0.00810247	0.0628355	0.288707	0.558662	0.78716	1	0.977192	0.965901	0.938503	0.886671	0.848835	0.67641	0.517985	0.43434	0.372625	0.403357	0.298435	0.245537	0.176516	0.166285	0.597254
SP_RS02475	CDS	485453	485602	+	ID=cds-WP_000410533.1;Parent=gene-SP_RS02475;Dbxref=Genbank:WP_000410533.1;Name=WP_000410533.1;gbkey=CDS;inference=COORDINATES: similar to AA sequence:RefSeq:WP_000410533.1;locus_tag=SP_RS02475;product=hypothetical protein;protein_id=WP_000410533.1;transl_table=11	0.00612445	0.0352868	0.202437	0.382452	0.467857	0.67366	0.729998	0.906923	0.923955	0.957919	1	0.817838	0.507762	0.413824	0.413197	0.341349	0.284569	0.289292	0.223728	0.148497	0.624769
SP_RS11795	CDS	485944	486057	+	ID=cds-SP_RS11795;Parent=gene-SP_RS11795;Note=incomplete%3B partial in the middle of a contig%3B missing start;gbkey=CDS;inference=COORDINATES: similar to AA sequence:RefSeq:WP_001834076.1;locus_tag=SP_RS11795;partial=true;product=restriction endonuclease subunit S;pseudo=true;start_range=.,485944;transl_table=11	0.00619391	0.045306	0.142342	0.189671	0.308991	0.314126	0.451036	0.552459	0.538071	0.609912	0.64594	0.514737	0.501579	0.456738	0.414893	0.359223	0.260021	0.208344	0.100128	0.168988	1
SP_RS02480	CDS	486054	487334	+	ID=cds-WP_001220759.1;Parent=gene-SP_RS02480;Dbxref=Genbank:WP_001220759.1;Name=WP_001220759.1;gbkey=CDS;inference=COORDINATES: similar to AA sequence:RefSeq:WP_001220774.1;locus_tag=SP_RS02480;product=restriction endonuclease subunit S;protein_id=WP_001220759.1;transl_table=11	0.0100124	0.0690276	0.231544	0.289458	0.354899	0.427337	0.559986	0.792692	0.699334	0.864676	0.901377	0.861284	0.56598	0.671581	0.445692	0.49764	0.285582	0.362045	0.347991	0.248115	1
SP_RS02485	CDS	487391	488188	+	ID=cds-WP_000651177.1;Parent=gene-SP_RS02485;Dbxref=Genbank:WP_000651177.1;Name=WP_000651177.1;gbkey=CDS;inference=COORDINATES: similar to AA sequence:RefSeq:NP_358041.1;locus_tag=SP_RS02485;product=integrase;protein_id=WP_000651177.1;transl_table=11	0.0139207	0.0838566	0.326163	0.550634	0.554702	0.577541	0.57354	0.771175	0.863042	0.940014	0.894392	0.834875	0.68843	0.69248	0.659475	0.606125	0.409368	0.397396	0.332455	0.328649	1
SP_RS02490	CDS	488199	488798	+	ID=cds-WP_061365080.1;Parent=gene-SP_RS02490;Dbxref=Genbank:WP_061365080.1;Name=WP_061365080.1;gbkey=CDS;inference=COORDINATES: similar to AA sequence:RefSeq:NP_358040.1;locus_tag=SP_RS02490;product=restriction endonuclease subunit S;protein_id=WP_061365080.1;transl_table=11	0.0140948	0.0622203	0.217741	0.497619	0.580357	0.443078	0.392592	0.941257	0.724255	0.747011	0.674559	0.486899	0.676534	0.814223	0.534175	0.640385	0.350718	0.447071	0.200534	0.281563	1
SP_RS02495	CDS	488752	490071	-	ID=cds-WP_079111676.1;Parent=gene-SP_RS02495;Dbxref=Genbank:WP_079111676.1;Name=WP_079111676.1;gbkey=CDS;inference=COORDINATES: similar to AA sequence:RefSeq:WP_001850542.1;locus_tag=SP_RS02495;product=restriction endonuclease subunit S;protein_id=WP_079111676.1;transl_table=11	0.00971829	0.0602278	0.204112	0.342852	0.385869	0.513857	0.490026	0.668856	0.672415	0.710578	0.741664	0.765431	0.51745	0.478025	0.360782	0.379073	0.325796	0.288937	0.30274	0.301795	1
SP_RS11800	CDS	490047	490320	-	ID=cds-SP_RS11800;Parent=gene-SP_RS11800;Note=frameshifted;gbkey=CDS;inference=COORDINATES: similar to AA sequence:RefSeq:WP_001834076.1;locus_tag=SP_RS11800;product=restriction endonuclease subunit S;pseudo=true;transl_table=11	0.0106309	0.0416435	0.104013	0.162535	0.259443	0.22231	0.303976	0.313303	0.396716	0.415282	0.346338	0.400425	0.23891	0.327684	0.235542	0.145669	0.200841	0.14081	0.171435	0.161239	1
SP_RS02500	CDS	490320	491783	-	ID=cds-WP_000029045.1;Parent=gene-SP_RS02500;Dbxref=Genbank:WP_000029045.1;Name=WP_000029045.1;gbkey=CDS;inference=COORDINATES: similar to AA sequence:RefSeq:NP_358043.1;locus_tag=SP_RS02500;product=SAM-dependent DNA methyltransferase;protein_id=WP_000029045.1;transl_table=11	0.0132158	0.0692789	0.168337	0.291168	0.325655	0.356748	0.387644	0.542894	0.465725	0.612614	0.658485	0.622831	0.55818	0.418135	0.58056	0.550097	0.342949	0.360662	0.346662	0.314043	1
SP_RS02505	CDS	491796	494129	-	ID=cds-WP_000229104.1;Parent=gene-SP_RS02505;Dbxref=Genbank:WP_000229104.1;Name=WP_000229104.1;gbkey=CDS;inference=COORDINATES: similar to AA sequence:RefSeq:NP_358044.1;locus_tag=SP_RS02505;product=DEAD/DEAH box helicase;protein_id=WP_000229104.1;transl_table=11	0.0072178	0.0532516	0.1687	0.229134	0.220944	0.273849	0.229896	0.300647	0.384397	0.500278	0.560259	0.544654	0.421102	0.452346	0.384991	0.5	0.270004	0.306103	0.247764	0.219071	1
SP_RS02515	CDS	494737	495247	+	ID=cds-SP_RS02515;Parent=gene-SP_RS02515;Note=frameshifted;gbkey=CDS;inference=COORDINATES: similar to AA sequence:RefSeq:NP_358046.1;locus_tag=SP_RS02515;product=phosphoglycerate kinase;pseudo=true;transl_table=11	0.018915	0.0661034	0.215908	0.234967	0.437571	0.700622	0.764672	1	0.86982	0.956183	0.628303	0.747191	0.348488	0.384461	0.605347	0.453567	0.135493	0.189989	0.243485	0.435106	0.637446
SP_RS02520	CDS	495411	496445	+	ID=cds-WP_000255768.1;Parent=gene-SP_RS02520;Dbxref=Genbank:WP_000255768.1;Name=WP_000255768.1;gbkey=CDS;inference=COORDINATES: similar to AA sequence:RefSeq:YP_003445492.1;locus_tag=SP_RS02520;product=heat-inducible transcriptional repressor HrcA;protein_id=WP_000255768.1;transl_table=11	0.0144962	0.0969746	0.495146	1	0.996301	0.871543	0.663896	0.681459	0.618068	0.525537	0.502712	0.390184	0.333054	0.305977	0.253239	0.265333	0.169585	0.162836	0.134155	0.102109	0.696658
SP_RS02525	CDS	496472	496996	+	ID=cds-WP_000046044.1;Parent=gene-SP_RS02525;Dbxref=Genbank:WP_000046044.1;Name=WP_000046044.1;gbkey=CDS;inference=COORDINATES: similar to AA sequence:RefSeq:YP_003445493.1;locus_tag=SP_RS02525;product=nucleotide exchange factor GrpE;protein_id=WP_000046044.1;transl_table=11	0.0434846	0.323684	0.918206	0.917077	0.841651	0.822408	0.758432	0.88203	0.849924	1	0.928782	0.830881	0.594077	0.629185	0.571995	0.518417	0.337889	0.37755	0.208724	0.207686	0.993527
SSRC8_2_3	ncRNA	497348	497410	+	name=SSRC8_2_3	0.102507	0.483905	1	0.670969	0.536586	0.484974	0.460627	0.537844	0.573196	0.785651	0.722999	0.59576	0.47008	0.427622	0.322326	0.300544	0.141085	0.134883	0.0979559	0.133859	0.683864
SP_RS02530	CDS	497485	499308	+	ID=cds-WP_000034665.1;Parent=gene-SP_RS02530;Dbxref=Genbank:WP_000034665.1;Name=WP_000034665.1;gbkey=CDS;inference=COORDINATES: similar to AA sequence:RefSeq:WP_002946936.1;locus_tag=SP_RS02530;product=molecular chaperone DnaK;protein_id=WP_000034665.1;transl_table=11	0.01265	0.0811977	0.248322	0.377605	0.394059	0.459121	0.436608	0.483936	0.487146	0.508272	0.51132	0.457355	0.353671	0.341918	0.343881	0.37893	0.271557	0.252235	0.209289	0.221251	1
SP_RS02535	CDS	499310	499665	+	ID=cds-SP_RS02535;Parent=gene-SP_RS02535;Note=frameshifted;gbkey=CDS;inference=COORDINATES: similar to AA sequence:RefSeq:WP_000114361.1;locus_tag=SP_RS02535;product=tRNA (guanine-N7)-methyltransferase;pseudo=true;transl_table=11	0.00845866	0.0635482	0.218626	0.294436	0.276252	0.314779	0.383017	0.40306	0.398417	0.396774	0.402865	0.380184	0.347518	0.333743	0.282288	0.336245	0.209965	0.23444	0.185162	0.168563	1
SpF14_sRNA	ncRNA	499571	499689	+	name=SpF14_sRNA	0.00854823	0.0559708	0.187459	0.22214	0.20209	0.22246	0.307661	0.306008	0.335747	0.319475	0.358606	0.304536	0.314983	0.299567	0.240556	0.301579	0.19848	0.230937	0.178337	0.128831	1
SP_RS02540	CDS	500067	501203	+	ID=cds-WP_001066295.1;Parent=gene-SP_RS02540;Dbxref=Genbank:WP_001066295.1;Name=WP_001066295.1;gbkey=CDS;inference=COORDINATES: similar to AA sequence:RefSeq:NP_358050.1;locus_tag=SP_RS02540;product=molecular chaperone DnaJ;protein_id=WP_001066295.1;transl_table=11	0.0136195	0.0916638	0.370159	0.577264	0.739488	0.844203	0.697552	0.753311	0.74	0.709725	0.767624	0.718756	0.541813	0.594512	0.559612	0.518407	0.364383	0.306563	0.196442	0.202945	1
SP_RS11805	CDS	501203	501336	-	ID=cds-SP_RS11805;Parent=gene-SP_RS11805;Note=frameshifted%3B incomplete%3B partial in the middle of a contig%3B missing start and stop;end_range=501336,.;gbkey=CDS;inference=COORDINATES: similar to AA sequence:RefSeq:YP_008719801.1;locus_tag=SP_RS11805;partial=true;product=chlorohydrolase;pseudo=true;start_range=.,501203;transl_table=11	0.0805958	0.363446	0.716421	0.55291	0.534892	0.353285	0.514109	0.18456	0.539818	0.617152	0.448826	0.309142	0.175723	0.646208	0.406991	0.203297	0.182191	0.255469	0.245552	0.146267	1
srn151	ncRNA	501261	501364	+	name=srn151	0.0404112	0.243	0.59187	0.704629	0.678629	0.792451	0.621785	0.79423	0.732432	0.657358	0.628969	0.605261	0.357919	0.449847	0.306929	0.345941	0.324225	0.247	0.139282	0.209299	1
SSRC8_2_4	ncRNA	501378	501437	-	name=SSRC8_2_4	0.0352192	0.140666	0.639939	1	0.88881	0.628972	0.22189	0.580353	0.533926	0.427291	0.752065	0.0917305	0.139044	0.613589	0.483058	0.241293	0.432487	0	0.194298	0.347209	0
F15	ncRNA	501733	501844	+	name=F15	0.00688676	0.0352129	0.175007	0.293967	0.319019	0.370435	0.403599	0.511813	0.451249	0.44524	0.494555	0.414597	0.375533	0.414298	0.363883	0.390127	0.272152	0.208912	0.176706	0.16586	1
SP_RS02545	CDS	501893	502180	-	ID=cds-WP_000777760.1;Parent=gene-SP_RS02545;Dbxref=Genbank:WP_000777760.1;Name=WP_000777760.1;gbkey=CDS;inference=COORDINATES: similar to AA sequence:RefSeq:NP_358051.1;locus_tag=SP_RS02545;product=hypothetical protein;protein_id=WP_000777760.1;transl_table=11	0.0743626	0.371903	1	0.898275	0.701363	0.532196	0.466464	0.476188	0.43294	0.352235	0.319967	0.291226	0.262476	0.197435	0.212426	0.258803	0.166994	0.214646	0.12087	0.0744809	0.523762
SP_RS02550	CDS	502190	502600	-	ID=cds-WP_001278301.1;Parent=gene-SP_RS02550;Dbxref=Genbank:WP_001278301.1;Name=WP_001278301.1;gbkey=CDS;inference=COORDINATES: similar to AA sequence:RefSeq:NP_358052.1;locus_tag=SP_RS02550;product=HIT family protein;protein_id=WP_001278301.1;transl_table=11	0.0168736	0.181821	0.815133	1	0.922632	0.742193	0.596874	0.658916	0.470041	0.477671	0.420368	0.384547	0.340021	0.192919	0.151879	0.134871	0.12087	0.211855	0.0814523	0.0970365	0.331711
SP_RS02555	CDS	502668	503399	+	ID=cds-WP_000889924.1;Parent=gene-SP_RS02555;Dbxref=Genbank:WP_000889924.1;Name=WP_000889924.1;gbkey=CDS;inference=COORDINATES: similar to AA sequence:RefSeq:NP_358053.1;locus_tag=SP_RS02555;product=ABC transporter ATP-binding protein;protein_id=WP_000889924.1;transl_table=11	0.0130038	0.114071	0.395349	0.550741	0.549522	0.698257	0.646622	0.714751	0.639049	0.689305	0.658795	0.571231	0.438963	0.415094	0.452478	0.452036	0.367598	0.373436	0.289848	0.261989	1
SP_RS02560	CDS	503396	504445	+	ID=cds-WP_000653779.1;Parent=gene-SP_RS02560;Dbxref=Genbank:WP_000653779.1;Name=WP_000653779.1;gbkey=CDS;inference=COORDINATES: similar to AA sequence:RefSeq:NP_358054.1;locus_tag=SP_RS02560;product=multidrug ABC transporter permease;protein_id=WP_000653779.1;transl_table=11	0.0141301	0.0939316	0.359445	0.550239	0.59342	0.691636	0.714604	0.72636	0.678032	0.62386	0.621775	0.55556	0.498307	0.380233	0.398143	0.439003	0.364383	0.323964	0.258601	0.251197	1
SP_RS02570	CDS	505218	505556	+	ID=cds-WP_000876675.1;Parent=gene-SP_RS02570;Dbxref=Genbank:WP_000876675.1;Name=WP_000876675.1;gbkey=CDS;inference=COORDINATES: similar to AA sequence:RefSeq:NP_358056.1;locus_tag=SP_RS02570;product=response regulator transcription factor;protein_id=WP_000876675.1;transl_table=11	0.017994	0.192711	0.628489	0.699419	0.598152	0.744445	0.802102	0.859246	0.845946	1	0.985738	0.874842	0.668386	0.566309	0.464412	0.575309	0.349266	0.373136	0.209214	0.240341	0.730297
SP_RS02575	CDS	505561	506298	+	ID=cds-WP_001219120.1;Parent=gene-SP_RS02575;Dbxref=Genbank:WP_001219120.1;Name=WP_001219120.1;gbkey=CDS;inference=COORDINATES: similar to AA sequence:RefSeq:YP_003445505.1;locus_tag=SP_RS02575;product=response regulator transcription factor;protein_id=WP_001219120.1;transl_table=11	0.00876853	0.0690509	0.257373	0.367439	0.473555	0.678812	0.783729	0.866464	0.888339	1	0.950981	0.893125	0.516961	0.442002	0.510735	0.465381	0.366818	0.338205	0.167053	0.181534	0.693449
SP_RS02580	CDS	506312	507652	+	ID=cds-WP_001017646.1;Parent=gene-SP_RS02580;Dbxref=Genbank:WP_001017646.1;Name=WP_001017646.1;gbkey=CDS;inference=COORDINATES: similar to AA sequence:RefSeq:NP_358058.1;locus_tag=SP_RS02580;product=sensor histidine kinase;protein_id=WP_001017646.1;transl_table=11	0.00804341	0.0524522	0.207694	0.320867	0.393943	0.621971	0.633575	0.833341	0.871171	1	0.95389	0.876102	0.590089	0.513217	0.376174	0.453354	0.326101	0.309837	0.172921	0.211729	0.698626
SP_RS02590	CDS	507908	509269	-	ID=cds-WP_001069075.1;Parent=gene-SP_RS02590;Dbxref=Genbank:WP_001069075.1;Name=WP_001069075.1;gbkey=CDS;inference=COORDINATES: similar to AA sequence:RefSeq:WP_001069090.1;locus_tag=SP_RS02590;product=bacteriocin secretion accessory protein;protein_id=WP_001069075.1;transl_table=11	0.0148366	0.0518502	0.217741	0.322531	0.421227	0.257603	0.24537	0.106961	0.708511	0.585009	0.646837	0.540999	0.615031	0.678519	0.712234	0.711538	0.956505	0.447071	0.143239	0	1
SP_RS02610	CDS	511719	511916	+	ID=cds-WP_001093259.1;Parent=gene-SP_RS02610;Dbxref=Genbank:WP_001093259.1;Name=WP_001093259.1;gbkey=CDS;inference=COORDINATES: similar to AA sequence:RefSeq:WP_001093259.1;locus_tag=SP_RS02610;product=bacteriocin-like peptide BlpI;protein_id=WP_001093259.1;transl_table=11	0.00695144	0.067675	0.191893	0.191209	0.17543	0.189665	0.20803	0.3866	0.574346	1	0.776218	0.805693	0.555743	0.439017	0.345624	0.285754	0.256089	0.14962	0.0671122	0.0856636	0.267734
SP_RS11820	CDS	511921	512082	+	ID=cds-WP_014632401.1;Parent=gene-SP_RS11820;Dbxref=Genbank:WP_014632401.1;Name=WP_014632401.1;gbkey=CDS;inference=COORDINATES: similar to AA sequence:RefSeq:WP_012636580.1;locus_tag=SP_RS11820;product=hypothetical protein;protein_id=WP_014632401.1;transl_table=11	0.00857212	0.0944812	0.412895	0.393174	0.357778	0.412159	0.421667	0.741585	0.811714	1	0.796727	0.829519	0.328012	0.562911	0.284889	0.379481	0.481788	0.278173	0.101857	0.159266	0.35555
SP_RS02615	CDS	512383	512652	+	ID=cds-WP_001093248.1;Parent=gene-SP_RS02615;Dbxref=Genbank:WP_001093248.1;Name=WP_001093248.1;gbkey=CDS;inference=COORDINATES: similar to AA sequence:RefSeq:WP_001093248.1;locus_tag=SP_RS02615;product=bacteriocin-like peptide BlpJ;protein_id=WP_001093248.1;transl_table=11	0.0109224	0.0763425	0.235102	0.339202	0.213625	0.265501	0.301062	0.393714	0.591139	0.993862	1	0.836376	0.694256	0.732621	0.550551	0.864307	0.352081	0.329126	0.16872	0.131907	0.404901
SP_RS02620	CDS	512721	512951	+	ID=cds-WP_000379967.1;Parent=gene-SP_RS02620;Dbxref=Genbank:WP_000379967.1;Name=WP_000379967.1;gbkey=CDS;inference=COORDINATES: similar to AA sequence:RefSeq:NP_357634.1;locus_tag=SP_RS02620;product=bacteriocin-like peptide BlpU;protein_id=WP_000379967.1;transl_table=11	0.0058067	0.0727971	0.360714	0.60797	0.518709	0.562032	0.373967	0.797373	0.856827	0.962802	1	0.979693	0.83293	0.606987	0.615024	0.503916	0.388219	0.449931	0.338142	0.219441	0.875939
SP_RS02625	CDS	512954	513073	+	ID=cds-WP_000346296.1;Parent=gene-SP_RS02625;Dbxref=Genbank:WP_000346296.1;Name=WP_000346296.1;gbkey=CDS;inference=COORDINATES: similar to AA sequence:RefSeq:WP_000346296.1;locus_tag=SP_RS02625;product=hypothetical protein;protein_id=WP_000346296.1;transl_table=11	0.0138141	0.0925309	0.319871	0.480485	0.563603	0.636404	0.263999	0.697128	0.703662	1	0.785806	0.692609	0.706264	0.379055	0.508415	0.496877	0.524457	0.333009	0.204497	0.142996	0.837976
SP_RS02640	CDS	513531	513935	+	ID=cds-WP_000846943.1;Parent=gene-SP_RS02640;Dbxref=Genbank:WP_000846943.1;Name=WP_000846943.1;gbkey=CDS;inference=COORDINATES: similar to AA sequence:RefSeq:YP_003445509.1;locus_tag=SP_RS02640;product=hypothetical protein;protein_id=WP_000846943.1;transl_table=11	0.00973411	0.136073	1	0.876664	0.49131	0.507032	0.268307	0.140352	0.723093	0.649537	0.697199	0.399311	0.403515	0.148389	0.233644	0.233416	0.52296	0.146659	0	0.251905	0.656088
SP_RS11830	CDS	514138	514942	+	ID=cds-SP_RS11830;Parent=gene-SP_RS11830;Note=frameshifted;gbkey=CDS;inference=COORDINATES: similar to AA sequence:RefSeq:WP_001105201.1;locus_tag=SP_RS11830;product=IS5/IS1182 family transposase;pseudo=true;transl_table=11	0.0244788	0.128471	0.544355	0.907253	0.826597	0.51873	0.596927	0.583843	0.437574	0.843168	1	0.694385	0.339809	0.480676	0.582185	0.706018	0.372105	0.497403	0.20815	0.313844	0.422327
SP_RS02655	CDS	515092	515346	+	ID=cds-WP_000379879.1;Parent=gene-SP_RS02655;Dbxref=Genbank:WP_000379879.1;Name=WP_000379879.1;gbkey=CDS;inference=COORDINATES: similar to AA sequence:RefSeq:WP_000379882.1;locus_tag=SP_RS02655;product=two-peptide bacteriocin subunit BlpM;protein_id=WP_000379879.1;transl_table=11	0.0516224	0.214234	0.284103	0.44087	0.24427	0.672229	0.498016	0.65128	0.616298	0.978596	0.803788	1	0.713313	0.196737	0.309768	0.154733	0.277339	0.583327	0.124596	0.333979	0.217463
SP_RS02670	CDS	516062	516181	+	ID=cds-WP_000346296.1-2;Parent=gene-SP_RS02670;Dbxref=Genbank:WP_000346296.1;Name=WP_000346296.1;gbkey=CDS;inference=COORDINATES: similar to AA sequence:RefSeq:WP_000346296.1;locus_tag=SP_RS02670;product=hypothetical protein;protein_id=WP_000346296.1;transl_table=11	0.0169561	0.0864171	0.27304	0.342277	0.369967	0.387632	0.194738	0.305603	0.539818	0.647153	0.69084	0.425071	0.497882	0.581588	0.322201	0.559066	0.440296	0.0638673	0.272836	0.2194	1
SP_RS02675	CDS	516516	516695	+	ID=cds-WP_000358408.1;Parent=gene-SP_RS02675;Dbxref=Genbank:WP_000358408.1;Name=WP_000358408.1;gbkey=CDS;inference=COORDINATES: similar to AA sequence:RefSeq:WP_000358412.1;locus_tag=SP_RS02675;product=hypothetical protein;protein_id=WP_000358408.1;transl_table=11	0.0118963	0.112845	0.490512	0.728335	0.428887	0.43671	0.50591	0.539085	0.7755	1	0.920864	0.774615	0.469662	0.518143	0.367125	0.0815038	0.182606	0.15363	0.131259	0.1466	0.630002
SP_RS02680	CDS	516952	517350	+	ID=cds-WP_001844594.1;Parent=gene-SP_RS02680;Dbxref=Genbank:WP_001844594.1;Name=WP_001844594.1;gbkey=CDS;inference=COORDINATES: similar to AA sequence:RefSeq:YP_003445510.1;locus_tag=SP_RS02680;product=hypothetical protein;protein_id=WP_001844594.1;transl_table=11	0.0173501	0.134961	0.4545	0.542294	0.536729	0.598604	0.752831	0.968376	0.807756	0.903105	0.773851	1	0.525887	0.477789	0.295544	0.161049	0.144329	0.168649	0.0864546	0.11587	0.339508
SP_RS02685	CDS	517402	518091	+	ID=cds-WP_000760538.1;Parent=gene-SP_RS02685;Dbxref=Genbank:WP_000760538.1;Name=WP_000760538.1;gbkey=CDS;inference=COORDINATES: similar to AA sequence:RefSeq:NP_358066.1;locus_tag=SP_RS02685;product=CPBP family intramembrane metalloprotease;protein_id=WP_000760538.1;transl_table=11	0.00639823	0.0315674	0.121518	0.23844	0.299193	0.428679	0.489654	0.705465	0.69496	1	0.811054	0.864597	0.509658	0.344246	0.578162	0.595647	0.161761	0.272185	0.101741	0.155837	0.380512
SP_RS02690	CDS	518133	518366	+	ID=cds-WP_000276498.1;Parent=gene-SP_RS02690;Dbxref=Genbank:WP_000276498.1;Name=WP_000276498.1;gbkey=CDS;inference=COORDINATES: similar to AA sequence:RefSeq:NP_358067.1;locus_tag=SP_RS02690;product=hypothetical protein;protein_id=WP_000276498.1;transl_table=11	0.0310513	0.0946393	0.23959	0.336283	0.235985	0.296996	0.355432	0.440979	1	0.979293	0.854607	0.734687	0.462586	0.441032	0.595217	0.668965	0.266452	0.261533	0.191528	0.256695	0.626778
SP_RS11840	CDS	518344	518480	+	ID=cds-SP_RS11840;Parent=gene-SP_RS11840;Note=frameshifted;gbkey=CDS;inference=COORDINATES: similar to AA sequence:RefSeq:YP_008869152.1;locus_tag=SP_RS11840;product=hypothetical protein;pseudo=true;transl_table=11	0.0495438	0.123195	0.218107	0.462198	0.433067	0.514449	0.572905	0.989707	0.796502	0.737827	0.775115	1	0.478671	0.332496	0.554322	0.761449	0.413575	0.173975	0.148641	0.13281	0.972859
SP_RS02695	CDS	518517	519128	+	ID=cds-WP_000394045.1;Parent=gene-SP_RS02695;Dbxref=Genbank:WP_000394045.1;Name=WP_000394045.1;gbkey=CDS;inference=COORDINATES: similar to AA sequence:RefSeq:NP_358068.1;locus_tag=SP_RS02695;product=CPBP family intramembrane metalloprotease;protein_id=WP_000394045.1;transl_table=11	0.00667646	0.0544428	0.14516	0.396252	0.252736	0.350341	0.507098	0.748727	0.724255	0.67501	0.859369	0.635674	0.553528	0.497581	0.284893	0.426923	0.286951	0.357657	0.143239	0.23037	1
SP_RS02700	CDS	519289	520083	+	ID=cds-WP_000363002.1;Parent=gene-SP_RS02700;Dbxref=Genbank:WP_000363002.1;Name=WP_000363002.1;gbkey=CDS;inference=COORDINATES: similar to AA sequence:RefSeq:NP_358069.1;locus_tag=SP_RS02700;product=aminoglycoside phosphotransferase;protein_id=WP_000363002.1;transl_table=11	0.0120272	0.112502	0.431702	0.61303	0.744055	0.955619	0.76774	0.896661	0.868107	1	0.914646	0.77487	0.509122	0.53985	0.380329	0.415436	0.287179	0.306327	0.164036	0.153976	0.620849
SP_RS02705	CDS	520080	520715	+	ID=cds-WP_001266083.1;Parent=gene-SP_RS02705;Dbxref=Genbank:WP_001266083.1;Name=WP_001266083.1;gbkey=CDS;inference=COORDINATES: similar to AA sequence:RefSeq:NP_358070.1;locus_tag=SP_RS02705;product=tRNA (guanosine(46)-N7)-methyltransferase TrmB;protein_id=WP_001266083.1;transl_table=11	0.0138414	0.112869	0.479289	0.7464	0.882665	0.884514	0.826569	0.890263	1	0.998805	0.898092	0.784979	0.592288	0.59379	0.498091	0.48129	0.366443	0.340843	0.213482	0.213488	0.748061
SP_RS02710	CDS	520841	521320	+	ID=cds-WP_001808691.1;Parent=gene-SP_RS02710;Dbxref=Genbank:WP_001808691.1;Name=WP_001808691.1;gbkey=CDS;inference=COORDINATES: similar to AA sequence:RefSeq:NP_358071.1;locus_tag=SP_RS02710;product=ribosome maturation factor RimP;protein_id=WP_001808691.1;transl_table=11	0.0186651	0.133499	0.365237	0.374802	0.371431	0.373559	0.364376	0.368477	0.634692	0.979666	1	0.908688	0.652638	0.624143	0.571655	0.60639	0.414048	0.374957	0.237684	0.21237	0.919861
SP_RS02715	CDS	521364	522500	+	ID=cds-WP_000032273.1;Parent=gene-SP_RS02715;Dbxref=Genbank:WP_000032273.1;Name=WP_000032273.1;gbkey=CDS;inference=COORDINATES: similar to AA sequence:RefSeq:NP_358072.1;locus_tag=SP_RS02715;product=transcription termination/antitermination protein NusA;protein_id=WP_000032273.1;transl_table=11	0.0135969	0.0863705	0.307537	0.464484	0.440024	0.433274	0.44268	0.518948	0.572071	0.735052	0.813964	0.707236	0.601216	0.585245	0.558652	0.53701	0.414228	0.416945	0.270262	0.281494	1
SP_RS02720	CDS	522522	522815	+	ID=cds-WP_000857562.1;Parent=gene-SP_RS02720;Dbxref=Genbank:WP_000857562.1;Name=WP_000857562.1;gbkey=CDS;inference=COORDINATES: similar to AA sequence:RefSeq:NP_358073.1;locus_tag=SP_RS02720;product=YlxR family protein;protein_id=WP_000857562.1;transl_table=11	0.0155859	0.0688718	0.30645	0.367676	0.363078	0.470452	0.424647	0.501312	0.578895	0.604555	0.579633	0.609307	0.468004	0.479761	0.431657	0.528263	0.370364	0.329658	0.243072	0.209427	1
SP_RS02725	CDS	522808	523107	+	ID=cds-WP_001041390.1;Parent=gene-SP_RS02725;Dbxref=Genbank:WP_001041390.1;Name=WP_001041390.1;gbkey=CDS;inference=COORDINATES: similar to AA sequence:RefSeq:NP_358074.1;locus_tag=SP_RS02725;product=YlxQ-related RNA-binding protein;protein_id=WP_001041390.1;transl_table=11	0.0127928	0.0433849	0.145901	0.157974	0.187212	0.217649	0.227009	0.305603	0.356665	0.552865	0.574233	0.5479	0.508342	0.62313	0.508738	0.544545	0.351369	0.37408	0.190011	0.188057	1
SP_RS02730	CDS	523124	526000	+	ID=cds-WP_000039196.1;Parent=gene-SP_RS02730;Dbxref=Genbank:WP_000039196.1;Name=WP_000039196.1;gbkey=CDS;inference=COORDINATES: similar to AA sequence:RefSeq:NP_358075.1;locus_tag=SP_RS02730;product=translation initiation factor IF-2;protein_id=WP_000039196.1;transl_table=11	0.00769495	0.0503213	0.184567	0.278693	0.321167	0.462837	0.406325	0.505398	0.520407	0.616896	0.58721	0.553433	0.424779	0.430768	0.386694	0.444326	0.307497	0.335788	0.22635	0.237541	1
SP_RS02735	CDS	526251	526601	+	ID=cds-WP_001273594.1;Parent=gene-SP_RS02735;Dbxref=Genbank:WP_001273594.1;Name=WP_001273594.1;gbkey=CDS;inference=COORDINATES: similar to AA sequence:RefSeq:YP_003445520.1;locus_tag=SP_RS02735;product=30S ribosome-binding factor RbfA;protein_id=WP_001273594.1;transl_table=11	0.0149948	0.132114	0.443223	0.493687	0.443318	0.487729	0.440139	0.508849	0.510548	0.511448	0.55665	0.451193	0.3887	0.319658	0.330476	0.301692	0.238914	0.242014	0.171887	0.178153	1
F16	ncRNA	528097	528162	+	name=F16	0.0512802	0.193842	0.407381	0.292403	0.401515	0.246401	0.303154	0.393509	0.566259	0.548641	0.506301	0.455188	0.446452	1	0.423009	0.281731	0.347164	0.0885079	0.255217	0.413841	0.643412
SP_RS02755	CDS	528303	528536	+	ID=cds-WP_000368737.1;Parent=gene-SP_RS02755;Dbxref=Genbank:WP_000368737.1;Name=WP_000368737.1;gbkey=CDS;inference=COORDINATES: similar to AA sequence:RefSeq:YP_003445522.1;locus_tag=SP_RS02755;product=DUF1858 domain-containing protein;protein_id=WP_000368737.1;transl_table=11	0.00670116	0.0714277	0.268812	0.582702	0.583443	0.66087	0.746221	0.78263	0.960027	1	0.939064	0.891878	0.67595	0.531202	0.321691	0.498134	0.273612	0.161541	0.194088	0.127172	0.903329
SP_RS02760	CDS	528536	529870	+	ID=cds-WP_000129090.1;Parent=gene-SP_RS02760;Dbxref=Genbank:WP_000129090.1;Name=WP_000129090.1;gbkey=CDS;inference=COORDINATES: similar to AA sequence:RefSeq:NP_358080.1;locus_tag=SP_RS02760;product=DUF438 domain-containing protein;protein_id=WP_000129090.1;transl_table=11	0.0144753	0.121113	0.429043	0.730898	0.708051	0.862214	0.837415	0.945348	0.94698	1	0.959889	0.88178	0.724773	0.602288	0.54365	0.54312	0.391584	0.318159	0.194007	0.232106	0.820695
SP_RS02765	CDS	529880	530134	+	ID=cds-WP_000119708.1;Parent=gene-SP_RS02765;Dbxref=Genbank:WP_000119708.1;Name=WP_000119708.1;gbkey=CDS;inference=COORDINATES: similar to AA sequence:RefSeq:NP_358081.1;locus_tag=SP_RS02765;product=DUF1912 family protein;protein_id=WP_000119708.1;transl_table=11	0.0107393	0.0985196	0.33886	0.356861	0.389596	0.596684	0.491384	0.766484	0.917429	1	0.805984	0.792983	0.489703	0.605738	0.579986	0.566544	0.461571	0.275067	0.176259	0.194543	0.651456
SP_RS02770	CDS	530230	530625	+	ID=cds-WP_000038619.1;Parent=gene-SP_RS02770;Dbxref=Genbank:WP_000038619.1;Name=WP_000038619.1;gbkey=CDS;inference=COORDINATES: similar to AA sequence:RefSeq:NP_358082.1;locus_tag=SP_RS02770;product=helicase;protein_id=WP_000038619.1;transl_table=11	0.0102043	0.0768708	0.48958	1	0.969047	0.775896	0.633376	0.817399	0.667382	0.697881	0.658145	0.403786	0.279916	0.225847	0.18143	0.224754	0.123452	0.136661	0.0758947	0.0730279	0.463616
T-box	riboswitch	530662	530859	+	name=T-box	0.0257374	0.27318	1	0.923599	0.711376	0.492125	0.452057	0.37121	0.303831	0.212747	0.195792	0.140525	0.113222	0.108385	0.0937455	0.0959476	0.0829036	0.062447	0.0520199	0.0539053	0.377674
F17	ncRNA	530770	530895	+	name=F17	0.0140694	0.187407	0.985573	1	0.891479	0.704515	0.66003	0.647548	0.525382	0.393179	0.3568	0.264801	0.210813	0.212552	0.173398	0.185342	0.162844	0.120259	0.109251	0.115918	0.704832
SP_RS02775	CDS	531038	531487	+	ID=cds-WP_000580663.1;Parent=gene-SP_RS02775;Dbxref=Genbank:WP_000580663.1;Name=WP_000580663.1;gbkey=CDS;inference=COORDINATES: similar to AA sequence:RefSeq:NP_358083.1;locus_tag=SP_RS02775;product=flavin reductase;protein_id=WP_000580663.1;transl_table=11	0.00491574	0.0262375	0.134667	0.278675	0.44773	0.676597	0.474973	0.497433	0.582363	0.667962	0.601191	0.557294	0.353211	0.403296	0.347536	0.428638	0.27658	0.323184	0.220898	0.144945	1
SP_RS02780	CDS	531474	532034	+	ID=cds-WP_000124563.1;Parent=gene-SP_RS02780;Dbxref=Genbank:WP_000124563.1;Name=WP_000124563.1;gbkey=CDS;inference=COORDINATES: similar to AA sequence:RefSeq:YP_003445527.1;locus_tag=SP_RS02780;product=N-acetyltransferase;protein_id=WP_000124563.1;transl_table=11	0.00963077	0.0527599	0.179965	0.299627	0.378803	0.523041	0.472565	0.457868	0.500883	0.503165	0.511201	0.461906	0.35727	0.296273	0.316548	0.307917	0.216286	0.203927	0.180933	0.128732	1
SP_RS02785	CDS	532034	532612	+	ID=cds-WP_000550027.1;Parent=gene-SP_RS02785;Dbxref=Genbank:WP_000550027.1;Name=WP_000550027.1;gbkey=CDS;inference=COORDINATES: similar to AA sequence:RefSeq:YP_003445528.1;locus_tag=SP_RS02785;product=hypothetical protein;protein_id=WP_000550027.1;transl_table=11	0.00717265	0.0391452	0.124973	0.168436	0.19837	0.277052	0.288161	0.303174	0.394138	0.512591	0.516491	0.492632	0.36929	0.437368	0.339608	0.296867	0.257602	0.260545	0.170748	0.220369	1
SP_RS02790	CDS	532605	535256	+	ID=cds-WP_000032175.1;Parent=gene-SP_RS02790;Dbxref=Genbank:WP_000032175.1;Name=WP_000032175.1;gbkey=CDS;inference=COORDINATES: similar to AA sequence:RefSeq:WP_009732359.1;locus_tag=SP_RS02790;product=valine--tRNA ligase;protein_id=WP_000032175.1;transl_table=11	0.00935555	0.0659412	0.214813	0.309911	0.366673	0.483048	0.536584	0.658571	0.665555	0.636124	0.616232	0.558803	0.424385	0.379356	0.356117	0.409399	0.263327	0.314184	0.195243	0.201078	1
SP_RS02795	CDS	535337	535501	+	ID=cds-WP_000516547.1;Parent=gene-SP_RS02795;Dbxref=Genbank:WP_000516547.1;Name=WP_000516547.1;gbkey=CDS;inference=COORDINATES: similar to AA sequence:RefSeq:WP_000516551.1;locus_tag=SP_RS02795;product=DNA cytosine methyltransferase;protein_id=WP_000516547.1;transl_table=11	0.017488	0.16807	0.64941	0.538163	0.476444	0.750819	0.587205	0.733533	0.885743	0.935481	0.995124	1	0.49428	0.702835	0.476998	0.457471	0.444144	0.23953	0.230232	0.164569	0.884033
SP_RS02800	CDS	535552	537156	+	ID=cds-WP_000006328.1;Parent=gene-SP_RS02800;Dbxref=Genbank:WP_000006328.1;Name=WP_000006328.1;gbkey=CDS;inference=COORDINATES: similar to AA sequence:RefSeq:WP_000006331.1;locus_tag=SP_RS02800;product=ATP-binding protein;protein_id=WP_000006328.1;transl_table=11	0.00819198	0.0470788	0.184345	0.297373	0.343413	0.455152	0.513822	0.598457	0.768881	0.870197	0.9558	0.937621	0.656536	0.543925	0.415105	0.410335	0.371648	0.373016	0.186298	0.160175	1
SP_RS02805	CDS	537536	538339	+	ID=cds-WP_001183264.1;Parent=gene-SP_RS02805;Dbxref=Genbank:WP_001183264.1;Name=WP_001183264.1;gbkey=CDS;inference=COORDINATES: similar to AA sequence:RefSeq:NP_358088.1;locus_tag=SP_RS02805;product=cell division protein Fic;protein_id=WP_001183264.1;transl_table=11	0.0132779	0.0928057	0.285802	0.499896	0.487165	0.539108	0.549542	0.754008	0.728373	0.852546	1	0.886388	0.620982	0.498243	0.372638	0.411461	0.553117	0.233906	0.205104	0.148018	0.936245
F18	ncRNA	538438	538492	+	name=F18	0.014427	0.0585303	0.136255	0.216245	0.395098	0.274356	0.401423	0.61683	0.508632	0.506879	0.529545	0.571285	0.452784	0.399619	0.314606	0.392874	0.246461	0.345589	0.0949067	0.197864	1
SP_RS11845	CDS	538454	539654	-	ID=cds-SP_RS11845;Parent=gene-SP_RS11845;Note=frameshifted;gbkey=CDS;inference=COORDINATES: similar to AA sequence:RefSeq:WP_000436304.1;locus_tag=SP_RS11845;product=ISL3 family transposase;pseudo=true;transl_table=11	0.0740492	0.309602	0.628232	0.808791	0.764856	0.449721	0.20672	0.437642	0.63015	0.69015	0.799607	0.434119	0.298326	0.127623	0.485143	0.600613	0.572958	0.428601	0.130311	0.389458	1
SP_RS02830	CDS	540142	541088	+	ID=cds-SP_RS02830;Parent=gene-SP_RS02830;Note=frameshifted;gbkey=CDS;inference=COORDINATES: similar to AA sequence:RefSeq:WP_000268096.1;locus_tag=SP_RS02830;product=DNA primase;pseudo=true;transl_table=11	0.00542265	0.0303213	0.169776	0.29639	0.451601	0.723087	0.597871	0.875691	0.851673	1	0.864598	0.790922	0.449577	0.859709	0.208252	0.572135	0.512739	0.196081	0.251292	0.149686	0.511688
SP_RS11850	CDS	541185	542864	+	ID=cds-WP_078064021.1;Parent=gene-SP_RS11850;Dbxref=Genbank:WP_078064021.1;Name=WP_078064021.1;gbkey=CDS;inference=COORDINATES: similar to AA sequence:RefSeq:WP_001860193.1;locus_tag=SP_RS11850;product=DEAD/DEAH box helicase;protein_id=WP_078064021.1;transl_table=11	0.00343434	0.0210038	0.0420018	0.127986	0.205843	0.238518	0.189326	0.198073	0.656018	1	0.994625	0.735723	0.498282	0.471187	0.618249	0.535293	0.553525	0.206974	0.19894	0.148127	0.752303
SpF19_sRNA	ncRNA	543053	543150	+	name=SpF19_sRNA	0.240382	0.493016	1	0.60015	0.586592	0.683002	0.679449	0.82663	0.886397	0.760688	0.692742	0.344504	0.267032	0.229131	0.201003	0.149318	0.10613	0.142345	0.0995053	0.103726	0.745336
SP_RS02850	CDS	543164	544003	+	ID=cds-WP_000584535.1;Parent=gene-SP_RS02850;Dbxref=Genbank:WP_000584535.1;Name=WP_000584535.1;gbkey=CDS;inference=COORDINATES: similar to AA sequence:RefSeq:NP_358098.1;locus_tag=SP_RS02850;product=PRD domain-containing protein;protein_id=WP_000584535.1;transl_table=11	0.0154385	0.0647443	0.302098	0.345204	0.31169	0.428886	0.0680864	0.71232	0.458735	0.824141	1	0.168884	0.511985	0.376557	0.29645	0.444242	0.398123	0	0	0.10654	0.62434
SP_RS02855	CDS	544021	545859	+	ID=cds-WP_000120584.1;Parent=gene-SP_RS02855;Dbxref=Genbank:WP_000120584.1;Name=WP_000120584.1;gbkey=CDS;inference=COORDINATES: similar to AA sequence:RefSeq:NP_358099.1;locus_tag=SP_RS02855;product=PTS beta-glucoside transporter subunit EIIBCA;protein_id=WP_000120584.1;transl_table=11	0.0107153	0.0547308	0.177418	0.143347	0.228815	0.217532	0.181756	0.308998	0.38487	0.440007	0.616035	0.450833	0.455579	0.251303	0.395685	0.434829	0.177131	0.0993491	0.254647	0.142204	1
SP_RS02860	CDS	545872	547287	+	ID=cds-WP_000151840.1;Parent=gene-SP_RS02860;Dbxref=Genbank:WP_000151840.1;Name=WP_000151840.1;gbkey=CDS;inference=COORDINATES: similar to AA sequence:RefSeq:NP_358100.1;locus_tag=SP_RS02860;product=glycoside hydrolase family 1 protein;protein_id=WP_000151840.1;transl_table=11	0.0157054	0.0836366	0.343908	0.483094	0.528466	0.685616	0.725619	0.819529	1	0.771247	0.810479	0.845384	0.682049	0.41043	0.574431	0.609737	0.385721	0.405643	0.259931	0.258053	0.806521
F20	ncRNA	547542	547749	+	name=F20	0.0165719	0.15454	0.465476	0.426089	0.353988	0.350702	0.318232	0.381974	0.385484	0.421059	0.408529	0.340629	0.25976	0.261003	0.286004	0.323174	0.239903	0.224843	0.185401	0.162661	1
T-box	riboswitch	547545	547714	+	name=T-box	0.0167021	0.155245	0.468563	0.427989	0.353827	0.349814	0.319447	0.381613	0.384801	0.420831	0.405567	0.340649	0.259384	0.259499	0.288252	0.318724	0.240536	0.22661	0.186858	0.163939	1
SP_RS02865	CDS	547769	548815	+	ID=cds-WP_001818763.1;Parent=gene-SP_RS02865;Dbxref=Genbank:WP_001818763.1;Name=WP_001818763.1;gbkey=CDS;inference=COORDINATES: similar to AA sequence:RefSeq:NP_358101.2;locus_tag=SP_RS02865;product=phenylalanine--tRNA ligase subunit alpha;protein_id=WP_001818763.1;transl_table=11	0.00854062	0.0600774	0.311211	0.546789	0.518805	0.500378	0.451505	0.460998	0.463626	0.503476	0.502603	0.468134	0.393378	0.380571	0.386341	0.422722	0.336483	0.260654	0.207194	0.236132	1
SP_RS02870	CDS	548815	549324	+	ID=cds-WP_000619950.1;Parent=gene-SP_RS02870;Dbxref=Genbank:WP_000619950.1;Name=WP_000619950.1;gbkey=CDS;inference=COORDINATES: similar to AA sequence:RefSeq:NP_358102.1;locus_tag=SP_RS02870;product=N-acetyltransferase;protein_id=WP_000619950.1;transl_table=11	0.00780366	0.0410762	0.144218	0.197468	0.268661	0.310462	0.312289	0.45007	0.421221	0.564554	0.651637	0.607746	0.465933	0.458221	0.43474	0.411214	0.360242	0.330949	0.245552	0.262615	1
SP_RS02875	CDS	549401	551806	+	ID=cds-WP_000961511.1;Parent=gene-SP_RS02875;Dbxref=Genbank:WP_000961511.1;Name=WP_000961511.1;gbkey=CDS;inference=COORDINATES: similar to AA sequence:RefSeq:NP_358103.1;locus_tag=SP_RS02875;product=phenylalanine--tRNA ligase subunit beta;protein_id=WP_000961511.1;transl_table=11	0.00846895	0.0523695	0.213899	0.341976	0.372817	0.413935	0.438086	0.481707	0.472115	0.501638	0.516888	0.458185	0.361921	0.358512	0.356626	0.364422	0.289187	0.291651	0.20328	0.216784	1
SP_RS02880	CDS	551874	552875	-	ID=cds-WP_000597970.1;Parent=gene-SP_RS02880;Dbxref=Genbank:WP_000597970.1;Name=WP_000597970.1;gbkey=CDS;inference=COORDINATES: similar to AA sequence:RefSeq:NP_358104.1;locus_tag=SP_RS02880;product=endonuclease/exonuclease/phosphatase family protein;protein_id=WP_000597970.1;transl_table=11	0.00794817	0.0586402	0.231566	0.414682	0.465801	0.544647	0.588109	0.687606	0.813475	0.878585	0.965855	0.801838	0.532051	0.333874	0.440906	0.347299	0.220148	0.319336	0.218269	0.16455	1
SP_RS11855	CDS	553031	553449	+	ID=cds-SP_RS11855;Parent=gene-SP_RS11855;Note=frameshifted%3B internal stop;gbkey=CDS;inference=COORDINATES: similar to AA sequence:RefSeq:NP_358960.1;locus_tag=SP_RS11855;product=hypothetical protein;pseudo=true;transl_table=11	0.0151033	0.119455	0.357759	0.444355	0.601824	0.518948	0.455741	0.939839	0.927921	0.739384	0.831746	1	0.527232	0	0.572398	0.381226	0.409979	0.526967	0.583255	0.164569	0.964399
SP_RS02895	CDS	553572	553838	+	ID=cds-WP_001808618.1;Parent=gene-SP_RS02895;Dbxref=Genbank:WP_001808618.1;Name=WP_001808618.1;gbkey=CDS;inference=COORDINATES: similar to AA sequence:RefSeq:NP_358107.1;locus_tag=SP_RS02895;product=XRE family transcriptional regulator;protein_id=WP_001808618.1;transl_table=11	0.00247276	0.0410481	0.163306	0.211181	0.210614	0.244723	0.224923	0.222835	0.295213	0.292504	0.296467	0.298677	0.222095	0.301564	0.192897	0.281651	0.212557	0.260791	0.190985	0.106653	1
SP_RS02900	CDS	554099	556348	+	ID=cds-WP_000108201.1;Parent=gene-SP_RS02900;Dbxref=Genbank:WP_000108201.1;Name=WP_000108201.1;gbkey=CDS;inference=COORDINATES: similar to AA sequence:RefSeq:YP_003446702.1;locus_tag=SP_RS02900;product=5-methyltetrahydropteroyltriglutamate--homocysteine S-methyltransferase;protein_id=WP_000108201.1;transl_table=11	0.0197821	0.0806559	0.30645	0.32765	0.416027	0.435064	0.32716	0.285229	0.454846	0.520008	0.492828	0.571055	0.592252	0.201043	0.237411	0.553419	0.0708522	0.496745	0.127323	0.39817	1
SP_RS02905	CDS	556412	557278	+	ID=cds-WP_000089968.1;Parent=gene-SP_RS02905;Dbxref=Genbank:WP_000089968.1;Name=WP_000089968.1;gbkey=CDS;inference=COORDINATES: similar to AA sequence:RefSeq:YP_003446701.1;locus_tag=SP_RS02905;product=methylenetetrahydrofolate reductase [NAD(P)H];protein_id=WP_000089968.1;transl_table=11	0.0102715	0.115666	0.357318	0.581264	0.547235	0.697511	0.377492	0.756955	0.775123	0.595394	0.639729	0.478576	0.536181	0.139183	0.328723	0.109467	0.392412	0.275121	0.13222	0.275656	1
F21	ncRNA	557416	557447	+	name=F21	0.0423565	0.294443	1	0.821651	0.666146	0.596866	0.554985	0.438125	0.416918	0.405894	0.361298	0.304979	0.212057	0.224589	0.228382	0.272319	0.230856	0.203473	0.189648	0.127087	0.786124
SP_RS02910	CDS	557963	560176	+	ID=cds-WP_001827240.1;Parent=gene-SP_RS02910;Dbxref=Genbank:WP_001827240.1;Name=WP_001827240.1;gbkey=CDS;inference=COORDINATES: similar to AA sequence:RefSeq:YP_003446700.1;locus_tag=SP_RS02910;product=polyribonucleotide nucleotidyltransferase;protein_id=WP_001827240.1;transl_table=11	0.00977321	0.0582047	0.197912	0.272298	0.303841	0.325698	0.341082	0.396165	0.413248	0.47245	0.505044	0.475619	0.377219	0.383435	0.378241	0.42874	0.324533	0.315042	0.234058	0.216973	1
SP_RS02915	CDS	560192	560809	+	ID=cds-WP_000539991.1;Parent=gene-SP_RS02915;Dbxref=Genbank:WP_000539991.1;Name=WP_000539991.1;gbkey=CDS;inference=COORDINATES: similar to AA sequence:RefSeq:NP_358111.1;locus_tag=SP_RS02915;product=serine O-acetyltransferase;protein_id=WP_000539991.1;transl_table=11	0.0111526	0.0601603	0.188414	0.264182	0.249757	0.272606	0.265864	0.331265	0.420806	0.527412	0.585303	0.545273	0.45815	0.490127	0.438916	0.481854	0.349783	0.417804	0.257377	0.220721	1
SP_RS02920	CDS	560821	561705	+	ID=cds-WP_000613661.1;Parent=gene-SP_RS02920;Dbxref=Genbank:WP_000613661.1;Name=WP_000613661.1;gbkey=CDS;inference=COORDINATES: similar to AA sequence:RefSeq:NP_358112.1;locus_tag=SP_RS02920;product=GNAT family N-acetyltransferase;protein_id=WP_000613661.1;transl_table=11	0.00711238	0.0380413	0.125207	0.178603	0.178527	0.215997	0.202367	0.246268	0.327338	0.437326	0.489335	0.488479	0.409316	0.422811	0.430767	0.426679	0.2772	0.350282	0.188032	0.216384	1
SP_RS02925	CDS	561787	563130	+	ID=cds-WP_000591095.1;Parent=gene-SP_RS02925;Dbxref=Genbank:WP_000591095.1;Name=WP_000591095.1;gbkey=CDS;inference=COORDINATES: similar to AA sequence:RefSeq:NP_358113.1;locus_tag=SP_RS02925;product=cysteine--tRNA ligase;protein_id=WP_000591095.1;transl_table=11	0.0130118	0.0646049	0.229773	0.303558	0.318694	0.379104	0.373814	0.433182	0.454659	0.519794	0.576833	0.509176	0.453142	0.499919	0.412613	0.481969	0.345547	0.329924	0.244093	0.197108	1
SP_RS02930	CDS	563123	563509	+	ID=cds-WP_000567914.1;Parent=gene-SP_RS02930;Dbxref=Genbank:WP_000567914.1;Name=WP_000567914.1;gbkey=CDS;inference=COORDINATES: similar to AA sequence:RefSeq:NP_358114.1;locus_tag=SP_RS02930;product=Mini-ribonuclease 3;protein_id=WP_000567914.1;transl_table=11	0.0185615	0.0800921	0.2582	0.334099	0.397527	0.558616	0.488652	0.588058	0.669986	0.637286	0.706999	0.611214	0.418745	0.47352	0.430371	0.451146	0.409737	0.350047	0.23162	0.230915	1
SP_RS02935	CDS	563513	564397	+	ID=cds-WP_001201732.1;Parent=gene-SP_RS02935;Dbxref=Genbank:WP_001201732.1;Name=WP_001201732.1;gbkey=CDS;inference=COORDINATES: similar to AA sequence:RefSeq:NP_358115.1;locus_tag=SP_RS02935;product=PucR family transcriptional regulator;protein_id=WP_001201732.1;transl_table=11	0.00717476	0.0485114	0.203628	0.383732	0.424773	0.54461	0.507676	0.59909	0.657221	0.669101	0.676939	0.588815	0.490782	0.482045	0.455937	0.472562	0.302732	0.330787	0.209071	0.212013	1
SP_RS02940	CDS	564534	564989	+	ID=cds-WP_001808617.1;Parent=gene-SP_RS02940;Dbxref=Genbank:WP_001808617.1;Name=WP_001808617.1;gbkey=CDS;inference=COORDINATES: similar to AA sequence:RefSeq:WP_001817843.1;locus_tag=SP_RS02940;product=hypothetical protein;protein_id=WP_001808617.1;transl_table=11	0.00423902	0.0355545	0.147234	0.150075	0.155119	0.297348	0.257054	0.372835	0.332888	0.450007	0.488428	0.517813	0.410021	0.439422	0.366292	0.355769	0.364383	0.281016	0.180072	0.226713	1
SP_RS02945	CDS	565269	565448	+	ID=cds-WP_073176717.1;Parent=gene-SP_RS02945;Dbxref=Genbank:WP_073176717.1;Name=WP_073176717.1;gbkey=CDS;inference=COORDINATES: similar to AA sequence:RefSeq:WP_001232330.1;locus_tag=SP_RS02945;product=maturase;protein_id=WP_073176717.1;transl_table=11	0.0089726	0.0582698	0.16175	0.175527	0.150661	0.165848	0.172927	0.130391	0.215927	0.348005	0.424184	0.427647	0.271395	0.366185	0.281502	0.321886	0.236849	0.246953	0.141875	0.163331	1
Intron_gpII	riboswitch	565665	565729	+	name=Intron_gpII	0.0263892	0.0848037	0.354147	0.195934	0.428673	0.366551	0.535087	0.34988	0.817601	0.675901	1	0.707865	0.813114	0.184959	0.436835	0.756442	0.260735	0.426537	0.585685	0.282586	0.65422
SP_RS02950	CDS	565802	567079	+	ID=cds-WP_001068289.1;Parent=gene-SP_RS02950;Dbxref=Genbank:WP_001068289.1;Name=WP_001068289.1;gbkey=CDS;inference=COORDINATES: similar to AA sequence:RefSeq:NP_358118.1;locus_tag=SP_RS02950;product=ABC transporter permease;protein_id=WP_001068289.1;transl_table=11	0.0105292	0.0602132	0.201352	0.279427	0.310007	0.345687	0.306053	0.427844	0.369069	0.433555	0.459046	0.401386	0.357115	0.32102	0.444189	0.413151	0.342833	0.451878	0.30188	0.170644	1
SP_RS02955	CDS	567092	567739	+	ID=cds-WP_000173753.1;Parent=gene-SP_RS02955;Dbxref=Genbank:WP_000173753.1;Name=WP_000173753.1;gbkey=CDS;inference=COORDINATES: similar to AA sequence:RefSeq:NP_358119.1;locus_tag=SP_RS02955;product=ABC transporter ATP-binding protein;protein_id=WP_000173753.1;transl_table=11	0.0422843	0.216475	0.486288	0.414682	0.411866	0.396709	0.376234	0.256706	0.448723	0.454507	0.586774	0.419274	0.39977	0.452346	0.498563	0.266827	0.382602	0.268243	0.315125	0.294362	1
SP_RS02960	CDS	567791	569170	+	ID=cds-WP_000902984.1;Parent=gene-SP_RS02960;Dbxref=Genbank:WP_000902984.1;Name=WP_000902984.1;gbkey=CDS;inference=COORDINATES: similar to AA sequence:RefSeq:NP_358120.1;locus_tag=SP_RS02960;product=ABC transporter permease;protein_id=WP_000902984.1;transl_table=11	0.00800535	0.047374	0.155604	0.246622	0.238392	0.249078	0.265965	0.286255	0.339813	0.36648	0.347018	0.361963	0.362824	0.266852	0.363803	0.312258	0.247728	0.276605	0.193733	0.209929	1
SP_RS02965	CDS	569482	570138	+	ID=cds-WP_000697960.1;Parent=gene-SP_RS02965;Dbxref=Genbank:WP_000697960.1;Name=WP_000697960.1;gbkey=CDS;inference=COORDINATES: similar to AA sequence:RefSeq:NP_358122.1;locus_tag=SP_RS02965;product=response regulator transcription factor;protein_id=WP_000697960.1;transl_table=11	0.0144042	0.0950853	0.367985	0.463236	0.573543	0.691378	0.617607	0.849214	0.835627	1	0.972883	0.971683	0.597109	0.683144	0.583915	0.514265	0.419604	0.35688	0.154516	0.292687	0.862986
SP_RS02970	CDS	570135	571463	+	ID=cds-WP_000831344.1;Parent=gene-SP_RS02970;Dbxref=Genbank:WP_000831344.1;Name=WP_000831344.1;gbkey=CDS;inference=COORDINATES: similar to AA sequence:RefSeq:NP_358123.1;locus_tag=SP_RS02970;product=HAMP domain-containing histidine kinase;protein_id=WP_000831344.1;transl_table=11	0.00914161	0.067671	0.277267	0.424298	0.451967	0.593336	0.582752	0.656647	0.772563	0.900381	1	0.824255	0.626996	0.572631	0.526614	0.454359	0.321466	0.315532	0.202189	0.275284	0.857013
SP_RS02975	CDS	571604	572485	+	ID=cds-WP_001019003.1;Parent=gene-SP_RS02975;Dbxref=Genbank:WP_001019003.1;Name=WP_001019003.1;gbkey=CDS;inference=COORDINATES: similar to AA sequence:RefSeq:WP_001018994.1;locus_tag=SP_RS02975;product=fructose-bisphosphate aldolase;protein_id=WP_001019003.1;transl_table=11	0.0178587	0.109472	0.5326	0.977885	1	0.813493	0.754723	0.737188	0.692351	0.593628	0.590172	0.476273	0.431379	0.447884	0.424996	0.509091	0.369579	0.390328	0.269911	0.247595	0.76116
SP_RS02980	CDS	572806	574008	-	ID=cds-WP_010963230.1;Parent=gene-SP_RS02980;Dbxref=Genbank:WP_010963230.1;Name=WP_010963230.1;gbkey=CDS;inference=COORDINATES: similar to AA sequence:RefSeq:NP_358125.1;locus_tag=SP_RS02980;product=oxidoreductase;protein_id=WP_010963230.1;transl_table=11	0.0211315	0.144182	0.664553	1	0.920553	0.810675	0.920843	0.754459	0.747496	0.543271	0.626721	0.577902	0.264184	0.276115	0.217376	0.289552	0.194619	0.212252	0.0777191	0.225686	0.44085
SP_RS03005	CDS	577440	579674	+	ID=cds-WP_000382328.1;Parent=gene-SP_RS03005;Dbxref=Genbank:WP_000382328.1;Name=WP_000382328.1;gbkey=CDS;inference=COORDINATES: similar to AA sequence:RefSeq:NP_358131.1;locus_tag=SP_RS03005;product=single-stranded-DNA-specific exonuclease RecJ;protein_id=WP_000382328.1;transl_table=11	0.0143428	0.101811	0.37958	0.564593	0.634029	0.853072	0.795865	0.8862	0.937195	0.969904	0.898865	0.80764	0.580917	0.597871	0.521477	0.576222	0.399175	0.432192	0.264231	0.272598	1
SP_RS03010	CDS	579849	581510	+	ID=cds-WP_000065637.1;Parent=gene-SP_RS03010;Dbxref=Genbank:WP_000065637.1;Name=WP_000065637.1;gbkey=CDS;inference=COORDINATES: similar to AA sequence:RefSeq:NP_358132.1;locus_tag=SP_RS03010;product=ribonuclease J;protein_id=WP_000065637.1;transl_table=11	0.0141592	0.117271	0.495003	0.754177	0.810383	1	0.803913	0.870067	0.878585	0.84384	0.800562	0.682733	0.511555	0.490657	0.461434	0.467056	0.349302	0.344797	0.236945	0.254211	0.888395
SP_RS03015	CDS	581579	582358	+	ID=cds-WP_000290025.1;Parent=gene-SP_RS03015;Dbxref=Genbank:WP_000290025.1;Name=WP_000290025.1;gbkey=CDS;inference=COORDINATES: similar to AA sequence:RefSeq:NP_358133.1;locus_tag=SP_RS03015;product=esterase family protein;protein_id=WP_000290025.1;transl_table=11	0.0197494	0.119153	0.389338	0.476015	0.487247	0.491323	0.474491	0.589348	0.606848	0.7367	0.813901	0.768505	0.635396	0.790856	0.584881	0.659705	0.422298	0.414503	0.299758	0.278004	1
SP_RS03020	CDS	582470	583690	+	ID=cds-WP_001808632.1;Parent=gene-SP_RS03020;Dbxref=Genbank:WP_001808632.1;Name=WP_001808632.1;gbkey=CDS;inference=COORDINATES: similar to AA sequence:RefSeq:NP_358134.1;locus_tag=SP_RS03020;product=peptidoglycan bridge formation alanyltransferase MurM;protein_id=WP_001808632.1;transl_table=11	0.0134369	0.0847213	0.301276	0.369997	0.378663	0.493821	0.52716	0.649031	0.724849	0.850428	0.83897	0.82681	0.64675	0.621336	0.620853	0.54238	0.421103	0.445384	0.317828	0.270455	1
SP_RS03025	CDS	583695	584927	+	ID=cds-WP_001229501.1;Parent=gene-SP_RS03025;Dbxref=Genbank:WP_001229501.1;Name=WP_001229501.1;gbkey=CDS;inference=COORDINATES: similar to AA sequence:RefSeq:NP_358135.1;locus_tag=SP_RS03025;product=peptidoglycan bridge formation alanyltransferase MurN;protein_id=WP_001229501.1;transl_table=11	0.0152813	0.106385	0.344509	0.456992	0.483589	0.60421	0.541107	0.736778	0.743904	0.793091	0.880242	0.794546	0.577604	0.591624	0.553097	0.606843	0.493456	0.472653	0.287258	0.263639	1
SP_RS03030	CDS	585006	585707	+	ID=cds-WP_001267410.1;Parent=gene-SP_RS03030;Dbxref=Genbank:WP_001267410.1;Name=WP_001267410.1;gbkey=CDS;inference=COORDINATES: similar to AA sequence:RefSeq:YP_003446684.1;locus_tag=SP_RS03030;product=matrixin family metalloprotease;protein_id=WP_001267410.1;transl_table=11	0.00994596	0.0793188	0.489857	0.861307	0.761197	0.745944	0.61615	0.78031	0.853747	1	0.927403	0.786886	0.566235	0.460795	0.371495	0.394795	0.286842	0.287964	0.17249	0.190857	0.668617
SP_RS03035	CDS	585747	587591	+	ID=cds-WP_001061130.1;Parent=gene-SP_RS03035;Dbxref=Genbank:WP_001061130.1;Name=WP_001061130.1;gbkey=CDS;inference=COORDINATES: similar to AA sequence:RefSeq:NP_358137.1;locus_tag=SP_RS03035;product=excinuclease ABC subunit UvrC;protein_id=WP_001061130.1;transl_table=11	0.00974729	0.0690332	0.220273	0.334317	0.38422	0.425345	0.462209	0.651716	0.567541	0.690708	0.683369	0.624351	0.512526	0.452346	0.46378	0.599843	0.474545	0.447071	0.276484	0.297636	1
SP_RS03040	CDS	587581	588414	+	ID=cds-WP_001015785.1;Parent=gene-SP_RS03040;Dbxref=Genbank:WP_001015785.1;Name=WP_001015785.1;gbkey=CDS;inference=COORDINATES: similar to AA sequence:RefSeq:NP_358138.1;locus_tag=SP_RS03040;product=metallophosphoesterase;protein_id=WP_001015785.1;transl_table=11	0.00903096	0.0597405	0.160939	0.264435	0.255042	0.349445	0.35798	0.427844	0.511132	0.596096	0.648176	0.599803	0.469444	0.517903	0.423211	0.479515	0.383526	0.336923	0.257415	0.21516	1
F53	ncRNA	588513	588590	+	name=F53	0.0264679	0.158171	0.213205	0.248598	0.261875	0.308862	0.359571	0.300075	0.723641	0.53955	0.830943	1	0.368706	0.542355	0.889537	0.639842	0.700842	0.268015	0.515222	0.3069	0.999152
SP_RS03045	CDS	588596	589396	-	ID=cds-WP_000714614.1;Parent=gene-SP_RS03045;Dbxref=Genbank:WP_000714614.1;Name=WP_000714614.1;gbkey=CDS;inference=COORDINATES: similar to AA sequence:RefSeq:YP_003446681.1;locus_tag=SP_RS03045;product=amino acid ABC transporter substrate-binding protein;protein_id=WP_000714614.1;transl_table=11	0.0215467	0.166289	0.778834	1	0.962917	0.918647	0.778677	0.871609	0.711372	0.753376	0.853645	0.731116	0.529299	0.656928	0.574642	0.803713	0.475896	0.342669	0.335145	0.278799	0.948009
SP_RS03050	CDS	589567	590172	+	ID=cds-WP_000670146.1;Parent=gene-SP_RS03050;Dbxref=Genbank:WP_000670146.1;Name=WP_000670146.1;gbkey=CDS;inference=COORDINATES: similar to AA sequence:RefSeq:NP_358140.1;locus_tag=SP_RS03050;product=nitroreductase family protein;protein_id=WP_000670146.1;transl_table=11	0.0103394	0.120152	0.778439	0.974771	0.697935	0.665536	0.534763	0.592679	0.617299	0.729189	0.794738	0.692724	0.523851	0.484382	0.462044	0.487797	0.382963	0.402744	0.28242	0.253791	1
SP_RS03055	CDS	590185	591585	+	ID=cds-WP_000125043.1;Parent=gene-SP_RS03055;Dbxref=Genbank:WP_000125043.1;Name=WP_000125043.1;gbkey=CDS;inference=COORDINATES: similar to AA sequence:RefSeq:NP_358141.1;locus_tag=SP_RS03055;product=dipeptidase PepV;protein_id=WP_000125043.1;transl_table=11	0.0137583	0.100686	0.340114	0.515406	0.613337	0.605069	0.645761	0.702087	0.668234	0.718441	0.827618	0.693155	0.566758	0.531243	0.53521	0.561578	0.442106	0.428876	0.293973	0.291683	1
SP_RS03060	CDS	591639	592217	+	ID=cds-WP_000078155.1;Parent=gene-SP_RS03060;Dbxref=Genbank:WP_000078155.1;Name=WP_000078155.1;gbkey=CDS;inference=COORDINATES: similar to AA sequence:RefSeq:NP_358142.1;locus_tag=SP_RS03060;product=uracil-DNA glycosylase family protein;protein_id=WP_000078155.1;transl_table=11	0.00897096	0.0590852	0.200299	0.415754	0.491976	0.523993	0.578236	0.630158	0.698136	0.884664	0.871045	0.748592	0.613442	0.645207	0.60181	0.661896	0.415227	0.381223	0.288698	0.253982	1
SP_RS11875	CDS	592221	592366	+	ID=cds-SP_RS11875;Parent=gene-SP_RS11875;Note=frameshifted;gbkey=CDS;inference=COORDINATES: similar to AA sequence:RefSeq:YP_008719802.1;locus_tag=SP_RS11875;product=hypothetical protein;pseudo=true;transl_table=11	0.023883	0.0939936	0.244788	0.273662	0.323366	0.527697	0.332668	0.615963	0.716462	0.804558	0.725242	0.61887	0.571544	0.726495	0.539571	0.592949	0.46376	0.528356	0.364608	0.22494	1
SP_RS03065	CDS	592377	592529	+	ID=cds-WP_000658227.1;Parent=gene-SP_RS03065;Dbxref=Genbank:WP_000658227.1;Name=WP_000658227.1;gbkey=CDS;inference=COORDINATES: similar to AA sequence:RefSeq:WP_000658235.1;locus_tag=SP_RS03065;product=rhodanese-like domain-containing protein;protein_id=WP_000658227.1;transl_table=11	0.00579554	0.0635976	0.208668	0.358527	0.339322	0.586048	0.475405	0.628396	0.708511	0.667979	0.771007	0.680475	0.506119	0.593704	0.478532	0.383564	0.373635	0.391187	0.349144	0.287962	1
SP_RS11470	CDS	592530	592664	+	ID=cds-WP_001809650.1;Parent=gene-SP_RS11470;Dbxref=Genbank:WP_001809650.1;Name=WP_001809650.1;gbkey=CDS;inference=COORDINATES: similar to AA sequence:RefSeq:WP_014017212.1;locus_tag=SP_RS11470;product=rhodanese-like domain-containing protein;protein_id=WP_001809650.1;transl_table=11	0.0146939	0.0822624	0.255427	0.276455	0.275418	0.315069	0.456137	0.431958	0.436007	0.41366	0.595303	0.444764	0.350883	0.313163	0.417752	0.287352	0.300441	0.24073	0.264441	0.152595	1
SpF22_sRNA	ncRNA	592574	592712	+	name=SpF22_sRNA	0.0173946	0.088801	0.265293	0.266922	0.284046	0.312677	0.473818	0.413091	0.434336	0.438627	0.58842	0.444614	0.339328	0.322361	0.417516	0.335323	0.278523	0.184995	0.250256	0.141223	1
SP_RS03070	CDS	592820	594160	+	ID=cds-WP_001843869.1;Parent=gene-SP_RS03070;Dbxref=Genbank:WP_001843869.1;Name=WP_001843869.1;gbkey=CDS;inference=COORDINATES: similar to AA sequence:RefSeq:NP_358145.1;locus_tag=SP_RS03070;product=branched-chain amino acid transport system II carrier protein;protein_id=WP_001843869.1;transl_table=11	0.0171861	0.106953	0.441598	0.700756	1	0.956458	0.915317	0.913808	0.762239	0.622406	0.629429	0.464278	0.379488	0.369048	0.327542	0.319008	0.280982	0.266677	0.190728	0.196026	0.663844
SP_RS03075	CDS	594258	595295	+	ID=cds-WP_001077206.1;Parent=gene-SP_RS03075;Dbxref=Genbank:WP_001077206.1;Name=WP_001077206.1;gbkey=CDS;inference=COORDINATES: similar to AA sequence:RefSeq:NP_358146.1;locus_tag=SP_RS03075;product=M42 family peptidase;protein_id=WP_001077206.1;transl_table=11	0.0101095	0.0724595	0.298106	0.406979	0.412221	0.419967	0.409724	0.430543	0.499658	0.689916	0.717671	0.666436	0.626025	0.630716	0.65157	0.769898	0.466686	0.40053	0.361486	0.335906	1
SP_RS03080	CDS	595264	595767	+	ID=cds-WP_010963232.1;Parent=gene-SP_RS03080;Dbxref=Genbank:WP_010963232.1;Name=WP_010963232.1;gbkey=CDS;inference=COORDINATES: similar to AA sequence:RefSeq:NP_358147.1;locus_tag=SP_RS03080;product=HIT family protein;protein_id=WP_010963232.1;transl_table=11	0.00581434	0.0343333	0.109851	0.158567	0.214198	0.238573	0.246107	0.350755	0.425532	0.670551	0.708441	0.760323	0.611337	0.635729	0.721858	0.788462	0.448092	0.439016	0.356161	0.253661	1
SP_RS03085	CDS	595770	596486	+	ID=cds-WP_000747771.1;Parent=gene-SP_RS03085;Dbxref=Genbank:WP_000747771.1;Name=WP_000747771.1;gbkey=CDS;inference=COORDINATES: similar to AA sequence:RefSeq:NP_358148.1;locus_tag=SP_RS03085;product=D-alanyl-D-alanine carboxypeptidase family protein;protein_id=WP_000747771.1;transl_table=11	0.00600887	0.0545541	0.186571	0.251768	0.265887	0.39573	0.373324	0.510525	0.596946	0.82216	0.786862	0.814818	0.612516	0.732634	0.65543	0.680982	0.490967	0.452556	0.289993	0.265389	1
srn164	ncRNA	596534	596633	+	name=srn164	0.222107	0.543595	1	0.940917	0.64137	0.532975	0.439537	0.502954	0.676891	0.54654	0.633143	0.445182	0.46823	0.364634	0.382752	0.382378	0.300486	0.360381	0.230928	0.137556	0.671745
SP_RS03090	CDS	596795	597220	+	ID=cds-WP_001085809.1;Parent=gene-SP_RS03090;Dbxref=Genbank:WP_001085809.1;Name=WP_001085809.1;gbkey=CDS;inference=COORDINATES: similar to AA sequence:RefSeq:WP_004233911.1;locus_tag=SP_RS03090;product=50S ribosomal protein L11;protein_id=WP_001085809.1;transl_table=11	0.0112036	0.0958614	0.471076	0.838282	0.996134	1	0.822779	0.736451	0.670995	0.560878	0.522677	0.400796	0.277442	0.227721	0.18006	0.196934	0.152658	0.137988	0.0814933	0.0887948	0.331731
SP_RS03095	CDS	597427	598116	+	ID=cds-WP_001085675.1;Parent=gene-SP_RS03095;Dbxref=Genbank:WP_001085675.1;Name=WP_001085675.1;gbkey=CDS;inference=COORDINATES: similar to AA sequence:RefSeq:WP_006145049.1;locus_tag=SP_RS03095;product=50S ribosomal protein L1;protein_id=WP_001085675.1;transl_table=11	0.0183145	0.0742163	0.317425	0.48313	0.749282	0.951119	0.890115	1	0.899732	0.687718	0.615684	0.487788	0.381603	0.362654	0.313477	0.32086	0.238649	0.219419	0.14586	0.143114	0.462905
Intron_gpII	riboswitch	598344	598408	+	name=Intron_gpII	0.014168	0.0535282	0.222289	0.152214	0.154616	0.143607	0.25331	0.110422	0.381974	0.38869	0.403841	0.335104	0.497365	0.233492	0.551461	0.40401	0.987458	1	0.147874	0.356737	0.567798
SP_RS03105	CDS	598658	599020	+	ID=cds-WP_000895060.1;Parent=gene-SP_RS03105;Dbxref=Genbank:WP_000895060.1;Name=WP_000895060.1;gbkey=CDS;inference=COORDINATES: similar to AA sequence:RefSeq:WP_000895063.1;locus_tag=SP_RS03105;product=hypothetical protein;protein_id=WP_000895060.1;transl_table=11	0.016005	0.102545	0.365383	0.397636	0.538549	0.481677	0.588209	1	0.62277	0.809078	0.564868	0.38907	0.294874	0.650627	0.512217	0.639646	0.343945	0.803799	0.206026	0.276125	0.539377
SP_RS03110	CDS	599419	599664	+	ID=cds-WP_000643401.1;Parent=gene-SP_RS03110;Dbxref=Genbank:WP_000643401.1;Name=WP_000643401.1;gbkey=CDS;inference=COORDINATES: similar to AA sequence:RefSeq:WP_007284765.1;locus_tag=SP_RS03110;product=hypothetical protein;protein_id=WP_000643401.1;transl_table=11	0.00815925	0.0760389	0.248359	0.450471	0.217351	0.302222	0.299865	0.784297	0.750416	0.901917	0.824373	0.743794	0.776679	0.386966	0.304645	1	0.506539	0.491725	0.210061	0.187689	0.977673
SP_RS03115	CDS	600065	601057	+	ID=cds-WP_001240791.1;Parent=gene-SP_RS03115;Dbxref=Genbank:WP_001240791.1;Name=WP_001240791.1;gbkey=CDS;inference=COORDINATES: similar to AA sequence:RefSeq:WP_018371202.1;locus_tag=SP_RS03115;product=ATP-binding cassette domain-containing protein;protein_id=WP_001240791.1;transl_table=11	0.0120634	0.0974009	0.328307	0.508126	0.556387	0.587432	0.608457	0.751726	0.800477	0.805807	0.851511	0.801386	0.54414	0.490394	0.426009	0.458843	0.435046	0.417823	0.305219	0.215299	1
SP_RS03120	CDS	601059	601877	+	ID=cds-WP_000594188.1;Parent=gene-SP_RS03120;Dbxref=Genbank:WP_000594188.1;Name=WP_000594188.1;gbkey=CDS;inference=COORDINATES: similar to AA sequence:RefSeq:YP_003445818.1;locus_tag=SP_RS03120;product=antibiotic ABC transporter permease;protein_id=WP_000594188.1;transl_table=11	0.0131888	0.0955236	0.263689	0.368034	0.436552	0.570826	0.518429	0.793728	0.86005	0.973985	1	0.937438	0.559932	0.629388	0.495496	0.403343	0.451838	0.426218	0.221445	0.356148	0.96624
SP_RS03125	CDS	601879	602664	+	ID=cds-WP_000760715.1;Parent=gene-SP_RS03125;Dbxref=Genbank:WP_000760715.1;Name=WP_000760715.1;gbkey=CDS;inference=COORDINATES: similar to AA sequence:RefSeq:WP_003010202.1;locus_tag=SP_RS03125;product=multidrug ABC transporter permease;protein_id=WP_000760715.1;transl_table=11	0.0106786	0.0533128	0.210823	0.355316	0.392204	0.511199	0.698006	0.85783	0.849912	0.90458	1	0.737044	0.606031	0.39534	0.466857	0.539562	0.409786	0.402222	0.265103	0.282926	0.873977
SP_RS03130	CDS	602703	602981	+	ID=cds-WP_001808742.1;Parent=gene-SP_RS03130;Dbxref=Genbank:WP_001808742.1;Name=WP_001808742.1;gbkey=CDS;inference=COORDINATES: similar to AA sequence:RefSeq:WP_001808742.1;locus_tag=SP_RS03130;product=hypothetical protein;protein_id=WP_001808742.1;transl_table=11	0.00631344	0.0551598	0.262524	0.509775	0.481971	0.762945	0.633438	0.919409	0.850883	0.869375	0.865071	0.771211	0.610669	0.635209	0.560694	0.484452	0.501996	0.361462	0.280382	0.217844	1
SP_RS03135	CDS	602918	603163	+	ID=cds-WP_001842880.1;Parent=gene-SP_RS03135;Dbxref=Genbank:WP_001842880.1;Name=WP_001842880.1;gbkey=CDS;inference=COORDINATES: similar to AA sequence:RefSeq:NP_358154.1;locus_tag=SP_RS03135;product=N-acetyltransferase;protein_id=WP_001842880.1;transl_table=11	0.00507567	0.0470746	0.194821	0.371031	0.342401	0.485379	0.542397	0.540434	0.737514	0.738959	0.736811	0.62642	0.415416	0.428538	0.477946	0.411943	0.344006	0.376481	0.248783	0.262703	1
F23	ncRNA	603205	603346	+	name=F23	0.0289245	0.13248	0.277669	0.274764	0.273948	0.252404	0.340667	0.302238	0.368339	0.382299	0.376403	0.328818	0.280244	0.319547	0.280973	0.274171	0.242783	0.278907	0.141925	0.154989	1
trn0329	ncRNA	603832	603887	+	name=trn0329	0.0105976	0.0861084	0.344756	0.431138	0.494775	0.467366	0.560846	0.519525	0.528571	0.57858	0.584134	0.516847	0.329481	0.355415	0.241651	0.228709	0.136644	0.0958009	0.0716194	0.137125	1
SP_RS03145	CDS	603895	610317	+	ID=cds-WP_000750044.1;Parent=gene-SP_RS03145;Dbxref=Genbank:WP_000750044.1;Name=WP_000750044.1;gbkey=CDS;inference=COORDINATES: similar to AA sequence:RefSeq:NP_358155.1;locus_tag=SP_RS03145;product=LPXTG cell wall anchor domain-containing protein;protein_id=WP_000750044.1;transl_table=11	0.00631758	0.037346	0.11898	0.146654	0.141001	0.169579	0.153457	0.192417	0.218477	0.313669	0.326171	0.324015	0.252219	0.260565	0.243473	0.301017	0.215197	0.229552	0.177014	0.18301	1
F24	ncRNA	610529	610660	+	name=F24	0.0148908	0.0558242	0.18356	0.1889	0.202721	0.171655	0.204253	0.191321	0.232055	0.285689	0.312518	0.263169	0.27271	0.258463	0.187939	0.234821	0.168	0.185112	0.155766	0.137248	1
SP_RS03150	CDS	611570	612125	+	ID=cds-SP_RS03150;Parent=gene-SP_RS03150;Note=frameshifted%3B internal stop%3B incomplete%3B partial in the middle of a contig%3B missing start;gbkey=CDS;inference=COORDINATES: similar to AA sequence:RefSeq:WP_016183444.1;locus_tag=SP_RS03150;partial=true;product=transposase;pseudo=true;start_range=.,611570;transl_table=11	0.0135758	0.0881102	0.180262	0.670548	0.77494	0.90693	0.855308	0.86686	0.987887	1	0.781105	0.601101	0.375177	0.354776	0.527572	0.372041	0.500126	0.350639	0	0.267673	0.522868
SP_RS03155	CDS	612705	613181	+	ID=cds-WP_000242210.1;Parent=gene-SP_RS03155;Dbxref=Genbank:WP_000242210.1;Name=WP_000242210.1;gbkey=CDS;inference=COORDINATES: similar to AA sequence:RefSeq:WP_000242196.1;locus_tag=SP_RS03155;product=PTS sugar transporter subunit IIA;protein_id=WP_000242210.1;transl_table=11	0.0163636	0.102243	0.36764	0.505786	0.414352	0.448465	0.385131	0.5116	0.659527	1	0.925137	0.690101	0.465926	0.44011	0.256557	0.28273	0.142081	0.116215	0.0872356	0.0608349	0.193105
SP_RS03160	CDS	613219	613524	+	ID=cds-WP_000590563.1;Parent=gene-SP_RS03160;Dbxref=Genbank:WP_000590563.1;Name=WP_000590563.1;gbkey=CDS;inference=COORDINATES: similar to AA sequence:RefSeq:NP_358157.1;locus_tag=SP_RS03160;product=PTS sugar transporter subunit IIB;protein_id=WP_000590563.1;transl_table=11	0.010303	0.0790388	0.272909	0.468243	0.526367	0.321127	0.565207	0.543493	0.688019	1	0.914022	0.73305	0.416682	0.429048	0.301585	0.301291	0.280812	0.242311	0.0679306	0.173417	0.389561
SP_RS03165	CDS	613572	615047	+	ID=cds-WP_000338731.1;Parent=gene-SP_RS03165;Dbxref=Genbank:WP_000338731.1;Name=WP_000338731.1;gbkey=CDS;inference=COORDINATES: similar to AA sequence:RefSeq:NP_358158.1;locus_tag=SP_RS03165;product=PTS galactitol transporter subunit IIC;protein_id=WP_000338731.1;transl_table=11	0.0204886	0.157197	0.65207	0.705033	0.766678	0.739281	0.70625	0.740238	0.844715	0.808584	0.771511	0.631166	0.553203	0.603128	0.520044	0.632479	0.414992	0.212891	0.300119	0.170644	1
SP_RS03170	CDS	615073	615354	+	ID=cds-WP_000693270.1;Parent=gene-SP_RS03170;Dbxref=Genbank:WP_000693270.1;Name=WP_000693270.1;gbkey=CDS;inference=COORDINATES: similar to AA sequence:RefSeq:WP_000693270.1;locus_tag=SP_RS03170;product=hypothetical protein;protein_id=WP_000693270.1;transl_table=11	0.0180617	0.127428	0.329753	0.287964	0.258124	0.331699	0.418725	0.3698	0.349289	0.464253	0.404976	0.485588	0.62019	1	0.662961	0.496736	0.180187	0.312107	0.666648	0.595647	0.890097
SP_RS03175	CDS	615442	622143	+	ID=cds-WP_000515174.1;Parent=gene-SP_RS03175;Dbxref=Genbank:WP_000515174.1;Name=WP_000515174.1;gbkey=CDS;inference=COORDINATES: similar to AA sequence:RefSeq:NP_358159.1;locus_tag=SP_RS03175;product=DUF4982 domain-containing protein;protein_id=WP_000515174.1;transl_table=11	0.00950208	0.0518502	0.181369	0.243529	0.270932	0.323712	0.279373	0.384579	0.391317	0.461131	0.474278	0.454682	0.365794	0.430999	0.409734	0.446111	0.312387	0.31948	0.260083	0.242737	1
SP_RS03180	CDS	622391	623002	-	ID=cds-WP_000171100.1;Parent=gene-SP_RS03180;Dbxref=Genbank:WP_000171100.1;Name=WP_000171100.1;gbkey=CDS;inference=COORDINATES: similar to AA sequence:RefSeq:WP_000171098.1;locus_tag=SP_RS03180;product=transposase;protein_id=WP_000171100.1;transl_table=11	0.0355407	0.171774	0.485834	0.663807	0.636117	0.67923	0.511354	0.719604	0.748971	1	0.910538	0.850181	0.56424	0.4611	0.520312	0.39892	0.411673	0.212671	0.136277	0.113065	0.747525
SP_RS03185	CDS	623002	623247	-	ID=cds-WP_000547420.1;Parent=gene-SP_RS03185;Dbxref=Genbank:WP_000547420.1;Name=WP_000547420.1;gbkey=CDS;inference=COORDINATES: similar to AA sequence:RefSeq:NP_358161.1;locus_tag=SP_RS03185;product=transposase;protein_id=WP_000547420.1;transl_table=11	0.00934978	0.160109	0.41165	0.754942	0.790453	1	0.618513	0.835824	0.714388	0.760014	0.722081	0.562533	0.594294	0.456098	0.179535	0.31388	0.281295	0.169042	0.0722135	0.0322612	0.504147
SpF25_sRNA	ncRNA	623245	623345	+	name=SpF25_sRNA	0.119243	0.321359	1	0.61037	0.867729	0.733392	0.713276	0.500693	0.300612	0.141319	0.169276	0.110172	0.176821	0.173399	0.116822	0.0931041	0.111643	0.103815	0.0675792	0.0717033	0.385175
R13	ncRNA	623328	623372	-	name=R13	0.10778	0.509606	0.930456	0.51192	1	0.572415	0.419409	0.457069	0.605526	0.307677	0.710764	0.231181	0.700845	0.193298	0.152177	0.304057	0.408737	0.191044	0.612092	0.218761	0.427323
SP_RS03190	CDS	623457	623816	-	ID=cds-WP_000525408.1;Parent=gene-SP_RS03190;Dbxref=Genbank:WP_000525408.1;Name=WP_000525408.1;gbkey=CDS;inference=COORDINATES: similar to AA sequence:RefSeq:NP_358162.1;locus_tag=SP_RS03190;product=DUF3397 domain-containing protein;protein_id=WP_000525408.1;transl_table=11	0.0225541	0.308818	0.94831	1	0.785188	0.661907	0.586605	0.653731	0.616163	0.564109	0.602228	0.525078	0.39316	0.218635	0.27762	0.282896	0.183931	0.202145	0.142932	0.135691	0.631456
SP_RS03195	CDS	623740	624417	+	ID=cds-WP_078064023.1;Parent=gene-SP_RS03195;Dbxref=Genbank:WP_078064023.1;Name=WP_078064023.1;gbkey=CDS;inference=COORDINATES: similar to AA sequence:RefSeq:NP_358163.1;locus_tag=SP_RS03195;product=TIGR01212 family radical SAM protein;protein_id=WP_078064023.1;transl_table=11	0.0156608	0.0969792	0.330643	0.409563	0.447229	0.599167	0.496799	0.546689	0.594799	0.823346	0.937743	0.756397	0.607438	0.586374	0.52758	0.751068	0.436922	0.463629	0.254647	0.293888	1
SP_RS03200	CDS	624418	624864	+	ID=cds-WP_000450827.1;Parent=gene-SP_RS03200;Dbxref=Genbank:WP_000450827.1;Name=WP_000450827.1;gbkey=CDS;inference=COORDINATES: similar to AA sequence:RefSeq:NP_358164.1;locus_tag=SP_RS03200;product=radical SAM protein;protein_id=WP_000450827.1;transl_table=11	0.00415793	0.0301796	0.147077	0.282092	0.423762	0.537559	0.437272	0.534949	0.712775	0.915778	1	0.80472	0.64525	0.604591	0.644868	0.582883	0.398651	0.308408	0.24703	0.386261	0.948532
SP_RS03205	CDS	624848	625405	+	ID=cds-WP_000828430.1;Parent=gene-SP_RS03205;Dbxref=Genbank:WP_000828430.1;Name=WP_000828430.1;gbkey=CDS;inference=COORDINATES: similar to AA sequence:RefSeq:WP_000828405.1;locus_tag=SP_RS03205;product=methyltransferase domain-containing protein;protein_id=WP_000828430.1;transl_table=11	0.0125926	0.0890162	0.22961	0.323521	0.400853	0.508839	0.498558	0.718014	0.674241	1	0.955411	0.793119	0.640648	0.349027	0.590771	0.480391	0.319814	0.224222	0.19894	0.256753	0.713724
SP_RS03210	CDS	625398	625652	+	ID=cds-WP_000361071.1;Parent=gene-SP_RS03210;Dbxref=Genbank:WP_000361071.1;Name=WP_000361071.1;gbkey=CDS;inference=COORDINATES: similar to AA sequence:RefSeq:NP_358166.1;locus_tag=SP_RS03210;product=hypothetical protein;protein_id=WP_000361071.1;transl_table=11	0.00528663	0.028868	0.0937501	0.197015	0.212632	0.403878	0.298724	0.533579	0.617123	0.857864	0.839619	1	0.739633	0.463398	0.348956	0.586308	0.340826	0.457994	0.255197	0.25082	0.86854
SP_RS03215	CDS	625664	627718	+	ID=cds-WP_000421646.1;Parent=gene-SP_RS03215;Dbxref=Genbank:WP_000421646.1;Name=WP_000421646.1;gbkey=CDS;inference=COORDINATES: similar to AA sequence:RefSeq:NP_358167.1;locus_tag=SP_RS03215;product=sodium:hydrogen antiporter;protein_id=WP_000421646.1;transl_table=11	0.00920891	0.0592574	0.188065	0.293251	0.355057	0.445667	0.514109	0.716586	0.791112	0.992232	0.992333	0.914102	0.686734	0.664035	0.571892	0.578344	0.455479	0.436059	0.302001	0.300099	1
SP_RS03225	CDS	627882	628757	+	ID=cds-WP_000666071.1;Parent=gene-SP_RS03225;Dbxref=Genbank:WP_000666071.1;Name=WP_000666071.1;gbkey=CDS;inference=COORDINATES: similar to AA sequence:RefSeq:NP_358168.1;locus_tag=SP_RS03225;product=YihY/virulence factor BrkB family protein;protein_id=WP_000666071.1;transl_table=11	0.0134236	0.0855941	0.34562	0.434429	0.536377	0.578994	0.573828	0.774194	0.892199	0.837155	0.860983	0.729919	0.471849	0.452346	0.486128	0.480006	0.359322	0.326433	0.222816	0.276281	1
SP_RS03230	CDS	628968	629678	+	ID=cds-WP_000509847.1;Parent=gene-SP_RS03230;Dbxref=Genbank:WP_000509847.1;Name=WP_000509847.1;gbkey=CDS;inference=COORDINATES: similar to AA sequence:RefSeq:NP_358169.1;locus_tag=SP_RS03230;product=cytochrome c biogenesis protein CcdA;protein_id=WP_000509847.1;transl_table=11	0.0327665	0.130126	0.393447	0.555044	0.357076	0.57926	0.361266	0.472445	0.221277	0.722791	0.871964	0.841786	0.411604	0.454092	0.357492	1	0.640132	0.448797	0.402617	0.462519	0.401544
SP_RS03235	CDS	629698	630264	+	ID=cds-WP_000759278.1;Parent=gene-SP_RS03235;Dbxref=Genbank:WP_000759278.1;Name=WP_000759278.1;gbkey=CDS;inference=COORDINATES: similar to AA sequence:RefSeq:WP_000759281.1;locus_tag=SP_RS03235;product=redoxin domain-containing protein;protein_id=WP_000759278.1;transl_table=11	0.0164851	0.0633725	0.370966	0.32765	0.291219	0.343471	0.290809	0.190153	0.349882	0.720011	0.780311	0.691277	0.63781	0.804171	0.791371	0.316239	0.425113	0.298047	0.445632	0.39817	1
SP_RS03240	CDS	630275	631387	+	ID=cds-WP_000998307.1;Parent=gene-SP_RS03240;Dbxref=Genbank:WP_000998307.1;Name=WP_000998307.1;gbkey=CDS;inference=COORDINATES: similar to AA sequence:RefSeq:NP_358171.1;locus_tag=SP_RS03240;product=peptide-methionine (R)-S-oxide reductase;protein_id=WP_000998307.1;transl_table=11	0.0053319	0.0333323	0.176266	0.228185	0.254073	0.191363	0.257054	0.580645	0.449848	0.450007	0.475227	0.463713	0.468595	0.323104	0.508738	0.406593	0.318835	0.574805	0.0818507	0.3291	1
SP_RS03245	CDS	631655	632392	+	ID=cds-WP_000222616.1;Parent=gene-SP_RS03245;Dbxref=Genbank:WP_000222616.1;Name=WP_000222616.1;gbkey=CDS;inference=COORDINATES: similar to AA sequence:RefSeq:YP_003446587.1;locus_tag=SP_RS03245;product=response regulator transcription factor;protein_id=WP_000222616.1;transl_table=11	0.00669174	0.0647612	0.294623	0.555507	0.530986	0.734658	0.686717	0.855378	0.880837	1	0.870419	0.709731	0.487224	0.431584	0.376837	0.324011	0.26825	0.29083	0.121755	0.142091	0.711239
SP_RS03250	CDS	632389	634080	+	ID=cds-WP_000831072.1;Parent=gene-SP_RS03250;Dbxref=Genbank:WP_000831072.1;Name=WP_000831072.1;gbkey=CDS;inference=COORDINATES: similar to AA sequence:RefSeq:NP_358173.1;locus_tag=SP_RS03250;product=sensor histidine kinase;protein_id=WP_000831072.1;transl_table=11	0.00962069	0.0617239	0.202306	0.396881	0.51367	0.652209	0.759922	1	0.996573	0.915481	0.837086	0.679362	0.49802	0.429037	0.386018	0.430404	0.286977	0.259612	0.205173	0.19323	0.721031
SP_RS03255	CDS	634175	634759	+	ID=cds-WP_000206308.1;Parent=gene-SP_RS03255;Dbxref=Genbank:WP_000206308.1;Name=WP_000206308.1;gbkey=CDS;inference=COORDINATES: similar to AA sequence:RefSeq:NP_358174.1;locus_tag=SP_RS03255;product=TIGR01440 family protein;protein_id=WP_000206308.1;transl_table=11	0.00972412	0.0754782	0.304408	0.510657	0.521613	0.675928	0.528702	0.633041	0.680719	0.930394	0.920414	0.869707	0.530547	0.489882	0.4618	0.434329	0.304037	0.337032	0.202267	0.238326	1
SP_RS03260	CDS	634781	640501	+	ID=cds-WP_000472995.1;Parent=gene-SP_RS03260;Dbxref=Genbank:WP_000472995.1;Name=WP_000472995.1;gbkey=CDS;inference=COORDINATES: similar to AA sequence:RefSeq:WP_000472995.1;locus_tag=SP_RS03260;product=LPXTG cell wall anchor domain-containing protein;protein_id=WP_000472995.1;transl_table=11	0.00992193	0.0628277	0.218754	0.279365	0.281299	0.329483	0.309198	0.371358	0.403186	0.472482	0.46878	0.436296	0.344219	0.348853	0.330091	0.391438	0.293661	0.301276	0.229982	0.230586	1
SP_RS03265	CDS	640562	642283	+	ID=cds-WP_000554859.1;Parent=gene-SP_RS03265;Dbxref=Genbank:WP_000554859.1;Name=WP_000554859.1;gbkey=CDS;inference=COORDINATES: similar to AA sequence:RefSeq:YP_003446583.1;locus_tag=SP_RS03265;product=aminodeoxychorismate synthase component I;protein_id=WP_000554859.1;transl_table=11	0.00908362	0.0696275	0.265436	0.340773	0.362198	0.438241	0.415293	0.469755	0.505115	0.659765	0.680405	0.67128	0.553946	0.579741	0.491296	0.563422	0.393013	0.390503	0.278292	0.292533	1
SP_RS03270	CDS	642284	642901	+	ID=cds-WP_000766580.1;Parent=gene-SP_RS03270;Dbxref=Genbank:WP_000766580.1;Name=WP_000766580.1;gbkey=CDS;inference=COORDINATES: similar to AA sequence:RefSeq:YP_003446582.1;locus_tag=SP_RS03270;product=alpha/beta hydrolase;protein_id=WP_000766580.1;transl_table=11	0.0142802	0.117311	0.335684	0.357087	0.388465	0.412166	0.404861	0.534805	0.696702	0.789762	0.928673	0.848692	0.609906	0.599358	0.587593	0.551442	0.494194	0.480601	0.358097	0.262366	1
SP_RS03275	CDS	642951	643949	+	ID=cds-WP_001042526.1;Parent=gene-SP_RS03275;Dbxref=Genbank:WP_001042526.1;Name=WP_001042526.1;gbkey=CDS;inference=COORDINATES: similar to AA sequence:RefSeq:WP_001042500.1;locus_tag=SP_RS03275;product=N-acetylmuramoyl-L-alanine amidase family protein;protein_id=WP_001042526.1;transl_table=11	0.0132239	0.157523	0.631921	0.635045	0.578933	0.686569	0.634762	0.778955	0.830019	0.942079	0.977287	0.849721	0.635087	0.565432	0.468371	0.487249	0.353491	0.45193	0.28025	0.205886	1
SP_RS03280	CDS	644076	645035	+	ID=cds-WP_000078572.1;Parent=gene-SP_RS03280;Dbxref=Genbank:WP_000078572.1;Name=WP_000078572.1;gbkey=CDS;inference=COORDINATES: similar to AA sequence:RefSeq:YP_003446580.1;locus_tag=SP_RS03280;product=ROK family glucokinase;protein_id=WP_000078572.1;transl_table=11	0.0139676	0.0864921	0.426665	0.714825	0.764686	0.74163	0.659288	0.788866	0.823778	0.853549	0.860712	0.708228	0.571895	0.55145	0.553101	0.61893	0.373473	0.399551	0.288342	0.263185	1
SP_RS03285	CDS	645132	645971	+	ID=cds-WP_000158639.1;Parent=gene-SP_RS03285;Dbxref=Genbank:WP_000158639.1;Name=WP_000158639.1;gbkey=CDS;inference=COORDINATES: similar to AA sequence:RefSeq:WP_003011065.1;locus_tag=SP_RS03285;product=thymidylate synthase;protein_id=WP_000158639.1;transl_table=11	0.0170013	0.125969	0.607171	1	0.925575	0.762694	0.724619	0.897382	0.926959	0.992701	0.903974	0.740416	0.65413	0.538493	0.533527	0.524363	0.407958	0.329466	0.308556	0.263257	0.923203
SP_RS03290	CDS	646019	646189	-	ID=cds-WP_001051780.1;Parent=gene-SP_RS03290;Dbxref=Genbank:WP_001051780.1;Name=WP_001051780.1;gbkey=CDS;inference=COORDINATES: similar to AA sequence:RefSeq:NP_358180.1;locus_tag=SP_RS03290;product=DUF3042 family protein;protein_id=WP_001051780.1;transl_table=11	0.0618777	0.436312	1	0.690101	0.52617	0.438924	0.400507	0.417805	0.48866	0.688967	0.577703	0.495241	0.415492	0.392606	0.248886	0.209843	0.130105	0.0975147	0.0531133	0.0602512	0.188128
SP_RS03295	CDS	646310	647194	+	ID=cds-WP_000850193.1;Parent=gene-SP_RS03295;Dbxref=Genbank:WP_000850193.1;Name=WP_000850193.1;gbkey=CDS;inference=COORDINATES: similar to AA sequence:RefSeq:YP_003446577.1;locus_tag=SP_RS03295;product=tRNA (adenosine(37)-N6)-dimethylallyltransferase MiaA;protein_id=WP_000850193.1;transl_table=11	0.0144931	0.0984194	0.399863	0.568268	0.557303	0.621111	0.561928	0.65167	0.656028	0.786679	0.776033	0.725089	0.525814	0.536114	0.501201	0.560007	0.386735	0.54642	0.297088	0.270187	1
SP_RS03300	CDS	647187	648425	+	ID=cds-WP_000573197.1;Parent=gene-SP_RS03300;Dbxref=Genbank:WP_000573197.1;Name=WP_000573197.1;gbkey=CDS;inference=COORDINATES: similar to AA sequence:RefSeq:NP_358183.1;locus_tag=SP_RS03300;product=GTPase HflX;protein_id=WP_000573197.1;transl_table=11	0.00617134	0.037669	0.155086	0.255714	0.289085	0.41745	0.412911	0.493666	0.585828	0.784627	0.850339	0.793003	0.626129	0.577353	0.511347	0.54531	0.43238	0.397396	0.261176	0.301909	1
SP_RS03305	CDS	648418	649041	+	ID=cds-WP_000129690.1;Parent=gene-SP_RS03305;Dbxref=Genbank:WP_000129690.1;Name=WP_000129690.1;gbkey=CDS;inference=COORDINATES: similar to AA sequence:RefSeq:NP_358184.1;locus_tag=SP_RS03305;product=cystathionine beta-lyase;protein_id=WP_000129690.1;transl_table=11	0.00945724	0.0591275	0.190152	0.345973	0.336106	0.439884	0.478304	0.490394	0.657409	0.802117	0.938103	0.833645	0.716937	0.719521	0.649757	0.628318	0.47732	0.42877	0.331711	0.308357	1
SP_RS03310	CDS	649056	649985	+	ID=cds-WP_000354338.1;Parent=gene-SP_RS03310;Dbxref=Genbank:WP_000354338.1;Name=WP_000354338.1;gbkey=CDS;inference=COORDINATES: similar to AA sequence:RefSeq:NP_358185.1;locus_tag=SP_RS03310;product=ribonuclease Z;protein_id=WP_000354338.1;transl_table=11	0.0116612	0.0859419	0.281739	0.42472	0.461453	0.559755	0.552764	0.681701	0.744181	0.854643	1	0.818607	0.721264	0.769113	0.62073	0.601102	0.501194	0.463736	0.303283	0.270982	0.844792
SP_RS03315	CDS	650006	650761	+	ID=cds-WP_001142146.1;Parent=gene-SP_RS03315;Dbxref=Genbank:WP_001142146.1;Name=WP_001142146.1;gbkey=CDS;inference=COORDINATES: similar to AA sequence:RefSeq:NP_358186.1;locus_tag=SP_RS03315;product=SDR family oxidoreductase;protein_id=WP_001142146.1;transl_table=11	0.0123052	0.0916594	0.412779	0.59833	0.670769	0.609458	0.607805	0.681306	0.685006	0.801908	0.86099	0.752527	0.6743	0.647434	0.546833	0.63735	0.407988	0.415289	0.301412	0.281442	1
SP_RS03320	CDS	650815	651723	-	ID=cds-WP_001222592.1;Parent=gene-SP_RS03320;Dbxref=Genbank:WP_001222592.1;Name=WP_001222592.1;gbkey=CDS;inference=COORDINATES: similar to AA sequence:RefSeq:YP_003446563.1;locus_tag=SP_RS03320;product=LysR family transcriptional regulator;protein_id=WP_001222592.1;transl_table=11	0.0293113	0.163701	0.709405	1	0.911373	0.578567	0.621601	0.703704	0.642943	0.646573	0.688301	0.547187	0.472847	0.538761	0.484741	0.524624	0.343579	0.388794	0.30871	0.270992	0.812931
SP_RS03325	CDS	651835	652056	+	ID=cds-WP_000847616.1;Parent=gene-SP_RS03325;Dbxref=Genbank:WP_000847616.1;Name=WP_000847616.1;gbkey=CDS;inference=COORDINATES: similar to AA sequence:RefSeq:YP_003446558.1;locus_tag=SP_RS03325;product=DUF910 family protein;protein_id=WP_000847616.1;transl_table=11	0.0142177	0.140333	0.496268	0.875916	0.916409	0.950069	0.703286	0.747968	0.721773	1	0.852002	0.749625	0.376988	0.339752	0.322815	0.285643	0.165154	0.162106	0.185492	0.165736	0.427344
SP_RS03330	CDS	652056	652436	+	ID=cds-WP_000259256.1;Parent=gene-SP_RS03330;Dbxref=Genbank:WP_000259256.1;Name=WP_000259256.1;gbkey=CDS;inference=COORDINATES: similar to AA sequence:RefSeq:NP_358189.1;locus_tag=SP_RS03330;product=rhodanese-like domain-containing protein;protein_id=WP_000259256.1;transl_table=11	0.00859632	0.113596	0.58699	1	0.910702	0.730108	0.602237	0.555177	0.566353	0.485617	0.448395	0.399982	0.227668	0.212948	0.18914	0.206133	0.119307	0.14031	0.0760765	0.0772433	0.374196
SP_RS03335	CDS	652555	652752	+	ID=cds-WP_000512148.1;Parent=gene-SP_RS03335;Dbxref=Genbank:WP_000512148.1;Name=WP_000512148.1;gbkey=CDS;inference=COORDINATES: similar to AA sequence:RefSeq:NP_358190.1;locus_tag=SP_RS03335;product=hypothetical protein;protein_id=WP_000512148.1;transl_table=11	0.0215375	0.165344	0.749619	1	0.825695	0.69804	0.718871	0.699139	0.659445	0.512607	0.474988	0.373359	0.305735	0.222471	0.220342	0.174973	0.202333	0.156041	0.140894	0.121828	0.626669
SP_RS03340	CDS	652792	653517	-	ID=cds-WP_001235014.1;Parent=gene-SP_RS03340;Dbxref=Genbank:WP_001235014.1;Name=WP_001235014.1;gbkey=CDS;inference=COORDINATES: similar to AA sequence:RefSeq:NP_358191.1;locus_tag=SP_RS03340;product=16S rRNA pseudouridine(516) synthase;protein_id=WP_001235014.1;transl_table=11	0.0133529	0.124441	0.645964	0.672707	0.767569	0.669769	0.621604	0.620374	0.755745	0.783012	0.840888	0.527474	0.758538	0.542815	0.605399	0.391346	0.286951	0.491778	0.25783	0.358353	1
SP_RS03345	CDS	653679	655520	+	ID=cds-WP_000164110.1;Parent=gene-SP_RS03345;Dbxref=Genbank:WP_000164110.1;Name=WP_000164110.1;gbkey=CDS;inference=COORDINATES: similar to AA sequence:RefSeq:YP_003446555.1;locus_tag=SP_RS03345;product=translational GTPase TypA;protein_id=WP_000164110.1;transl_table=11	0.00928041	0.0615213	0.225627	0.336693	0.399117	0.456711	0.476198	0.548167	0.504635	0.498381	0.509974	0.440721	0.359274	0.335908	0.333976	0.387811	0.318279	0.339265	0.232045	0.232021	1
SP_RS03350	CDS	655540	655794	+	ID=cds-WP_000262800.1;Parent=gene-SP_RS03350;Dbxref=Genbank:WP_000262800.1;Name=WP_000262800.1;gbkey=CDS;inference=COORDINATES: similar to AA sequence:RefSeq:NP_358193.1;locus_tag=SP_RS03350;product=DUF3165 family protein;protein_id=WP_000262800.1;transl_table=11	0.00744682	0.061971	0.228488	0.295062	0.31124	0.371543	0.420275	0.539742	0.48536	0.472161	0.446922	0.392745	0.317372	0.279237	0.299275	0.337297	0.256907	0.301773	0.224224	0.227909	1
SP_RS03355	CDS	656110	656456	+	ID=cds-SP_RS03355;Parent=gene-SP_RS03355;Note=frameshifted%3B internal stop;gbkey=CDS;inference=COORDINATES: similar to AA sequence:RefSeq:NP_358194.1;locus_tag=SP_RS03355;product=lactococcin 972 family bacteriocin;pseudo=true;transl_table=11	0.00485042	0.0488589	0.111662	0.0956959	0.100806	0.0990783	0.113248	0.0987332	0.218003	0.501931	0.572202	0.546201	0.370596	0.365356	0.506782	0.342086	0.245258	0.223535	0.143239	0.206742	1
SP_RS03360	CDS	656527	658548	+	ID=cds-WP_000732434.1;Parent=gene-SP_RS03360;Dbxref=Genbank:WP_000732434.1;Name=WP_000732434.1;gbkey=CDS;inference=COORDINATES: similar to AA sequence:RefSeq:NP_358195.1;locus_tag=SP_RS03360;product=bacteriocin-associated integral membrane family protein;protein_id=WP_000732434.1;transl_table=11	0.00700616	0.040328	0.124999	0.122869	0.176811	0.326298	0.24537	0.427844	0.437352	0.405006	0.477427	0.533485	0.398631	0.351825	0.375901	0.395299	0.442826	0.397396	0.143239	0.213306	1
SP_RS03365	CDS	658550	659191	+	ID=cds-WP_000571273.1;Parent=gene-SP_RS03365;Dbxref=Genbank:WP_000571273.1;Name=WP_000571273.1;gbkey=CDS;inference=COORDINATES: similar to AA sequence:RefSeq:NP_358196.1;locus_tag=SP_RS03365;product=ABC transporter ATP-binding protein;protein_id=WP_000571273.1;transl_table=11	0.00769304	0.0460891	0.193547	0.273042	0.25655	0.28241	0.339277	0.269383	0.314894	0.293338	0.342242	0.380703	0.212603	0.368578	0.395685	0.263533	0.259791	0.198698	0.148544	0.075842	1
SP_RS03370	CDS	659295	660647	+	ID=cds-WP_000863037.1;Parent=gene-SP_RS03370;Dbxref=Genbank:WP_000863037.1;Name=WP_000863037.1;gbkey=CDS;inference=COORDINATES: similar to AA sequence:RefSeq:NP_358197.1;locus_tag=SP_RS03370;product=UDP-N-acetylmuramoyl-L-alanine--D-glutamate ligase;protein_id=WP_000863037.1;transl_table=11	0.0135539	0.105942	0.380262	0.494485	0.536818	0.520255	0.513839	0.548676	0.510908	0.61315	0.628995	0.558928	0.482099	0.445828	0.424877	0.494181	0.345481	0.371056	0.246024	0.230149	1
SP_RS03375	CDS	660649	661707	+	ID=cds-WP_000724790.1;Parent=gene-SP_RS03375;Dbxref=Genbank:WP_000724790.1;Name=WP_000724790.1;gbkey=CDS;inference=COORDINATES: similar to AA sequence:RefSeq:NP_358198.1;locus_tag=SP_RS03375;product=UDP-N-acetylglucosamine--N-acetylmuramyl-(pentapeptide) pyrophosphoryl-undecaprenol N-acetylglucosamine transferase;protein_id=WP_000724790.1;transl_table=11	0.0102989	0.0563047	0.184568	0.274238	0.28114	0.352678	0.376628	0.4646	0.539972	0.630319	0.724	0.644179	0.515696	0.556494	0.462585	0.48414	0.401009	0.371791	0.275648	0.277957	1
SP_RS03380	CDS	661717	662916	+	ID=cds-WP_000031159.1;Parent=gene-SP_RS03380;Dbxref=Genbank:WP_000031159.1;Name=WP_000031159.1;gbkey=CDS;inference=COORDINATES: similar to AA sequence:RefSeq:NP_358199.1;locus_tag=SP_RS03380;product=cell division protein DivIB;protein_id=WP_000031159.1;transl_table=11	0.00662763	0.0474617	0.160405	0.189936	0.206285	0.33012	0.254344	0.417114	0.494551	0.661891	0.63525	0.649114	0.488426	0.599819	0.567108	0.637931	0.415785	0.385406	0.249658	0.29368	1
SP_RS03390	CDS	663727	664311	+	ID=cds-WP_078064024.1;Parent=gene-SP_RS03390;Dbxref=Genbank:WP_078064024.1;Name=WP_078064024.1;gbkey=CDS;inference=COORDINATES: similar to AA sequence:RefSeq:WP_001812457.1;locus_tag=SP_RS03390;product=peptidase M50 family protein;protein_id=WP_078064024.1;transl_table=11	0.00759923	0.0423654	0.127458	0.184303	0.194061	0.281479	0.287263	0.302621	0.257291	0.432446	0.513864	0.51131	0.460023	0.452346	0.408231	0.45122	0.326611	0.39255	0.265516	0.224751	1
SP_RS03395	CDS	664295	664486	+	ID=cds-WP_001819856.1;Parent=gene-SP_RS03395;Dbxref=Genbank:WP_001819856.1;Name=WP_001819856.1;gbkey=CDS;inference=COORDINATES: similar to AA sequence:RefSeq:WP_001828969.1;locus_tag=SP_RS03395;product=hypothetical protein;protein_id=WP_001819856.1;transl_table=11	0.00755826	0.0361973	0.117772	0.153006	0.194277	0.322733	0.351851	0.468207	0.356483	0.594349	0.564893	0.581829	0.526064	0.580368	0.57785	0.604136	0.300788	0.371153	0.356746	0.280114	1
SP_RS03400	CDS	664585	665289	+	ID=cds-WP_078064025.1;Parent=gene-SP_RS03400;Dbxref=Genbank:WP_078064025.1;Name=WP_078064025.1;gbkey=CDS;inference=COORDINATES: similar to AA sequence:RefSeq:WP_001841053.1;locus_tag=SP_RS03400;product=ThiF family adenylyltransferase;protein_id=WP_078064025.1;transl_table=11	0.00888029	0.0412531	0.117612	0.178922	0.196778	0.210596	0.198206	0.274819	0.370057	0.500591	0.604344	0.566667	0.502799	0.482062	0.488686	0.534952	0.428216	0.306749	0.276022	0.283992	1
SP_RS03405	CDS	665286	665666	+	ID=cds-WP_000654343.1;Parent=gene-SP_RS03405;Dbxref=Genbank:WP_000654343.1;Name=WP_000654343.1;gbkey=CDS;inference=COORDINATES: similar to AA sequence:RefSeq:WP_000654343.1;locus_tag=SP_RS03405;product=hypothetical protein;protein_id=WP_000654343.1;transl_table=11	0.00957199	0.0660672	0.147502	0.211057	0.166075	0.279209	0.232178	0.303631	0.553603	0.688075	0.703473	0.715515	0.575352	0.612856	0.620332	0.539392	0.43197	0.302854	0.332684	0.231196	1
SP_RS03410	CDS	665876	666709	+	ID=cds-SP_RS03410;Parent=gene-SP_RS03410;Note=internal stop;gbkey=CDS;inference=COORDINATES: similar to AA sequence:RefSeq:WP_016398769.1;locus_tag=SP_RS03410;product=ABC transporter ATP-binding protein;pseudo=true;transl_table=11	0.0157571	0.116306	0.362825	0.637838	0.70104	0.883025	0.739849	0.920532	0.974465	0.95256	1	0.990632	0.60439	0.61294	0.43038	0.612367	0.367809	0.360201	0.267532	0.248413	0.943024
SP_RS03415	CDS	666702	667415	+	ID=cds-WP_000919274.1;Parent=gene-SP_RS03415;Dbxref=Genbank:WP_000919274.1;Name=WP_000919274.1;gbkey=CDS;inference=COORDINATES: similar to AA sequence:RefSeq:NP_358205.1;locus_tag=SP_RS03415;product=membrane protein;protein_id=WP_000919274.1;transl_table=11	0.0104067	0.0694903	0.249091	0.410906	0.574499	0.841489	0.696624	0.943164	0.978149	0.94242	1	0.867353	0.641956	0.57791	0.454969	0.525823	0.359416	0.414379	0.258352	0.218013	0.889299
PyrR	riboswitch	668007	668110	+	name=PyrR	0.363504	0.532362	1	0.690322	0.85796	0.54487	0.648743	0.597018	0.536538	0.639843	0.727512	0.500629	0.584193	0.504967	0.303389	0.42851	0.309093	0.275806	0.235645	0.142872	0.70505
SP_RS03425	CDS	668161	668862	+	ID=cds-WP_001206711.1;Parent=gene-SP_RS03425;Dbxref=Genbank:WP_001206711.1;Name=WP_001206711.1;gbkey=CDS;inference=COORDINATES: similar to AA sequence:RefSeq:NP_358207.1;locus_tag=SP_RS03425;product=orotidine-5'-phosphate decarboxylase;protein_id=WP_001206711.1;transl_table=11	0.0117405	0.0742982	0.372548	0.607025	0.67266	0.612645	0.552764	0.750329	0.828365	0.997083	1	0.896708	0.789225	0.541765	0.548375	0.365226	0.409138	0.286847	0.183808	0.262771	0.663001
SP_RS03430	CDS	668896	669528	+	ID=cds-WP_000170915.1;Parent=gene-SP_RS03430;Dbxref=Genbank:WP_000170915.1;Name=WP_000170915.1;gbkey=CDS;inference=COORDINATES: similar to AA sequence:RefSeq:NP_358208.1;locus_tag=SP_RS03430;product=orotate phosphoribosyltransferase;protein_id=WP_000170915.1;transl_table=11	0.0172326	0.161744	0.88878	1	0.919485	0.858291	0.765418	0.717011	0.783744	0.860183	0.880092	0.713646	0.523861	0.540409	0.437264	0.401418	0.328002	0.222545	0.180631	0.271821	0.464598
SP_RS11915	CDS	669761	670111	+	ID=cds-WP_001808328.1;Parent=gene-SP_RS11915;Dbxref=Genbank:WP_001808328.1;Name=WP_001808328.1;gbkey=CDS;inference=COORDINATES: similar to AA sequence:RefSeq:WP_001843024.1;locus_tag=SP_RS11915;product=hypothetical protein;protein_id=WP_001808328.1;transl_table=11	0.0146033	0.127096	0.627838	0.809345	0.733528	0.587072	0.712149	0.745051	0.941746	1	0.984732	0.747536	0.519988	0.428108	0.343776	0.303036	0.211226	0.143859	0.140986	0.125971	0.548922
SP_RS03440	CDS	670207	670971	+	ID=cds-WP_000394068.1;Parent=gene-SP_RS03440;Dbxref=Genbank:WP_000394068.1;Name=WP_000394068.1;gbkey=CDS;inference=COORDINATES: similar to AA sequence:RefSeq:NP_358210.1;locus_tag=SP_RS03440;product=hypothetical protein;protein_id=WP_000394068.1;transl_table=11	0.00947879	0.0561703	0.302413	0.455632	0.535626	0.618239	0.672486	0.796253	0.804716	1	0.836769	0.886624	0.410015	0.628249	0.435247	0.513881	0.212553	0.273206	0.127321	0.127981	0.472215
SP_RS03445	CDS	670971	671723	+	ID=cds-WP_000808913.1;Parent=gene-SP_RS03445;Dbxref=Genbank:WP_000808913.1;Name=WP_000808913.1;gbkey=CDS;inference=COORDINATES: similar to AA sequence:RefSeq:YP_003446544.1;locus_tag=SP_RS03445;product=hypothetical protein;protein_id=WP_000808913.1;transl_table=11	0.00548488	0.0511155	0.147576	0.164658	0.242234	0.279349	0.352761	0.540408	0.582059	0.787444	0.905266	1	0.606316	0.390194	0.373013	0.460331	0.333962	0.192822	0.282418	0.189255	0.585337
SP_RS03450	CDS	671727	672431	+	ID=cds-WP_000425160.1;Parent=gene-SP_RS03450;Dbxref=Genbank:WP_000425160.1;Name=WP_000425160.1;gbkey=CDS;inference=COORDINATES: similar to AA sequence:RefSeq:NP_358212.1;locus_tag=SP_RS03450;product=hypothetical protein;protein_id=WP_000425160.1;transl_table=11	0.00506297	0.0491496	0.154112	0.192174	0.205855	0.320372	0.316322	0.527227	0.620863	0.986224	0.830375	1	0.551903	0.788964	0.364573	0.620519	0.326406	0.339028	0.206383	0.12617	0.492915
SP_RS03455	CDS	672428	673075	+	ID=cds-WP_001002570.1;Parent=gene-SP_RS03455;Dbxref=Genbank:WP_001002570.1;Name=WP_001002570.1;gbkey=CDS;inference=COORDINATES: similar to AA sequence:RefSeq:NP_358213.1;locus_tag=SP_RS03455;product=ABC transporter ATP-binding protein;protein_id=WP_001002570.1;transl_table=11	0.0114984	0.0622203	0.254031	0.350176	0.365063	0.401861	0.498919	0.556197	0.747872	0.733511	0.803926	0.764161	0.707286	0.678519	0.551981	0.640385	0.318835	0.335303	0.157563	0.268765	1
trn0355	ncRNA	673131	673199	+	name=trn0355	0.0182829	0.0638944	0.0894398	0.227115	0.269149	0.338604	0.335963	0.175742	0.323366	0.406661	0.493436	1	0.673685	0.371614	0.585118	0.43841	0.523862	0.55092	0	0.315425	0.410763
SP_RS03490	CDS	676609	678099	+	ID=cds-WP_000102456.1;Parent=gene-SP_RS03490;Dbxref=Genbank:WP_000102456.1;Name=WP_000102456.1;gbkey=CDS;inference=COORDINATES: similar to AA sequence:RefSeq:WP_018165051.1;locus_tag=SP_RS03490;product=lysine--tRNA ligase;protein_id=WP_000102456.1;transl_table=11	0.0125771	0.077492	0.332536	0.575034	0.878496	1	0.990786	0.977706	0.979699	0.846113	0.850447	0.673568	0.514942	0.408536	0.362259	0.431085	0.322797	0.309654	0.199343	0.208141	0.715127
SP_RS03500	CDS	680430	681566	+	ID=cds-WP_000120722.1;Parent=gene-SP_RS03500;Dbxref=Genbank:WP_000120722.1;Name=WP_000120722.1;gbkey=CDS;inference=COORDINATES: similar to AA sequence:RefSeq:NP_358221.1;locus_tag=SP_RS03500;product=L-lactate oxidase;protein_id=WP_000120722.1;transl_table=11	0.0109512	0.100075	0.446515	0.854889	1	0.833167	0.73091	0.728846	0.666455	0.591312	0.611834	0.492039	0.461761	0.434385	0.364879	0.456563	0.336	0.294707	0.222762	0.222607	0.750548
id-6963	riboswitch	681820	681908	+	ID=id-6963;Dbxref=RFAM:RF00059;Note=TPP riboswitch;bound_moiety=thiamine pyrophosphate;gbkey=regulatory;inference=COORDINATES: profile:INFERNAL:1.1.1;regulatory_class=riboswitch	0.039557	0.227795	0.467252	0.42462	0.385564	0.365565	0.407312	0.452062	0.472112	0.406665	0.389846	0.33198	0.287431	0.32196	0.299366	0.319108	0.236558	0.26941	0.187936	0.182483	1
srn176	ncRNA	681823	681975	+	name=srn176	0.0403744	0.23093	0.473658	0.424483	0.386786	0.366131	0.407502	0.45345	0.470969	0.411341	0.396779	0.335027	0.288362	0.330458	0.300983	0.319283	0.237581	0.271333	0.186102	0.18383	1
SP_RS03505	CDS	682123	682791	+	ID=cds-WP_000449822.1;Parent=gene-SP_RS03505;Dbxref=Genbank:WP_000449822.1;Name=WP_000449822.1;gbkey=CDS;inference=COORDINATES: similar to AA sequence:RefSeq:NP_358222.1;locus_tag=SP_RS03505;product=TenA family protein;protein_id=WP_000449822.1;transl_table=11	0.0120534	0.0794784	0.362689	0.607393	0.52515	0.672852	0.496471	0.583679	0.661276	0.965707	1	0.870731	0.578219	0.762714	0.676881	0.556246	0.508274	0.191881	0.166868	0.196179	0.505839
SP_RS03510	CDS	683007	683810	+	ID=cds-WP_078064026.1;Parent=gene-SP_RS03510;Dbxref=Genbank:WP_078064026.1;Name=WP_078064026.1;gbkey=CDS;inference=COORDINATES: similar to AA sequence:RefSeq:NP_358223.1;locus_tag=SP_RS03510;product=hydroxyethylthiazole kinase;protein_id=WP_078064026.1;transl_table=11	0.0105345	0.0622053	0.163488	0.32941	0.39878	0.585303	0.528671	0.565666	0.89434	0.894656	1	0.966942	0.74288	0.55376	0.627778	0.69685	0.593281	0.591086	0.224451	0.300819	0.56313
SP_RS03515	CDS	683812	684441	+	ID=cds-WP_000468583.1;Parent=gene-SP_RS03515;Dbxref=Genbank:WP_000468583.1;Name=WP_000468583.1;gbkey=CDS;inference=COORDINATES: similar to AA sequence:RefSeq:NP_358224.1;locus_tag=SP_RS03515;product=thiamine phosphate synthase;protein_id=WP_000468583.1;transl_table=11	0.0108179	0.0994889	0.284101	0.495091	0.675329	0.901572	0.552417	0.788099	0.966736	0.973985	1	0.75778	0.802472	0.624924	0.437317	0.62803	0.440476	0.480384	0.439749	0.235748	0.921012
id-6964	riboswitch	684650	684738	+	ID=id-6964;Dbxref=RFAM:RF00059;Note=TPP riboswitch;bound_moiety=thiamine pyrophosphate;gbkey=regulatory;inference=COORDINATES: profile:INFERNAL:1.1.1;regulatory_class=riboswitch	0.128813	0.515749	1	0.703748	0.589424	0.511132	0.470918	0.518121	0.423928	0.305855	0.312038	0.262642	0.230273	0.252827	0.233492	0.264494	0.191913	0.203427	0.154987	0.15774	0.769417
F27	ncRNA	684657	684797	+	name=F27	0.128787	0.513989	1	0.701233	0.591129	0.511132	0.475287	0.51374	0.423498	0.305749	0.312608	0.262141	0.233118	0.252782	0.231755	0.266132	0.192833	0.203979	0.154011	0.155715	0.771921
SP_RS03520	CDS	685000	685560	+	ID=cds-WP_000915284.1;Parent=gene-SP_RS03520;Dbxref=Genbank:WP_000915284.1;Name=WP_000915284.1;gbkey=CDS;inference=COORDINATES: similar to AA sequence:RefSeq:WP_000915269.1;locus_tag=SP_RS03520;product=cobalt ABC transporter permease;protein_id=WP_000915284.1;transl_table=11	0.00494553	0.0414802	0.18387	0.19659	0.349462	0.467121	0.567078	0.285229	0.335887	0.66001	0.665318	0.522966	0.218678	0.603128	0.474822	0.474359	0.467625	0.357657	0.190985	0.238902	1
SP_RS03525	CDS	685561	686946	+	ID=cds-WP_000522098.1;Parent=gene-SP_RS03525;Dbxref=Genbank:WP_000522098.1;Name=WP_000522098.1;gbkey=CDS;inference=COORDINATES: similar to AA sequence:RefSeq:NP_358226.1;locus_tag=SP_RS03525;product=ABC transporter ATP-binding protein;protein_id=WP_000522098.1;transl_table=11	0.00609721	0.0674762	0.208792	0.454445	0.359036	0.6493	0.537796	0.732608	0.948992	0.863024	1	0.944893	0.645922	0.805545	0.341481	0.925972	0.524111	0.24497	0.23546	0.385702	0.890409
SP_RS03530	CDS	686948	687598	+	ID=cds-WP_000241388.1;Parent=gene-SP_RS03530;Dbxref=Genbank:WP_000241388.1;Name=WP_000241388.1;gbkey=CDS;inference=COORDINATES: similar to AA sequence:RefSeq:NP_358227.1;locus_tag=SP_RS03530;product=hypothetical protein;protein_id=WP_000241388.1;transl_table=11	0.00632871	0.051607	0.288959	0.157233	0.425906	0.263721	0.372144	0.730007	0.402964	0.742228	0.604387	1	0.408098	0.385906	0.202541	0.202343	0.453342	0.254271	0.0814668	0.291161	0.568748
SP_RS03535	CDS	687609	688301	+	ID=cds-WP_000397211.1;Parent=gene-SP_RS03535;Dbxref=Genbank:WP_000397211.1;Name=WP_000397211.1;gbkey=CDS;inference=COORDINATES: similar to AA sequence:RefSeq:NP_358228.1;locus_tag=SP_RS03535;product=thiaminase II;protein_id=WP_000397211.1;transl_table=11	0.00635854	0.0666646	0.165898	0.342277	0.240701	0.309124	0.350529	0.488964	0.674772	0.810012	0.818447	0.811499	0.585744	0.581588	0.66136	0.60989	0.546574	0.894142	0.286478	0.365667	1
SP_RS03540	CDS	688306	688830	+	ID=cds-WP_001225550.1;Parent=gene-SP_RS03540;Dbxref=Genbank:WP_001225550.1;Name=WP_001225550.1;gbkey=CDS;inference=COORDINATES: similar to AA sequence:RefSeq:NP_358229.1;locus_tag=SP_RS03540;product=energy coupling factor transporter S component ThiW;protein_id=WP_001225550.1;transl_table=11	0.00556372	0.0777754	0.181451	0.161265	0.046803	0.257603	0.49074	0.213922	0.314894	0.495007	0.600634	0.777686	0.922547	0.791605	0.534175	0.266827	0.557961	0.335303	0.214858	0.191975	1
SP_RS03545	CDS	688830	689633	+	ID=cds-WP_001155185.1;Parent=gene-SP_RS03545;Dbxref=Genbank:WP_001155185.1;Name=WP_001155185.1;gbkey=CDS;inference=COORDINATES: similar to AA sequence:RefSeq:NP_358230.1;locus_tag=SP_RS03545;product=hydroxyethylthiazole kinase;protein_id=WP_001155185.1;transl_table=11	0.00875302	0.0280405	0.171278	0.326195	0.294528	0.658563	0.466445	0.58896	0.696657	1	0.863163	0.678233	0.624899	0.667167	0.700317	0.384799	0.532951	0.351673	0.197179	0.176179	0.835779
SP_RS03550	CDS	689626	690258	+	ID=cds-WP_001078223.1;Parent=gene-SP_RS03550;Dbxref=Genbank:WP_001078223.1;Name=WP_001078223.1;gbkey=CDS;inference=COORDINATES: similar to AA sequence:RefSeq:NP_358231.1;locus_tag=SP_RS03550;product=thiamine phosphate synthase;protein_id=WP_001078223.1;transl_table=11	0.00741829	0.081479	0.362901	0.447594	0.508147	0.559368	0.49074	0.580645	0.584802	0.475721	0.594034	0.618285	0.380734	0.323104	0.406991	0.559066	0.501026	0.383204	0.122776	0.255967	1
SP_RS03555	CDS	690468	691259	-	ID=cds-WP_000221747.1;Parent=gene-SP_RS03555;Dbxref=Genbank:WP_000221747.1;Name=WP_000221747.1;gbkey=CDS;inference=COORDINATES: similar to AA sequence:RefSeq:NP_358232.1;locus_tag=SP_RS03555;product=bifunctional hydroxymethylpyrimidine kinase/phosphomethylpyrimidine kinase;protein_id=WP_000221747.1;transl_table=11	0.0139423	0.115691	0.602538	1	0.990145	0.796053	0.666635	0.615205	0.509297	0.404607	0.390541	0.291238	0.21976	0.200792	0.129488	0.186483	0.129483	0.139337	0.0798159	0.0870288	0.27625
id-6965	riboswitch	691343	691441	-	ID=id-6965;Dbxref=RFAM:RF00059;Note=TPP riboswitch;bound_moiety=thiamine pyrophosphate;gbkey=regulatory;inference=COORDINATES: profile:INFERNAL:1.1.1;regulatory_class=riboswitch	0.0668184	0.406213	0.904591	1	0.916886	0.869075	0.562414	0.593761	0.507494	0.393245	0.329287	0.273678	0.201912	0.243006	0.12754	0.16564	0.0913504	0.11208	0.0718196	0.0870886	0.313374
SP_RS03560	CDS	691625	692020	+	ID=cds-WP_001167211.1;Parent=gene-SP_RS03560;Dbxref=Genbank:WP_001167211.1;Name=WP_001167211.1;gbkey=CDS;inference=COORDINATES: similar to AA sequence:RefSeq:YP_003446536.1;locus_tag=SP_RS03560;product=CopY/TcrY family copper transport repressor;protein_id=WP_001167211.1;transl_table=11	0.0193939	0.108443	0.417449	0.493877	0.428256	0.633055	0.384888	0.419449	0.617429	1	0.857605	0.459665	0.562765	0.532164	0.418955	0.697576	0.29174	0.292199	0.14979	0.368051	0.718943
SP_RS03565	CDS	692031	692402	+	ID=cds-WP_000935064.1;Parent=gene-SP_RS03565;Dbxref=Genbank:WP_000935064.1;Name=WP_000935064.1;gbkey=CDS;inference=COORDINATES: similar to AA sequence:RefSeq:NP_358234.1;locus_tag=SP_RS03565;product=cupredoxin domain-containing protein;protein_id=WP_000935064.1;transl_table=11	0.0159779	0.0717926	0.245656	0.482024	0.417627	0.491428	0.427825	0.526577	0.436007	0.650779	0.753459	0.603422	0.693881	0.556733	0.438298	0.985207	0.441464	0.481461	0.440735	0.118138	1
SP_RS03570	CDS	692412	694655	+	ID=cds-WP_000136310.1;Parent=gene-SP_RS03570;Dbxref=Genbank:WP_000136310.1;Name=WP_000136310.1;gbkey=CDS;inference=COORDINATES: similar to AA sequence:RefSeq:YP_003446534.1;locus_tag=SP_RS03570;product=heavy metal translocating P-type ATPase;protein_id=WP_000136310.1;transl_table=11	0.0128248	0.0834877	0.305083	0.387349	0.428367	0.394701	0.410336	0.580127	0.603101	0.713909	0.920921	0.788575	0.757496	0.644018	0.48287	0.711538	0.389087	0.636508	0.291333	0.260305	1
SP_RS03575	CDS	694862	696637	+	ID=cds-WP_000191798.1;Parent=gene-SP_RS03575;Dbxref=Genbank:WP_000191798.1;Name=WP_000191798.1;gbkey=CDS;inference=COORDINATES: similar to AA sequence:RefSeq:NP_358236.1;locus_tag=SP_RS03575;product=pyruvate oxidase;protein_id=WP_000191798.1;transl_table=11	0.0161287	0.0929221	0.335429	0.490571	0.525509	0.596719	0.580625	0.670602	0.66961	0.702675	0.71846	0.636235	0.512926	0.526961	0.54485	0.608935	0.450034	0.443423	0.312392	0.312263	1
SP_RS03580	CDS	696748	697095	+	ID=cds-WP_001052657.1;Parent=gene-SP_RS03580;Dbxref=Genbank:WP_001052657.1;Name=WP_001052657.1;gbkey=CDS;inference=COORDINATES: similar to AA sequence:RefSeq:NP_358237.1;locus_tag=SP_RS03580;product=lactoylglutathione lyase;protein_id=WP_001052657.1;transl_table=11	0.0246663	0.138568	0.529494	0.678675	0.640144	0.657624	0.632401	0.771818	0.792313	0.727157	0.683753	0.620202	0.537198	0.496121	0.574382	0.527916	0.414565	0.445962	0.299984	0.327739	1
SP_RS11930	CDS	697212	698113	-	ID=cds-SP_RS11930;Parent=gene-SP_RS11930;Note=frameshifted%3B incomplete%3B partial in the middle of a contig%3B missing start;end_range=698113,.;gbkey=CDS;inference=COORDINATES: similar to AA sequence:RefSeq:WP_076611577.1;locus_tag=SP_RS11930;partial=true;product=IS630 family transposase;pseudo=true;transl_table=11	0.014967	0.109753	0.604069	0.796906	0.608904	0.636587	0.564476	0.810376	0.768961	0.896655	1	0.706188	0.467111	0.800924	0.371635	0.556909	0.323856	0.217725	0.229204	0.222601	0.956612
SP_RS03600	CDS	698523	698819	+	ID=cds-WP_000380706.1;Parent=gene-SP_RS03600;Dbxref=Genbank:WP_000380706.1;Name=WP_000380706.1;gbkey=CDS;inference=COORDINATES: similar to AA sequence:RefSeq:WP_000380708.1;locus_tag=SP_RS03600;product=glycosyl hydrolase family protein;protein_id=WP_000380706.1;transl_table=11	0	0.0584498	0.392728	0.581732	0.337665	0.696939	0.295041	0.86814	0.851936	0.973985	1	0.609858	0.647092	0.407936	0.321155	0.481262	0.575066	0.20159	0.387529	0.115418	0.901824
SP_RS03605	CDS	698940	699884	+	ID=cds-WP_001294282.1;Parent=gene-SP_RS03605;Dbxref=Genbank:WP_001294282.1;Name=WP_001294282.1;gbkey=CDS;inference=COORDINATES: similar to AA sequence:RefSeq:YP_003446529.1;locus_tag=SP_RS03605;product=mannose-6-phosphate isomerase%2C class I;protein_id=WP_001294282.1;transl_table=11	0.0186471	0.132423	0.561361	0.950311	1	0.851749	0.658951	0.834168	0.725575	0.646795	0.671516	0.597131	0.4889	0.437325	0.338553	0.470073	0.375035	0.295354	0.2585	0.243343	0.644529
SP_RS03610	CDS	699924	701271	-	ID=cds-SP_RS03610;Parent=gene-SP_RS03610;Note=frameshifted;gbkey=CDS;inference=COORDINATES: similar to AA sequence:RefSeq:YP_003446528.1;locus_tag=SP_RS03610;product=sodium-dependent transporter;pseudo=true;transl_table=11	0.00781928	0.0399387	0.24128	0.465739	0.665362	0.72686	0.716215	0.936631	1	0.919473	0.941535	0.720114	0.631654	0.342316	0.461989	0.394231	0.275749	0.277909	0.240022	0.235213	0.918919
SP_RS03620	CDS	701499	702239	+	ID=cds-WP_000274791.1;Parent=gene-SP_RS03620;Dbxref=Genbank:WP_000274791.1;Name=WP_000274791.1;gbkey=CDS;inference=COORDINATES: similar to AA sequence:RefSeq:WP_000274772.1;locus_tag=SP_RS03620;product=MerR family transcriptional regulator;protein_id=WP_000274791.1;transl_table=11	0.0117241	0.116711	0.389313	0.538426	0.425883	0.434268	0.399543	0.440541	0.761585	1	0.960328	0.783763	0.549828	0.844886	0.341103	0.374847	0.259584	0.214111	0.0960399	0.09807	0.59865
SP_RS03625	CDS	702268	702723	-	ID=cds-WP_001808641.1;Parent=gene-SP_RS03625;Dbxref=Genbank:WP_001808641.1;Name=WP_001808641.1;gbkey=CDS;inference=COORDINATES: similar to AA sequence:RefSeq:NP_358244.1;locus_tag=SP_RS03625;product=8-oxo-dGTP diphosphatase;protein_id=WP_001808641.1;transl_table=11	0.0136286	0.137181	0.445535	0.686311	0.791881	0.969187	0.88897	0.927217	0.938778	1	0.9708	0.813867	0.62472	0.597147	0.540631	0.590983	0.41739	0.378701	0.271031	0.27314	0.858073
SP_RS03630	CDS	702743	703918	-	ID=cds-WP_000680053.1;Parent=gene-SP_RS03630;Dbxref=Genbank:WP_000680053.1;Name=WP_000680053.1;gbkey=CDS;inference=COORDINATES: similar to AA sequence:RefSeq:WP_012677051.1;locus_tag=SP_RS03630;product=NAD(P)/FAD-dependent oxidoreductase;protein_id=WP_000680053.1;transl_table=11	0.0160284	0.0886754	0.279089	0.454238	0.634178	0.830175	0.650572	0.92286	0.815302	1	0.937372	0.836073	0.636659	0.490341	0.511227	0.536786	0.453036	0.34382	0.264379	0.198726	0.633551
SP_RS03635	CDS	703977	704822	-	ID=cds-WP_000219939.1;Parent=gene-SP_RS03635;Dbxref=Genbank:WP_000219939.1;Name=WP_000219939.1;gbkey=CDS;inference=COORDINATES: similar to AA sequence:RefSeq:NP_358246.1;locus_tag=SP_RS03635;product=DegV family protein;protein_id=WP_000219939.1;transl_table=11	0.0188754	0.130353	0.553432	1	0.971933	0.801114	0.729998	0.734891	0.72152	0.630351	0.612405	0.515758	0.421556	0.431241	0.413841	0.502908	0.340644	0.376977	0.2458	0.266323	0.766784
SP_RS03640	CDS	704947	705504	+	ID=cds-WP_000004139.1;Parent=gene-SP_RS03640;Dbxref=Genbank:WP_000004139.1;Name=WP_000004139.1;gbkey=CDS;inference=COORDINATES: similar to AA sequence:RefSeq:NP_358247.1;locus_tag=SP_RS03640;product=TetR/AcrR family transcriptional regulator;protein_id=WP_000004139.1;transl_table=11	0.00837968	0.0825303	0.402479	0.719196	0.865122	0.878255	0.806311	0.834776	0.970099	0.92423	0.607306	1	0.736843	0.510969	0.621688	0.401876	0.327414	0.13773	0.176511	0.289139	0.308072
SP_RS03645	CDS	705523	705990	+	ID=cds-WP_000136976.1;Parent=gene-SP_RS03645;Dbxref=Genbank:WP_000136976.1;Name=WP_000136976.1;gbkey=CDS;inference=COORDINATES: similar to AA sequence:RefSeq:NP_358248.1;locus_tag=SP_RS03645;product=deoxycytidylate deaminase;protein_id=WP_000136976.1;transl_table=11	0.0180023	0.143633	0.584898	1	0.947207	0.802065	0.681586	0.822779	0.684867	0.717046	0.863129	0.817446	0.506895	0.372814	0.342421	0.390956	0.291974	0.163763	0.104937	0.152362	0.503665
SP_RS03650	CDS	706079	706708	+	ID=cds-WP_000515972.1;Parent=gene-SP_RS03650;Dbxref=Genbank:WP_000515972.1;Name=WP_000515972.1;gbkey=CDS;inference=COORDINATES: similar to AA sequence:RefSeq:WP_002883819.1;locus_tag=SP_RS03650;product=uracil phosphoribosyltransferase;protein_id=WP_000515972.1;transl_table=11	0.00934204	0.0680127	0.282385	0.439145	0.403421	0.445613	0.324523	0.362439	0.506119	0.988931	1	0.859104	0.684751	0.587089	0.524854	0.482493	0.332811	0.280178	0.15065	0.159907	0.41022
SP_RS03655	CDS	706882	707472	+	ID=cds-WP_000613477.1;Parent=gene-SP_RS03655;Dbxref=Genbank:WP_000613477.1;Name=WP_000613477.1;Note=hydrolyzes proteins to small peptides%3B with the ATPase subunits ClpA or ClpX%2C ClpP degrades specific substrates;gbkey=CDS;inference=COORDINATES: similar to AA sequence:RefSeq:NP_358250.1;locus_tag=SP_RS03655;product=ATP-dependent Clp protease proteolytic subunit;protein_id=WP_000613477.1;transl…	0.0132694	0.0879359	0.469343	0.790318	0.811302	0.981414	0.742431	0.826825	0.872062	1	0.973386	0.891161	0.644785	0.684904	0.680611	0.679286	0.479204	0.451278	0.306184	0.293522	0.854474
SP_RS03660	CDS	707551	707799	+	ID=cds-WP_000462126.1;Parent=gene-SP_RS03660;Dbxref=Genbank:WP_000462126.1;Name=WP_000462126.1;gbkey=CDS;inference=COORDINATES: similar to AA sequence:RefSeq:NP_358251.1;locus_tag=SP_RS03660;product=DUF2129 domain-containing protein;protein_id=WP_000462126.1;transl_table=11	0.0172525	0.119226	0.420089	0.634884	0.713651	1	0.838095	0.942652	0.867241	0.895482	0.896778	0.763896	0.526973	0.324302	0.286448	0.323495	0.25646	0.265797	0.145273	0.129801	0.603274
SP_RS03665	CDS	707900	709060	+	ID=cds-WP_000726149.1;Parent=gene-SP_RS03665;Dbxref=Genbank:WP_000726149.1;Name=WP_000726149.1;gbkey=CDS;inference=COORDINATES: similar to AA sequence:RefSeq:NP_358253.1;locus_tag=SP_RS03665;product=ABC transporter substrate-binding protein;protein_id=WP_000726149.1;transl_table=11	0.0132675	0.0894392	0.40326	0.679154	0.82636	1	0.890153	0.938482	0.900792	0.836281	0.813412	0.635021	0.567246	0.501503	0.498894	0.499537	0.384881	0.366415	0.242985	0.227677	0.806883
F28	ncRNA	709065	709122	+	name=F28	0.022681	0.0813101	0.302873	0.50211	0.73644	0.985953	1	0.938169	0.903919	0.789414	0.763834	0.539224	0.637534	0.781494	0.511126	0.538995	0.483039	0.51096	0.296959	0.217708	0.943561
SP_RS03670	CDS	709328	710197	+	ID=cds-WP_000941421.1;Parent=gene-SP_RS03670;Dbxref=Genbank:WP_000941421.1;Name=WP_000941421.1;gbkey=CDS;inference=COORDINATES: similar to AA sequence:RefSeq:YP_003446516.1;locus_tag=SP_RS03670;product=branched-chain amino acid ABC transporter permease;protein_id=WP_000941421.1;transl_table=11	0.00871754	0.0594667	0.203389	0.310296	0.324712	0.420316	0.434365	0.485857	0.542613	0.615264	0.676595	0.680069	0.521213	0.516237	0.458727	0.502499	0.331444	0.449597	0.213644	0.202459	1
SP_RS03675	CDS	710201	711157	+	ID=cds-WP_000662293.1;Parent=gene-SP_RS03675;Dbxref=Genbank:WP_000662293.1;Name=WP_000662293.1;gbkey=CDS;inference=COORDINATES: similar to AA sequence:RefSeq:NP_358255.1;locus_tag=SP_RS03675;product=branched-chain amino acid ABC transporter permease;protein_id=WP_000662293.1;transl_table=11	0.0107206	0.0679071	0.199479	0.280617	0.303163	0.422802	0.47491	0.68179	0.692766	0.696785	0.86086	0.842911	0.648097	0.525305	0.500861	0.64727	0.460768	0.438418	0.292022	0.290646	1
SP_RS03680	CDS	711157	711921	+	ID=cds-WP_001186003.1;Parent=gene-SP_RS03680;Dbxref=Genbank:WP_001186003.1;Name=WP_001186003.1;gbkey=CDS;inference=COORDINATES: similar to AA sequence:RefSeq:WP_002913097.1;locus_tag=SP_RS03680;product=ABC transporter ATP-binding protein;protein_id=WP_001186003.1;transl_table=11	0.00761098	0.053197	0.139505	0.21901	0.280818	0.350608	0.333533	0.544529	0.584802	0.663906	0.720041	0.642876	0.45262	0.475844	0.45324	0.443556	0.310554	0.371591	0.208347	0.176185	1
SP_RS03685	CDS	711921	712631	+	ID=cds-WP_000062224.1;Parent=gene-SP_RS03685;Dbxref=Genbank:WP_000062224.1;Name=WP_000062224.1;gbkey=CDS;inference=COORDINATES: similar to AA sequence:RefSeq:WP_000062217.1;locus_tag=SP_RS03685;product=ABC transporter ATP-binding protein;protein_id=WP_000062224.1;transl_table=11	0.014165	0.107755	0.415171	0.568079	0.535442	0.6174	0.604506	0.702509	0.91358	0.964459	0.946869	0.932834	0.666495	0.696203	0.656544	0.620766	0.485469	0.445231	0.238142	0.267554	1
SP_RS03690	CDS	712939	713595	+	ID=cds-WP_000268636.1;Parent=gene-SP_RS03690;Dbxref=Genbank:WP_000268636.1;Name=WP_000268636.1;gbkey=CDS;inference=COORDINATES: similar to AA sequence:RefSeq:NP_358258.1;locus_tag=SP_RS03690;product=CBS domain-containing protein;protein_id=WP_000268636.1;transl_table=11	0.0146246	0.110367	0.64078	0.947845	0.952107	0.797835	0.719752	0.739559	0.782736	0.894871	0.847489	0.826956	0.521312	0.607436	0.508738	0.426923	0.400821	0.319336	0.245552	0.2194	1
SP_RS11940	CDS	713703	713777	+	ID=cds-WP_050234389.1;Parent=gene-SP_RS11940;Dbxref=Genbank:WP_050234389.1;Name=WP_050234389.1;gbkey=CDS;inference=COORDINATES: similar to AA sequence:RefSeq:WP_009013913.1;locus_tag=SP_RS11940;product=hypothetical protein;protein_id=WP_050234389.1;transl_table=11	0.0132645	0.0563142	0.191304	0.258757	0.224406	0.372587	0.318494	0.422177	0.571396	0.987035	0.981577	0.822247	0.754873	0.946631	0.900905	0.965996	0.717907	0.615833	0.356674	0.35937	1
SP_RS03695	CDS	713821	714798	+	ID=cds-WP_000138580.1;Parent=gene-SP_RS03695;Dbxref=Genbank:WP_000138580.1;Name=WP_000138580.1;gbkey=CDS;inference=COORDINATES: similar to AA sequence:RefSeq:WP_001859336.1;locus_tag=SP_RS03695;product=peptide chain release factor 2;protein_id=WP_000138580.1;transl_table=11	0.0111025	0.0720879	0.302629	0.429627	0.462613	0.53282	0.514738	0.607504	0.634449	0.971482	0.996186	0.938193	0.784172	0.814588	0.813844	0.810177	0.556996	0.537929	0.338529	0.329346	1
SP_RS03700	CDS	714816	715508	+	ID=cds-WP_000022268.1;Parent=gene-SP_RS03700;Dbxref=Genbank:WP_000022268.1;Name=WP_000022268.1;gbkey=CDS;inference=COORDINATES: similar to AA sequence:RefSeq:NP_358260.1;locus_tag=SP_RS03700;product=cell division ATP-binding protein FtsE;protein_id=WP_000022268.1;transl_table=11	0.0144841	0.1005	0.341169	0.44364	0.570712	0.71482	0.667328	0.711184	0.766934	0.975446	1	0.891042	0.703195	0.749159	0.72567	0.765398	0.586283	0.560761	0.402355	0.350152	0.968125
SP_RS03705	CDS	715501	716427	+	ID=cds-WP_000625536.1;Parent=gene-SP_RS03705;Dbxref=Genbank:WP_000625536.1;Name=WP_000625536.1;gbkey=CDS;inference=COORDINATES: similar to AA sequence:RefSeq:YP_003446508.1;locus_tag=SP_RS03705;product=ABC transporter permease;protein_id=WP_000625536.1;transl_table=11	0.0164329	0.127375	0.462387	0.667391	0.723288	0.788928	0.756965	0.890503	0.8661	0.906198	0.933578	0.837424	0.648767	0.620033	0.60469	0.630477	0.475081	0.476175	0.353305	0.318917	1
F58	ncRNA	716444	716473	+	name=F58	0.0149752	0.0998238	0.366293	0.356549	0.440911	0.450686	0.547305	0.483823	0.523842	0.575336	0.601066	0.525831	0.513484	0.422753	0.439322	0.61179	0.429086	0.409467	0.230253	0.258359	1
SP_RS03710	CDS	716713	718893	+	ID=cds-WP_000974062.1;Parent=gene-SP_RS03710;Dbxref=Genbank:WP_000974062.1;Name=WP_000974062.1;Note=phosphoenolpyruvate-dependent sugar phosphotransferase system%3B catalyzes the phosphorylation of incoming sugar substrates concomitant with their translocation across the cell membrane%3B IIB is phosphorylated by IIA and then transfers the phosphoryl group to the sugar%3B IIC forms the translocati…	0.0115143	0.0774573	0.243122	0.379913	0.502486	0.555665	0.625217	0.628642	0.588252	0.643813	0.645136	0.542659	0.479196	0.485647	0.423844	0.453988	0.38534	0.309933	0.244297	0.290514	1
SP_RS03715	CDS	718945	719760	+	ID=cds-WP_000670839.1;Parent=gene-SP_RS03715;Dbxref=Genbank:WP_000670839.1;Name=WP_000670839.1;gbkey=CDS;inference=COORDINATES: similar to AA sequence:RefSeq:NP_358263.1;locus_tag=SP_RS03715;product=hydrolase;protein_id=WP_000670839.1;transl_table=11	0.00647415	0.0546784	0.176832	0.304938	0.398251	0.367202	0.386644	0.552308	0.549632	0.644737	0.540991	0.629526	0.447295	0.46057	0.45324	0.43986	0.359414	0.357657	0.270851	0.214081	1
SP_RS03720	CDS	719900	721243	+	ID=cds-WP_000011009.1;Parent=gene-SP_RS03720;Dbxref=Genbank:WP_000011009.1;Name=WP_000011009.1;gbkey=CDS;inference=COORDINATES: similar to AA sequence:RefSeq:NP_358264.1;locus_tag=SP_RS03720;product=DEAD/DEAH box helicase;protein_id=WP_000011009.1;transl_table=11	0.0181749	0.0859033	0.31781	0.545111	0.774564	1	0.825272	0.924102	0.86998	0.799607	0.747036	0.642495	0.500883	0.494151	0.447947	0.518467	0.410446	0.341466	0.262958	0.26744	0.871441
SP_RS03725	CDS	721458	722648	+	ID=cds-WP_000003934.1;Parent=gene-SP_RS03725;Dbxref=Genbank:WP_000003934.1;Name=WP_000003934.1;gbkey=CDS;inference=COORDINATES: similar to AA sequence:RefSeq:NP_358265.1;locus_tag=SP_RS03725;product=methionine adenosyltransferase;protein_id=WP_000003934.1;transl_table=11	0.00900124	0.0675574	0.320261	0.632314	0.924358	1	0.840817	0.882154	0.887189	0.876874	0.918914	0.725778	0.606745	0.560009	0.44566	0.47788	0.309781	0.280242	0.16739	0.198271	0.587663
SP_RS11945	CDS	722939	723067	+	ID=cds-WP_001809373.1;Parent=gene-SP_RS11945;Dbxref=Genbank:WP_001809373.1;Name=WP_001809373.1;gbkey=CDS;inference=COORDINATES: similar to AA sequence:RefSeq:WP_001809373.1;locus_tag=SP_RS11945;product=hypothetical protein;protein_id=WP_001809373.1;transl_table=11	0.00646465	0.0564809	0.237187	0.220839	0.305897	0.314283	0.463292	0.885502	0.720334	1	0.885789	0.854506	0.714622	0.197098	0.698258	0.465051	0.208386	0.194799	0.24965	0.223061	0.980377
SP_RS03730	CDS	723201	724136	+	ID=cds-WP_000255160.1;Parent=gene-SP_RS03730;Dbxref=Genbank:WP_000255160.1;Name=WP_000255160.1;gbkey=CDS;inference=COORDINATES: similar to AA sequence:RefSeq:NP_358266.1;locus_tag=SP_RS03730;product=dihydroorotate oxidase;protein_id=WP_000255160.1;transl_table=11	0.00816482	0.0749904	0.286857	0.451803	0.556425	0.721705	0.636098	0.750131	0.768353	1	0.99477	0.866097	0.625642	0.596618	0.498851	0.556614	0.414724	0.355829	0.207164	0.19325	0.725418
SP_RS03735	CDS	724170	725207	+	ID=cds-WP_000879642.1;Parent=gene-SP_RS03735;Dbxref=Genbank:WP_000879642.1;Name=WP_000879642.1;gbkey=CDS;inference=COORDINATES: similar to AA sequence:RefSeq:NP_358267.1;locus_tag=SP_RS03735;product=DNA polymerase III subunit delta;protein_id=WP_000879642.1;transl_table=11	0.00948927	0.0748731	0.327468	0.626168	0.778762	0.972209	0.817117	0.936537	0.902013	1	0.992807	0.823128	0.663232	0.583114	0.519097	0.522119	0.394408	0.374604	0.208083	0.228436	0.743704
SP_RS03740	CDS	725380	725985	+	ID=cds-WP_000974746.1;Parent=gene-SP_RS03740;Dbxref=Genbank:WP_000974746.1;Name=WP_000974746.1;gbkey=CDS;inference=COORDINATES: similar to AA sequence:RefSeq:NP_358268.1;locus_tag=SP_RS03740;product=superoxide dismutase [Mn];protein_id=WP_000974746.1;transl_table=11	0.00878943	0.0628543	0.303055	0.413806	0.376102	0.358733	0.360369	0.440994	0.605293	1	0.986418	0.811122	0.62902	0.61547	0.549577	0.572594	0.41416	0.385796	0.264871	0.236662	0.628943
SP_RS03745	CDS	726141	726653	+	ID=cds-WP_001224350.1;Parent=gene-SP_RS03745;Dbxref=Genbank:WP_001224350.1;Name=WP_001224350.1;gbkey=CDS;inference=COORDINATES: similar to AA sequence:RefSeq:NP_358269.1;locus_tag=SP_RS03745;product=DUF1027 domain-containing protein;protein_id=WP_001224350.1;transl_table=11	0.0106583	0.0744964	0.238454	0.276274	0.290497	0.48559	0.416778	0.516356	0.701261	1	0.994847	0.895174	0.736377	0.805892	0.72996	0.671317	0.500844	0.505302	0.252448	0.296662	0.95784
SP_RS03750	CDS	726674	727759	+	ID=cds-WP_000804659.1;Parent=gene-SP_RS03750;Dbxref=Genbank:WP_000804659.1;Name=WP_000804659.1;Note=23S rRNA m2A2503 methyltransferase%3B methylates the C2 position of the A2530 nucleotide in 23S rRNA%3B may be involved in antibiotic resistance;gbkey=CDS;inference=COORDINATES: similar to AA sequence:RefSeq:YP_003445934.1;locus_tag=SP_RS03750;product=23S rRNA (adenine(2503)-C(2))-methyltransferase…	0.0209768	0.211475	0.862345	0.936428	0.820006	0.765793	0.719829	0.882086	0.882729	0.947582	1	0.805673	0.646535	0.516064	0.545576	0.579834	0.423505	0.386178	0.221778	0.22736	0.835274
SP_RS03755	CDS	727759	728241	+	ID=cds-WP_000976707.1;Parent=gene-SP_RS03755;Dbxref=Genbank:WP_000976707.1;Name=WP_000976707.1;gbkey=CDS;inference=COORDINATES: similar to AA sequence:RefSeq:WP_000976721.1;locus_tag=SP_RS03755;product=VanZ family protein;protein_id=WP_000976707.1;transl_table=11	0.0439447	0.170197	0.463456	0.564796	0.602515	0.742521	0.677475	0.995687	0.930669	0.919746	1	0.790792	0.71237	0.620605	0.479449	0.478981	0.388374	0.384071	0.249781	0.301948	0.827028
SP_RS03760	CDS	728243	729784	+	ID=cds-WP_000025400.1;Parent=gene-SP_RS03760;Dbxref=Genbank:WP_000025400.1;Name=WP_000025400.1;gbkey=CDS;inference=COORDINATES: similar to AA sequence:RefSeq:NP_358272.1;locus_tag=SP_RS03760;product=ABC-F family ATP-binding cassette domain-containing protein;protein_id=WP_000025400.1;transl_table=11	0.0231593	0.120984	0.419372	0.554189	0.667796	0.74726	0.799057	0.903074	0.986319	1	0.988573	0.826933	0.702274	0.66542	0.584753	0.622988	0.46902	0.4257	0.278695	0.258823	0.953672
SP_RS03765	CDS	729840	730643	-	ID=cds-WP_000731916.1;Parent=gene-SP_RS03765;Dbxref=Genbank:WP_000731916.1;Name=WP_000731916.1;gbkey=CDS;inference=COORDINATES: similar to AA sequence:RefSeq:NP_358273.1;locus_tag=SP_RS03765;product=peptidylprolyl isomerase;protein_id=WP_000731916.1;transl_table=11	0.0217056	0.131749	0.653492	1	0.88845	0.750561	0.714582	0.770876	0.761337	0.637559	0.644627	0.563053	0.432524	0.473689	0.365607	0.441953	0.310965	0.300635	0.214702	0.18001	0.651922
SpF11_sRNA	ncRNA	731221	731289	+	name=SpF11_sRNA	0.0183165	0.0320058	0.179208	0.113766	0.462245	0.381629	0.201948	0.264097	0.194376	1	0.684473	0.500918	0.506191	0.558443	0	0	0	0	0	0	0.617275
SP_RS03780	CDS	731798	732070	+	ID=cds-WP_000268761.1;Parent=gene-SP_RS03780;Dbxref=Genbank:WP_000268761.1;Name=WP_000268761.1;gbkey=CDS;inference=COORDINATES: similar to AA sequence:RefSeq:WP_002884675.1;locus_tag=SP_RS03780;product=30S ribosomal protein S16;protein_id=WP_000268761.1;transl_table=11	0.0130307	0.114599	0.701249	1	0.765879	0.645746	0.606605	0.76596	0.852419	0.974856	0.884049	0.687929	0.414677	0.370802	0.292341	0.244923	0.206674	0.163937	0.0857333	0.0965856	0.322924
SP_RS03785	CDS	732090	732329	+	ID=cds-WP_000379621.1;Parent=gene-SP_RS03785;Dbxref=Genbank:WP_000379621.1;Name=WP_000379621.1;gbkey=CDS;inference=COORDINATES: similar to AA sequence:RefSeq:WP_003104111.1;locus_tag=SP_RS03785;product=KH domain-containing protein;protein_id=WP_000379621.1;transl_table=11	0.00715874	0.0647156	0.454299	0.712673	0.621572	0.647036	0.560483	0.724618	0.826576	1	0.933109	0.706923	0.577622	0.494597	0.373998	0.346479	0.260141	0.191246	0.137803	0.124035	0.417126
SP_RS11950	CDS	732559	732802	+	ID=cds-SP_RS11950;Parent=gene-SP_RS11950;Note=frameshifted;gbkey=CDS;inference=COORDINATES: similar to AA sequence:RefSeq:WP_000779614.1;locus_tag=SP_RS11950;product=nucleotide pyrophosphohydrolase;pseudo=true;transl_table=11	0.0148793	0.0519996	0.232926	0.258768	0.337953	0.289347	0.721826	0.686523	0.442121	0.974815	0.593098	0.976604	0.411202	0.725839	1	0.142718	0	0.358687	0.229842	0.205363	0.401153
SP_RS03790	CDS	732906	733694	+	ID=cds-WP_000819196.1;Parent=gene-SP_RS03790;Dbxref=Genbank:WP_000819196.1;Name=WP_000819196.1;gbkey=CDS;inference=COORDINATES: similar to AA sequence:RefSeq:YP_003445944.1;locus_tag=SP_RS03790;product=alpha/beta hydrolase;protein_id=WP_000819196.1;transl_table=11	0.00872504	0.0507358	0.251863	0.358594	0.375172	0.529507	0.492913	0.566284	0.6489	0.943949	1	0.947872	0.722706	0.744545	0.538848	0.574056	0.385329	0.333166	0.219986	0.174994	0.597796
SP_RS03795	CDS	733725	734243	+	ID=cds-WP_001105907.1;Parent=gene-SP_RS03795;Dbxref=Genbank:WP_001105907.1;Name=WP_001105907.1;gbkey=CDS;inference=COORDINATES: similar to AA sequence:RefSeq:NP_358280.1;locus_tag=SP_RS03795;product=ribosome maturation factor RimM;protein_id=WP_001105907.1;transl_table=11	0.0105104	0.0596882	0.195518	0.300637	0.35686	0.495601	0.4742	0.594214	0.663351	0.906871	1	0.992161	0.749088	0.809548	0.634011	0.66987	0.451732	0.30004	0.232317	0.205188	0.647822
SP_RS03800	CDS	734233	734952	+	ID=cds-WP_000686921.1;Parent=gene-SP_RS03800;Dbxref=Genbank:WP_000686921.1;Name=WP_000686921.1;gbkey=CDS;inference=COORDINATES: similar to AA sequence:RefSeq:NP_358281.1;locus_tag=SP_RS03800;product=tRNA (guanosine(37)-N1)-methyltransferase TrmD;protein_id=WP_000686921.1;transl_table=11	0.010681	0.0618112	0.245525	0.364519	0.442732	0.504109	0.568555	0.601116	0.708118	0.95378	1	0.840713	0.717316	0.72133	0.565122	0.53703	0.348001	0.387606	0.212891	0.239753	0.685077
SP_RS03805	CDS	734964	735302	+	ID=cds-WP_001196049.1;Parent=gene-SP_RS03805;Dbxref=Genbank:WP_001196049.1;Name=WP_001196049.1;gbkey=CDS;inference=COORDINATES: similar to AA sequence:RefSeq:NP_358282.1;locus_tag=SP_RS03805;product=hypothetical protein;protein_id=WP_001196049.1;transl_table=11	0.0227742	0.272618	0.949457	1	0.825815	0.702604	0.64915	0.634621	0.630917	0.637538	0.627691	0.527983	0.441232	0.459004	0.306119	0.331114	0.236979	0.262945	0.148125	0.148892	0.533213
SP_RS03810	CDS	735333	735653	-	ID=cds-WP_001216108.1;Parent=gene-SP_RS03810;Dbxref=Genbank:WP_001216108.1;Name=WP_001216108.1;gbkey=CDS;inference=COORDINATES: similar to AA sequence:RefSeq:NP_358283.1;locus_tag=SP_RS03810;product=hypothetical protein;protein_id=WP_001216108.1;transl_table=11	0.0428912	0.279049	0.73636	0.794179	0.483347	0.397178	0.309315	0.373391	0.618337	0.805103	0.69892	0.595099	0.45475	0.31253	0.401441	0.465734	0.28985	0.162571	0.208347	0.13031	1
SP_RS03815	CDS	735727	735966	+	ID=cds-WP_001843933.1;Parent=gene-SP_RS03815;Dbxref=Genbank:WP_001843933.1;Name=WP_001843933.1;gbkey=CDS;inference=COORDINATES: similar to AA sequence:RefSeq:NP_358284.1;locus_tag=SP_RS03815;product=hypothetical protein;protein_id=WP_001843933.1;transl_table=11	0.0156642	0.170458	0.552938	0.771348	0.838028	1	0.896948	0.830431	0.905337	0.86253	0.883327	0.68254	0.63667	0.515818	0.518408	0.388427	0.293953	0.292866	0.159863	0.149047	0.533766
SP_RS03825	CDS	736172	736708	-	ID=cds-WP_000709032.1;Parent=gene-SP_RS03825;Dbxref=Genbank:WP_000709032.1;Name=WP_000709032.1;gbkey=CDS;inference=COORDINATES: similar to AA sequence:RefSeq:NP_358285.1;locus_tag=SP_RS03825;product=biotin transporter BioY;protein_id=WP_000709032.1;transl_table=11	0.0123369	0.108728	0.464498	0.745233	0.629804	0.645192	0.568401	0.685636	0.790967	0.970562	1	0.874922	0.686845	0.60995	0.605782	0.59166	0.462993	0.415803	0.252575	0.275234	0.871283
SP_RS03830	CDS	736905	738251	-	ID=cds-WP_001209570.1;Parent=gene-SP_RS03830;Dbxref=Genbank:WP_001209570.1;Name=WP_001209570.1;gbkey=CDS;inference=COORDINATES: similar to AA sequence:RefSeq:NP_358286.1;locus_tag=SP_RS03830;product=glutathione-disulfide reductase;protein_id=WP_001209570.1;transl_table=11	0.0139521	0.104625	0.432179	0.792903	1	0.91014	0.793429	0.79816	0.758885	0.644192	0.655066	0.532434	0.379333	0.468434	0.374205	0.487618	0.301041	0.285953	0.200686	0.235834	0.647228
SP_RS03835	CDS	738516	739715	+	ID=cds-WP_000728641.1;Parent=gene-SP_RS03835;Dbxref=Genbank:WP_000728641.1;Name=WP_000728641.1;gbkey=CDS;inference=COORDINATES: similar to AA sequence:RefSeq:NP_358287.1;locus_tag=SP_RS03835;product=efflux RND transporter periplasmic adaptor subunit;protein_id=WP_000728641.1;transl_table=11	0.0154879	0.108506	0.412822	0.472895	0.467573	0.510683	0.464408	0.517587	0.579097	0.72967	0.753667	0.724411	0.59403	0.569294	0.566313	0.558818	0.379491	0.462337	0.27949	0.284685	1
SP_RS03840	CDS	739699	740400	+	ID=cds-WP_000811482.1;Parent=gene-SP_RS03840;Dbxref=Genbank:WP_000811482.1;Name=WP_000811482.1;gbkey=CDS;inference=COORDINATES: similar to AA sequence:RefSeq:NP_358288.1;locus_tag=SP_RS03840;product=ABC transporter ATP-binding protein;protein_id=WP_000811482.1;transl_table=11	0.0113924	0.0643499	0.213853	0.294556	0.334307	0.436086	0.461529	0.546265	0.596049	0.700725	0.785445	0.722137	0.52717	0.557355	0.591408	0.628949	0.421318	0.415137	0.332519	0.182833	1
SP_RS03845	CDS	740402	741661	+	ID=cds-WP_001180425.1;Parent=gene-SP_RS03845;Dbxref=Genbank:WP_001180425.1;Name=WP_001180425.1;gbkey=CDS;inference=COORDINATES: similar to AA sequence:RefSeq:NP_358289.1;locus_tag=SP_RS03845;product=FtsX-like permease family protein;protein_id=WP_001180425.1;transl_table=11	0.0287789	0.270189	0.77114	0.93313	0.830914	0.946287	0.78877	0.944773	0.868761	0.894096	0.917471	0.768515	0.62121	0.627088	0.546371	0.575079	0.442001	0.401751	0.315518	0.329601	1
SP_RS03850	CDS	741785	743782	+	ID=cds-WP_001291370.1;Parent=gene-SP_RS03850;Dbxref=Genbank:WP_001291370.1;Name=WP_001291370.1;Note=methionine--tRNA ligase%3B MetRS%3B adds methionine to tRNA(Met) with cleavage of ATP to AMP and diphosphate%3B some MetRS enzymes form dimers depending on a C-terminal domain that is also found in other proteins such as Trbp111 in Aquifex aeolicus and the cold-shock protein CsaA from Bacillus subt…	0.0107149	0.0535919	0.214545	0.376889	0.450737	0.525263	0.50819	0.543787	0.5263	0.518356	0.511144	0.436753	0.344879	0.336744	0.333001	0.375633	0.290613	0.303594	0.222888	0.233774	1
F29	ncRNA	743793	743828	+	name=F29	0.0483468	0.118093	0.206478	0.204958	0.249347	0.282476	0.363825	0.276623	0.363756	0.392592	0.41901	0.256508	0.346397	0.350958	0.270158	0.312832	0.230881	0.184995	0.143239	0.225074	1
SP_RS03860	CDS	744245	744568	+	ID=cds-WP_010976470.1;Parent=gene-SP_RS03860;Dbxref=Genbank:WP_010976470.1;Name=WP_010976470.1;gbkey=CDS;inference=COORDINATES: similar to AA sequence:RefSeq:NP_358291.1;locus_tag=SP_RS03860;product=PadR family transcriptional regulator;protein_id=WP_010976470.1;transl_table=11	0.00238251	0.0134608	0.0334115	0.0700439	0.076661	0.1594	0.125212	0.261078	0.378407	0.869572	0.807228	0.941151	0.667204	1	0.873046	0.849342	0.607568	0.478614	0.231551	0.226072	0.615569
SP_RS03865	CDS	744572	745387	+	ID=cds-WP_000738406.1;Parent=gene-SP_RS03865;Dbxref=Genbank:WP_000738406.1;Name=WP_000738406.1;gbkey=CDS;inference=COORDINATES: similar to AA sequence:RefSeq:NP_358292.1;locus_tag=SP_RS03865;product=membrane protein;protein_id=WP_000738406.1;transl_table=11	0.016096	0.103419	0.282686	0.432185	0.369623	0.5638	0.465158	0.527587	0.581396	0.895144	1	0.951469	0.790186	0.859562	0.772691	0.714401	0.485548	0.421757	0.23937	0.220776	0.862517
SP_RS03870	CDS	745462	746388	+	ID=cds-WP_001269469.1;Parent=gene-SP_RS03870;Dbxref=Genbank:WP_001269469.1;Name=WP_001269469.1;gbkey=CDS;inference=COORDINATES: similar to AA sequence:RefSeq:YP_003445959.1;locus_tag=SP_RS03870;product=aldo/keto reductase family oxidoreductase;protein_id=WP_001269469.1;transl_table=11	0.011724	0.093548	0.390817	0.621218	0.625786	0.621131	0.519338	0.511618	0.499866	0.590359	0.56994	0.607205	0.57919	0.468162	0.552853	0.477676	0.379035	0.38767	0.216361	0.207637	1
SP_RS03875	CDS	746484	746720	+	ID=cds-WP_000141921.1;Parent=gene-SP_RS03875;Dbxref=Genbank:WP_000141921.1;Name=WP_000141921.1;gbkey=CDS;inference=COORDINATES: similar to AA sequence:RefSeq:YP_003445960.1;locus_tag=SP_RS03875;product=DUF2829 domain-containing protein;protein_id=WP_000141921.1;transl_table=11	0.0140273	0.091445	0.229618	0.38201	0.354001	0.457129	0.356902	0.53675	0.475203	0.752739	0.70564	0.821335	0.48457	0.559264	0.595686	0.582168	0.336226	0.487714	0.270851	0.297852	1
SP_RS03880	CDS	746713	747411	+	ID=cds-WP_000167117.1;Parent=gene-SP_RS03880;Dbxref=Genbank:WP_000167117.1;Name=WP_000167117.1;gbkey=CDS;inference=COORDINATES: similar to AA sequence:RefSeq:NP_358295.1;locus_tag=SP_RS03880;product=3-oxoacyl-ACP reductase;protein_id=WP_000167117.1;transl_table=11	0.0135384	0.0803679	0.303023	0.509138	0.381445	0.46111	0.445756	0.593633	0.551064	0.711011	0.776205	0.676249	0.599655	0.554124	0.596496	0.63149	0.45434	0.536485	0.243506	0.211172	1
SP_RS03885	CDS	747422	747922	+	ID=cds-WP_000403607.1;Parent=gene-SP_RS03885;Dbxref=Genbank:WP_000403607.1;Name=WP_000403607.1;gbkey=CDS;inference=COORDINATES: similar to AA sequence:RefSeq:WP_000403615.1;locus_tag=SP_RS03885;product=NUDIX domain-containing protein;protein_id=WP_000403607.1;transl_table=11	0.00761351	0.0422989	0.14707	0.257054	0.268501	0.412166	0.352989	0.512287	0.542777	0.715274	0.853533	0.740315	0.571871	0.535673	0.665376	0.533654	0.511814	0.411776	0.346789	0.289646	1
SP_RS03890	CDS	747900	748769	+	ID=cds-WP_001245833.1;Parent=gene-SP_RS03890;Dbxref=Genbank:WP_001245833.1;Name=WP_001245833.1;gbkey=CDS;inference=COORDINATES: similar to AA sequence:RefSeq:WP_001866471.1;locus_tag=SP_RS03890;product=hypothetical protein;protein_id=WP_001245833.1;transl_table=11	0.00961932	0.0558387	0.162707	0.188354	0.281847	0.337432	0.280423	0.399634	0.474071	0.593416	0.698625	0.665845	0.581238	0.576617	0.610486	0.734996	0.53256	0.422507	0.346292	0.286908	1
SP_RS03895	CDS	748744	749184	+	ID=cds-WP_000612882.1;Parent=gene-SP_RS03895;Dbxref=Genbank:WP_000612882.1;Name=WP_000612882.1;gbkey=CDS;inference=COORDINATES: similar to AA sequence:RefSeq:NP_358299.1;locus_tag=SP_RS03895;product=ASCH domain-containing protein;protein_id=WP_000612882.1;transl_table=11	0.00681681	0.0511496	0.215779	0.201737	0.169503	0.256211	0.238738	0.294865	0.468085	0.615415	0.74174	0.734735	0.565164	0.513474	0.558237	0.644231	0.542881	0.302075	0.270992	0.193704	1
SP_RS03900	CDS	749307	751853	+	ID=cds-WP_001149111.1;Parent=gene-SP_RS03900;Dbxref=Genbank:WP_001149111.1;Name=WP_001149111.1;gbkey=CDS;inference=COORDINATES: similar to AA sequence:RefSeq:NP_358300.1;locus_tag=SP_RS03900;product=aminopeptidase N;protein_id=WP_001149111.1;transl_table=11	0.00860396	0.0604748	0.214805	0.318764	0.359701	0.423883	0.443124	0.494532	0.488419	0.499934	0.535297	0.448333	0.412225	0.390284	0.373142	0.430949	0.338768	0.350574	0.271809	0.250536	1
SP_RS03905	CDS	751962	752636	+	ID=cds-WP_000590640.1;Parent=gene-SP_RS03905;Dbxref=Genbank:WP_000590640.1;Name=WP_000590640.1;gbkey=CDS;inference=COORDINATES: similar to AA sequence:RefSeq:YP_003445967.1;locus_tag=SP_RS03905;product=response regulator transcription factor;protein_id=WP_000590640.1;transl_table=11	0.0114817	0.0944991	0.461828	0.686269	0.646008	0.761974	0.747315	0.843743	0.878812	1	0.915472	0.829244	0.538807	0.549612	0.423372	0.448229	0.387393	0.277451	0.214202	0.187561	0.605644
SP_RS03910	CDS	752626	753960	+	ID=cds-WP_000491790.1;Parent=gene-SP_RS03910;Dbxref=Genbank:WP_000491790.1;Name=WP_000491790.1;gbkey=CDS;inference=COORDINATES: similar to AA sequence:RefSeq:NP_358302.1;locus_tag=SP_RS03910;product=HAMP domain-containing histidine kinase;protein_id=WP_000491790.1;transl_table=11	0.0127611	0.0748693	0.293707	0.526272	0.65121	0.912544	0.77502	0.857053	0.981232	1	0.922117	0.792674	0.59572	0.582841	0.528953	0.555496	0.41224	0.374029	0.239673	0.249075	0.838857
SP_RS03915	CDS	753994	754281	-	ID=cds-WP_001145225.1;Parent=gene-SP_RS03915;Dbxref=Genbank:WP_001145225.1;Name=WP_001145225.1;gbkey=CDS;inference=COORDINATES: similar to AA sequence:RefSeq:NP_358303.1;locus_tag=SP_RS03915;product=DUF3270 family protein;protein_id=WP_001145225.1;transl_table=11	0.0306156	0.315554	0.977694	1	0.752463	0.667589	0.658224	0.646568	0.584332	0.532305	0.543719	0.437515	0.332213	0.269046	0.236666	0.25047	0.196409	0.162801	0.159089	0.156904	0.681265
SP_RS03920	CDS	754421	755350	+	ID=cds-WP_000411859.1;Parent=gene-SP_RS03920;Dbxref=Genbank:WP_000411859.1;Name=WP_000411859.1;gbkey=CDS;inference=COORDINATES: similar to AA sequence:RefSeq:YP_003445970.1;locus_tag=SP_RS03920;product=U32 family peptidase;protein_id=WP_000411859.1;transl_table=11	0.00846746	0.0742567	0.385231	0.80269	1	0.875493	0.740443	0.70735	0.669998	0.604182	0.587359	0.486291	0.336382	0.348517	0.288348	0.324869	0.294554	0.213688	0.180869	0.160692	0.804352
SP_RS03925	CDS	755378	755566	+	ID=cds-WP_001192894.1;Parent=gene-SP_RS03925;Dbxref=Genbank:WP_001192894.1;Name=WP_001192894.1;gbkey=CDS;inference=COORDINATES: similar to AA sequence:RefSeq:WP_001192894.1;locus_tag=SP_RS03925;product=hypothetical protein;protein_id=WP_001192894.1;transl_table=11	0.0206813	0.0534215	0.237535	0.441211	0.78856	0.562044	0.822857	0.855688	0.620245	0.725465	0.817647	0.762317	0.621244	0.575713	0.474822	0.409674	0.444437	0.325142	0.15626	0.139618	1
SP_RS03930	CDS	755550	758000	+	ID=cds-WP_000848722.1;Parent=gene-SP_RS03930;Dbxref=Genbank:WP_000848722.1;Name=WP_000848722.1;gbkey=CDS;inference=COORDINATES: similar to AA sequence:RefSeq:NP_358305.1;locus_tag=SP_RS03930;product=bifunctional DnaQ family exonuclease/ATP-dependent helicase;protein_id=WP_000848722.1;transl_table=11	0.0134832	0.0809284	0.297187	0.443324	0.511671	0.572994	0.641057	0.728491	0.764894	0.879946	0.957144	0.833431	0.60395	0.534869	0.529363	0.502404	0.42655	0.386656	0.251636	0.311311	1
SP_RS03935	CDS	758037	759260	+	ID=cds-WP_000830659.1;Parent=gene-SP_RS03935;Dbxref=Genbank:WP_000830659.1;Name=WP_000830659.1;gbkey=CDS;inference=COORDINATES: similar to AA sequence:RefSeq:YP_003445972.1;locus_tag=SP_RS03935;product=FtsW/RodA/SpoVE family cell cycle protein;protein_id=WP_000830659.1;transl_table=11	0.0108851	0.107206	0.342279	0.569793	0.696305	0.865942	0.790676	0.869506	0.953759	1	0.972329	0.791704	0.58716	0.539513	0.435918	0.48295	0.367766	0.37536	0.260757	0.253071	0.894525
SP_RS03940	CDS	759271	759825	+	ID=cds-WP_000241392.1;Parent=gene-SP_RS03940;Dbxref=Genbank:WP_000241392.1;Name=WP_000241392.1;gbkey=CDS;inference=COORDINATES: similar to AA sequence:RefSeq:NP_358307.1;locus_tag=SP_RS03940;product=DJ-1 family protein;protein_id=WP_000241392.1;transl_table=11	0.0243582	0.147251	0.483861	0.720544	0.755201	0.823635	0.751426	0.759181	0.868164	1	0.906416	0.770441	0.586464	0.637626	0.487217	0.56344	0.473222	0.474496	0.29455	0.29926	0.965989
SP_RS03945	CDS	759901	760473	+	ID=cds-WP_000677780.1;Parent=gene-SP_RS03945;Dbxref=Genbank:WP_000677780.1;Name=WP_000677780.1;gbkey=CDS;inference=COORDINATES: similar to AA sequence:RefSeq:NP_358308.1;locus_tag=SP_RS03945;product=HAD family hydrolase;protein_id=WP_000677780.1;transl_table=11	0.0185652	0.119174	0.496282	0.725634	0.605744	0.551352	0.558399	0.562245	0.598463	0.625769	0.683122	0.552329	0.457248	0.421558	0.410187	0.368808	0.333859	0.388554	0.269979	0.257307	1
SP_RS03950	CDS	760488	762434	+	ID=cds-WP_000134039.1;Parent=gene-SP_RS03950;Dbxref=Genbank:WP_000134039.1;Name=WP_000134039.1;gbkey=CDS;inference=COORDINATES: similar to AA sequence:RefSeq:NP_358309.1;locus_tag=SP_RS03950;product=DNA gyrase subunit B;protein_id=WP_000134039.1;transl_table=11	0.019432	0.140982	0.464385	0.546997	0.506549	0.56536	0.528378	0.646025	0.607842	0.672422	0.671369	0.600545	0.483044	0.469359	0.45854	0.474621	0.370328	0.395638	0.25859	0.247472	1
SP_RS03955	CDS	762516	764243	+	ID=cds-WP_000064814.1;Parent=gene-SP_RS03955;Dbxref=Genbank:WP_000064814.1;Name=WP_000064814.1;gbkey=CDS;inference=COORDINATES: similar to AA sequence:RefSeq:YP_003445977.1;locus_tag=SP_RS03955;product=septation ring formation regulator EzrA;protein_id=WP_000064814.1;transl_table=11	0.0200199	0.121815	0.424655	0.64895	0.73856	0.878127	0.821592	0.898094	0.852901	0.879346	0.897211	0.762655	0.618049	0.576197	0.527011	0.534178	0.428034	0.378189	0.313185	0.291385	1
SP_RS11955	CDS	764266	764478	+	ID=cds-WP_078064060.1;Parent=gene-SP_RS11955;Dbxref=Genbank:WP_078064060.1;Name=WP_078064060.1;gbkey=CDS;inference=COORDINATES: similar to AA sequence:RefSeq:WP_001844884.1;locus_tag=SP_RS11955;product=hypothetical protein;protein_id=WP_078064060.1;transl_table=11	0.0268542	0.220104	0.590803	0.727998	0.65805	0.734685	0.667407	0.796218	0.806128	0.778512	0.827952	0.619444	0.518676	0.511151	0.430901	0.458942	0.38579	0.482837	0.295072	0.286683	1
SP_RS11965	CDS	765124	766036	+	ID=cds-SP_RS11965;Parent=gene-SP_RS11965;Note=frameshifted%3B incomplete%3B partial in the middle of a contig%3B missing start;gbkey=CDS;inference=COORDINATES: similar to AA sequence:RefSeq:WP_076611577.1;locus_tag=SP_RS11965;partial=true;product=IS630 family transposase;pseudo=true;start_range=.,765124;transl_table=11	0.017897	0.106275	0.483388	0.679251	0.712936	0.802001	0.718023	0.883465	0.971901	0.962349	1	0.732311	0.526946	0.418566	0.351636	0.412859	0.344683	0.2321	0.0962351	0.14331	0.783826
SP_RS11970	CDS	766098	766277	+	ID=cds-SP_RS11970;Parent=gene-SP_RS11970;Note=internal stop;gbkey=CDS;inference=COORDINATES: similar to AA sequence:RefSeq:WP_001813722.1;locus_tag=SP_RS11970;product=hypothetical protein;pseudo=true;transl_table=11	0.0131152	0.10869	0.510978	0.962211	0.466485	0.762109	0.750502	0.338438	0.846908	1	0.555526	0.813099	0.940584	0.500948	0.450719	0.422137	0.353092	0.318282	0.135968	0.303716	0.711928
SP_RS03970	CDS	766227	766514	-	ID=cds-WP_000586646.1;Parent=gene-SP_RS03970;Dbxref=Genbank:WP_000586646.1;Name=WP_000586646.1;gbkey=CDS;inference=COORDINATES: similar to AA sequence:RefSeq:WP_001846105.1;locus_tag=SP_RS03970;product=IS66 family insertion sequence hypothetical protein;protein_id=WP_000586646.1;transl_table=11	0.0175316	0.0689273	0.278734	0.394729	0.221219	0.410935	0.55572	0.315975	1	0.584924	0.737035	0.279681	0.363375	0.80177	0.105201	0.578041	0.37675	0.198105	0	0.226847	0.369265
SP_RS03975	CDS	766695	766979	+	ID=cds-WP_000650380.1;Parent=gene-SP_RS03975;Dbxref=Genbank:WP_000650380.1;Name=WP_000650380.1;gbkey=CDS;inference=COORDINATES: similar to AA sequence:RefSeq:WP_000650380.1;locus_tag=SP_RS03975;product=transposase;protein_id=WP_000650380.1;transl_table=11	0.00794437	0.118361	0.316364	0.436299	0.21104	0.418163	0.516322	0.787757	0.212984	0.69667	1	0.315093	0.462208	0.407936	0.321155	0.160421	0	0.20159	0.129176	0.230837	0.263032
SP_RS03980	CDS	767025	767270	+	ID=cds-WP_078064027.1;Parent=gene-SP_RS03980;Dbxref=Genbank:WP_078064027.1;Name=WP_078064027.1;gbkey=CDS;inference=COORDINATES: similar to AA sequence:RefSeq:WP_002950446.1;locus_tag=SP_RS03980;product=transposase;protein_id=WP_078064027.1;transl_table=11	0.00568443	0.0198657	0.0556162	0.10592	0.107592	0.394789	0.532724	0.573728	0.361941	1	0.637268	0.803195	0.471281	0.51993	0.886867	0.477078	0.366471	0.171289	0.10976	0.29421	0.47892
SP_RS03990	CDS	767604	768092	+	ID=cds-WP_001849728.1;Parent=gene-SP_RS03990;Dbxref=Genbank:WP_001849728.1;Name=WP_001849728.1;gbkey=CDS;inference=COORDINATES: similar to AA sequence:RefSeq:WP_076611073.1;locus_tag=SP_RS03990;product=IS3 family transposase;protein_id=WP_001849728.1;transl_table=11	0.00622325	0.0750332	0.389683	0.34788	0.168832	0.414922	0.439131	0.457624	0.957602	0.656873	1	0.544617	0.206381	0.341528	0.0896246	0.358148	0.320967	0	0	0.0429464	0.503344
SP_RS03995	CDS	768201	768500	-	ID=cds-WP_000767193.1;Parent=gene-SP_RS03995;Dbxref=Genbank:WP_000767193.1;Name=WP_000767193.1;gbkey=CDS;inference=COORDINATES: similar to AA sequence:RefSeq:NP_358314.1;locus_tag=SP_RS03995;product=DUF1827 family protein;protein_id=WP_000767193.1;transl_table=11	0.0251295	0.255161	0.991919	1	0.72504	0.604093	0.581121	0.666524	0.565446	0.608888	0.523799	0.447658	0.242768	0.267828	0.217765	0.272804	0.139262	0.164898	0.100103	0.0968954	0.393107
SP_RS11975	CDS	769198	770051	+	ID=cds-SP_RS11975;Parent=gene-SP_RS11975;Note=frameshifted%3B internal stop;gbkey=CDS;inference=COORDINATES: similar to AA sequence:RefSeq:WP_076611222.1;locus_tag=SP_RS11975;product=IS630 family transposase;pseudo=true;transl_table=11	0.0144658	0.112693	0.547586	0.959142	1	0.904465	0.788083	0.859743	0.844396	0.803777	0.754477	0.678974	0.51919	0.399919	0.333327	0.321807	0.2351	0.231687	0.160307	0.165795	0.61425
SP_RS04015	CDS	770258	772516	-	ID=cds-WP_000882523.1;Parent=gene-SP_RS04015;Dbxref=Genbank:WP_000882523.1;Name=WP_000882523.1;gbkey=CDS;inference=COORDINATES: similar to AA sequence:RefSeq:NP_358319.1;locus_tag=SP_RS04015;product=ATP-dependent Clp protease ATP-binding subunit;protein_id=WP_000882523.1;transl_table=11	0.0114352	0.0816769	0.325437	0.554465	0.641155	0.831867	0.81537	0.959791	0.911021	0.912166	0.905858	0.771932	0.597442	0.591676	0.509883	0.584442	0.401795	0.354639	0.265123	0.246246	1
SP_RS04020	CDS	772745	772975	-	ID=cds-WP_000443573.1;Parent=gene-SP_RS04020;Dbxref=Genbank:WP_000443573.1;Name=WP_000443573.1;gbkey=CDS;inference=COORDINATES: similar to AA sequence:RefSeq:WP_003105222.1;locus_tag=SP_RS04020;product=DUF1797 family protein;protein_id=WP_000443573.1;transl_table=11	0.0207646	0.345594	1	0.895993	0.621398	0.597699	0.50923	0.633655	0.651335	0.549329	0.462319	0.376063	0.274253	0.277576	0.24891	0.231934	0.192162	0.158442	0.111555	0.108074	0.64864
SP_RS04025	CDS	773165	773848	+	ID=cds-WP_001011637.1;Parent=gene-SP_RS04025;Dbxref=Genbank:WP_001011637.1;Name=WP_001011637.1;gbkey=CDS;inference=COORDINATES: similar to AA sequence:RefSeq:YP_003445983.1;locus_tag=SP_RS04025;product=amino acid ABC transporter permease;protein_id=WP_001011637.1;transl_table=11	0.016005	0.0677984	0.234889	0.331363	0.553848	0.831988	0.636335	1	0.895554	0.876746	0.79142	0.627818	0.569644	0.414035	0.500575	0.244228	0.333522	0.365363	0.290309	0.225921	0.65379
SP_RS04030	CDS	773848	774582	+	ID=cds-WP_000140951.1;Parent=gene-SP_RS04030;Dbxref=Genbank:WP_000140951.1;Name=WP_000140951.1;Note=similar to ATP-binding component of ABC transporters;gbkey=CDS;gene=glnQ;inference=COORDINATES: similar to AA sequence:RefSeq:YP_003445984.1;locus_tag=SP_RS04030;product=amino acid ABC transporter ATP-binding protein;protein_id=WP_000140951.1;transl_table=11	0.017104	0.115642	0.533753	0.849878	0.912663	1	0.801154	0.963893	0.794843	0.812416	0.78677	0.686861	0.531382	0.518068	0.488356	0.439627	0.365159	0.309911	0.19427	0.192866	0.828829
SP_RS04035	CDS	774761	775618	+	ID=cds-WP_000192090.1;Parent=gene-SP_RS04035;Dbxref=Genbank:WP_000192090.1;Name=WP_000192090.1;gbkey=CDS;inference=COORDINATES: similar to AA sequence:RefSeq:WP_000192112.1;locus_tag=SP_RS04035;product=bifunctional methylenetetrahydrofolate dehydrogenase/methenyltetrahydrofolate cyclohydrolase;protein_id=WP_000192090.1;transl_table=11	0.0156205	0.111363	0.54102	0.954684	0.96581	0.85053	0.757783	1	0.92829	0.784587	0.801652	0.67211	0.509389	0.571497	0.404928	0.629273	0.375963	0.395382	0.386067	0.194034	0.736987
SP_RS04040	CDS	775756	776577	+	ID=cds-WP_000601058.1;Parent=gene-SP_RS04040;Dbxref=Genbank:WP_000601058.1;Name=WP_000601058.1;gbkey=CDS;inference=COORDINATES: similar to AA sequence:RefSeq:YP_003445986.1;locus_tag=SP_RS04040;product=hypothetical protein;protein_id=WP_000601058.1;transl_table=11	0.00741533	0.0739333	0.277402	0.479539	0.511875	0.769472	0.735816	1	0.967448	0.997557	0.8938	0.87082	0.554512	0.558557	0.429263	0.460223	0.215596	0.276022	0.160026	0.218237	0.4116
SP_RS04045	CDS	776592	777431	+	ID=cds-SP_RS04045;Parent=gene-SP_RS04045;Note=internal stop;gbkey=CDS;inference=COORDINATES: similar to AA sequence:RefSeq:WP_000863087.1;locus_tag=SP_RS04045;product=NAD(P)H-hydrate dehydratase;pseudo=true;transl_table=11	0.0232649	0.115569	0.360945	0.503688	0.549382	0.833275	0.824484	0.766734	0.976974	1	0.954261	0.766525	0.647537	0.638382	0.422803	0.446299	0.235694	0.270402	0.102679	0.172018	0.772838
SP_RS04050	CDS	777729	778412	+	ID=cds-WP_000429305.1;Parent=gene-SP_RS04050;Dbxref=Genbank:WP_000429305.1;Name=WP_000429305.1;gbkey=CDS;inference=COORDINATES: similar to AA sequence:RefSeq:WP_000429260.1;locus_tag=SP_RS04050;product=ribose-5-phosphate isomerase RpiA;protein_id=WP_000429305.1;transl_table=11	0.00480821	0.0468098	0.14701	0.177053	0.195015	0.251047	0.244237	0.363969	0.596811	0.985443	1	0.919678	0.783035	0.777479	0.678031	0.60325	0.411464	0.401023	0.233761	0.244416	0.694453
SP_RS04055	CDS	778426	779637	+	ID=cds-WP_000033106.1;Parent=gene-SP_RS04055;Dbxref=Genbank:WP_000033106.1;Name=WP_000033106.1;gbkey=CDS;inference=COORDINATES: similar to AA sequence:RefSeq:YP_003445990.1;locus_tag=SP_RS04055;product=phosphopentomutase;protein_id=WP_000033106.1;transl_table=11	0.0111401	0.0672461	0.210062	0.339042	0.365479	0.391065	0.424303	0.579707	0.571752	0.748885	0.808625	0.830886	0.702493	0.716343	0.624724	0.745537	0.483149	0.488269	0.316787	0.291784	1
SP_RS04060	CDS	779639	780200	+	ID=cds-SP_RS04060;Parent=gene-SP_RS04060;Note=frameshifted;gbkey=CDS;inference=COORDINATES: similar to AA sequence:RefSeq:YP_003445991.1;locus_tag=SP_RS04060;product=phosphopentomutase;pseudo=true;transl_table=11	0.00628669	0.0445268	0.14106	0.26448	0.198847	0.33765	0.299435	0.427844	0.483904	0.641705	0.659889	0.643392	0.535112	0.53157	0.50299	0.546719	0.507974	0.414235	0.284859	0.237167	1
SP_RS04065	CDS	780197	781006	+	ID=cds-WP_000143443.1;Parent=gene-SP_RS04065;Dbxref=Genbank:WP_000143443.1;Name=WP_000143443.1;Note=catalyzes the formation of a purine and ribose phosphate from a purine nucleoside%3B in E. coli this enzyme functions in xanthosine degradation;gbkey=CDS;inference=COORDINATES: similar to AA sequence:RefSeq:NP_358328.1;locus_tag=SP_RS04065;product=purine-nucleoside phosphorylase;protein_id=WP_00014…	0.0146523	0.0776143	0.252453	0.33083	0.3314	0.386565	0.39625	0.512881	0.528082	0.667463	0.754165	0.747654	0.598478	0.606874	0.685691	0.711538	0.534692	0.410972	0.380784	0.321151	1
srn206	ncRNA	781188	781305	-	name=srn206	0.0296732	0.0864171	0.14516	0.348128	0.124808	0.251879	0.32716	0.427844	0.489835	0.320005	0.595501	0.240444	0.820042	0.100521	0.474822	0.395299	0.212557	0.298047	0.0636617	0.170644	1
SP_RS11980	CDS	781211	781441	-	ID=cds-WP_001846367.1;Parent=gene-SP_RS11980;Dbxref=Genbank:WP_001846367.1;Name=WP_001846367.1;gbkey=CDS;inference=COORDINATES: similar to AA sequence:RefSeq:WP_001846367.1;locus_tag=SP_RS11980;product=hypothetical protein;protein_id=WP_001846367.1;transl_table=11	0.0270549	0.0793004	0.196394	0.23851	0.154175	0.218205	0.250181	0.327175	0.407509	0.285887	0.510947	0.36597	0.506496	0.0532172	0.293273	0.376697	0.11253	0.210386	0.202219	0.150569	1
SP_RS11985	CDS	781470	782210	+	ID=cds-SP_RS11985;Parent=gene-SP_RS11985;Note=internal stop%3B incomplete%3B partial in the middle of a contig%3B missing stop;end_range=782210,.;gbkey=CDS;inference=COORDINATES: similar to AA sequence:RefSeq:WP_001844788.1;locus_tag=SP_RS11985;partial=true;product=hypothetical protein;pseudo=true;transl_table=11	0.0123112	0.0735464	0.258406	0.332007	0.330608	0.413627	0.419972	0.433913	0.46899	0.600009	0.669775	0.640758	0.485627	0.545382	0.585951	0.539962	0.366321	0.412193	0.264128	0.279566	1
SP_RS04075	CDS	782487	782999	+	ID=cds-WP_001275909.1;Parent=gene-SP_RS04075;Dbxref=Genbank:WP_001275909.1;Name=WP_001275909.1;gbkey=CDS;inference=COORDINATES: similar to AA sequence:RefSeq:NP_358331.1;locus_tag=SP_RS04075;product=hemolysin;protein_id=WP_001275909.1;transl_table=11	0.008922	0.0518502	0.19224	0.305097	0.364305	0.402418	0.378003	0.433626	0.451064	0.603252	0.655578	0.564759	0.443266	0.464572	0.447552	0.538462	0.323144	0.344365	0.189695	0.259426	1
SP_RS11990	CDS	783441	783647	-	ID=cds-WP_001845794.1;Parent=gene-SP_RS11990;Dbxref=Genbank:WP_001845794.1;Name=WP_001845794.1;gbkey=CDS;inference=COORDINATES: similar to AA sequence:RefSeq:WP_001845794.1;locus_tag=SP_RS11990;product=hypothetical protein;protein_id=WP_001845794.1;transl_table=11	0.0627702	0.245292	0.725802	0.942782	0.78485	0.856036	0.8179	0.77341	0.908347	0.789243	0.988026	0.613826	0.630801	0.382754	0.520478	0.465237	0.343361	0.412681	0.220367	0.374105	1
SP_RS04085	CDS	783653	784363	+	ID=cds-WP_000022084.1;Parent=gene-SP_RS04085;Dbxref=Genbank:WP_000022084.1;Name=WP_000022084.1;gbkey=CDS;inference=COORDINATES: similar to AA sequence:RefSeq:NP_358332.1;locus_tag=SP_RS04085;product=purine-nucleoside phosphorylase;protein_id=WP_000022084.1;transl_table=11	0.0158257	0.0907379	0.366127	0.596938	0.451389	0.477425	0.418038	0.489644	0.53357	0.612009	0.58318	0.551519	0.444189	0.477476	0.447124	0.50203	0.286951	0.298047	0.152788	0.170644	1
SP_RS04090	CDS	784413	785669	-	ID=cds-WP_000436195.1;Parent=gene-SP_RS04090;Dbxref=Genbank:WP_000436195.1;Name=WP_000436195.1;gbkey=CDS;inference=COORDINATES: similar to AA sequence:RefSeq:WP_000436401.1;locus_tag=SP_RS04090;product=ISL3 family transposase;protein_id=WP_000436195.1;transl_table=11	0.072847	0.277068	0.723803	0.327014	0.812518	0.720473	0.946799	0.545022	0.461112	0.549482	0.724896	0.249931	0.215023	0.481738	0.568884	0.284164	0.52873	0.507294	0.299644	0	1
SP_RS04095	CDS	785809	786333	-	ID=cds-WP_000684223.1;Parent=gene-SP_RS04095;Dbxref=Genbank:WP_000684223.1;Name=WP_000684223.1;gbkey=CDS;inference=COORDINATES: similar to AA sequence:RefSeq:NP_358333.1;locus_tag=SP_RS04095;product=DNA topology modulation protein;protein_id=WP_000684223.1;transl_table=11	0.0131158	0.141077	0.65622	1	0.88497	0.845447	0.710048	0.742852	0.770103	0.745125	0.707308	0.536959	0.410214	0.502844	0.320468	0.323922	0.236286	0.25559	0.181976	0.170725	0.51347
SP_RS04100	CDS	786386	786637	-	ID=cds-WP_001808649.1;Parent=gene-SP_RS04100;Dbxref=Genbank:WP_001808649.1;Name=WP_001808649.1;gbkey=CDS;inference=COORDINATES: similar to AA sequence:RefSeq:WP_018372546.1;locus_tag=SP_RS04100;product=30S ribosomal protein S20;protein_id=WP_001808649.1;transl_table=11	0.0129181	0.0902032	0.217453	0.218605	0.215088	0.246659	0.249593	0.364366	0.69255	1	0.843213	0.650495	0.498706	0.464168	0.334231	0.311785	0.197878	0.150145	0.0860052	0.0949675	0.286941
SP_RS04105	CDS	786690	787610	-	ID=cds-WP_000180487.1;Parent=gene-SP_RS04105;Dbxref=Genbank:WP_000180487.1;Name=WP_000180487.1;gbkey=CDS;inference=COORDINATES: similar to AA sequence:RefSeq:YP_003445999.1;locus_tag=SP_RS04105;product=type I pantothenate kinase;protein_id=WP_000180487.1;transl_table=11	0.0154554	0.135607	0.575905	0.943613	1	0.913526	0.638105	0.891379	0.725849	0.702168	0.720923	0.473634	0.254456	0.461188	0.0947159	0.220788	0.141334	0.099089	0.038097	0.147505	0.354625
SP_RS04110	CDS	787800	788125	+	ID=cds-SP_RS04110;Parent=gene-SP_RS04110;Note=frameshifted;gbkey=CDS;inference=COORDINATES: similar to AA sequence:RefSeq:WP_004261523.1;locus_tag=SP_RS04110;product=hypothetical protein;pseudo=true;transl_table=11	0.0080501	0.267265	0.945141	1	0.304735	0.447269	0.44378	0.464283	0.341713	0.634833	0.401101	0.293538	0.333706	0	0.57967	0	0	0	0	0	0
SP_RS04115	CDS	788410	789000	+	ID=cds-WP_001809884.1;Parent=gene-SP_RS04115;Dbxref=Genbank:WP_001809884.1;Name=WP_001809884.1;gbkey=CDS;inference=COORDINATES: similar to AA sequence:RefSeq:NP_358337.1;locus_tag=SP_RS04115;product=class I SAM-dependent methyltransferase;protein_id=WP_001809884.1;transl_table=11	0.0322734	0.141118	0.459425	0.535809	0.470925	0.626747	0.50929	0.533702	0.633034	0.688464	0.678274	0.552154	0.39734	0.438356	0.396501	0.454798	0.33527	0.387154	0.230363	0.200551	1
SP_RS04120	CDS	788997	790274	+	ID=cds-WP_001202943.1;Parent=gene-SP_RS04120;Dbxref=Genbank:WP_001202943.1;Name=WP_001202943.1;Note=Catalyzes the reversible phosphorolysis of thymidine%2C deoxyuridine and their analogues to their respective bases and 2-deoxyribose 1-phosphate;gbkey=CDS;gene=deoA;inference=COORDINATES: similar to AA sequence:RefSeq:NP_358338.1;locus_tag=SP_RS04120;product=pyrimidine-nucleoside phosphorylase;prot…	0.012494	0.0809592	0.280644	0.417107	0.409239	0.584986	0.577409	0.690555	0.735857	0.879803	0.81576	0.846616	0.558204	0.520595	0.524804	0.639136	0.447488	0.43609	0.257327	0.289197	1
SP_RS04125	CDS	790292	790954	+	ID=cds-WP_000773677.1;Parent=gene-SP_RS04125;Dbxref=Genbank:WP_000773677.1;Name=WP_000773677.1;gbkey=CDS;inference=COORDINATES: similar to AA sequence:RefSeq:NP_358339.1;locus_tag=SP_RS04125;product=deoxyribose-phosphate aldolase;protein_id=WP_000773677.1;transl_table=11	0.0172678	0.129072	0.424299	0.542481	0.532662	0.748645	0.705999	0.817379	0.924287	1	0.942033	0.83935	0.552691	0.534798	0.508439	0.554517	0.416081	0.404194	0.220328	0.245031	0.857048
SP_RS04130	CDS	790941	791330	+	ID=cds-WP_000246086.1;Parent=gene-SP_RS04130;Dbxref=Genbank:WP_000246086.1;Name=WP_000246086.1;gbkey=CDS;inference=COORDINATES: similar to AA sequence:RefSeq:NP_358340.1;locus_tag=SP_RS04130;product=cytidine deaminase;protein_id=WP_000246086.1;transl_table=11	0.0134064	0.077625	0.272426	0.503554	0.67216	0.926681	0.84489	0.91046	0.909181	0.973985	1	0.791851	0.646726	0.56837	0.554087	0.578275	0.415957	0.339436	0.234355	0.229924	0.847465
SP_RS04135	CDS	791420	792472	+	ID=cds-WP_001036132.1;Parent=gene-SP_RS04135;Dbxref=Genbank:WP_001036132.1;Name=WP_001036132.1;gbkey=CDS;inference=COORDINATES: similar to AA sequence:RefSeq:YP_003446007.1;locus_tag=SP_RS04135;product=BMP family ABC transporter substrate-binding protein;protein_id=WP_001036132.1;transl_table=11	0.0151631	0.0864522	0.321104	0.59634	0.827066	1	0.830211	0.954306	0.897787	0.792941	0.703909	0.612469	0.447988	0.469926	0.432992	0.443815	0.33996	0.315597	0.220341	0.20874	0.758602
SP_RS04140	CDS	792616	794151	+	ID=cds-WP_000929853.1;Parent=gene-SP_RS04140;Dbxref=Genbank:WP_000929853.1;Name=WP_000929853.1;gbkey=CDS;inference=COORDINATES: similar to AA sequence:RefSeq:NP_358342.1;locus_tag=SP_RS04140;product=ABC transporter ATP-binding protein;protein_id=WP_000929853.1;transl_table=11	0.0220676	0.132797	0.509048	0.712162	0.682688	0.760706	0.771844	0.923811	0.919612	0.955587	0.989006	0.885032	0.611449	0.639433	0.531063	0.519492	0.429653	0.413215	0.262558	0.271374	1
SP_RS04145	CDS	794144	795202	+	ID=cds-WP_000038659.1;Parent=gene-SP_RS04145;Dbxref=Genbank:WP_000038659.1;Name=WP_000038659.1;gbkey=CDS;inference=COORDINATES: similar to AA sequence:RefSeq:YP_003446009.1;locus_tag=SP_RS04145;product=ABC transporter permease;protein_id=WP_000038659.1;transl_table=11	0.0196357	0.142177	0.410623	0.535765	0.584197	0.709744	0.742162	0.912673	0.825514	0.896969	0.910378	0.80292	0.640603	0.598665	0.527023	0.494918	0.462412	0.457468	0.262857	0.263002	1
SP_RS04150	CDS	795205	796161	+	ID=cds-WP_000022879.1;Parent=gene-SP_RS04150;Dbxref=Genbank:WP_000022879.1;Name=WP_000022879.1;gbkey=CDS;inference=COORDINATES: similar to AA sequence:RefSeq:NP_358344.1;locus_tag=SP_RS04150;product=ABC transporter permease;protein_id=WP_000022879.1;transl_table=11	0.0139768	0.0930108	0.397857	0.601328	0.679644	0.762356	0.763523	0.976028	0.974176	1	0.993043	0.862584	0.66889	0.592428	0.494453	0.518494	0.410246	0.381542	0.276459	0.288184	0.946974
SP_RS04155	CDS	796189	796458	+	ID=cds-WP_025172497.1;Parent=gene-SP_RS04155;Dbxref=Genbank:WP_025172497.1;Name=WP_025172497.1;gbkey=CDS;inference=COORDINATES: similar to AA sequence:RefSeq:WP_001110043.1;locus_tag=SP_RS04155;product=transposase;protein_id=WP_025172497.1;transl_table=11	0.00557749	0.0190038	0.106249	0.130494	0.199822	0.411662	0.412282	0.677439	0.636287	0.579069	0.615717	0.536665	0.550109	0.501242	0.352055	0.498579	0.272768	0.427401	0.168059	0.283635	1
SP_RS04170	CDS	797125	797517	+	ID=cds-WP_078064028.1;Parent=gene-SP_RS04170;Dbxref=Genbank:WP_078064028.1;Name=WP_078064028.1;gbkey=CDS;inference=COORDINATES: similar to AA sequence:RefSeq:WP_076611073.1;locus_tag=SP_RS04170;product=IS3 family transposase;protein_id=WP_078064028.1;transl_table=11	0.0164851	0.0898738	0.403224	0.675778	0.572037	0.618248	0.563442	0.855688	0.892199	0.730011	0.790579	0.525971	0.182231	0.75391	0.435254	0.355769	0.460539	0.54642	0	0	1
SP_RS04175	CDS	797560	798201	-	ID=cds-WP_000628789.1;Parent=gene-SP_RS04175;Dbxref=Genbank:WP_000628789.1;Name=WP_000628789.1;gbkey=CDS;inference=COORDINATES: similar to AA sequence:RefSeq:NP_358349.1;locus_tag=SP_RS04175;product=glycerol-3-phosphate 1-O-acyltransferase PlsY;protein_id=WP_000628789.1;transl_table=11	0.0211353	0.155025	0.641065	1	0.894055	0.715798	0.752107	0.959	0.930405	0.846955	0.870262	0.711545	0.555228	0.460873	0.439354	0.424426	0.347289	0.384275	0.236686	0.223807	0.72431
SP_RS04180	CDS	798337	800280	+	ID=cds-WP_000037283.1;Parent=gene-SP_RS04180;Dbxref=Genbank:WP_000037283.1;Name=WP_000037283.1;gbkey=CDS;inference=COORDINATES: similar to AA sequence:RefSeq:NP_358350.1;locus_tag=SP_RS04180;product=DNA topoisomerase IV subunit B;protein_id=WP_000037283.1;transl_table=11	0.0140804	0.112762	0.415751	0.619563	0.637066	0.668769	0.577295	0.640727	0.661888	0.736613	0.738794	0.643421	0.486651	0.454542	0.442553	0.459391	0.32193	0.34724	0.260055	0.242299	1
trn0423	ncRNA	800596	800664	+	name=trn0423	0.0245442	0.0402075	0.117568	0.127039	0.158079	0.220179	0.202958	0.331773	0.797673	0.964679	1	0.750474	0.664167	0.452108	0.405023	0.331059	0.318667	0.292754	0.138227	0.24701	0.534202
SP_RS04190	CDS	800700	803171	+	ID=cds-WP_010963255.1;Parent=gene-SP_RS04190;Dbxref=Genbank:WP_010963255.1;Name=WP_010963255.1;gbkey=CDS;inference=COORDINATES: similar to AA sequence:RefSeq:YP_003446019.1;locus_tag=SP_RS04190;product=DNA topoisomerase IV subunit A;protein_id=WP_010963255.1;transl_table=11	0.00661139	0.0510619	0.188454	0.252204	0.276329	0.342748	0.34017	0.415834	0.434222	0.510745	0.571508	0.544163	0.425846	0.488851	0.478154	0.589204	0.402739	0.385893	0.27274	0.280815	1
SP_RS04195	CDS	803303	804325	+	ID=cds-WP_000219018.1;Parent=gene-SP_RS04195;Dbxref=Genbank:WP_000219018.1;Name=WP_000219018.1;gbkey=CDS;inference=COORDINATES: similar to AA sequence:RefSeq:NP_358352.1;locus_tag=SP_RS04195;product=branched-chain amino acid aminotransferase;protein_id=WP_000219018.1;transl_table=11	0.0097107	0.069764	0.26218	0.354103	0.37658	0.434712	0.362325	0.442625	0.457533	0.560738	0.647369	0.653145	0.543022	0.665061	0.571427	0.63779	0.427153	0.40674	0.299124	0.274145	1
SP_RS04200	CDS	804381	805085	+	ID=cds-WP_001827296.1;Parent=gene-SP_RS04200;Dbxref=Genbank:WP_001827296.1;Name=WP_001827296.1;gbkey=CDS;inference=COORDINATES: similar to AA sequence:RefSeq:WP_001810388.1;locus_tag=SP_RS04200;product=hypothetical protein;protein_id=WP_001827296.1;transl_table=11	0.010281	0.0744406	0.252374	0.308192	0.287421	0.395918	0.389606	0.513058	0.620641	0.841755	0.927887	0.943942	0.738378	0.784567	0.753608	0.767635	0.510665	0.541679	0.342347	0.327127	1
SP_RS04205	CDS	805129	805839	+	ID=cds-WP_001844277.1;Parent=gene-SP_RS04205;Dbxref=Genbank:WP_001844277.1;Name=WP_001844277.1;gbkey=CDS;inference=COORDINATES: similar to AA sequence:RefSeq:NP_358354.1;locus_tag=SP_RS04205;product=DUF969 domain-containing protein;protein_id=WP_001844277.1;transl_table=11	0.00979644	0.0711401	0.231944	0.269728	0.281476	0.383482	0.342266	0.451268	0.534654	0.893205	1	0.964174	0.710233	0.620632	0.543571	0.571514	0.386415	0.411486	0.258762	0.266322	0.786059
SP_RS04210	CDS	805836	806759	+	ID=cds-WP_000137265.1;Parent=gene-SP_RS04210;Dbxref=Genbank:WP_000137265.1;Name=WP_000137265.1;gbkey=CDS;inference=COORDINATES: similar to AA sequence:RefSeq:NP_358355.1;locus_tag=SP_RS04210;product=DUF979 domain-containing protein;protein_id=WP_000137265.1;transl_table=11	0.00824653	0.0527399	0.1888	0.304759	0.40166	0.549247	0.509161	0.619484	0.670347	0.877937	1	0.949461	0.705348	0.588334	0.579959	0.628829	0.412913	0.405043	0.294577	0.301617	0.903214
SP_RS04215	CDS	806774	807418	+	ID=cds-WP_000699369.1;Parent=gene-SP_RS04215;Dbxref=Genbank:WP_000699369.1;Name=WP_000699369.1;gbkey=CDS;inference=COORDINATES: similar to AA sequence:RefSeq:NP_358356.1;locus_tag=SP_RS04215;product=pyroglutamyl-peptidase I;protein_id=WP_000699369.1;transl_table=11	0.0168522	0.110398	0.518569	0.66538	0.618759	0.613659	0.625175	0.664159	0.734986	0.736047	0.754883	0.67896	0.54152	0.558128	0.56947	0.538804	0.42606	0.344513	0.274355	0.248556	1
SP_RS04220	CDS	807586	807816	+	ID=cds-WP_000037113.1;Parent=gene-SP_RS04220;Dbxref=Genbank:WP_000037113.1;Name=WP_000037113.1;gbkey=CDS;inference=COORDINATES: similar to AA sequence:RefSeq:NP_358357.1;locus_tag=SP_RS04220;product=DUF2969 domain-containing protein;protein_id=WP_000037113.1;transl_table=11	0.0102148	0.195302	0.668334	0.641835	0.446908	0.613977	0.448034	0.643224	0.706375	1	0.842328	0.802506	0.492732	0.508488	0.412798	0.348264	0.240268	0.248481	0.144162	0.159568	0.687236
rna-SP_RS04225	tRNA	807866	807946	+	ID=rna-SP_RS04225;Parent=gene-SP_RS04225;anticodon=(pos:807900..807902);gbkey=tRNA;inference=COORDINATES: profile:tRNAscan-SE:1.23;locus_tag=SP_RS04225;product=tRNA-Tyr	0.228821	0.550125	1	0.428715	0.450707	0.245731	0.197011	0.160562	0.142098	0.088983	0.111526	0.0833764	0.0990979	0.0821109	0.0697275	0.0620404	0.0624277	0.0508348	0.0335968	0.0420261	0.24118
rna-SP_RS04230	tRNA	807956	808027	+	ID=rna-SP_RS04230;Parent=gene-SP_RS04230;anticodon=(pos:807988..807990);gbkey=tRNA;inference=COORDINATES: profile:tRNAscan-SE:1.23;locus_tag=SP_RS04230;product=tRNA-Gln	0.269779	0.577935	1	0.393785	0.420704	0.299928	0.224611	0.192669	0.134701	0.0700714	0.0734146	0.0632997	0.0623941	0.0576292	0.0340271	0.0415481	0.0383631	0.0237321	0.0144469	0.0258165	0.147307
srn218	ncRNA	808048	808148	+	name=srn218	0.0247494	0.146057	0.409715	0.677955	0.884341	1	0.913952	0.874075	0.866177	0.931018	0.911598	0.678989	0.543659	0.473243	0.483476	0.518831	0.415618	0.366843	0.244151	0.25729	0.897008
SP_RS04235	CDS	808189	809391	+	ID=cds-WP_001001626.1;Parent=gene-SP_RS04235;Dbxref=Genbank:WP_001001626.1;Name=WP_001001626.1;gbkey=CDS;inference=COORDINATES: similar to AA sequence:RefSeq:NP_358358.1;locus_tag=SP_RS04235;product=30S ribosomal protein S1;protein_id=WP_001001626.1;transl_table=11	0.0178147	0.104887	0.428517	0.684999	0.886542	1	0.841574	0.918953	0.826437	0.720355	0.687147	0.588993	0.477475	0.501257	0.472848	0.551855	0.440455	0.429194	0.30583	0.305029	0.910388
SP_RS11995	CDS	809477	810803	-	ID=cds-SP_RS11995;Parent=gene-SP_RS11995;Note=frameshifted;gbkey=CDS;inference=COORDINATES: similar to AA sequence:RefSeq:WP_000436401.1;locus_tag=SP_RS11995;product=ISL3 family transposase;pseudo=true;transl_table=11	0.0741977	0.277944	0.712472	0.505118	0.689777	0.476549	1	0.571985	0.920214	0.977637	0.593566	0.542975	0.344786	0.553058	0.0339276	0.0807818	0.371722	0.234261	0.027293	0.073023	0.473046
F31	ncRNA	810812	810862	+	name=F31	0.285567	0.520899	1	0.759851	0.83859	0.776818	0.734544	0.538858	0.376817	0.36719	0.334811	0.43739	0.399727	0.309894	0.212008	0.191579	0.289966	0.10031	0.192832	0.134007	0.997298
SP_RS04255	CDS	810997	811494	+	ID=cds-WP_000920157.1;Parent=gene-SP_RS04255;Dbxref=Genbank:WP_000920157.1;Name=WP_000920157.1;gbkey=CDS;inference=COORDINATES: similar to AA sequence:RefSeq:NP_358362.1;locus_tag=SP_RS04255;product=GAF domain-containing protein;protein_id=WP_000920157.1;transl_table=11	0.0128042	0.0791959	0.287338	0.46202	0.523168	0.704351	0.786529	0.917227	0.845468	0.869191	0.94937	0.796677	0.631881	0.69401	0.512223	0.67255	0.524112	0.508313	0.357116	0.30155	1
SP_RS04260	CDS	811494	813149	+	ID=cds-WP_000283783.1;Parent=gene-SP_RS04260;Dbxref=Genbank:WP_000283783.1;Name=WP_000283783.1;Note=catalyzes the DNA-template-directed extension of the 3'-end of a DNA strand%3B the tau chain serves as a scaffold to help in the dimerizaton of the alpha%2Cepsilon and theta core complex%3B the gamma chain seems to interact with the delta and delta' subunits to transfer the beta subunit on the DNA;…	0.0127351	0.0940518	0.433927	0.669447	0.76092	0.933462	0.896765	1	0.99452	0.964185	0.9214	0.798085	0.55612	0.539795	0.530405	0.529887	0.410988	0.389094	0.268176	0.25416	0.850879
SP_RS04265	CDS	813177	813371	+	ID=cds-WP_001041547.1;Parent=gene-SP_RS04265;Dbxref=Genbank:WP_001041547.1;Name=WP_001041547.1;gbkey=CDS;inference=COORDINATES: similar to AA sequence:RefSeq:NP_358364.1;locus_tag=SP_RS04265;product=DUF3272 family protein;protein_id=WP_001041547.1;transl_table=11	0.0227244	0.178851	0.729477	0.869608	0.879778	0.844548	0.870701	0.875997	0.856989	0.810582	0.909432	0.698505	0.65785	0.581179	0.579253	0.560674	0.445965	0.348036	0.331806	0.288367	1
SP_RS04270	CDS	813521	814291	+	ID=cds-WP_000114489.1;Parent=gene-SP_RS04270;Dbxref=Genbank:WP_000114489.1;Name=WP_000114489.1;gbkey=CDS;inference=COORDINATES: similar to AA sequence:RefSeq:YP_003446027.1;locus_tag=SP_RS04270;product=Fe-S cluster assembly ATPase SufC;protein_id=WP_000114489.1;transl_table=11	0.0110466	0.0592805	0.253692	0.341621	0.340014	0.392263	0.443348	0.51048	0.587605	0.734591	0.793361	0.744084	0.576073	0.639767	0.539167	0.629523	0.433059	0.470748	0.314144	0.287065	1
SP_RS04275	CDS	814319	815581	+	ID=cds-WP_000196404.1;Parent=gene-SP_RS04275;Dbxref=Genbank:WP_000196404.1;Name=WP_000196404.1;gbkey=CDS;inference=COORDINATES: similar to AA sequence:RefSeq:NP_358366.1;locus_tag=SP_RS04275;product=Fe-S cluster assembly protein SufD;protein_id=WP_000196404.1;transl_table=11	0.00951063	0.0619322	0.221773	0.321349	0.349222	0.489667	0.457884	0.556746	0.637189	0.670779	0.715154	0.648505	0.579111	0.568332	0.512869	0.627917	0.470077	0.403128	0.301169	0.290971	1
SP_RS04280	CDS	815592	816818	+	ID=cds-WP_000887725.1;Parent=gene-SP_RS04280;Dbxref=Genbank:WP_000887725.1;Name=WP_000887725.1;gbkey=CDS;inference=COORDINATES: similar to AA sequence:RefSeq:NP_358367.1;locus_tag=SP_RS04280;product=cysteine desulfurase;protein_id=WP_000887725.1;transl_table=11	0.00949923	0.0594002	0.248669	0.337034	0.393266	0.455412	0.469373	0.549692	0.625067	0.720782	0.765757	0.686385	0.607568	0.608294	0.538369	0.676495	0.461526	0.446114	0.294452	0.299267	1
SP_RS04285	CDS	816805	817245	+	ID=cds-WP_001218480.1;Parent=gene-SP_RS04285;Dbxref=Genbank:WP_001218480.1;Name=WP_001218480.1;gbkey=CDS;inference=COORDINATES: similar to AA sequence:RefSeq:NP_358368.1;locus_tag=SP_RS04285;product=SUF system NifU family Fe-S cluster assembly protein;protein_id=WP_001218480.1;transl_table=11	0.00727091	0.0360548	0.130741	0.207494	0.231845	0.294794	0.359659	0.490179	0.496322	0.646102	0.731899	0.729095	0.600097	0.736934	0.584881	0.725675	0.485643	0.515168	0.356674	0.284784	1
[truncated: 1,385 more rows]
