# Supplementary material for: Grad‐seq in a Gram‐positive bacterium reveals exonucleolytic sRNA activation in competence control
Source: EMBO J. 2020 Mar 30;39(9):e103852. doi: 10.15252/embj.2019103852 (PMC7196914; doi:10.15252/embj.2019103852)
Supplement: Supplementary file 5 — Dataset EV1 [file EMBJ-39-e103852-s005.zip › README.txt]

Dataset EV1

This table contains the Grad-seq RNA-seq data. The data are normalized to 1 in order to allow comparability between different transcripts.
