# Supplementary material for: Grad‐seq in a Gram‐positive bacterium reveals exonucleolytic sRNA activation in competence control
Source: EMBO J. 2020 Mar 30;39(9):e103852. doi: 10.15252/embj.2019103852 (PMC7196914; doi:10.15252/embj.2019103852)
Supplement: Supplementary file 6 — Dataset EV2 [file EMBJ-39-e103852-s006.zip › Dataset_EV2.xlsx]

## Sheet: MS data
Gene	Protein name	Protein ID	Molecular weight [kDa]	Sequence length [aa]	Fraction 1	Fraction 2	Fraction 3	Fraction 4	Fraction 5	Fraction 6	Fraction 7	Fraction 8	Fraction 9	Fraction 10	Fraction 11	Fraction 12	Fraction 13	Fraction 14	Fraction 15	Fraction 16	Fraction 17	Fraction 18	Fraction 19	Fraction 20	Pellet
aatB	Amino acid ABC transporter, amino acid-binding protein	A0A0H2UQY7	31.019	278	1	0.742358	0.752659	0.602768	0.659405	0.296662	0.168803	0.101317	0.0470043	0.00533633	0.0016416	0.0016416	0.0110508	0.0154721	0.0190511	0.0120015	0.0314162	0.00783532	0.00714016	0.0016416	0.0433865
accA	Acetyl-coenzyme A carboxylase carboxyl transferase subunit alpha	Q9FBB7	28.247	255	0.0419341	0.0874388	0.19047	0.107123	0.0713586	0.0464905	0.0652272	0.0531965	0.0910363	0.199646	0.228779	0.348358	0.390853	0.419253	0.372456	0.37081	0.209465	0.121452	0.0903428	0.0710157	1
accB	Acetyl-CoA carboxylase, bitoin carboxyl carrier protein	A0A0H2UNJ7	17.033	161	0.454126	1	0.645023	0.513145	0.416977	0.372096	0.230898	0.139112	0.114125	0.0282613	0.0207756	0.013872	0.0103498	0.00788286	0.00177867	0.000465822	0.0043545	0.000668061	0.000549004	0.002672	0.0314352
accC	Acetyl-CoA carboxylase, biotin carboxylase	A0A0H2UNK1	49.539	455	0.583602	1	0.766499	0.533692	0.372684	0.141439	0.0794748	0.0510589	0.027136	0.00650715	0.00468005	0.00526962	0.00475345	0.00471169	0.0029355	0.00248973	0.000349174	0.00204968	0.00158555	0.00212138	0.0461205
accD	Acetyl-coenzyme A carboxylase carboxyl transferase subunit beta	P0CC08	31.786	288	0.0324923	0.149577	0.184636	0.131642	0.0766252	0.0506974	0.0533307	0.0593145	0.1059	0.187445	0.223828	0.334474	0.38513	0.363683	0.303187	0.25838	0.18267	0.126612	0.0766098	0.0671508	1
ackA	Acetate kinase	P63413	43.342	396	0.375086	1	0.708838	0.452371	0.289865	0.1333	0.0528901	0.0321727	0.0135787	0.000911491	0.000622329	0.00166616	0.00118425	0.00192639	0.000638994	0.000845588	7.80207e-05	0.000407908	0.000207355	0.000359038	0.0117519
acpP	Acyl carrier protein	A0A0H2UMT4	8.8348	77	1	0.885666	0.551347	0.475421	0.323228	0.245205	0.181306	0.111917	0.0577803	0.0202605	0.0151494	0.0111042	0.00721444	0.0101544	0.00201654	0.00201654	0.00201654	0.00201654	0.00201654	0.00201654	0.0255242
acpP	Acyl carrier protein	P0A2W0	8.268	74	1	0.680599	0.39679	0.339597	0.244387	0.13126	0.0701572	0.0534633	0.0332406	0.00231562	0.00153312	0.00558389	0.00765062	0.0080228	0.00148108	0.000988138	0.00569134	0.00144718	0.000388616	0.00321964	0.0417278
acpS	Holo-[acyl-carrier-protein] synthase	P0A2W6	13.388	120	0.0911403	0.401191	1	0.643325	0.457945	0.0851991	0.0354618	0.0202913	0.0168685	0.0166788	0.0166788	0.0166788	0.0166788	0.0166788	0.0166788	0.0166788	0.0166788	0.0166788	0.0166788	0.0166788	0.0166788
adcA	Zinc-binding lipoprotein AdcA	O05703	56.22	501	0.821814	1	0.703568	0.502981	0.328114	0.194999	0.114206	0.0583356	0.0325822	0.00185288	0.00102449	0.0010157	0.000733386	0.000548786	0.000548786	0.000548786	0.000548786	0.000548786	0.000548786	0.000548786	0.0107876
adcC	Zinc transport system ATP-binding protein AdcC	P0A2U6	26.542	234	0.06323	0.0926192	0.11743	0.110814	0.0639598	0.128819	0.185848	0.191154	0.236826	0.385756	0.551581	0.688644	0.669926	0.742078	0.478049	0.62782	1	0.329957	0.268349	0.178504	0.70853
adcR	Adc operon repressor AdcR	A0A0H2US15	16.606	146	0.821512	1	0.619438	0.426062	0.392473	0.18565	0.148884	0.174057	0.18642	0.11266	0.0937857	0.0479202	0.023546	0.0273939	0.0117085	0.00948143	0.00517031	0.00480729	0.00480729	0.00480729	0.0240556
addA	ATP-dependent helicase/nuclease subunit A	Q97QP9	140.17	1216	0.0276054	0.0772084	0.375868	1	0.870602	0.473905	0.328986	0.224645	0.159996	0.0746976	0.0434635	0.0125263	0.00428583	0.00357087	0.00237414	0.0016698	0.0057225	0.0038475	0.00534912	0.00398848	0.0151691
adk	Adenylate kinase	Q97SU1	23.707	212	1	0.796532	0.409963	0.256186	0.154672	0.0632854	0.0224993	0.0140006	0.00722213	8.32507e-05	7.73503e-05	0.000332424	0.000220784	0.000559985	7.73503e-05	7.73503e-05	0.000485197	7.73503e-05	7.73503e-05	0.000261306	0.00834627
aga	Alpha-galactosidase	A0A0H2URQ6	81.716	720	0.000543134	0.0204588	0.154221	0.95073	1	0.496073	0.276056	0.178074	0.0848054	0.0237114	0.0100319	0.00451836	0.000543134	0.00114735	0.000543134	0.000543134	0.000543134	0.000543134	0.000543134	0.000543134	0.00828371
agaS	Sugar isomerase domain protein AgaS	A0A0H2UN25	43.107	388	0.314692	1	0.768306	0.39276	0.227211	0.0478624	0.0167672	0.00355694	0.00355694	0.00571031	0.00937244	0.0102447	0.00980131	0.00774044	0.0060219	0.00562814	0.00355694	0.00355694	0.00355694	0.00355694	0.0055263
aguA	Putative agmatine deiminase	Q97RA4	40.341	361	0.810256	1	0.558875	0.274252	0.141507	0.0742462	0.0228409	0.0141978	0.0068901	0.00124735	0.00124735	0.00124735	0.00124735	0.00124735	0.00124735	0.00124735	0.00124735	0.00124735	0.00124735	0.00124735	0.00124735
alaS	Alanine--tRNA ligase	Q97Q48	96.439	872	0.0265325	0.308029	1	0.984772	0.754701	0.478648	0.258589	0.160573	0.0962395	0.023304	0.0184379	0.0142127	0.00991217	0.00883562	0.0030407	0.00228369	0.00552135	0.00180121	0.00063531	0.00330891	0.0504384
aldB	Alpha-acetolactate decarboxylase	A0A0H2UQI9	27.34	243	1	0.822167	0.451964	0.291874	0.177896	0.042727	0.0200116	0.0133877	0.00149935	0.00149935	0.00149935	0.00149935	0.00149935	0.00149935	0.00149935	0.00149935	0.00149935	0.00149935	0.00149935	0.00149935	0.00149935
aliA	Oligopeptide-binding protein AliA	P35592	73.079	660	0.525308	1	0.701491	0.479783	0.349719	0.241675	0.137924	0.0870347	0.0548578	0.00836298	0.00507738	0.0041716	0.00310172	0.00259946	0.000636088	0.00083388	0.00202007	0.000640258	0.000451892	0.00164769	0.0280703
aliB	Oligopeptide-binding protein AliB	P0A4G0	72.561	652	0.536944	1	0.555929	0.41932	0.208351	0.163594	0.0700018	0.0385707	0.004078	0.00262406	0.00262406	0.00262406	0.00262406	0.00262406	0.00262406	0.00262406	0.00262406	0.00262406	0.00262406	0.00262406	0.00262406
alr	Alanine racemase	P0A2W8	39.857	367	0.229901	1	0.725716	0.353159	0.21765	0.0459169	0.0202035	0.00737267	0.00255099	0.00255099	0.00255099	0.00255099	0.00255099	0.00255099	0.00255099	0.00255099	0.00255099	0.00255099	0.00255099	0.00255099	0.00255099
amiA	Oligopeptide-binding protein AmiA	P18791	72.464	659	0.660328	1	0.818366	0.553109	0.415256	0.274525	0.14818	0.0931085	0.0523676	0.0112202	0.00627853	0.00640962	0.00576757	0.00683819	0.00249946	0.00153474	0.00377959	0.00169338	0.00147277	0.00262508	0.0427025
amiC	Oligopeptide transport system permease protein AmiC	P0A4M7	55.622	498	0.153831	0.67686	1	0.858466	0.691407	0.369494	0.213848	0.127021	0.0898669	0.0282773	0.0197899	0.0164032	0.0110222	0.00880889	0.00612684	0.00509721	0.0119921	0.00232104	0.00161497	0.00542641	0.111678
amiD	Oligopeptide transport system permease protein AmiD	P0A4M9	34.634	308	0.0935975	0.638892	1	0.781977	0.674432	0.341237	0.190207	0.0895486	0.0526414	0.0273474	0.0118669	0.00450627	0.00429159	0.00494081	0.00264646	0.00254757	0.00148085	0.00159576	0.00148085	0.00224858	0.0709576
amiE	Oligopeptide transport ATP-binding protein AmiE	P0A2U8	39.49	355	0.281596	0.90996	1	0.790521	0.560116	0.296295	0.138804	0.078745	0.0426093	0.00743626	0.00500496	0.00374292	0.00278205	0.00307273	0.00105133	0.000438346	0.000704466	0.000537351	0.000543096	0.00148579	0.0398613
amiF	Oligopeptide transport ATP-binding protein AmiF	P18766	34.796	308	0.301407	0.852264	1	0.84614	0.534913	0.201755	0.0686464	0.0349066	0.0151567	0.00121873	0.000325005	0.00112691	0.00091707	0.00118477	0.000223446	0.000223446	0.000777121	0.000223446	0.000223446	0.000487905	0.0168365
amy	Alpha-amylase	A0A0H2UQT1	55.917	484	0.24136	0.49451	0.293616	1	0.0335107	0.576392	0.322522	0.00254979	0.00200741	0.00200741	0.00200741	0.00200741	0.00200741	0.00200741	0.00200741	0.00200741	0.00200741	0.00200741	0.00200741	0.00200741	0.00200741
apt	Adenine phosphoribosyltransferase	P63544	18.728	170	0.94175	1	0.506732	0.314724	0.168779	0.0875063	0.0414156	0.0274186	0.0167145	0.00216449	0.00162277	0.00223465	0.00251111	0.00326715	0.000478751	0.0005068	0.00203407	0.000287875	0.000101513	0.000933734	0.0222089
araT	Aminotransferase	A0A0H2UN02	43.187	389	0.319323	1	0.727996	0.407866	0.252037	0.0937108	0.0514326	0.0321985	0.0160832	0.00467743	0.00681618	0.00305887	0.00485929	0.00441343	0.00330498	0.00218893	0.00581263	0.0025222	0.00222825	0.000872206	0.0139169
arcA	Arginine deiminase	Q97NA4	46.667	409	1	0.961691	0.520931	0.237147	0.202085	0.0653636	0.0226397	0.0108239	0.00496675	0.00263465	0.00263465	0.00263465	0.00263465	0.00263465	0.00263465	0.00263465	0.00263465	0.00263465	0.00263465	0.00263465	0.00263465
arcB	Ornithine carbamoyltransferase, catabolic	P65607	37.911	338	0.00547019	0.107975	0.853934	1	0.591502	0.258525	0.138538	0.0822948	0.0274641	0.00315718	0.00217545	0.001888	0.00137266	0.00137266	0.00137266	0.00137266	0.00137266	0.00137266	0.00137266	0.00137266	0.00266016
arcC	Carbamate kinase	A0A0H2US27	33.636	315	0.304858	0.171382	0.361356	1	0.014156	0.55968	0.00337255	0.00337255	0.00337255	0.00337255	0.00337255	0.00337255	0.00337255	0.00337255	0.00337255	0.00337255	0.00337255	0.00337255	0.00337255	0.00337255	0.00337255
argR	Arginine repressor	A0A0H2UPR2	17.842	156	0.00904156	0.0401086	0.469221	1	0.737588	0.475635	0.401285	0.278801	0.126779	0.0719535	0.0391238	0.0366942	0.0226423	0.0115764	0.00433495	0.00302188	0.00052821	0.00131849	0.000677133	0.0010712	0.0295694
argR	Arginine repressor	A0A0H2UQB4	16.197	143	0.525367	0.968177	1	0.611841	0.502304	0.400798	0.365723	0.338815	0.260832	0.161934	0.0598885	0.0649342	0.0484859	0.0350475	0.00379275	0.0075609	0.00154984	0.00154984	0.00154984	0.00162433	0.0578475
argR	Arginine repressor	P0A2Y2	17.063	148	0.00288468	0.267292	1	0.908445	0.572238	0.507181	0.237568	0.218748	0.0975123	0.0595679	0.0679119	0.119736	0.116757	0.0956986	0.0839354	0.0763643	0.0930746	0.0627966	0.0373835	0.0363657	0.116789
argS	Arginine--tRNA ligase	Q54869	63.471	563	0.175894	1	0.92104	0.61034	0.350419	0.163865	0.0761634	0.0434761	0.0221783	0.002276	0.00144055	0.00204223	0.00251847	0.00220443	0.000403637	0.00025253	0.000663821	0.000310552	0.000208146	0.000958484	0.0157802
aroA	3-phosphoshikimate 1-carboxyvinyltransferase	Q9S400	45.765	427	0.604661	1	0.522047	0.311789	0.174197	0.0611742	0.0171742	0.0154729	0.00365543	0.000597784	0.000597784	0.000597784	0.000597784	0.000597784	0.000597784	0.000597784	0.000597784	0.000597784	0.000597784	0.000597784	0.00520829
aroB	3-dehydroquinate synthase	Q97Q56	38.958	355	0.476397	1	0.764176	0.425332	0.283129	0.115631	0.0409277	0.0187769	0.00622435	0.00276753	0.000780462	0.000780462	0.000780462	0.000780462	0.000780462	0.000780462	0.000780462	0.000780462	0.000780462	0.000780462	0.00367098
aroC	Chorismate synthase	P0A2Y6	42.871	388	0.00284564	0.251282	1	0.883142	0.565924	0.26907	0.154755	0.0871842	0.0383014	0.0101154	0.0126663	0.00386744	0.00277358	0.00383506	0.000472701	0.00043447	0.000591511	0.00043447	0.00043447	0.00043447	0.0298388
aroD	3-dehydroquinate dehydratase	P63588	25.719	225	0.736326	1	0.525781	0.313754	0.210102	0.0891624	0.0364552	0.0214353	0.00919063	0.00045615	0.00045615	0.00045615	0.00045615	0.00060779	0.00045615	0.00045615	0.00045615	0.00045615	0.00045615	0.00045615	0.00879268
aroE	Shikimate dehydrogenase (NADP(+))	P63595	31.269	284	0.302621	0.968304	1	0.707981	0.338251	0.216786	0.127939	0.0356905	0.0348349	0.0247336	0.0160347	0.0104324	0.00754718	0.00754718	0.00754718	0.00754718	0.00754718	0.00754718	0.00754718	0.00754718	0.00754718
aroK	Shikimate kinase	A0A0H2UQP6	17.846	158	1	0.425306	0.107626	0.0362811	0.0135288	0.0120101	0.00559604	0.00547566	0.00547566	0.00547566	0.00547566	0.00547566	0.00547566	0.00547566	0.00547566	0.00547566	0.00547566	0.00547566	0.00547566	0.00547566	0.0261789
asd	Aspartate-semialdehyde dehydrogenase	A0A0H2UPS5	38.977	358	0.386239	1	0.753955	0.456138	0.27005	0.114596	0.0500233	0.0270201	0.012584	0.000447286	0.000782288	0.0012311	0.00154167	0.000650829	0.000365629	0.000162465	0.00116539	0.000162465	0.000162465	0.000162465	0.00705739
asnA	Aspartate--ammonia ligase	Q97NQ0	37.617	330	0.0980599	0.6979	1	0.757862	0.48036	0.204377	0.0898227	0.0491503	0.0212109	0.00166083	0.00108139	0.00149587	0.00151528	0.00180142	0.000385154	0.000575023	0.000398142	0.000353598	0.000225529	0.00068538	0.0155227
asnS	Asparagine--tRNA ligase	Q97PR0	51.066	447	0.051234	0.554051	1	0.66135	0.391841	0.169245	0.0713068	0.0400358	0.0265226	0.00495388	0.00361756	0.00365282	0.00316638	0.00165275	0.000506109	0.00030924	0.000504656	0.000542121	0.000267966	0.000641898	0.0215283
aspC	Aminotransferase	A0A0H2UQU3	43.014	395	0.32144	1	0.772377	0.421468	0.264455	0.117871	0.0639136	0.0316715	0.010455	0.00122377	0.000762391	0.000932925	0.000784063	0.000519029	0.000519029	0.000519029	0.000519029	0.000519029	0.000519029	0.000519029	0.00467143
aspS	Aspartate--tRNA ligase	Q97ND6	66.297	587	0.130079	0.95693	1	0.635449	0.399736	0.213871	0.107289	0.0606305	0.0336507	0.00419387	0.00387764	0.00363996	0.00110092	0.00147682	0.000147758	0.000147758	0.000911897	0.000339337	0.000147758	0.000473063	0.0145565
atpA	ATP synthase subunit alpha	Q97PT4	54.645	501	0.224975	0.4377	0.355385	0.727434	1	0.848061	0.626305	0.555159	0.43476	0.24178	0.176118	0.131841	0.0949923	0.0539731	0.0328643	0.02329	0.0263282	0.0150487	0.00991926	0.0137974	0.133532
atpC	ATP synthase epsilon chain	P63667	15.638	139	0.419219	0.350617	0.214264	0.573264	1	0.920199	0.683577	0.558883	0.361253	0.215747	0.129478	0.139361	0.0604503	0.0449916	0.0208961	0.0212157	0.0188582	0.00982387	0.0128093	0.0154711	0.183579
atpD	ATP synthase subunit beta	Q97PT6	50.903	468	0.289644	0.377906	0.280159	0.638982	1	0.772798	0.563131	0.438512	0.235638	0.141397	0.0783674	0.0680846	0.0561344	0.0380127	0.0184124	0.0143023	0.0069844	0.00508202	0.00311717	0.00504979	0.101334
atpF	ATP synthase subunit b	P0A2Z2	17.986	164	0.164516	0.0832924	0.0716236	0.430262	0.835725	1	0.827216	0.788082	0.603883	0.346263	0.265337	0.17738	0.113607	0.0668905	0.0342681	0.0274794	0.0613866	0.0207806	0.0165562	0.0218903	0.162445
atpG	ATP synthase gamma chain	Q97PT5	32.324	292	0.074467	0.123226	0.200274	0.623036	1	0.863693	0.598119	0.51097	0.519785	0.315846	0.209505	0.110648	0.0933283	0.0538422	0.0309841	0.0190353	0.0150073	0.00801991	0.00687971	0.0102714	0.203926
atpH	ATP synthase subunit delta	P0A2Z4	20.541	178	0.0429142	0.0725308	0.166251	0.663275	1	0.602905	0.479566	0.41775	0.299518	0.196258	0.112506	0.0946295	0.0695485	0.042336	0.0166708	0.0107911	0.00519333	0.00372782	0.00412129	0.00707419	0.144624
bgaA	Beta-galactosidase	A0A0H2UP19	247.29	2233	0.0389325	0.310151	1	0.942151	0.730536	0.597486	0.326211	0.198871	0.13401	0.0723689	0.084589	0.0747578	0.179639	0.266659	0.075384	0.0712388	0.00361059	0.00361059	0.00361059	0.00447068	0.480066
bglA-2	6-phospho-beta-glucosidase	A0A0H2UP35	54.361	471	0.0932974	1	0.190986	0.0932974	0.0932974	0.0932974	0.0932974	0.0932974	0.0932974	0.0932974	0.0932974	0.0932974	0.0932974	0.0932974	0.0932974	0.0932974	0.0932974	0.0932974	0.0932974	0.0932974	0.0932974
birA	Bifunctional ligase/repressor BirA	A0A0H2URL6	35.227	311	1	0.895069	0.955211	0.569477	0.43013	0.208229	0.152946	0.184665	0.0286243	0.00721602	0.00721602	0.00721602	0.00721602	0.00721602	0.00721602	0.00721602	0.00721602	0.00721602	0.00721602	0.00721602	0.0271728
blpH	Putative sensor histidine kinase BlpH	A0A0H2UNS8	51.824	446	0.0135106	0.152238	0.81396	0.972964	1	0.965907	0.629374	0.441321	0.346296	0.132798	0.135738	0.0597902	0.0240996	0.0241555	0.0135106	0.0135106	0.0135106	0.0135106	0.0135106	0.0135106	0.198535
blpR	Response regulator BlpR	A0A0H2UNS4	28.755	245	0.629388	1	0.856635	0.96859	0.562695	0.42344	0.316164	0.229251	0.185142	0.146232	0.0887476	0.0596765	0.0588652	0.054393	0.0219956	0.0214551	0.0133774	0.00566036	0.00566036	0.00566036	0.615371
blpT	BlpT protein, fusion	A0A0H2UNW6	12.493	109	0.603139	1	0.4613	0.277741	0.0293566	0.0293566	0.0293566	0.0293566	0.0293566	0.0293566	0.0293566	0.0293566	0.0293566	0.0293566	0.0293566	0.0293566	0.0293566	0.0293566	0.0293566	0.0293566	0.0293566
brnQ	Branched-chain amino acid transport system carrier protein	A0A0H2UP06	47.299	446	0.0729668	0.0729668	0.659974	0.776705	1	0.490272	0.403878	0.233594	0.105809	0.0729668	0.0729668	0.0729668	0.0729668	0.0729668	0.0729668	0.0729668	0.0729668	0.0729668	0.0729668	0.0729668	0.0729668
bta	Bacterocin transport accessory protein	A0A0H2UQQ7	12.866	115	1	0.676056	0.294432	0.170536	0.11648	0.0490387	0.0199693	0.0182742	0.0100557	0.000134074	0.000134074	0.00128884	0.00179111	0.00198379	0.000134074	0.000134074	0.00108654	0.000224165	0.000134074	0.000567724	0.014189
cad	Lysine decarboxylase	A0A0H2UPK4	53.937	491	0.238023	1	0.822741	0.515224	0.315564	0.152143	0.0661283	0.0361626	0.0148659	0.00111469	0.00111469	0.00111469	0.00111469	0.00111469	0.00111469	0.00111469	0.00111469	0.00111469	0.00111469	0.00111469	0.0530985
cap4C	UTP--glucose-1-phosphate uridylyltransferase	P58313	33.278	299	0.0587408	0.194842	0.541631	1	0.821454	0.565133	0.300791	0.161477	0.0664679	0.0118516	0.00791534	0.00970063	0.00385307	0.00247726	0.00017462	0.00017462	0.00155362	0.000211301	0.00017462	0.000599334	0.0280132
cap4J	Capsular polysaccharide biosynthesis protein Cps4J	A0A0H2UNF8	39.125	351	0.0284203	0.094086	0.743453	1	0.721821	0.403307	0.217646	0.135012	0.065434	0.0211965	0.0125844	0.010827	0.00742346	0.00547415	0.000610427	0.00035881	0.00119773	0.000225674	5.97666e-05	0.00077123	0.0231563
carA	Carbamoyl-phosphate synthase small chain	P63733	39.863	359	0.615352	1	0.876283	0.57357	0.408169	0.191946	0.127385	0.0703547	0.0399853	0.00692068	0.00204634	0.00240402	0.00204634	0.00204634	0.00204634	0.00204634	0.00204634	0.00204634	0.00204634	0.00204634	0.0160542
carB	Carbamoyl-phosphate synthase large chain	Q97QE4	116.06	1058	0.18798	1	0.879873	0.605584	0.377608	0.189667	0.0985707	0.0580193	0.0298862	0.00387348	0.00191082	0.0014045	0.00101438	0.000489521	0.000178157	0.000178157	0.000178157	0.000178157	0.000178157	0.000216828	0.0114695
cbf1	Cmp-binding-factor 1	A0A0H2URP7	35.189	308	0.00102596	0.0270918	0.724925	1	0.814819	0.451446	0.291264	0.215449	0.145139	0.0679412	0.0550836	0.0380021	0.0335694	0.0248548	0.0192206	0.0152729	0.015021	0.00903145	0.00677359	0.00643598	0.0959031
cbpA	Choline binding protein A	A0A0H2US50	77.761	693	0.00592451	0.0115412	0.0398976	0.117541	0.187302	0.225253	0.168972	0.113275	0.0741065	0.0270053	0.0251014	0.0201273	0.0123933	0.00928485	0.00567809	0.00614757	0.00992094	0.00513588	0.00612768	0.0184655	1
cbpC	Choline binding protein C	A0A0H2UNN3	39.519	340	0.00190266	0.00190266	0.0164676	0.0114576	0.0899384	0.107988	0.0681912	0.0291474	0.0141286	0.00593696	0.00496308	0.00474472	0.00617819	0.00544912	0.00574288	0.00618272	0.0121056	0.00566814	0.00492026	0.00582935	1
cbpE	Choline binding protein E	A0A0H2UPM5	72.054	627	0.317086	0.999599	1	0.678852	0.700276	0.520783	0.429728	0.303823	0.206422	0.100363	0.019074	0.0322156	0.00828096	0.00486008	0.00486008	0.00486008	0.00486008	0.00486008	0.00486008	0.0317443	0.670807
cbpF	Choline binding protein F	A0A0H2UNH9	39.78	340	0.00285215	0.0318163	0.0621396	0.104798	0.124858	0.121983	0.0740067	0.0498263	0.0337913	0.0135114	0.00284863	0.00534376	0.00157751	0.00157751	0.00157751	0.00157751	0.00157751	0.00157751	0.00533355	0.0161283	1
cbpJ	Choline binding protein J	A0A0H2UNH0	38.946	332	0.0043657	0.0043657	0.0043657	0.129734	0.134901	0.179496	0.0998974	0.0714009	0.0457096	0.0265941	0.0117099	0.00615508	0.00445725	0.0043657	0.0043657	0.0043657	0.0043657	0.0043657	0.0043657	0.0109256	1
cca	CCA-adding enzyme	Q97PP9	45.786	399	0.282753	1	0.824708	0.511031	0.311207	0.15479	0.0683628	0.0281473	0.011036	0.00149066	0.00149066	0.00149066	0.00149066	0.00149066	0.00149066	0.00149066	0.00149066	0.00149066	0.00149066	0.00149066	0.00149066
ccpA	Catabolite control protein A	A0A0H2URS9	37.073	336	0.623345	1	0.998572	0.929938	0.763697	0.464966	0.362821	0.299588	0.229135	0.140601	0.0975233	0.0683483	0.0445448	0.0287602	0.013672	0.00941731	0.0118439	0.00314821	0.00132294	0.00252049	0.114773
ccs4	Competence-induced protein Ccs4	A0A0H2UN59	48.344	431	0.00949254	0.557214	0.685317	1	0.610283	0.340811	0.165905	0.15069	0.0550059	0.0108734	0.015457	0.022744	0.00949254	0.00955611	0.0112548	0.00949254	0.0239164	0.0331412	0.0371515	0.0248517	0.129119
ccs50	Competence-induced protein Ccs50	A0A0H2URR5	47.976	418	0.0575453	0.597387	0.849174	1	0.821523	0.573638	0.331277	0.252714	0.262699	0.161461	0.0912254	0.0255535	0.0239569	0.0144854	0.00574809	0.0072232	0.00407744	0.00407744	0.00407744	0.00407744	0.181382
cdd	Cytidine deaminase	A0A0H2UPF4	14.175	129	0.787218	1	0.531525	0.277655	0.131806	0.043504	0.0234953	0.0134729	0.00255818	0.0012161	0.0012161	0.0012161	0.0012161	0.0012161	0.0012161	0.0012161	0.0012161	0.0012161	0.0012161	0.0012161	0.0012161
ciaH	Sensor protein CiaH	P0A4I5	50.673	444	0.0423752	0.445567	0.0423752	0.0423752	0.0423752	0.170963	0.0566898	0.0457264	0.102626	0.0588444	0.04625	0.0508337	0.0423752	0.0423752	0.0423752	0.0423752	0.0423752	0.0423752	0.0423752	0.0423752	1
ciaR	Transcriptional regulatory protein CiaR	P0A4H7	25.466	224	0.746069	1	0.531252	0.248803	0.173928	0.0692287	0.0235379	0.0157089	0.00965346	0.000673734	0.000673734	0.000673734	0.00106501	0.000863022	0.000673734	0.000673734	0.000673734	0.000673734	0.000673734	0.000673734	0.0211987
cinA	Putative competence-damage inducible protein	P54184	45.091	418	0.305763	1	0.588035	0.353467	0.162802	0.0579397	0.0319406	0.0139803	0.0048554	0.00142731	0.00142731	0.00142731	0.00142731	0.00142731	0.00142731	0.00142731	0.00142731	0.00142731	0.00142731	0.00142731	0.00142731
clpE	ATP-dependent Clp protease ATP-binding subunit ClpE	P35594	83.813	752	0.508658	1	0.700635	0.544821	0.401426	0.172455	0.109989	0.081664	0.0340858	0.00351887	0.00379649	0.00256689	0.000662163	0.00233624	0.00131791	0.000662163	0.00134751	0.00152791	0.00265316	0.00315967	0.15394
clpP	ATP-dependent Clp protease proteolytic subunit	P63787	21.358	196	0.0183626	0.015763	0.202893	0.925955	1	0.512227	0.30995	0.188315	0.134879	0.0230735	0.0141833	0.00910518	0.00412512	0.00301634	0.000361917	0.000361917	0.000361917	0.000361917	0.000361917	0.000941784	0.0125534
clpX	ATP-dependent Clp protease ATP-binding subunit ClpX	P63791	45.798	410	0.64712	1	0.775169	0.483155	0.36086	0.18186	0.0846164	0.0449278	0.0218112	0.00483931	0.0039797	0.00485916	0.00368281	0.00251194	0.00170421	0.00157825	0.00213225	0.00118192	0.000931667	0.00119678	0.0369063
cls	Cardiolipin synthetase	A0A0H2UND2	54.443	474	0.0457456	0.0457456	0.0457456	0.0457456	0.0457456	0.0457456	0.0457456	0.0457456	0.0457456	0.0457456	0.0457456	0.0457456	0.0457456	0.159836	0.149454	0.112068	0.0614818	0.0913467	0.0785217	0.0824875	1
cmk	Cytidylate kinase	Q97PK6	24.597	223	1	0.827119	0.495577	0.260515	0.136991	0.05537	0.0210633	0.00751161	0.00608364	0.000314101	0.000314101	0.000314101	0.000314101	0.000314101	0.000314101	0.000314101	0.000314101	0.000314101	0.000314101	0.000314101	0.002015
coaA	Pantothenate kinase	Q97RH6	35.556	306	0.758543	1	0.602403	0.344107	0.186027	0.0429441	0.0143654	0.0077794	0.00552257	0.00552257	0.00552257	0.00552257	0.00552257	0.00552257	0.00552257	0.00552257	0.00552257	0.00552257	0.00552257	0.00552257	0.00552257
coaD	Phosphopantetheine adenylyltransferase	Q97NQ2	18.47	162	0.60744	1	0.0872564	0.0378063	0.0259412	0.00365398	0.00578863	0.00365398	0.00365398	0.0451602	0.0622751	0.0741557	0.0714095	0.0643108	0.0507363	0.0434628	0.0116872	0.0141301	0.0111182	0.0166255	0.29888
coaE	Dephospho-CoA kinase	Q97R60	23.005	201	1	0.951632	0.39964	0.194239	0.163045	0.0463814	0.0182709	0.0109198	0.00753594	0.00753594	0.00753594	0.00753594	0.00753594	0.00753594	0.00753594	0.00753594	0.00753594	0.00753594	0.00753594	0.00753594	0.00753594
codY	GTP-sensing transcriptional pleiotropic repressor CodY	Q97PM1	29.77	262	0.391209	1	0.599706	0.400173	0.244948	0.121302	0.058396	0.0323506	0.0148016	0.00637754	0.00499807	0.00570563	0.00544431	0.00446699	0.00203687	0.00230042	0.000420168	0.000750201	0.000791697	0.00133891	0.106488
comD	Putative sensor histidine kinase ComD	A0A0H2US84	51.434	441	0.0457883	0.0457883	0.0457883	0.0457883	0.0457883	0.0457883	0.0487389	0.0457883	0.0457883	0.0457883	0.0457883	0.0457883	0.0457883	0.0457883	0.0457883	0.0457883	0.0457883	0.0457883	0.0457883	0.0457883	1
comE	Response regulator ComE	A0A0H2USM5	29.958	250	0.374589	0.67769	0.810508	0.975518	1	0.431324	0.509091	0.416006	0.319896	0.41002	0.299961	0.26188	0.275788	0.369175	0.325309	0.321254	0.230725	0.179603	0.134183	0.0861686	0.892082
cpoA	Glycosyl transferase CpoA	A0A0H2UPV8	38.826	338	0.495885	1	0.686767	0.302758	0.191858	0.105058	0.0446562	0.0246155	0.0489417	0.0729703	0.00416776	0.00779447	0.00851216	0.0201416	0.0135529	0.00416776	0.00416776	0.00416776	0.00416776	0.00416776	0.0812135
cppA	CppA protein	A0A0H2UQL8	27.448	241	1	0.843679	0.344364	0.195671	0.104866	0.0627151	0.0202208	0.0152696	0.00781911	0.00319411	0.00164538	0.00164538	0.00164538	0.00269047	0.00216474	0.00246466	0.0170842	0.00272281	0.00289639	0.00220974	0.0170024
cps4A	Capsular polysaccharide biosynthesis protein Cps4A	A0A0H2UNF1	53.547	481	0.787183	0.557305	0.616718	0.30615	0.229929	0.196062	0.144972	0.106226	0.125808	0.165954	0.215656	0.210293	0.304556	0.400622	0.338363	0.326507	0.298613	0.156029	0.127049	0.115754	1
cps4E	Capsular polysaccharide biosynthesis protein Cps4E	A0A0H2UNI5	24.003	211	0.138352	0.912146	1	0.668539	0.49634	0.289451	0.167763	0.106426	0.0887739	0.0652655	0.0500916	0.0439054	0.0453169	0.0449583	0.0450121	0.0426017	0.0187329	0.0195619	0.0137044	0.0150099	0.328064
cps4F	Capsular polysaccharide biosynthesis protein Cps4F	A0A0H2UNL7	46.922	409	0.0504543	0.164821	0.149568	0.0684211	0.0402414	0.0459543	0.0387007	0.0161296	0.049007	0.127164	0.126507	0.138838	0.192855	0.219708	0.217843	0.227158	0.172559	0.0666582	0.0582889	0.0490745	1
cps4G	Capsular polysaccharide biosynthesis protein Cps4G	A0A0H2UNE9	42.614	358	0.50372	1	0.691	0.500299	0.318082	0.226619	0.1377	0.1212	0.0934089	0.059256	0.0571985	0.0469693	0.0559814	0.0676378	0.0607399	0.0580888	0.0455988	0.0308652	0.0217297	0.0218367	0.385803
cps4H	Capsular polysaccharide biosynthesis protein Cps4H	A0A0H2UNF4	42.68	372	0.466477	1	0.629586	0.502519	0.314304	0.173266	0.068619	0.0326974	0.024919	0.0128108	0.00629662	0.00608565	0.0102439	0.00914798	0.00662308	0.00330824	0.00341407	0.00207532	0.00127088	0.00174292	0.116843
cps4I	UDP-N-acetylglucosamine-2-epimerase	A0A0H2UNF3	41.303	365	0.37998	1	0.654564	0.405992	0.248975	0.113095	0.0486889	0.0265609	0.0154644	0.00182418	0.00175956	0.00177991	0.00166032	0.00205197	0.000769163	0.000697837	0.00207971	0.000840937	0.000456461	0.000831557	0.0126523
cps4K	Capsular polysaccharide biosynthesis protein Cps4K	A0A0H2UNG2	46.597	409	0.304773	1	0.754919	0.488289	0.283367	0.127493	0.0486933	0.0276162	0.01336	0.00163308	0.00114107	0.00159806	0.00140931	0.00136701	7.09206e-05	8.19839e-05	0.000132065	0.00019374	8.27471e-05	0.000360649	0.00878811
cps4L	UDP-N-acetylglucosamine 2-epimerase	A0A0H2UNJ4	44.258	394	0.00933499	0.0290887	0.549317	1	0.751289	0.43854	0.230625	0.154969	0.0698025	0.0188306	0.0140861	0.0107454	0.00537658	0.00335326	0.000583555	0.000434694	0.00203975	0.000333131	0.000287462	0.000924436	0.0227729
cpsB	Tyrosine-protein phosphatase CpsB	Q9AHD4	28.131	243	1	0.700541	0.390281	0.231841	0.178627	0.0754953	0.046373	0.0267917	0.0161211	0.00616191	0.00124328	0.00124328	0.00124328	0.00124328	0.00124328	0.00124328	0.00124328	0.00124328	0.00124328	0.00124328	0.00800867
cpsC	Capsular polysaccharide biosynthesis protein CpsC	Q97SJ6	25.448	230	0.780364	1	0.624024	0.392473	0.25208	0.135562	0.0520332	0.0256949	0.0136175	0.00241874	0.00313969	0.00298512	0.00350866	0.0026085	0.000547182	0.000430233	0.00091407	0.000384251	0.000247063	0.00118774	0.0395072
cpsD	Tyrosine-protein kinase CpsD	Q9AHD2	24.886	227	0.552471	1	0.574657	0.333061	0.188027	0.0685892	0.0342661	0.02052	0.0140338	0.00641728	0.00643114	0.00610775	0.00806478	0.0103197	0.00707266	0.00441399	0.00920741	0.00455883	0.0025809	0.00423019	0.262798
cshA	DEAD-box ATP-dependent RNA helicase CshA	P0A4D7	58.827	524	0.0203982	0.0160754	0.00706645	0.010828	0.0099333	0.0170295	0.0433155	0.0685296	0.192101	0.624443	0.818471	1	0.963793	0.861607	0.699661	0.558985	0.456042	0.19855	0.127126	0.127231	0.720803
cshB	DEAD-box ATP-dependent RNA helicase CshB	A0A0H2UPE7	50.746	447	0.00144577	0.00144577	0.00144577	0.00144577	0.00144577	0.00144577	0.00144577	0.00144577	0.0126179	0.197207	0.243297	0.205463	0.485717	0.839502	0.792315	1	0.453614	0.159798	0.0770597	0.0465297	0.44343
ctsR	Transcriptional regulator CtsR	A0A0H2US55	17.571	152	0.0335358	0.222871	0.0987868	0.360232	0.270778	0.197465	0.148031	0.122294	0.11502	0.0895637	0.0362118	0.0685596	0.0673208	0.0606208	0.0486237	0.040516	0.00532374	0.0140956	0.0110824	0.00847381	1
cutC	Copper homeostasis protein CutC	A0A0H2UQA3	23.014	210	1	0.789108	0.652665	0.389477	0.207394	0.0731602	0.0199622	0.0134977	0.00498756	0.00154691	0.00154691	0.00154691	0.00154691	0.00154691	0.00154691	0.00154691	0.00154691	0.00154691	0.00154691	0.00154691	0.00154691
cysE	Serine acetyltransferase	A0A0H2UNY1	22.481	205	1	0.103261	0.103261	0.103261	0.103261	0.103261	0.177587	0.103261	0.103261	0.103261	0.103261	0.103261	0.103261	0.103261	0.103261	0.137332	0.103261	0.103261	0.103261	0.103261	0.660671
cysM	Cysteine synthase	A0A0H2USL4	31.857	306	0.456082	1	0.829999	0.487728	0.273313	0.136406	0.0722394	0.0373745	0.0112826	0.00357138	0.00357138	0.00357138	0.00357138	0.00357138	0.00357138	0.00357138	0.00357138	0.00357138	0.00357138	0.00357138	0.00734445
cysS	Cysteine--tRNA ligase	Q97S25	50.995	447	0.726704	1	0.715796	0.512939	0.254333	0.129419	0.0537615	0.0347673	0.0222024	0.000595797	0.000357321	0.000357321	0.000357321	0.000357321	0.000357321	0.000357321	0.000357321	0.000357321	0.000357321	0.000357321	0.0109488
dacA	D-alanyl-D-alanine carboxypeptidase	A0A0H2UPH1	45.18	413	0.683306	1	0.592781	0.412439	0.291837	0.149297	0.0623398	0.0444345	0.0268421	0.00102662	0.000495639	0.000887552	0.00124872	0.000517632	0.000463402	0.000463402	0.000463402	0.000463402	0.000500362	0.000611217	0.021407
dacA	Diadenylate cyclase	A0A0H2UQU4	28.46	256	0.0817319	0.795103	1	0.706366	0.455286	0.158258	0.0617262	0.0363355	0.023746	0.00385108	0.0036528	0.0036528	0.0036528	0.0036528	0.0036528	0.0036528	0.0036528	0.0036528	0.0036528	0.0036528	0.015936
dapA	4-hydroxy-tetrahydrodipicolinate synthase	Q97R25	33.912	311	0.196328	0.82866	1	0.757674	0.474727	0.328942	0.169425	0.101044	0.0520826	0.00758379	0.00195417	0.00171382	0.000855364	0.000855364	0.000855364	0.000855364	0.000855364	0.000855364	0.000855364	0.000855364	0.013203
dapB	4-hydroxy-tetrahydrodipicolinate reductase	P63895	27.836	255	0.149145	1	0.798958	0.53199	0.365127	0.127657	0.0537751	0.031109	0.00769496	0.000864662	0.00140232	0.00099161	0.000864662	0.000864662	0.000864662	0.000864662	0.000864662	0.000864662	0.000864662	0.000864662	0.00188709
dapH	2,3,4,5-tetrahydropyridine-2,6-dicarboxylate N-acetyltransferase	Q97NE6	23.935	232	0.53909	1	0.581832	0.369083	0.240421	0.108379	0.0460471	0.0295699	0.0134884	0.00163795	0.000536521	0.00050529	0.00050529	0.00050529	0.00050529	0.00050529	0.00050529	0.00050529	0.00050529	0.00050529	0.00500802
ddl	D-alanine--D-alanine ligase	P0CB57	38.717	347	0.569133	1	0.562863	0.316074	0.192605	0.102075	0.0466161	0.033067	0.0165793	0.000198637	0.000198637	0.000349664	0.000848864	0.00489381	0.0047561	0.00179846	0.000198637	0.000198637	0.000400357	0.000298118	0.0100821
def	Peptide deformylase	Q9F2F0	22.676	203	1	0.843551	0.381352	0.275624	0.180788	0.0845549	0.0314085	0.0228255	0.0145084	0.00106068	0.00102223	0.00226069	0.00584203	0.0154112	0.0163034	0.0182751	0.0169226	0.00933692	0.00443932	0.00483969	0.0241148
def-2	Peptide deformylase	A0A0H2UR41	15.372	136	1	0.865537	0.405462	0.215681	0.12839	0.0226606	0.0113324	0.00839152	0.00298444	0.00298444	0.00298444	0.00298444	0.00298444	0.00298444	0.00298444	0.00298444	0.00298444	0.00298444	0.00298444	0.00298444	0.00298444
deoB	Phosphopentomutase	Q97RI6	44.184	403	0.330483	1	0.698648	0.43113	0.279775	0.128661	0.0622312	0.0337387	0.0170585	0.00112304	0.000992601	0.00160056	0.00157674	0.00165928	0.000101445	0.000101445	0.000851724	0.000101445	0.000101445	0.000306043	0.0141194
deoC	Deoxyribose-phosphate aldolase	Q97RH2	23.004	220	0.818751	1	0.495028	0.312749	0.172231	0.073894	0.0353739	0.0242821	0.0141999	0.000458534	0.000458534	0.000458534	0.000458534	0.000458534	0.000458534	0.000458534	0.000458534	0.000458534	0.000458534	0.000458534	0.00452327
deoD	Purine nucleoside phosphorylase DeoD-type	A0A0H2UPL9	26.13	236	0.000443728	0.480382	1	0.742988	0.432258	0.247468	0.115265	0.0783048	0.0474578	0.0105849	0.00517144	0.00545282	0.00197373	0.00121131	0.000520996	0.000443728	0.000443728	0.000443728	0.000443728	0.000443728	0.0132247
der	GTPase Der	P64062	49.082	436	0.6743	1	0.556278	0.332013	0.20257	0.093704	0.0344309	0.0185158	0.00895601	0.00102414	0.000505281	0.000579825	0.000394715	0.0003754	0.000348206	0.000228367	0.000388121	0.000179925	0.000179925	0.000190499	0.0159366
dexB	Glucan 1,6-alpha-glucosidase	Q54796	62.034	535	0.366877	1	0.578572	0.368555	0.228584	0.100519	0.041439	0.0240097	0.0128899	0.00323292	0.00178964	0.00238077	0.00187942	0.00167072	0.00098119	0.000788203	0.000164549	0.000164549	0.000164549	0.000224777	0.008126
dhfR	Dihydrofolate reductase	Q54801	19.703	168	0.950646	1	0.457835	0.220644	0.135625	0.0386588	0.00835709	0.00367376	0.00145636	0.000783138	0.000783138	0.000783138	0.000783138	0.000783138	0.000783138	0.000783138	0.000783138	0.000783138	0.000783138	0.000783138	0.00368226
dinB	DNA polymerase IV	Q97SC7	39.88	353	0.352952	0.352952	0.352952	0.352952	0.352952	0.352952	0.352952	0.352952	0.352952	0.352952	0.352952	0.423019	0.437654	0.643705	0.352952	0.352952	0.352952	0.352952	0.352952	0.352952	1
divIB	Cell division protein DivIB	Q97RU7	45.779	399	0.811223	0.717038	0.582609	0.565089	0.498607	0.43268	0.427892	0.548361	0.81794	0.4656	0.496105	0.615361	0.585393	0.55109	0.728896	0.944817	1	0.635271	0.717685	0.821991	0.988795
divIVA	Cell division protein DivIVA	A0A0H2UR19	30.096	262	0.885779	1	0.712236	0.531998	0.375532	0.292896	0.163206	0.107723	0.064858	0.0142703	0.0131262	0.0109541	0.00759306	0.00683907	0.00256756	0.000763532	0.00563009	0.00190911	0.00123089	0.00235639	0.0360643
dltA	D-alanine--poly(phosphoribitol) ligase subunit 1	P0A398	57.427	516	0.60831	1	0.667898	0.357059	0.194815	0.0964373	0.0351457	0.0200063	0.0115005	0.00582211	0.00378702	0.000455142	0.000455142	0.000455142	0.000455142	0.000455142	0.000455142	0.000455142	0.000455142	0.000455142	0.00665896
dltB	DltB protein	A0A0H2US97	48.616	413	1	0.0788362	0.235729	0.0788362	0.0788362	0.346884	0.16522	0.0921636	0.0788362	0.0788362	0.0788362	0.0788362	0.0788362	0.0788362	0.0788362	0.0788362	0.0788362	0.0788362	0.0788362	0.0788362	0.207834
dltC	D-alanine--poly(phosphoribitol) ligase subunit 2	P63957	8.98	79	1	0.854543	0.354824	0.202794	0.11896	0.0490181	0.0174529	0.0135567	0.00886783	0.00104366	0.00104366	0.00104366	0.00104366	0.00104366	0.00104366	0.00104366	0.00104366	0.00104366	0.00104366	0.00104366	0.00491422
dnaA	Chromosomal replication initiator protein DnaA	O08397	51.781	453	0.570175	1	0.708138	0.508621	0.316085	0.155415	0.0620122	0.0338983	0.024229	0.0071432	0.00534052	0.0052315	0.00325035	0.000877933	0.00127554	0.00115891	0.00187215	0.000954593	0.000877933	0.00238537	0.105024
dnaC	Replicative DNA helicase	A0A0H2USB2	50.203	450	0.370996	0.669202	0.58125	1	0.726085	0.424216	0.24068	0.139691	0.0680125	0.00409876	0.00441907	0.00338141	0.00338141	0.00338141	0.00338141	0.00338141	0.00338141	0.00338141	0.00338141	0.00338141	0.0201805
dnaE	DNA-directed DNA polymerase	A0A0H2UPJ0	119.12	1042	0.23893	0.337473	1	0.906152	0.66447	0.53266	0.48416	0.326572	0.220473	0.0556351	0.0336148	0.0136248	0.011365	0.00575488	0.00381999	0.00381999	0.00381999	0.00381999	0.00381999	0.00381999	0.0358509
dnaG	DNA primase	A0A0H2UQ31	67.255	586	0.291372	1	0.82464	0.434868	0.25769	0.11666	0.0930223	0.054941	0.0376843	0.00241049	0.00241049	0.00241049	0.00241049	0.00241049	0.00241049	0.00241049	0.00241049	0.00241049	0.00241049	0.00241049	0.0126118
dnaI	Primosomal protein DnaI	A0A0H2URD2	34.259	298	0.748498	1	0.771244	0.611905	0.422842	0.264189	0.154599	0.0757299	0.0490039	0.00743099	0.00443477	0.00295187	0.00236998	0.000987362	0.000987362	0.000987362	0.000987362	0.000987362	0.000987362	0.000987362	0.0388964
dnaJ	Chaperone protein DnaJ	P95830	40.502	378	0.286446	0.676746	1	0.807422	0.601585	0.415831	0.290448	0.201284	0.148287	0.0831177	0.119395	0.0787994	0.0652859	0.0700037	0.0430888	0.0356119	0.139657	0.035414	0.038992	0.0348927	0.653485
dnaK	Chaperone protein DnaK	P95829	64.841	607	0.68338	1	0.720724	0.548973	0.391043	0.257077	0.131128	0.088887	0.0501062	0.0106608	0.00802766	0.00773725	0.0067125	0.00583879	0.00237482	0.00181973	0.00542493	0.00173245	0.00103428	0.00302176	0.0358976
dnaN	DNA polymerase III subunit beta	O06672	42.072	378	0.334473	1	0.755322	0.462363	0.277665	0.104676	0.0467761	0.0251525	0.0157539	0.00128536	0.00110384	0.0016795	0.00116982	0.00136144	0.00028545	0.00028545	0.000704283	0.00028545	0.00028545	0.000364052	0.0101382
dnaX	DNA polymerase III, gamma and tau subunits	A0A0H2UPM2	60.786	551	0.502429	1	0.567497	0.399827	0.221208	0.116257	0.067675	0.0348175	0.0159105	0.000798878	0.000798878	0.000798878	0.000798878	0.000798878	0.000798878	0.000798878	0.000798878	0.000798878	0.000798878	0.00131432	0.0454438
dpnC	Type-2 restriction enzyme DpnI	P0A459	29.785	254	0.0673286	0.0673286	0.0673286	0.0673286	0.0673286	0.0673286	0.198969	0.151845	0.27374	0.461963	0.413497	0.715241	0.804297	0.75227	0.627049	0.464556	0.314196	0.19882	0.130681	0.0673286	1
dpnD	Protein DpnD	P0A3T4	18.057	153	0.635332	1	0.771564	0.455079	0.346323	0.170593	0.0914489	0.0361373	0.0173515	0.00679978	0.0038751	0.00401597	0.00486541	0.00351666	0.00351666	0.00351666	0.00351666	0.00351666	0.00351666	0.00351666	0.0107407
dtd	D-aminoacyl-tRNA deacylase	Q97PH3	16.242	147	0.136531	1	0.464522	0.28753	0.162365	0.014647	0.0103208	0.00801008	0.00801008	0.00801008	0.00801008	0.00801008	0.00801008	0.00801008	0.00801008	0.00801008	0.00801008	0.00801008	0.00801008	0.00801008	0.00801008
ecfA1	Energy-coupling factor transporter ATP-binding protein EcfA1	Q97N50	31.102	275	0.871279	1	0.764535	0.779752	0.706479	0.508122	0.329002	0.198256	0.0888396	0.0114351	0.00871408	0.00759593	0.00759593	0.00759593	0.00759593	0.00759593	0.00759593	0.00759593	0.00759593	0.00759593	0.0351737
ecfA2	Energy-coupling factor transporter ATP-binding protein EcfA2	Q97N51	30.525	279	0.568542	1	0.381541	0.377689	0.331754	0.219774	0.118927	0.0371442	0.0285787	0.00691268	0.00601807	0.00601807	0.00601807	0.00601807	0.00601807	0.00601807	0.00601807	0.00601807	0.00601807	0.00601807	0.00601807
ecfT	Energy-coupling factor transporter transmembrane protein EcfT	A0A0H2USC1	29.477	264	0.272509	0.902672	1	0.926555	0.794924	0.629779	0.22535	0.192846	0.0681969	0.0379833	0.00887272	0.00887272	0.0206821	0.0101289	0.00887272	0.0117448	0.00887272	0.00887272	0.00887272	0.00887272	0.183588
efp	Elongation factor P	P64042	20.6	186	1	0.750758	0.419517	0.325821	0.193775	0.0761092	0.0345608	0.0267919	0.0146116	0.000664852	0.000516536	0.00213394	0.00279123	0.00254286	0.000235337	7.83169e-05	0.00184786	0.000622391	9.61041e-05	0.000927523	0.0150566
endA	DNA-entry nuclease	P0A3S3	29.89	274	0.00425168	0.0886208	0.00425168	0.00425168	0.00425168	0.00425168	0.00425168	0.00425168	0.00425168	0.00425168	0.00425168	0.0401472	0.436885	0.770325	0.881216	1	0.743306	0.398789	0.312984	0.238877	0.939927
engB	Probable GTP-binding protein EngB	P64072	22.273	195	0.0267784	0.00181302	0.0184768	0.00697194	0.00847283	0.0222985	0.0727949	0.114593	0.177529	0.451076	0.487612	0.727537	0.813976	0.79289	0.612765	0.463499	0.270267	0.179824	0.0903557	0.0878997	1
eno	Enolase	Q97QS2	47.102	434	0.0129112	0.018795	0.0728251	0.686585	1	0.943496	0.648164	0.500879	0.318666	0.148031	0.112226	0.0800065	0.0519422	0.0329166	0.0174388	0.0128385	0.022798	0.00789818	0.00487758	0.00851166	0.0900816
era	GTPase Era	P0A3C3	34.01	299	0.743313	1	0.518956	0.271119	0.150309	0.053629	0.0318978	0.0299886	0.0263731	0.0238272	0.0233898	0.0291491	0.0354822	0.0226914	0.0207066	0.0143267	0.0094295	0.00620906	0.00380864	0.00486923	0.113246
estA	Tributyrin esterase	A0A0H2UNZ8	29.9	259	0.0305218	0.908021	0.874441	1	0.479884	0.0947852	0.0192458	0.0046525	0.00611407	0.0046525	0.0046525	0.0046525	0.0046525	0.0046525	0.0046525	0.0046525	0.0046525	0.0046525	0.0046525	0.0046525	0.0046525
exoA	Exodeoxyribonuclease	P0A2X3	31.063	275	0.137079	0.756625	1	0.973835	0.781427	0.65485	0.433569	0.319459	0.152613	0.0812419	0.0528416	0.0417868	0.0254064	0.0139096	0.00818289	0.00350345	0.00700578	0.00176954	0.000634165	0.00237977	0.0516744
exp5	PTS system glucose-specific EIICBA component	P35595	77.994	726	0.0472205	0.660396	0.909924	1	0.804517	0.559506	0.39818	0.242481	0.102473	0.0325137	0.0190933	0.0188189	0.0153991	0.0105708	0.00365269	0.0041558	0.00381832	0.00504213	0.00608486	0.00209718	0.059322
exp7	Probable cation-transporting ATPase exp7	P35597	85.53	778	0.212266	0.89168	1	0.808032	0.627823	0.471524	0.254829	0.177793	0.125457	0.0550591	0.0360682	0.0234955	0.026013	0.0215984	0.0126464	0.0130029	0.0106199	0.00381845	0.0105386	0.0115072	0.205202
exp8	Putative ABC transporter ATP-binding protein exp8	P35598	65.551	583	0.193758	1	0.864603	0.743341	0.541533	0.337679	0.15376	0.0898294	0.0434348	0.00464884	0.00384112	0.0027396	0.0027396	0.0027396	0.0027396	0.0027396	0.0027396	0.0027396	0.0027396	0.0027396	0.0733288
ezrA	Septation ring formation regulator EzrA	Q97RK0	66.492	575	0.462533	1	0.737621	0.425456	0.407123	0.230088	0.109929	0.0644098	0.0319696	0.00444191	0.00244043	0.00277814	0.00292837	0.00207413	0.000703497	0.000226741	0.000328296	0.000702571	0.000224347	0.000916691	0.0244281
fabD	Malonyl CoA-acyl carrier protein transacylase	A0A0H2UNN0	33.09	306	1	0.937407	0.438026	0.285718	0.173666	0.0610648	0.0283514	0.0172055	0.0111723	0.0028762	0.00139089	0.00184786	0.00199748	0.00209297	0.000677151	0.000685297	0.000640767	0.000329814	0.000257348	0.000476508	0.01355
fabF	3-oxoacyl-[acyl-carrier-protein] synthase 2	A0A0H2UNK4	43.931	411	0.248277	1	0.947254	0.610945	0.370177	0.1402	0.0579246	0.0345494	0.0113468	0.00191323	0.00151905	0.0018925	0.00168094	0.0018172	0.000275986	0.00034092	0.000858036	0.000392546	5.01198e-05	0.000725257	0.0153078
fabG	3-oxoacyl-[acyl-carrier protein] reductase	A0A0H2UNR2	25.756	243	0.61987	1	0.633797	0.357409	0.20168	0.0776303	0.0307631	0.018221	0.0128591	0.00159406	0.00107595	0.00187606	0.00178808	0.00224149	0.000549204	0.000209662	0.000891812	0.000531361	0.000188577	0.000567133	0.0407429
fabH	3-oxoacyl-[acyl-carrier-protein] synthase 3	P0A3C5	34.903	324	0.818454	1	0.627986	0.399138	0.22403	0.143342	0.0691786	0.0392654	0.0158909	0.000704768	0.00108608	0.0015067	0.00131455	0.00132579	0.000405008	0.000405008	0.000405008	0.000405008	0.000405008	0.000405008	0.0120382
fabK	Enoyl-(Acyl-carrier-protein) reductase	A0A0H2UNJ5	34.177	324	0.596058	1	0.691299	0.48082	0.311313	0.16193	0.073403	0.0440234	0.0158014	0.00556112	0.00413194	0.00462064	0.00440362	0.00460197	0.0019078	0.00153582	0.0015585	0.000855361	0.00078265	0.00122617	0.0350471
fabZ	3-hydroxyacyl-[acyl-carrier-protein] dehydratase FabZ	P59201	15.272	140	0.125676	1	0.959292	0.563317	0.349964	0.108729	0.0829104	0.049276	0.0453291	0.0620822	0.0472517	0.0598732	0.047155	0.0518577	0.0410565	0.0284945	0.00896015	0.00272828	0.00114202	0.00160694	0.0419339
fba	Fructose-bisphosphate aldolase	P0A4S1	31.401	293	0.630373	1	0.623824	0.442854	0.304883	0.168394	0.0783716	0.0454478	0.0230997	0.00191747	0.00172517	0.00311154	0.00308327	0.00319964	0.000418506	0.000202217	0.0036805	0.000554834	0.000101588	0.00130212	0.0220648
fer	Ferredoxin	A0A0H2UR76	7.7197	68	1	0.335967	0.0941979	0.059146	0.0988058	0.0579373	0.029561	0.0135474	0.00509592	0.00478363	0.00478363	0.00478363	0.00478363	0.00478363	0.00478363	0.00478363	0.00478363	0.00478363	0.00478363	0.00478363	0.00478363
ffh	Signal recognition particle protein	A0A0H2UQC2	57.757	523	0.0688691	0.20777	0.205937	0.2097	0.17785	0.163608	0.108915	0.106871	0.100297	0.0915134	0.0927937	0.0831749	0.231211	0.446457	0.516613	0.47176	0.365638	0.198233	0.117976	0.0938857	1
fhs	Formate--tetrahydrofolate ligase	Q97QI2	59.615	556	0.0131483	0.19894	1	0.956446	0.607337	0.272535	0.138726	0.0823517	0.0312417	0.00426385	0.0011928	0.00254792	0.0019015	0.00183243	0.000785816	0.000785816	0.000785816	0.000785816	0.000785816	0.000785816	0.01372
fibA	Beta-lactam resistance factor	A0A0H2UNZ9	47.427	406	0.111243	1	0.737195	0.514066	0.251665	0.144423	0.0678473	0.0754904	0.0584751	0.0536767	0.0698054	0.0728662	0.0773881	0.0688278	0.0403563	0.0445507	0.0647015	0.0320482	0.0184258	0.0327463	0.34441
fibB	Beta-lactam resistance factor	A0A0H2UP33	47.356	410	0.273488	1	0.889008	0.550528	0.395785	0.193031	0.127624	0.0801463	0.0705839	0.020179	0.0220317	0.0168994	0.00162862	0.00162862	0.00162862	0.00162862	0.00162862	0.00162862	0.00162862	0.00254872	0.0679539
fld	Flavodoxin	A0A0H2UQC6	16.025	147	0.646019	1	0.376833	0.227612	0.116764	0.0346202	0.0126505	0.00906116	0.00550753	0.000115904	0.000115904	0.000115904	0.000135502	0.000959496	0.000125848	0.000115904	0.000115904	0.000115904	0.000115904	0.000115904	0.004264
fmt	Methionyl-tRNA formyltransferase	Q97PA6	33.987	311	0.47153	1	0.823977	0.453281	0.267207	0.136521	0.0733299	0.0453862	0.0219532	0.00255697	0.00104251	0.000648354	0.000632859	0.000632859	0.000632859	0.000632859	0.000632859	0.000632859	0.000632859	0.000632859	0.0073922
fni	Isopentenyl-diphosphate delta-isomerase	Q97SH8	37.687	336	0.567538	0.789686	1	0.584708	0.36342	0.220983	0.132864	0.111931	0.119647	0.133388	0.139943	0.101527	0.0933616	0.114144	0.121269	0.111039	0.189923	0.121325	0.104369	0.112302	0.0774556
folC	Dihydrofolate synthetase	A0A0H2UNA3	48.988	440	0.620185	1	0.720238	0.308336	0.204431	0.100926	0.0223364	0.0175553	0.00757264	0.00757264	0.00757264	0.00757264	0.00757264	0.00757264	0.00757264	0.00757264	0.00757264	0.00757264	0.00757264	0.00757264	0.02254
folD	Bifunctional protein FolD	Q97RI9	30.741	285	0.32478	1	0.513106	0.288332	0.0988783	0.0350075	0.0137307	0.00341149	0.00270933	0.00270933	0.00270933	0.00270933	0.00270933	0.00270933	0.00270933	0.00270933	0.00270933	0.00270933	0.00270933	0.00270933	0.00270933
folE	GTP cyclohydrolase 1	P51595	20.714	184	0.00841679	0.0751427	0.751484	1	0.724343	0.305834	0.169048	0.11442	0.0586837	0.0094237	0.00272511	0.00473824	0.000522464	0.000522464	0.000522464	0.000522464	0.000522464	0.000660368	0.000522464	0.000630914	0.0279303
frr	Ribosome-recycling factor	Q97R82	20.656	185	1	0.629423	0.337149	0.230759	0.141411	0.0640612	0.031529	0.0251885	0.0178441	0.000255229	0.000777729	0.00210774	0.00205734	0.00307465	0.000163133	7.50446e-05	0.00193866	0.000454467	7.50446e-05	0.00115904	0.0162638
fsa	Probable fructose-6-phosphate aldolase	Q97SS2	24.374	222	0.0115874	0.0361565	0.961568	1	0.762439	0.430801	0.174162	0.0601718	0.0222559	0.0115874	0.0115874	0.0115874	0.0115874	0.0115874	0.0115874	0.0115874	0.0115874	0.0115874	0.0115874	0.0115874	0.0115874
ftsA	Cell division protein FtsA	A0A0H2UR24	49.474	457	0.77283	1	0.628759	0.361479	0.228007	0.123414	0.0511297	0.032433	0.0205241	0.00313706	0.00243318	0.00303639	0.00267565	0.00191456	0.000537145	0.000500696	0.00374647	0.000649199	0.000424844	0.00132316	0.0365312
ftsE	Cell division ABC transporter, ATP-binding protein FtsE	A0A0H2UPG6	25.796	230	0.00119325	0.00119325	0.00119325	0.00119325	0.00119325	0.00229343	0.0288501	0.0510109	0.132393	0.305456	0.304492	0.329195	0.441733	0.594069	0.622269	0.633469	0.590367	0.233061	0.178438	0.15227	1
ftsH	ATP-dependent zinc metalloprotease FtsH	O69076	71.325	652	0.0249643	0.0450878	0.0424253	0.0802629	0.26318	0.481617	0.511521	0.526052	0.491382	0.403624	0.338957	0.281489	0.215958	0.1757	0.144577	0.139183	0.158274	0.0980909	0.0926416	0.0873013	1
ftsK	DNA translocase FtsK	P64166	84.965	767	0.316232	1	0.823728	0.549697	0.440259	0.252165	0.155476	0.130653	0.116963	0.0598624	0.0432168	0.022001	0.0222023	0.0136765	0.00544578	0.00869452	0.0125942	0.00619128	0.00375249	0.00741357	0.231617
ftsL	Cell division protein FtsL	A0A0H2UNI0	12.206	105	0.036002	0.543229	0.319621	0.036002	0.036002	0.21199	0.180638	0.109318	0.109063	0.18641	0.287384	0.180266	0.452061	0.532603	0.457416	0.368502	0.894105	0.26595	0.247548	0.115377	1
ftsX	Cell division protein FtsX	A0A0H2UP94	34.3	308	0.683535	1	0.909157	0.794033	0.711117	0.579864	0.382249	0.261982	0.191378	0.104165	0.0760572	0.0757958	0.0535954	0.0591089	0.0453951	0.0469408	0.048751	0.029107	0.0263055	0.0316658	0.402778
ftsY	Signal recognition particle receptor FtsY	A0A0H2UQF6	47.802	429	0.936532	1	0.563944	0.414491	0.243165	0.102598	0.0438561	0.0220168	0.0136311	0.000776985	0.000565508	0.000679666	0.000651194	0.000867443	0.000565508	0.000565508	0.000565508	0.000565508	0.000565508	0.000565508	0.00814737
ftsZ	Cell division protein FtsZ	A0A0H2UR32	44.415	419	0.956271	1	0.575123	0.421628	0.273333	0.141326	0.0690123	0.0437356	0.0175176	0.00191093	0.00172919	0.00279215	0.00223626	0.00249261	0.00070244	0.000669917	0.00180328	0.000606832	0.000222511	0.0010644	0.0223591
fucI	L-fucose isomerase	Q97N97	65.894	588	0.328641	0.328641	0.547441	0.930899	1	0.677824	0.328641	0.328641	0.328641	0.328641	0.328641	0.328641	0.328641	0.328641	0.328641	0.328641	0.328641	0.328641	0.328641	0.328641	0.328641
fusA	Elongation factor G	P64022	76.83	693	0.510467	1	0.726059	0.497322	0.341581	0.202568	0.0943323	0.0519193	0.0272192	0.00345469	0.00272816	0.00335235	0.00406082	0.00515755	0.00105433	0.000973056	0.00313812	0.0020434	0.000728494	0.00147064	0.027594
galE-1	UDP-glucose 4-epimerase	A0A0H2UQY4	37.379	339	0.33374	1	0.696289	0.457803	0.269848	0.139661	0.0657821	0.035333	0.0175426	0.00157211	0.00106782	0.00138939	0.00150102	0.00166208	0.000162117	7.51479e-05	0.000844839	0.000165678	7.51479e-05	0.000569887	0.0124996
galK	Galactokinase	Q97NZ6	43.584	392	0.620035	1	0.770989	0.516702	0.304843	0.113891	0.054707	0.0337534	0.0154051	0.00103694	0.000293828	0.00111642	0.00691538	0.0056683	0.00019523	0.00019523	0.00273809	0.00103243	0.00019523	0.000248952	0.0107944
galM	Aldose 1-epimerase	A0A0H2UMV2	37.781	345	1	0.762183	0.438402	0.12635	0.103683	0.0426512	0.0252277	0.0154791	0.0154791	0.0154791	0.0154791	0.0154791	0.0154791	0.0154791	0.0154791	0.0154791	0.0154791	0.0154791	0.0154791	0.0154791	0.0154791
galR	Galactose operon repressor	A0A0H2URH0	37.879	335	0.729158	1	0.494064	0.140003	0.0536302	0.0146213	0.00555024	0.0131922	0.012499	0.00555024	0.00555024	0.00555024	0.00555024	0.00555024	0.00555024	0.00555024	0.00555024	0.00555024	0.00555024	0.00555024	0.0275465
galT2	Galactose-1-phosphate uridylyltransferase 2	Q97NZ7;Q97P15	56.147	493	0.244781	1	0.91546	0.428307	0.349287	0.195654	0.0713816	0.0848711	0.0176904	0.00179152	0.00179152	0.00179152	0.00179152	0.00179152	0.00179152	0.00179152	0.00179152	0.00179152	0.00179152	0.00179152	0.00192649
gap	Glyceraldehyde-3-phosphate dehydrogenase	A0A0H2US80	35.855	335	0.0682876	0.71539	1	0.770291	0.520578	0.344004	0.202619	0.130333	0.0755499	0.0163247	0.0118375	0.0103034	0.00778854	0.00642515	0.00149393	0.00103001	0.00567211	0.00125413	0.000524902	0.00249314	0.0398969
gapN	Glyceraldehyde-3-phosphate dehydrogenase, NADP-dependent	A0A0H2UQ00	51.127	474	0.0140616	0.285641	0.995076	1	0.632086	0.376493	0.20601	0.123948	0.0707793	0.0200524	0.0110822	0.0104938	0.00752875	0.0051563	0.000289784	0.000152805	0.000520262	0.000417384	0.000152805	0.000899886	0.0340076
gatA	Glutamyl-tRNA(Gln) amidotransferase subunit A	Q97SE6	52.059	488	0.0931359	0.600653	1	0.812577	0.54579	0.312788	0.17264	0.107014	0.0537197	0.0110706	0.00612067	0.00587865	0.00456638	0.00465004	0.00111036	0.00081189	0.00120963	0.000874614	0.000667668	0.00165146	0.0266226
gatB	Aspartyl/glutamyl-tRNA(Asn/Gln) amidotransferase subunit B	Q97SE7	53.657	480	0.0155458	0.577569	1	0.660984	0.377899	0.251148	0.111434	0.0719295	0.0394147	0.00844718	0.00576857	0.00523208	0.00364155	0.00335656	0.000304116	0.000100984	0.00178754	0.000112381	9.70056e-05	0.000883709	0.0185294
gatC	Glutamyl-tRNA(Gln) amidotransferase subunit C	Q97SE5	11.055	100	0.1133	0.467967	1	0.714359	0.447526	0.351894	0.215534	0.115863	0.0486436	0.00416494	0.00730797	0.00955543	0.00590026	0.00294371	0.000305359	0.000305359	0.00313342	0.000846306	0.000305359	0.0020821	0.0201679
gdhA	Glutamate dehydrogenase	A0A0H2UQJ7	48.811	448	0.00725748	0.0264266	0.481252	1	0.799603	0.486647	0.274702	0.180202	0.114623	0.0364047	0.0227843	0.0196595	0.0112152	0.00726958	0.0011486	0.00037591	0.00306471	0.000819754	0.000214953	0.0016384	0.0305582
gki	Glucokinase	A0A0H2UP34	33.554	320	0.591605	1	0.648887	0.365863	0.189131	0.0860656	0.0357496	0.019881	0.00787715	0.00209803	0.000241224	0.000241224	0.000241224	0.000258241	0.000241224	0.000241224	0.000241224	0.0011215	0.00164022	0.00143257	0.00689463
gldA	Glycerol dehydrogenase	A0A0H2UN77	39.137	362	0.000596463	0.00432111	0.188185	1	0.415245	0.190152	0.103783	0.0572919	0.0329784	0.00673862	0.00384575	0.00258662	0.000596463	0.000596463	0.000596463	0.000596463	0.000596463	0.000596463	0.000596463	0.000596463	0.00741188
glgA	Glycogen synthase	Q97QS5	54.158	477	0.291314	0.81212	1	0.8545	0.691167	0.478809	0.422997	0.300799	0.210562	0.169631	0.135737	0.154582	0.155743	0.146972	0.150663	0.12135	0.0443986	0.03523	0.0219971	0.0291753	0.14898
glgB	1,4-alpha-glucan branching enzyme GlgB	Q97QS8	75.603	642	0.111508	0.978418	0.959728	1	0.684861	0.337092	0.104941	0.063314	0.0134106	0.0134106	0.0134106	0.0134106	0.0134106	0.0134106	0.0134106	0.0134106	0.0134106	0.0134106	0.0134106	0.0134106	0.0134106
glgC	Glucose-1-phosphate adenylyltransferase	Q97QS7	41.49	380	0.615178	1	0.529318	0.198419	0.102784	0.0364991	0.0162227	0.0123193	0.0148119	0.00242219	0.0027115	0.00174905	0.00260118	0.0020943	0.00174905	0.00511387	0.00174905	0.00174905	0.00174905	0.00174905	0.00613059
glgD	Glycogen biosynthesis protein GlgD	A0A0H2UQ67	42.621	379	0.577439	1	0.771637	0.552042	0.310863	0.160157	0.0933236	0.0501822	0.0174678	0.00320244	0.00175273	0.00175273	0.00175273	0.00175273	0.00175273	0.00175273	0.00175273	0.00175273	0.00175273	0.00175273	0.0213763
glmM	Phosphoglucosamine mutase	Q97PP4	48.122	450	0.610111	1	0.593204	0.306586	0.189363	0.0804788	0.0335765	0.0196366	0.011166	0.000186587	0.000367546	0.000992464	0.000731176	0.00121324	0.000100601	0.000100601	0.000964896	0.00019842	0.000100601	0.000427501	0.00965405
glmS	Glutamine--fructose-6-phosphate aminotransferase [isomerizing]	Q97SQ9	65.633	602	0.131511	1	0.80805	0.663776	0.40027	0.179324	0.0805955	0.0530838	0.0232396	0.00402988	0.00237612	0.00284851	0.00240247	0.00239919	0.000422057	0.000263336	0.00115211	0.000349159	5.96074e-05	0.000852305	0.0167039
glmU	Bifunctional protein GlmU	Q97R46	49.344	459	0.055094	0.693516	1	0.752059	0.532496	0.314421	0.199737	0.130018	0.0706527	0.0249563	0.016782	0.0109043	0.00807608	0.00728851	0.00124415	0.000638627	0.00174445	0.000356364	0.000165319	0.000760528	0.0147254
glnA	Glutamine synthetase, type I	A0A0H2UNQ5	50.322	448	0.0110967	0.0129082	0.00886305	0.0595469	0.577376	1	0.716688	0.522513	0.364279	0.187825	0.116232	0.082268	0.047857	0.0267268	0.00739637	0.00309318	0.00851945	0.00180048	0.000613968	0.00388594	0.062749
gloA	Lactoylglutathione lyase	A0A0H2UPN2	14.438	126	0.976575	1	0.49806	0.306198	0.162467	0.0695291	0.0313601	0.0220596	0.00860094	0.000405811	0.000405811	0.000405811	0.000405811	0.0017262	0.000405811	0.000405811	0.000405811	0.000405811	0.000405811	0.000405811	0.00763781
glpO	Alpha-glycerophosphate oxidase	P35596	66.795	608	0.680399	1	0.720747	0.083893	0.083893	0.083893	0.1141	0.083893	0.083893	0.083893	0.083893	0.083893	0.083893	0.083893	0.083893	0.083893	0.083893	0.083893	0.083893	0.083893	0.083893
gltX	Glutamate--tRNA ligase	Q97NG1	55.961	486	0.573904	1	0.651855	0.383822	0.254611	0.124925	0.0532664	0.0394189	0.0171931	0.00159996	0.00120029	0.00190646	0.00143954	0.00146163	0.000368119	0.000267577	0.00106222	0.00055442	0.000254987	0.000923486	0.0122743
glyA	Serine hydroxymethyltransferase	Q97R16	45.243	418	0.26841	1	0.830536	0.592686	0.312339	0.152943	0.0772294	0.0460811	0.0239286	0.00180309	0.000649618	0.00184826	0.0011769	0.00110075	0.000158293	0.000158293	0.000158293	0.000158293	0.000158293	0.000248659	0.0109816
glyQ	Glycine--tRNA ligase alpha subunit	Q97PW5	34.964	305	0.65629	0.886663	1	0.74048	0.475735	0.258095	0.130265	0.0793297	0.0561693	0.044817	0.0420617	0.0424029	0.00326963	0.00205951	0.000258136	0.000258136	0.000258136	0.000258136	0.000258136	0.000704364	0.0157126
glyS	Glycine--tRNA ligase beta subunit	Q97PW6	75.438	678	0.352484	0.8925	1	0.735464	0.464161	0.256485	0.118465	0.0705527	0.0357551	0.00672302	0.00450834	0.00406465	0.00268336	0.00203746	0.000161374	0.000110446	0.000976088	0.000446618	0.000186545	0.000761203	0.0207143
gmk	Guanylate kinase	Q97PA3	23.686	208	0.743598	1	0.570507	0.329413	0.172037	0.0755216	0.0305965	0.0170925	0.00938763	0.000275408	0.000275408	0.000659057	0.00145099	0.00229753	0.00117114	0.000690121	0.00157116	0.000918016	0.000609208	0.000688946	0.00967637
gnd	6-phosphogluconate dehydrogenase, decarboxylating	A0A0H2UNG6	52.579	474	0.155425	1	0.903051	0.639159	0.381045	0.214721	0.0920179	0.0482872	0.0221344	0.00233766	0.00207512	0.0026273	0.00176373	0.00156293	0.000165637	9.68058e-05	0.000698437	0.000378732	0.000153215	0.000774029	0.01242
gor	Glutathione reductase	A0A0H2UPG3	48.79	448	0.194426	1	0.917801	0.490041	0.339392	0.179146	0.0771094	0.0413272	0.0204283	0.00119506	0.000519395	0.000412283	0.000474975	0.00048799	0.000412283	0.000412283	0.000412283	0.000412283	0.000412283	0.000412283	0.00591898
gpmA	2,3-bisphosphoglycerate-dependent phosphoglycerate mutase	P0A3Y3	26.051	230	0.645184	1	0.729657	0.499128	0.325122	0.181862	0.090883	0.0599326	0.0291201	0.00283771	0.00208831	0.00379617	0.00351481	0.00360498	0.000597691	0.000280984	0.00259673	0.00077973	0.000197604	0.00134363	0.0222072
gpsA	Glycerol-3-phosphate dehydrogenase [NAD(P)+]	Q97NF1	36.776	338	0.852212	1	0.579966	0.344465	0.167162	0.0598977	0.0242686	0.0156318	0.00932235	0.000987786	0.00108612	0.000628431	0.000456773	0.000460423	0.000176544	0.000176544	0.000176544	0.000176544	0.000176544	0.000361104	0.0158819
gpsB	Cell cycle protein GpsB	Q97SI9	12.575	109	1	0.848287	0.594466	0.508444	0.422688	0.355254	0.231704	0.192843	0.214823	0.325335	0.226073	0.210861	0.13478	0.0801126	0.0470063	0.0277463	0.026628	0.0112793	0.008649	0.00960832	0.171237
greA	Transcription elongation factor GreA	Q97PT2	17.572	160	1	0.700244	0.396037	0.412158	0.362106	0.266516	0.164901	0.102504	0.067735	0.0202328	0.0146879	0.00963305	0.00619659	0.0049224	0.000803128	0.00038714	0.00361562	0.000545796	0.000344614	0.00131144	0.0251186
groL	60 kDa chaperonin	P0A335	57.095	540	0.024012	0.0165825	0.00823065	0.00862243	0.03977	0.516794	1	0.931295	0.750761	0.511468	0.419131	0.253797	0.144734	0.0818954	0.0290492	0.012393	0.0218509	0.00322435	0.000586749	0.00629079	0.0619537
groS	10 kDa chaperonin	Q97NV3	9.9122	94	0.919289	1	0.585672	0.500072	0.341419	0.311489	0.483313	0.48483	0.516579	0.322258	0.27162	0.139433	0.0834326	0.0484031	0.0157389	0.00649951	0.0206759	0.00232142	0.000546063	0.00484442	0.0478034
grpE	Protein GrpE	Q97S73	19.968	174	0.429392	1	0.852924	0.621987	0.456868	0.311236	0.160973	0.101883	0.0605669	0.0106803	0.00819304	0.00721818	0.00456619	0.00394299	0.000473579	0.000458651	0.00127817	0.000204947	0.000165792	0.00119699	0.0242668
gtf1	Glycosyltransferase Gtf1	A0A0H2URG7	57.781	503	0.206521	0.727197	1	0.735885	0.462715	0.224273	0.146032	0.0602916	0.0536476	0.00919824	0.0135147	0.00636749	0.00783765	0.0111271	0.00936802	0.00389362	0.250166	0.0158095	0.0170948	0.0074587	0.0124879
gtf2	Glycosyltransferase stabilizing protein Gtf2	A0A0H2UR90	50.672	445	0.0043195	0.192809	1	0.750638	0.391228	0.265105	0.0493499	0.021943	0.00851018	0.0043195	0.0043195	0.0043195	0.0043195	0.0043195	0.0043195	0.0043195	0.0043195	0.0043195	0.0043195	0.0043195	0.0043195
gtfA	Sucrose phosphorylase	A0A0H2URT4	55.886	480	0.53766	1	0.608212	0.327449	0.190477	0.0751746	0.0292349	0.0150421	0.00498163	0.000325389	0.000325389	0.000325389	0.000325389	0.000325389	0.000325389	0.000937511	0.00206775	0.00102522	0.000902882	0.000814407	0.00467508
guaA	GMP synthase [glutamine-hydrolyzing]	P64297	57.472	520	0.237746	1	0.871966	0.584724	0.377031	0.198745	0.0893515	0.0537399	0.0260381	0.00485844	0.00212535	0.00284605	0.00233215	0.00292897	0.00080481	0.00636715	0.00108534	0.000607049	0.000360764	0.000707599	0.0155509
guaB	Inosine-5-monophosphate dehydrogenase	A0A0H2USM1	52.444	492	0.026326	0.494335	1	0.845957	0.564643	0.35154	0.192245	0.122812	0.0670322	0.0198986	0.0137398	0.00987444	0.00533007	0.00389589	0.000379238	0.000165145	0.00216952	0.000346533	8.58611e-05	0.000957359	0.0187135
guaC	GMP reductase	Q97QG5	35.912	328	0.00334172	0.015655	0.29661	1	0.888551	0.439863	0.208515	0.125911	0.0625184	0.0166393	0.00717932	0.00682405	0.00542546	0.00295669	0.00114349	0.00127245	0.0016217	0.0012317	0.000376819	0.000376819	0.0182742
gyrA	DNA gyrase subunit A	P72524	92.052	822	0.000564265	0.000564265	0.279441	1	0.892581	0.576388	0.380739	0.318144	0.252382	0.173886	0.139603	0.100878	0.0761239	0.0601269	0.0312963	0.0252216	0.0287576	0.00767111	0.00447622	0.00852939	0.130669
gyrB	DNA gyrase subunit B	P0A4L9	72.237	648	0.683748	1	0.680888	0.537624	0.405506	0.278267	0.179337	0.141619	0.0706162	0.0445043	0.0314419	0.0181637	0.0132695	0.00921515	0.00229457	0.00184655	0.00260203	0.000843179	0.000825361	0.00235239	0.0619581
hemH	Ferrochelatase	Q97R30	42.409	364	0.889345	1	0.348205	0.198956	0.170025	0.0837082	0.0271408	0.00769813	0.00284622	0.00284622	0.00284622	0.00284622	0.00284622	0.00284622	0.00284622	0.00284622	0.00284622	0.00284622	0.00284622	0.00284622	0.00966555
hemK	Release factor glutamine methyltransferase	A0A0H2UPZ1	31.73	279	0.533864	1	0.340601	0.166747	0.103045	0.0333941	0.0112967	0.00734437	0.00152754	0.00152754	0.00152754	0.00152754	0.00152754	0.00152754	0.00152754	0.00152754	0.00152754	0.00152754	0.00152754	0.00152754	0.00152754
hexA	DNA mismatch repair protein HexA	P0A3R3	94.847	844	0.102247	0.878102	1	0.803642	0.567526	0.291546	0.242794	0.193104	0.0978813	0.0293509	0.0140428	0.00454852	0.00980833	0.0158717	0.00923697	0.00235823	0.000854681	0.000854681	0.000854681	0.00229671	0.0643224
hexB	DNA mismatch repair protein HexB	P0A3R1	73.434	649	0.0882502	0.754361	1	0.849713	0.517404	0.342454	0.202444	0.103997	0.0591329	0.0331841	0.0171926	0.0172916	0.0140999	0.00705738	0.00621495	0.00291097	0.00705287	0.00442455	0.0045316	0.00905357	0.135631
hflX	GTPase HflX	A0A0H2UP78	46.712	412	0.00271165	0.00271165	0.00271165	0.00271165	0.0684573	0.00271165	0.00271165	0.00298535	0.00282754	0.0142767	0.00787174	0.0142304	0.116476	0.690531	1	0.988221	0.737247	0.391355	0.223558	0.167342	0.231309
hisS	Histidine--tRNA ligase	Q97NC9	48.654	429	0.0312396	0.500771	1	0.738106	0.448648	0.217637	0.117483	0.0648544	0.035156	0.00528165	0.00312006	0.00238674	0.00157827	0.00158392	0.000453274	0.000575868	0.000337984	0.000426177	0.0005037	0.000995425	0.0343703
holA	DNA polymerase III, delta subunit	A0A0H2UP98	39.742	345	0.270348	1	0.710906	0.344062	0.191428	0.0733867	0.0310028	0.0125374	0.00684811	0.00316917	0.00316917	0.00316917	0.00316917	0.00316917	0.00316917	0.00334956	0.00742759	0.00316917	0.00316917	0.00316917	0.108323
holB	DNA polymerase III, delta prime subunit	A0A0H2UPL8	34.359	296	0.18908	1	0.252663	0.381365	0.278883	0.0769696	0.0448757	0.0335502	0.0195412	0.0154009	0.0154009	0.0154009	0.0154009	0.0154009	0.0154009	0.0154009	0.0154009	0.0154009	0.0154009	0.0154009	0.0601808
hom	Homoserine dehydrogenase	A0A0H2UQH0	46.119	428	0.792037	1	0.529792	0.342	0.205869	0.0985272	0.0478908	0.0253111	0.0127782	0.00134297	0.000529555	0.00109979	0.00142219	0.00123075	0.000413225	0.000264679	0.000207926	0.00019258	0.000150997	0.000591454	0.0190759
hprK	HPr kinase/phosphorylase	Q97Q18	34.858	312	0.000658157	0.27738	1	0.96026	0.634787	0.333446	0.178866	0.115901	0.0590322	0.0368752	0.0232043	0.0220159	0.0250826	0.0317236	0.020481	0.012094	0.00369901	0.00407252	0.00133771	0.00249545	0.0973915
hpt	Hypoxanthine-guanine phosphoribosyltransferase	Q97TC4	20.212	180	0.590257	1	0.623202	0.348428	0.194703	0.0768886	0.0297958	0.0214403	0.011281	0.00060996	0.000391054	0.00100594	0.00124947	0.00164144	0.000279583	0.000217907	0.000589733	0.000289664	8.60452e-05	0.000751221	0.0109941
hrcA	Heat-inducible transcription repressor HrcA	Q9X4R2	39.377	344	0.433345	0.934722	1	0.73642	0.347195	0.115784	0.0445417	0.00828805	0.00828805	0.00828805	0.00828805	0.00828805	0.00828805	0.00828805	0.00828805	0.00828805	0.00828805	0.00828805	0.00828805	0.00828805	0.0247732
hsdM	Type I restriction-modification system, M subunit	A0A0H2UNU2	56.538	487	0.0352111	0.229315	0.850566	1	0.79966	0.584257	0.346684	0.247488	0.157227	0.125483	0.0507436	0.0286956	0.0178194	0.0121907	0.00487431	0.00107139	0.00107139	0.00107139	0.00107139	0.00138477	0.051427
hsdR	Type I restriction-modification system, R subunit	A0A0H2UNV7	89.32	777	0.308174	1	0.723794	0.368668	0.238121	0.128514	0.0698709	0.0314346	0.016842	0.00330812	0.00330812	0.00330812	0.00330812	0.00330812	0.00330812	0.00330812	0.00330812	0.00330812	0.00330812	0.00330812	0.00974781
hsdS	Type I restriction-modification system, S subunit	A0A0H2UNR3	59.286	522	0.0599941	0.133477	0.806927	1	0.744847	0.576574	0.486506	0.348165	0.288761	0.174232	0.143679	0.0835026	0.0444098	0.0284162	0.00390474	0.00354547	0.00354547	0.00354547	0.00354547	0.00354547	0.0725223
hslO	33 kDa chaperonin	P64403	31.662	290	0.769268	1	0.662458	0.455871	0.280883	0.135943	0.0671531	0.044456	0.0278496	0.000796641	0.00116941	0.00151181	0.000952074	0.00114791	0.000663904	0.000310138	0.000738233	0.000310138	0.000434994	0.000469909	0.0131929
htpX	Protease HtpX homolog	Q97QD6	32.796	299	0.133653	0.0339103	0.545843	1	0.618134	0.466964	0.164369	0.063179	0.0349256	0.0339103	0.0431048	0.0339103	0.0339103	0.0339103	0.0339103	0.0339103	0.0339103	0.0339103	0.0339103	0.0339103	0.0339103
hup	DNA-binding protein HU	A0A0H2UPZ3	9.65	91	0.12826	0.774927	1	0.822893	0.677402	0.604548	0.382658	0.39046	0.392621	0.362057	0.390412	0.262822	0.257964	0.282766	0.22382	0.213756	0.195569	0.110252	0.102473	0.0855913	0.634308
iga	Immunoglobulin A1 protease	Q97QP7	223.91	2004	0.241148	1	0.848343	0.680959	0.550111	0.407679	0.281044	0.192793	0.120739	0.0408059	0.0302999	0.0167123	0.0121469	0.00892688	0.0061476	0.00695963	0.00755056	0.00389827	0.00385154	0.0313417	0.617683
ileS	Isoleucine--tRNA ligase	P0CB61	105.45	930	0.0524461	0.751025	1	0.700939	0.384007	0.202354	0.0966056	0.0504692	0.0259805	0.00452531	0.00261956	0.0017747	0.00157772	0.00121069	0.000486394	0.000274838	0.000523484	0.000287001	0.000271552	0.000701881	0.0182588
ilvA	L-threonine dehydratase	A0A0H2UNL9	45.462	416	0.0890032	0.676658	1	0.8585	0.54177	0.281442	0.112279	0.0854474	0.00906467	0.00310159	0.00310159	0.00310159	0.00310159	0.00310159	0.00310159	0.00310159	0.00310159	0.00310159	0.00310159	0.00310159	0.0120025
ilvB	Acetolactate synthase	A0A0H2UNK5	61.691	566	0.57421	1	0.657464	0.433943	0.278523	0.126657	0.0674855	0.0470356	0.0118183	0.00465095	0.00465095	0.00465095	0.00465095	0.00465095	0.00465095	0.00465095	0.00465095	0.00465095	0.00465095	0.00944039	0.0585873
ilvC	Ketol-acid reductoisomerase (NADP(+))	Q97SD7	37.35	340	0.427746	1	0.798849	0.618608	0.381603	0.259025	0.134274	0.0948999	0.0625508	0.0276608	0.0228597	0.0140632	0.00969639	0.00778111	0.00606193	0.00386414	0.0141379	0.00402136	0.00371886	0.00451643	0.054041
ilvD	Dihydroxy-acid dehydratase	P65159	59.859	567	0.204673	0.970187	1	0.644652	0.400169	0.21748	0.10559	0.0611549	0.035311	0.00326831	0.00265819	0.00189924	0.000844203	0.00130438	0.000221928	0.000221928	0.000221928	0.000221928	0.000221928	0.000504263	0.0133972
ilvE	Branched-chain-amino-acid aminotransferase	A0A0H2UPG4	37.473	340	0.336785	1	0.714867	0.361996	0.225956	0.113646	0.0466101	0.0218173	0.0118328	0.000538915	0.000538915	0.000538915	0.000538915	0.000538915	0.000538915	0.000538915	0.000538915	0.000538915	0.000538915	0.000538915	0.00211616
ilvN	Acetolactate synthase, small subunit	A0A0H2UNL0	17.694	158	0.234691	0.782899	0.954622	0.801478	0.804162	0.477535	0.251022	0.173911	0.156024	0.494263	0.894465	0.895476	1	0.862247	0.701528	0.431716	0.502536	0.118677	0.111732	0.101099	0.947665
infA	Translation initiation factor IF-1	P65121	8.2024	72	1	0.889605	0.452502	0.410987	0.30087	0.194087	0.151013	0.136824	0.183697	0.344473	0.297592	0.240148	0.163992	0.161328	0.115025	0.0998	0.115484	0.0536734	0.0524564	0.0445731	0.183174
infB	Translation initiation factor IF-2	Q97S57	105.81	958	0.00728357	0.0119527	0.0100306	0.00767184	0.00696034	0.00745994	0.00842103	0.0148321	0.0408754	0.143715	0.149512	0.173154	0.17992	0.186718	0.189489	0.185079	0.181853	0.0807278	0.121434	0.072468	1
infC	Translation initiation factor IF-3	P65144	21.165	185	0.000416272	0.000416272	0.000416272	0.000416272	0.000416272	0.000875063	0.00165026	0.020784	0.338088	0.993151	1	0.86287	0.666193	0.524085	0.447016	0.394297	0.53437	0.248703	0.219643	0.212322	0.908133
ispA	Geranyltranstransferase	A0A0H2UQ53	31.868	291	0.505263	1	0.610313	0.253858	0.102851	0.0438702	0.0138227	0.00412075	0.00206432	0.00206432	0.00206432	0.00206432	0.00206432	0.00206432	0.00206432	0.00206432	0.00206432	0.00206432	0.00206432	0.00206432	0.00206432
lacA	Galactose-6-phosphate isomerase subunit LacA	Q97QL0	15.226	141	0.112486	0.703154	1	0.451341	0.279034	0.107118	0.0494817	0.0267569	0.0241057	0.00199452	0.00199452	0.00199452	0.00199452	0.00199452	0.00199452	0.00199452	0.00199452	0.00199452	0.00199452	0.00199452	0.00327288
lacB	Galactose-6-phosphate isomerase subunit LacB	Q97QL1	18.957	171	0.359239	0.666666	1	0.861573	0.560361	0.307556	0.155851	0.0688806	0.0357498	0.00110589	0.00411599	0.00163969	0.00110589	0.00110589	0.00110589	0.00110589	0.00110589	0.00110589	0.00110589	0.00110589	0.0166034
lacC	Tagatose-6-phosphate kinase	Q97QL2	33.44	309	1	0.571896	0.525784	0.365544	0.120288	0.0466768	0.0041815	0.0041815	0.0041815	0.0041815	0.0041815	0.0041815	0.0041815	0.0041815	0.0041815	0.0041815	0.0041815	0.0041815	0.0041815	0.0041815	0.0041815
lacD	Tagatose 1,6-diphosphate aldolase	Q97QL3	36.372	326	0.823298	1	0.482873	0.31065	0.196735	0.0866816	0.0433426	0.0285046	0.0183027	0.00193121	0.00109896	0.001044	0.00105655	0.000694347	0.000357674	0.000544457	0.00178789	0.000357674	0.000357674	0.000357674	0.0132004
lacR-1	Lactose phosphotransferase system repressor	A0A0H2UPN6	27.285	246	0.956642	1	0.746659	0.442103	0.295646	0.137527	0.0620902	0.0370161	0.0187672	0.00169236	0.00145542	0.0016106	0.00200427	0.00168569	0.0001265	0.0001265	0.0001265	0.0001265	0.0001265	0.000709286	0.0157198
lacR-2	Lactose phosphotransferase system repressor	A0A0H2UQ38	28.417	253	0.660621	1	0.561301	0.402735	0.311253	0.170754	0.0911334	0.0668884	0.0506501	0.0208396	0.0149057	0.012711	0.0087514	0.00610067	0.00644121	0.00461681	0.00177163	0.00304064	0.00193891	0.00192955	0.180394
lctO-2	Lactate oxidase	A0A0H2UP66;A0A0H2XDS3	41.517	378	0.0107627	0.0231569	0.167679	0.990013	1	0.577058	0.316499	0.215854	0.121123	0.0391175	0.0193112	0.0178904	0.00869039	0.00571788	0.000657143	0.000326601	0.0024969	0.000321311	0.000382669	0.00151041	0.032073
ldh	L-lactate dehydrogenase	P0A3M9	35.355	328	0.547897	1	0.581662	0.361489	0.210794	0.096628	0.0409529	0.025306	0.011887	0.00119318	0.0010217	0.00165644	0.00180694	0.0018578	0.000298063	0.000174561	0.00110007	0.000348462	0.000194838	0.000732257	0.0144051
lemA	LemA protein	A0A0H2UQI3	20.633	186	0.1431	0.0980526	0.16542	0.316981	1	0.730857	0.922515	0.396811	0.389291	0.406562	0.148237	0.175197	0.100712	0.0739357	0.0322391	0.0398835	0.0344515	0.0217925	0.00553134	0.0141399	0.0312888
lepA	Elongation factor 4	Q97QK5	67.694	607	0.119119	0.304346	0.247382	0.202294	0.151867	0.107872	0.083166	0.0779206	0.0984441	0.167568	0.140282	0.135085	0.173706	0.199489	0.172086	0.130154	0.067861	0.0478079	0.0236071	0.0271154	1
lepB	Signal peptidase I	O07344	23.437	204	0.923375	1	0.617595	0.384542	0.235221	0.0913347	0.02964	0.0267963	0.0149817	0.00150025	0.00150025	0.00150025	0.00150025	0.00166362	0.00150025	0.00150025	0.00150025	0.00150025	0.00150025	0.00150025	0.0228252
leuS	Leucine--tRNA ligase	Q97SS0	94.42	833	0.190582	1	0.878363	0.594381	0.384127	0.306109	0.163174	0.102214	0.0198802	0.00261984	0.00143069	0.00152219	0.000966755	0.000958489	7.93706e-05	7.93706e-05	7.93706e-05	0.000114586	7.93706e-05	0.000437967	0.0144417
lgt	Prolipoprotein diacylglyceryl transferase	Q97Q19	30.292	262	0.107967	0.107967	0.107967	1	0.460215	0.107967	0.377857	0.182325	0.107967	0.107967	0.107967	0.107967	0.107967	0.107967	0.107967	0.107967	0.107967	0.107967	0.107967	0.107967	0.107967
licC	LicC protein	A0A0H2UQB5	26.903	229	0.959698	1	0.478188	0.270729	0.146311	0.0546788	0.0210654	0.011947	0.00844915	0.000196878	0.000196878	0.000490048	0.00122983	0.00131724	0.000196878	0.000196878	0.000542629	0.000196878	0.000196878	0.000491847	0.00841119
licD1	LicD1 protein	A0A0H2UQC0	31.906	267	0.611911	1	0.58039	0.402154	0.362081	0.106457	0.124909	0.0736541	0.0329531	0.00528651	0.00392995	0.00380351	0.00754121	0.00649267	0.00380351	0.00380351	0.00380351	0.00380351	0.00380351	0.00397191	0.178367
licD2	LicD2 protein	A0A0H2UQI0	32.1	269	0.384067	1	0.56322	0.478879	0.336724	0.157443	0.0918703	0.0569993	0.0349591	0.0524377	0.0326551	0.0368745	0.0295308	0.0267339	0.0248214	0.022798	0.0218252	0.0103364	0.004929	0.00614706	0.122991
licD3	LicD3 protein	A0A0H2UQH6	32.63	281	0.394736	1	0.353231	0.244785	0.172312	0.0736641	0.0347761	0.014069	0.00427602	0.00138874	0.00138874	0.00138874	0.00138874	0.00138874	0.00138874	0.00138874	0.00138874	0.00138874	0.00138874	0.00138874	0.0256995
ligA	DNA ligase	Q97QT2	72.188	652	0.0334585	0.538079	0.967316	1	0.845378	0.630341	0.441089	0.36882	0.235853	0.125347	0.0795868	0.0592592	0.0356193	0.0248515	0.00737971	0.00583092	0.00303188	0.00232034	0.00128085	0.00299444	0.112989
livF	Branched-chain amino acid ABC transporter, ATP-binding protein	A0A0H2UP95	25.745	236	1	0.731884	0.337187	0.241655	0.146421	0.0618146	0.0300281	0.0284902	0.0108885	0.002642	0.00177784	0.00108406	0.00108406	0.00108406	0.00108406	0.00108406	0.00108406	0.00108406	0.00118275	0.0016397	0.171205
livG	Branched-chain amino acid ABC transporter, ATP-binding protein	A0A0H2UP92	28.279	254	0.596024	1	0.572579	0.381291	0.203398	0.126207	0.045336	0.0357856	0.0120322	0.00424049	0.00284171	0.00635593	0.00300797	0.00287741	0.00263514	0.00237948	0.0018853	0.0018853	0.0018853	0.00251178	0.239787
livJ	Branched-chain amino acid ABC transporter, amino acid-binding protein	A0A0H2UPD6	40.414	386	0.930526	1	0.645527	0.446123	0.322074	0.223094	0.117853	0.069249	0.0351373	0.00578269	0.00241989	0.00280806	0.00272288	0.00149251	0.000257572	0.000222402	0.00143315	0.000470458	0.000222402	0.000951228	0.0256577
lmb	Adhesion lipoprotein	A0A0H2UPY0	33.951	305	0.826873	1	0.55314	0.408802	0.265865	0.155364	0.086584	0.0537614	0.0198495	0.00237648	0.00237648	0.00237648	0.00237648	0.00237648	0.00237648	0.00237648	0.00237648	0.00237648	0.00237648	0.00237648	0.011829
lrp	Leucine-rich protein	A0A0H2UP11	34.275	294	0.0956318	0.516601	1	0.717522	0.395101	0.162869	0.0970569	0.0528324	0.0275272	0.00534059	0.00534059	0.00534059	0.00534059	0.00534059	0.00534059	0.00534059	0.00534059	0.00534059	0.00534059	0.00534059	0.00534059
lspA	Lipoprotein signal peptidase	A0A0H2UPL2	17.15	153	0.185139	1	0.672939	0.899473	0.610003	0.106268	0.106268	0.106268	0.106268	0.106268	0.106268	0.106268	0.106268	0.106268	0.106268	0.106268	0.106268	0.106268	0.106268	0.106268	0.106268
luxS	S-ribosylhomocysteine lyase	P65334	17.923	160	0.397908	1	0.713414	0.5011	0.278099	0.107599	0.0433592	0.0279548	0.0106729	0.000229899	0.000229899	0.000229899	0.000229899	0.000229899	0.000229899	0.000229899	0.000229899	0.000229899	0.000229899	0.000366251	0.0068595
lysA	Diaminopimelate decarboxylase	A0A0H2URT3	46.558	416	0.214192	1	0.80749	0.453765	0.240587	0.0998117	0.0339495	0.0181793	0.00785708	0.000355853	0.000355853	0.000355853	0.000355853	0.000355853	0.000355853	0.000355853	0.000355853	0.000355853	0.000355853	0.000355853	0.00138422
lysS	Lysine--tRNA ligase	Q97RS9	56.695	496	0.0156436	0.442735	1	0.829817	0.52878	0.277274	0.143027	0.0749832	0.0418944	0.00707596	0.00519594	0.00415134	0.00249591	0.00219606	8.33371e-05	8.33371e-05	0.000478278	0.000284114	0.0002378	0.000749504	0.0224254
lytA	Autolysin	P06653	36.544	318	0.709335	0.888052	1	0.92024	0.803196	0.635427	0.348248	0.240196	0.156559	0.0803562	0.0569408	0.0581936	0.0295223	0.0179132	0.0136415	0.00718573	0.0105012	0.00461744	0.00730554	0.019104	0.669619
lytB	Putative endo-beta-N-acetylglucosaminidase	P59205	76.468	658	0.00149873	0.00149873	0.00149873	0.00149873	0.00607895	0.130396	0.255383	0.234301	0.176681	0.159612	0.103584	0.0970153	0.08296	0.0583458	0.0508688	0.0480725	0.0303594	0.0234354	0.0215921	0.0352976	1
lytC	Lysozyme	A0A0H2XFA2	57.286	490	0.355374	0.957803	1	0.953749	0.672286	0.543521	0.28363	0.16509	0.100761	0.032506	0.0183733	0.0229227	0.0170603	0.00927807	0.00434029	0.00457296	0.00319206	0.00483486	0.00397479	0.00786731	0.242833
malA	Maltodextrose utilization protein MalA	P59203	30.648	266	0.490059	1	0.698222	0.358566	0.86191	0.42873	0.289303	0.152694	0.139759	0.113789	0.0897905	0.019153	0.019153	0.019153	0.052777	0.021038	0.123247	0.0824191	0.0669626	0.0912241	0.0433334
malP	Maltodextrin phosphorylase	P29849	85.201	752	0.105976	0.833909	1	0.669301	0.386152	0.178223	0.079545	0.0387627	0.0186593	0.00209718	0.0011802	0.00140824	0.00121826	0.00147657	0.000251628	0.000299128	0.00071706	0.000310259	9.52634e-05	0.000518755	0.0174438
malQ	4-alpha-glucanotransferase	P0A3Q0	58.076	505	0.137536	1	0.941937	0.603073	0.374437	0.202038	0.079581	0.0445765	0.0185968	0.00190321	0.00102437	0.00170155	0.000512095	0.000512095	0.000512095	0.000512095	0.000512095	0.000512095	0.000512095	0.000512095	0.00859572
malR	HTH-type transcriptional regulator MalR	P0A4T1	37.043	328	0.00375418	0.00375418	0.00375418	0.00375418	0.00375418	0.00375418	0.00375418	0.0251636	0.0778623	0.257859	0.31344	0.439897	0.479891	0.466722	0.360478	0.274301	0.163038	0.0894632	0.047194	0.0525697	1
malX	Maltose/maltodextrin-binding protein	P59213	45.336	423	0.812818	1	0.629576	0.450859	0.343216	0.202347	0.100234	0.0669544	0.0401265	0.0115702	0.00831786	0.00793736	0.00684094	0.00718607	0.00313153	0.00150877	0.00500135	0.00126727	0.000708338	0.00226533	0.0318938
manA	Mannose-6-phosphate isomerase	A0A0H2UPF1	35.222	314	0.477555	1	0.684609	0.374393	0.216778	0.112561	0.0604098	0.0325687	0.0146776	0.00108732	0.00153711	0.00191574	0.00117432	0.00138088	0.000792224	0.00048325	0.00148157	0.000689255	0.000336727	0.000764316	0.00801094
manL	PTS system, mannose-specific IIAB components	A0A0H2UN99	35.789	332	0.178015	0.389148	0.771747	1	0.905875	0.722308	0.536143	0.460488	0.333684	0.232017	0.171007	0.14566	0.125863	0.103077	0.0863116	0.087818	0.0858483	0.050573	0.0453736	0.0476423	0.58188
manM	PTS system, mannose-specific IIC component	A0A0H2UNA0	27.23	267	0.00236521	0.202647	0.991673	0.954532	0.88162	1	0.749861	0.50408	0.335199	0.224052	0.182529	0.115028	0.129077	0.132609	0.0912639	0.0753652	0.0515709	0.051045	0.0241303	0.0412685	0.752755
map	Methionine aminopeptidase	A0A0H2UQ40	31.65	286	0.684366	1	0.559673	0.349333	0.251738	0.152324	0.0827678	0.0649124	0.0438287	0.0176526	0.0109823	0.00633456	0.00670189	0.0051726	0.000893353	0.000231611	0.000192004	0.000192004	0.00133856	0.000192004	0.0222903
mapZ	Mid-cell-anchored protein Z	A0A0H2UNG3	51.544	464	0.935276	1	0.751253	0.545119	0.491952	0.478301	0.407026	0.412869	0.546517	0.573703	0.539113	0.455501	0.336964	0.323523	0.185227	0.147529	0.189809	0.0701133	0.0332219	0.0365502	0.504512
mecA	Adapter protein MecA	Q97Q68	28.391	245	1	0.934229	0.48571	0.321052	0.192748	0.137417	0.0624582	0.0453737	0.0307199	0.00574271	0.00543357	0.00210096	0.0012729	0.0015646	0.000994661	0.000994661	0.000994661	0.000994661	0.000994661	0.000994661	0.0395903
metA	Homoserine O-succinyltransferase	Q97PM9	36.926	314	1	0.513211	0.310506	0.122012	0.105775	0.0438794	0.0438794	0.0438794	0.0438794	0.0438794	0.0438794	0.0438794	0.0438794	0.0438794	0.0438794	0.0438794	0.0438794	0.0438794	0.0438794	0.0438794	0.0438794
metE	5-methyltetrahydropteroyltriglutamate--homocysteine methyltransferase	Q97S31	84.674	749	0.448948	1	0.74049	0.206307	0.182544	0.0936125	0.0523531	0.0501984	0.00930189	0.00930189	0.00930189	0.00930189	0.00930189	0.00930189	0.00930189	0.00930189	0.00930189	0.00930189	0.00930189	0.00930189	0.00930189
metG	Methionine--tRNA ligase	P67580	75.65	665	0.0330997	0.573309	1	0.838551	0.560209	0.286633	0.14859	0.0853518	0.0498652	0.0108204	0.00848508	0.0071979	0.00563323	0.00479544	0.00123328	0.00120649	0.000904862	0.000878193	0.000556414	0.00140325	0.0287722
metK	S-adenosylmethionine synthase	Q97RN9	43.173	396	0.694567	1	0.57784	0.393887	0.255191	0.100842	0.0500884	0.0308651	0.0179815	0.00328181	0.00237672	0.00315408	0.0019189	0.000939298	0.000317054	0.000303488	0.000410378	0.000354908	0.00016815	0.000971266	0.0241997
metN	Methionine import ATP-binding protein MetN	Q97T09	38.791	353	0.920124	1	0.495232	0.332216	0.197183	0.0970677	0.0653347	0.0553221	0.0464676	0.0426917	0.0398536	0.043345	0.0657367	0.0867602	0.0892725	0.0850067	0.0374333	0.0356475	0.0194535	0.0180346	0.398178
mfd	Transcription-repair-coupling factor	A0A0H2UMR6	134.8	1169	0.00237605	0.102362	0.0472476	0.104746	0.0337892	0.0459844	0.0392362	0.0413727	0.0482349	0.0522586	0.0448512	0.0534668	0.0665479	0.0927707	0.0879565	0.0600502	0.0178268	0.0300375	0.0233041	0.0227108	1
miaA	tRNA dimethylallyltransferase	Q97RW5	33.288	294	0.268024	1	0.76405	0.476493	0.302789	0.122586	0.0731592	0.0453596	0.0239549	0.00904936	0.00377539	0.00250193	0.0013463	0.0013463	0.0013463	0.0013463	0.0013463	0.0013463	0.0013463	0.0013463	0.00433191
mltG	Endolytic murein transglycosylase	A0A0H2UQS8	60.825	551	0.661597	1	0.658686	0.472203	0.372292	0.254841	0.135387	0.0831759	0.0481242	0.0134281	0.0108151	0.0365086	0.0281781	0.0332739	0.020402	0.00306468	0.0047212	0.00228008	0.00209598	0.00617023	0.0750354
mnmA	tRNA-specific 2-thiouridylase MnmA	Q97T38	41.681	373	0.292183	1	0.840571	0.529717	0.298047	0.155329	0.0724403	0.0428953	0.0209852	0.00109051	0.000986762	0.00115673	0.00153443	0.000922445	0.000280788	0.000280788	0.000280788	0.000280788	0.000280788	0.000280788	0.00976477
mnmE	tRNA modification GTPase MnmE	Q97R24	50.518	457	0.759948	1	0.51207	0.369958	0.208181	0.119208	0.0466376	0.0249863	0.00995769	0.000610645	0.00151323	0.00141853	0.00164574	0.000610645	0.000610645	0.000610645	0.000610645	0.000610645	0.000610645	0.000610645	0.00813471
mnmG	tRNA uridine 5-carboxymethylaminomethyl modification enzyme MnmG	Q97T36	71.045	637	0.371657	1	0.741981	0.490647	0.326077	0.169772	0.0845363	0.0550667	0.0295141	0.0118169	0.00972682	0.00664742	0.00604191	0.00632846	0.00547709	0.00456105	0.00481929	0.00282146	0.00264229	0.00288205	0.025473
mraY	Phospho-N-acetylmuramoyl-pentapeptide-transferase	P0CB59	36.074	326	0.00863345	0.107845	0.330118	0.399528	0.561362	0.427907	0.317112	0.197754	0.249564	0.144181	0.13174	0.0512641	0.0982961	0.0376284	0.0943969	0.026307	0.0187791	0.0214906	0.0200426	0.0114839	1
mreC	Cell shape-determining protein MreC	A0A0H2US81	29.738	272	0.782531	1	0.746794	0.624684	0.467982	0.291701	0.178332	0.112397	0.0534991	0.0308364	0.0231173	0.0169792	0.0138905	0.020545	0.0133391	0.00749036	0.00927901	0.00170881	0.00170881	0.00170881	0.0493813
mrnC	Mini-ribonuclease 3	A0A0H2UNY0	14.636	128	0.0470175	0.0470175	0.0470175	0.0470175	0.0470175	0.0470175	0.0816674	0.351369	0.407704	0.654352	0.704583	0.55734	0.460804	0.666822	0.549548	0.59582	0.708808	0.31647	0.221142	0.152351	1
mscL	Large conductance mechanosensitive channel protein MscL	A0A0H2UPY7	13.661	125	0.819682	1	0.640875	0.599218	0.49291	0.193417	0.112862	0.0777177	0.0320414	0.00733306	0.00222032	0.00467141	0.00255479	0.00222032	0.00222032	0.00222032	0.00222032	0.00222032	0.00222032	0.00288919	0.0423204
msmK	Sugar ABC transporter, ATP-binding protein	A0A0H2UQW6	41.821	376	0.683057	1	0.648357	0.471709	0.277169	0.133336	0.0577846	0.0328016	0.0200557	0.00508334	0.00277207	0.00337733	0.00338887	0.00226128	0.000805824	0.000216743	0.000408393	0.000339465	0.000140325	0.000498866	0.0182698
msrAB1	Peptide methionine sulfoxide reductase MsrA/MsrB 1	P0A3Q9	35.702	312	0.911518	1	0.576354	0.325375	0.203981	0.105033	0.0392815	0.027016	0.0124494	0.000244172	0.000220797	0.000220797	0.000220797	0.000220797	0.000220797	0.000220797	0.000220797	0.000220797	0.000220797	0.000220797	0.00780716
msrAB2	Peptide methionine sulfoxide reductase MsrA/MsrB 2	P65443	35.609	311	1	0.424198	0.139816	0.126937	0.118797	0.0428304	0.0276599	0.0276599	0.0276599	0.0276599	0.0276599	0.0276599	0.0276599	0.0276599	0.0276599	0.0276599	0.0276599	0.0276599	0.0276599	0.0276599	0.0276599
mtf	5-methylthioadenosine/S-adenosylhomocysteine nucleosidase	A0A0H2UPP7	24.684	230	0.5909	1	0.450963	0.253877	0.0751937	0.0281441	0.00966803	0.00786898	0.00264175	0.000631218	0.00183106	0.00115907	0.00241029	0.000975367	0.000631218	0.000631218	0.000631218	0.000631218	0.000631218	0.000631218	0.000795347
murA1	UDP-N-acetylglucosamine 1-carboxyvinyltransferase 1	Q97NQ4	45.867	427	0.733814	1	0.559609	0.315804	0.17813	0.100953	0.0501757	0.0385055	0.00857566	0.000308075	0.000308075	0.000308075	0.00788396	0.000801952	0.000308075	0.000308075	0.0084719	0.000308075	0.000308075	0.000308075	0.00980846
murA2	UDP-N-acetylglucosamine 1-carboxyvinyltransferase 2	Q97QW6	45.024	419	0.846536	1	0.487457	0.259443	0.168439	0.0633623	0.0245669	0.0133939	0.00537028	0.000226557	0.000226557	0.000226557	0.0012768	0.00130513	0.000512548	0.000226557	0.000226557	0.000226557	0.000226557	0.000226557	0.0105516
murB	UDP-N-acetylenolpyruvoylglucosamine reductase	P65466	34.538	316	0.82526	1	0.56738	0.295284	0.168021	0.116267	0.0262795	0.0166369	0.00580283	0.00046238	0.00046238	0.00046238	0.00046238	0.00046238	0.00046238	0.00046238	0.00046238	0.00046238	0.00046238	0.00046238	0.013116
murC	UDP-N-acetylmuramate--L-alanine ligase	Q97PS8	49.885	444	0.409722	1	0.553814	0.300511	0.167167	0.0599233	0.0239848	0.0147366	0.00892182	0.000496371	0.000243711	0.000832506	0.000763563	0.000703898	0.000179028	0.000125152	0.000284058	0.000125152	0.000125152	0.000381809	0.00765647
murD	UDP-N-acetylmuramoylalanine--D-glutamate ligase	Q97RU8	48.48	450	0.775932	1	0.552075	0.33074	0.180456	0.0813715	0.0362347	0.020458	0.0109599	0.00198983	0.00191897	0.00171375	0.00432971	0.00853941	0.0109326	0.0108293	0.00542085	0.00459248	0.00263096	0.00249143	0.00839526
murE	UDP-N-acetylmuramoyl-L-alanyl-D-glutamate--L-lysine ligase	Q97PS1	53.73	481	0.196589	1	0.905961	0.560545	0.296746	0.120593	0.0621763	0.0431283	0.0285425	0.0103969	0.0166342	0.0235978	0.00719734	0.00395152	0.00155537	0.00190056	0.000670079	0.000670079	0.000670079	0.00121387	0.016961
murF	UDP-N-acetylmuramoyl-tripeptide--D-alanyl-D-alanine ligase	A0A0H2URC3	50.456	457	0.688364	1	0.481344	0.276544	0.165427	0.0606758	0.0261029	0.0165934	0.00856013	0.000410699	0.000410699	0.000410699	0.000410699	0.000410699	0.000410699	0.000410699	0.000410699	0.000410699	0.000410699	0.000410699	0.0079372
murG	UDP-N-acetylglucosamine--N-acetylmuramyl-(pentapeptide) pyrophosphoryl-undecaprenol N-acetylglucosamine transferase	P0CB60	39.381	352	0.64636	1	0.531534	0.456427	0.219171	0.14356	0.0869357	0.037193	0.0203364	0.00443482	0.00152335	0.00152335	0.00152335	0.00152335	0.00152335	0.00152335	0.00152335	0.00152335	0.00152335	0.00152335	0.0588532
murI	Glutamate racemase	P63640	29.137	264	0.83809	1	0.401129	0.160944	0.0525904	0.0207571	0.00214202	0.00214202	0.00214202	0.00214202	0.00214202	0.00214202	0.00214202	0.00214202	0.00214202	0.00214202	0.00214202	0.00214202	0.00214202	0.00214202	0.00214202
mutM	Formamidopyrimidine-DNA glycosylase	Q97R61	31.215	274	0.0141025	0.664051	0.939904	1	0.90313	0.51253	0.417414	0.287989	0.082911	0.0469682	0.0417809	0.0189862	0.00489502	0.00489502	0.00489502	0.00489502	0.00489502	0.00489502	0.00489502	0.00489502	0.0465615
mutS2	Endonuclease MutS2	Q97SG5	87.619	778	0.00142073	0.00142073	0.00142073	0.00142073	0.0259613	0.00142073	0.0046315	0.0285374	0.0698146	0.258436	0.375012	0.601389	0.620864	0.524411	0.394845	0.300744	0.242741	0.133428	0.074708	0.0830097	1
mutX	8-oxo-dGTP diphosphatase	P41354	17.812	154	1	0.905274	0.335855	0.16122	0.0893842	0.0373657	0.0244923	0.0117255	0.00775753	0.00327222	0.00327222	0.00327222	0.00327222	0.00327222	0.00327222	0.00327222	0.00327222	0.00327222	0.00327222	0.00327222	0.00327222
mutY	A/G-specific adenine glycosylase	A0A0H2UQ65	44.16	381	0.0192502	0.807491	0.798751	0.863393	1	0.588157	0.36928	0.357185	0.194355	0.0513752	0.0213962	0.0237302	0.0192502	0.0192502	0.0192502	0.0192502	0.0192502	0.0192502	0.0192502	0.0192502	0.0192502
mvaD	Diphosphomevalonate decarboxylase	A0A0H2UNP0	35.542	317	0.919631	1	0.477241	0.245649	0.141239	0.050073	0.0185007	0.0143213	0.00431279	0.00067533	0.00067533	0.00067533	0.00067533	0.00067533	0.00067533	0.00067533	0.00067533	0.00067533	0.00067533	0.00067533	0.00506188
mvaK1	Mevalonate kinase	A0A0H2UNK6	31.493	292	0.476974	1	0.563205	0.397237	0.19822	0.0857258	0.0203095	0.0134276	0.00358786	0.00161325	0.00161325	0.00161325	0.00161325	0.00161325	0.00161325	0.00161325	0.00161325	0.00161325	0.00161325	0.00161325	0.012529
mvaK2	Phosphomevalonate kinase	A0A0H2UNH6	37.072	335	0.79618	1	0.328566	0.142915	0.0623184	0.0590878	0.00571962	0.0104983	0.0142334	0.00456363	0.00456363	0.00456363	0.00456363	0.00456363	0.00456363	0.00456363	0.00456363	0.00456363	0.00456363	0.00456363	0.00456363
mvaS	Hydroxymethylglutaryl-CoA synthase	A0A0H2UR69	44.435	398	0.33951	1	0.738006	0.495638	0.316055	0.147295	0.075974	0.0505877	0.0263367	0.00216761	0.000999578	0.00224102	0.0004124	0.000589776	0.0004124	0.0004124	0.00132291	0.0004124	0.0004124	0.00053964	0.0210576
nadC	Nicotinate-nucleotide pyrophosphorylase	A0A0H2URZ9	31.603	290	0.00200997	0.129762	1	0.609753	0.36046	0.125147	0.0631575	0.0362023	0.0191827	0.00200997	0.00200997	0.00200997	0.00200997	0.00200997	0.00200997	0.00200997	0.00200997	0.00200997	0.00200997	0.00200997	0.0038616
nadD	Probable nicotinate-nucleotide adenylyltransferase	P65504	24.258	209	0.8408	1	0.507175	0.328075	0.195811	0.0792526	0.0261524	0.0119699	0.00105216	0.00105216	0.00105216	0.00105216	0.00105216	0.00105216	0.00105216	0.00105216	0.00105216	0.00105216	0.00105216	0.00105216	0.00452577
nadE	NH(3)-dependent NAD(+) synthetase	P65508	30.135	274	0.427616	1	0.681283	0.42209	0.237885	0.109433	0.04073	0.0176799	0.00762863	0.000347239	0.000347239	0.000506135	0.000347239	0.000393258	0.000347239	0.000347239	0.000347239	0.000347239	0.000347239	0.000347239	0.000347239
nadK	NAD kinase	P65779	31.035	272	0.00493126	0.00493126	0.0459075	0.159734	0.1264	0.0473396	0.00493126	0.00493126	0.00493126	0.0781395	0.169393	0.219113	0.265817	0.255165	0.195611	0.156911	0.0206532	0.0680883	0.13736	0.0321294	1
nagA	N-acetylglucosamine-6-phosphate deacetylase	A0A0H2URV3	41.711	383	0.0210378	0.38482	1	0.823857	0.492241	0.233658	0.167825	0.095144	0.0414312	0.00658865	0.00444506	0.00366398	0.00133575	0.000630542	0.000630542	0.000630542	0.000630542	0.000630542	0.000630542	0.000630542	0.00766348
nagB	Glucosamine-6-phosphate deaminase	Q97Q16	25.472	233	1	0.959165	0.457894	0.199527	0.159681	0.0285057	0.013666	0.0152073	0.00272432	0.00235322	0.00235322	0.00235322	0.00235322	0.00235322	0.00235322	0.00235322	0.00235322	0.00235322	0.00235322	0.00235322	0.00235322
nanE2	Putative N-acetylmannosamine-6-phosphate 2-epimerase 2	P65520	25.45	232	0.625404	1	0.173089	0.0902952	0.044063	0.0274302	0.00941281	0.00476662	0.0243425	0.00174448	0.00174448	0.00174448	0.00174448	0.00174448	0.00174448	0.00174448	0.00174448	0.00174448	0.00174448	0.00174448	0.00174448
ndk	Nucleoside diphosphate kinase	P65536	15.439	137	0.30719	1	0.934191	0.570087	0.336686	0.174629	0.101267	0.0538642	0.0338219	0.000864797	0.000864797	0.000864797	0.000864797	0.000864797	0.000864797	0.000864797	0.000864797	0.000864797	0.000864797	0.000864797	0.0109244
nox	NADH oxidase	A0A0H2UQZ4	50.255	459	0.333222	1	0.888477	0.646684	0.43341	0.243219	0.122706	0.0688624	0.0363246	0.0051061	0.00417416	0.00412085	0.00402932	0.00354395	0.000640652	0.000155924	0.00236866	0.000365501	0.000126192	0.00150578	0.023617
nrdD	Anaerobic ribonucleoside-triphosphate reductase	A0A0H2UN67	83.778	735	0.306027	1	0.886671	0.636045	0.42594	0.229964	0.142961	0.0888966	0.057518	0.0184825	0.0103435	0.00703287	0.0036553	0.00320766	0.000422763	0.000501296	0.0014955	0.000720212	0.000540165	0.00146532	0.0696924
nrdE	Ribonucleoside-diphosphate reductase	A0A0H2UQ44	81.591	719	0.0917472	0.388766	0.855361	1	0.682689	0.352335	0.179739	0.112478	0.060237	0.0132605	0.00920448	0.00807936	0.00537989	0.00403872	0.000261412	0.000244584	0.00231275	0.000534072	0.000229757	0.00103486	0.0238037
nrdF	Ribonucleoside-diphosphate reductase subunit beta	A0A0H2UQ95	36.984	320	0.0475657	0.124006	0.785166	1	0.679907	0.309058	0.152292	0.0827648	0.0273847	0.00739355	0.00362673	0.00362403	0.00285702	0.00278364	0.000549299	0.0001781	0.000412119	0.000348054	0.000198793	0.000753558	0.0217801
nrdG	Anaerobic ribonucleoside-triphosphate reductase-activating protein	A0A0H2UN65	22.669	196	0.159665	1	0.159665	0.159665	0.159665	0.159665	0.159665	0.159665	0.159665	0.159665	0.159665	0.159665	0.159665	0.159665	0.159665	0.159665	0.159665	0.159665	0.159665	0.159665	0.159665
nrdH	NrdH-redoxin	A0A0H2UQ32	8.1742	72	1	0.658857	0.321066	0.200631	0.126033	0.0710262	0.0347668	0.0251023	0.0111211	0.000329821	0.000329821	0.00104998	0.00153992	0.00143542	0.000329821	0.000329821	0.000329821	0.000329821	0.000329821	0.000557352	0.0151722
nrdR	Transcriptional repressor NrdR	P67318	18.38	157	1	0.911635	0.539918	0.31758	0.204084	0.207266	0.13616	0.125888	0.135074	0.309311	0.21987	0.194687	0.166279	0.110431	0.0360742	0.0276109	0.0773333	0.00502376	0.00441438	0.00819973	0.294373
nspC	Carboxynorspermidine decarboxylase	A0A0H2UPS0	42.035	375	0.228085	1	0.873617	0.447841	0.227704	0.110544	0.0520391	0.0228383	0.00579156	0.000789068	0.000789068	0.000789068	0.000789068	0.000789068	0.000789068	0.000789068	0.000789068	0.000789068	0.000789068	0.000789068	0.0037104
nth	Endonuclease III	A0A0H2UQJ4	23.277	209	0.226488	0.385903	1	0.455795	0.473743	0.750317	0.583472	0.5106	0.397823	0.318697	0.272685	0.175676	0.169141	0.0299649	0.0252133	0.0198914	0.15667	0.0673524	0.0191042	0.027781	0.292139
nusA	Transcription termination/antitermination protein NusA	A0A0H2UP18	42.797	378	0.924011	1	0.713979	0.868132	0.846229	0.467094	0.247199	0.164799	0.112072	0.0485054	0.0413248	0.0356169	0.0228077	0.0163272	0.00914973	0.00654548	0.00914279	0.00450457	0.00352319	0.0048423	0.0938589
nusB	N utilization substance protein B homolog	P65582	15.964	140	0.852087	1	0.576844	0.358521	0.199437	0.0807116	0.0173681	0.0112023	0.00815737	0.0028302	0.00059337	0.00059337	0.00059337	0.00059337	0.00059337	0.00059337	0.00059337	0.00059337	0.00059337	0.00059337	0.0259128
nusG	Transcription termination/antitermination protein NusG	A0A0H2URU6	20.347	178	1	0.891833	0.398853	0.229304	0.148442	0.0824263	0.0435422	0.0364089	0.0251891	0.00503985	0.00506836	0.00533234	0.00481725	0.00518435	0.00145785	0.00124149	0.0037227	0.00135583	0.000406774	0.0026929	0.0268884
obg	GTPase Obg	Q97QW8	48.13	434	0.597833	1	0.613028	0.393181	0.247486	0.144403	0.0799677	0.045768	0.0291627	0.012512	0.00856009	0.0061814	0.0152765	0.0537907	0.0758698	0.074444	0.0503834	0.0323752	0.015957	0.0123899	0.0390943
ogt	Methylated-DNA--protein-cysteine methyltransferase	A0A0H2UQP4	19.7	176	0.0647295	0.294208	0.24162	1	0.948405	0.765481	0.185963	0.173073	0.0143435	0.0116025	0.0116025	0.0116025	0.0116025	0.0116025	0.0116025	0.0116025	0.0116025	0.0116025	0.0116025	0.0116025	0.0184391
parC	DNA topoisomerase 4 subunit A	P72525	93.132	823	0.0394298	0.111847	0.616637	0.812226	0.735429	0.508165	0.3827	0.295937	0.273642	0.215843	0.196672	0.225337	0.196783	0.185217	0.152592	0.130109	0.149396	0.0624162	0.0545868	0.0480092	1
parE	DNA topoisomerase 4 subunit B	Q59961	71.663	647	0.0324778	0.125372	0.162919	0.134926	0.161534	0.150236	0.130617	0.139571	0.144803	0.237065	0.196957	0.185362	0.189412	0.238089	0.271931	0.239345	0.223738	0.12885	0.0815391	0.093849	1
pavA	Adherence and virulence protein A	A0A0H2UPP0	63.29	551	0.0613778	0.353349	0.249674	0.261332	0.12666	0.0939133	0.0657202	0.0633824	0.14714	0.324055	0.389747	0.608538	0.763713	0.96008	1	0.894051	0.791191	0.462313	0.229013	0.192491	0.730361
pbp1B	Penicillin-binding protein 1B	A0A0H2URX1	89.594	821	0.00468125	0.0817703	0.117708	0.172858	0.1757	0.167763	0.100931	0.0942645	0.108906	0.135624	0.102271	0.0924145	0.123517	0.190864	0.191056	0.215587	0.214549	0.128966	0.118632	0.0980529	1
pbp2A	Penicillin-binding protein 2A	A0A0H2URT5	80.811	731	0.366708	1	0.817065	0.62925	0.602581	0.387957	0.276022	0.170944	0.134869	0.0545392	0.0424921	0.0379865	0.0607009	0.0350262	0.0244618	0.0194132	0.03485	0.00950154	0.0035655	0.0035655	0.294149
pbpX	Penicillin-binding protein 2x	P14677	82.312	750	0.000945726	0.00435697	0.0578731	0.17395	0.407968	0.505688	0.37744	0.261301	0.235634	0.191026	0.136396	0.121184	0.22144	0.396988	0.431784	0.420716	0.500535	0.240014	0.18831	0.172691	1
pck	Choline kinase	A0A0H2UQJ0	30.447	262	0.973556	1	0.632382	0.429701	0.236992	0.088034	0.0433202	0.0279941	0.0158833	0.00110307	0.000541886	0.000459182	0.00125836	0.00103514	0.000248085	0.000196681	0.000196681	0.000245938	0.000196681	0.000516521	0.0159816
pcp1	Pyrrolidone-carboxylate peptidase 1	P65678	23.42	214	0.364757	1	0.75195	0.517263	0.304839	0.167038	0.073792	0.04914	0.0221938	0.00377634	0.000854863	0.00147715	0.00134912	0.000353815	0.000353815	0.000353815	0.000353815	0.000353815	0.000353815	0.000360123	0.0126954
pcp2	Pyrrolidone-carboxylate peptidase 2	Q97NG9	23.406	214	0.980442	0.548411	0.437803	0.532612	0.732563	0.784184	0.719646	0.868489	0.992866	1	0.768565	0.828556	0.686101	0.61601	0.472722	0.60623	0.537079	0.0420737	0.0420737	0.0420737	0.0675538
pcpA	Choline binding protein PcpA	A0A0H2USF9	69.237	621	0.000823241	0.0180715	0.0584727	0.0658866	0.0778457	0.0603882	0.0466409	0.0244563	0.0129595	0.00816957	0.00510786	0.00316226	0.00150419	0.0010444	0.000823241	0.000823241	0.00116023	0.000823241	0.000910464	0.00651618	1
pcrA	DNA helicase	A0A0H2UPX1	85.979	763	0.221681	0.709761	1	0.975741	0.735157	0.531147	0.351687	0.243914	0.189762	0.0836958	0.0618893	0.0422954	0.0221496	0.0151357	0.00312645	0.00191708	0.00214752	0.00108647	0.000819743	0.00343502	0.119165
pdxS	Pyridoxal 5-phosphate synthase subunit PdxS	Q97PX2	31.74	291	0.025441	0.0123897	0.0782741	0.771654	1	0.600867	0.375198	0.240947	0.17504	0.0413134	0.0444117	0.0231816	0.0105089	0.0081734	0.0146556	0.00794591	0.000669595	0.000669595	0.000669595	0.000669595	0.00871036
pdxT	Pyridoxal 5-phosphate synthase subunit PdxT	Q97PX3	21.094	193	1	0.409624	0.305892	0.147475	0.105814	0.0376237	0.0162738	0.0190131	0.00390862	0.00390862	0.00390862	0.00390862	0.00390862	0.00390862	0.00390862	0.00390862	0.00390862	0.00390862	0.00390862	0.00390862	0.00390862
penA	Penicillin-binding protein 2B	P0A3M5	73.872	680	0.415693	0.933635	1	0.882678	0.637488	0.447891	0.268516	0.15224	0.0813439	0.038441	0.020866	0.0135135	0.0125931	0.00903277	0.00449671	0.00140094	0.00125792	0.00131752	0.00411417	0.00355377	0.0765181
pepA	Aminopeptidase	A0A0H2URN4	38.019	354	0.00284057	0.00313439	0.00374644	0.302419	1	0.883459	0.561777	0.357282	0.173154	0.0975981	0.050552	0.0392672	0.0193965	0.0128708	0.00183807	0.000252671	0.00196432	0.000447203	0.000165549	0.00155349	0.0331749
pepC	Aminopeptidase C	A0A0H2UNE1	50.255	444	0.0113699	0.00904004	0.274589	1	0.937683	0.584953	0.33469	0.215797	0.121623	0.0424023	0.0272103	0.0198582	0.0122286	0.00785985	0.00129201	0.000549694	0.00467987	0.00101183	0.000472086	0.00254333	0.0317197
pepF	Oligoendopeptidase F	A0A0H2UPP8	69.835	600	0.054704	0.633378	1	0.70076	0.418026	0.205468	0.101934	0.0527182	0.022769	0.0031321	0.00195527	0.00271943	0.0014072	0.00141716	0.000284934	0.000205982	0.000636317	0.000264689	0.000186339	0.00057633	0.0116157
pepN	Aminopeptidase	A0A0H2UPC7	95.291	848	0.213735	1	0.881586	0.556028	0.342962	0.151945	0.064513	0.0347614	0.0187264	0.00246667	0.00170175	0.00230707	0.00207264	0.00206314	0.000424116	0.00031138	0.0012689	0.000448619	0.000285847	0.000875211	0.0149422
pepO	Endopeptidase O	A0A0H2UR08	71.898	630	0.408046	1	0.673749	0.393766	0.262868	0.124039	0.0547857	0.0280573	0.0107222	0.00105806	0.000780759	0.00103995	0.00107742	0.00132287	0.00034789	0.000321445	0.000438662	0.00030634	0.000273406	0.000743179	0.0121703
pepQ	Proline dipeptidase	A0A0H2UR67	40.271	360	0.472363	1	0.791022	0.400448	0.232078	0.114967	0.0500405	0.0265515	0.0114412	0.000343252	0.000334547	0.000595945	0.000493809	0.000547871	0.000185655	0.000185655	0.000185655	0.000185655	0.000185655	0.000508807	0.00794227
pepS	Aminopeptidase PepS	A0A0H2UN95	45.242	413	0.248175	1	0.716252	0.481773	0.320847	0.161984	0.0709673	0.0435028	0.0254656	0.00360466	0.00206239	0.00236105	0.00223997	0.00136223	0.000334107	0.000425169	0.00412994	0.000575097	9.42878e-05	0.000829245	0.0118384
pepT	Peptidase T	Q97R31	44.789	407	0.342364	1	0.68588	0.475319	0.324909	0.147382	0.0596724	0.0350904	0.0167668	0.0010701	0.000505946	0.000238396	0.000238396	0.000238396	0.000238396	0.000238396	0.000238396	0.000238396	0.000238396	0.000238396	0.00879507
pepV	Dipeptidase	A0A0H2UP69	50.822	466	0.68471	1	0.556372	0.297372	0.193374	0.1014	0.0469918	0.0304984	0.0165278	0.000701776	0.000488171	0.00116876	0.00127151	0.00139921	5.29562e-05	5.29562e-05	0.0011778	0.000179307	5.29562e-05	0.0007432	0.0129483
pepX	Xaa-Pro dipeptidyl-peptidase	Q97RC8	86.884	757	0.00970625	0.328418	1	0.883664	0.535217	0.288229	0.158138	0.10172	0.0623223	0.0106449	0.00635392	0.0046634	0.00438005	0.00214974	0.000222182	0.000222182	0.000649779	0.000222182	0.000222182	0.000498465	0.0132049
pezA	Antitoxin PezA	Q97QZ2	18.247	158	0.506507	1	0.833079	0.507409	0.372414	0.187557	0.111316	0.0379497	0.0246007	0.00619125	0.00619125	0.00619125	0.00619125	0.00619125	0.00619125	0.00619125	0.00619125	0.00619125	0.00619125	0.00619125	0.0198644
pezT	Toxin PezT	Q97QZ1	29.129	253	0.00562157	0.989084	1	0.501944	0.160331	0.0511276	0.020199	0.0132491	0.00587751	0.00562157	0.00562157	0.00562157	0.00562157	0.00562157	0.00562157	0.00562157	0.00562157	0.00562157	0.00562157	0.00562157	0.00562157
pfkA	ATP-dependent 6-phosphofructokinase	Q97RC6	35.174	335	0.803995	1	0.517992	0.33429	0.21096	0.100976	0.0426567	0.0294881	0.0160775	0.00118937	0.000951485	0.00163995	0.00199763	0.00185307	0.000297284	0.000226307	0.0016714	0.000391159	0.000124945	0.000910829	0.0196149
pfl	Formate acetyltransferase	A0A0H2UNL5	87.821	774	0.0153316	0.427909	1	0.822861	0.533699	0.259617	0.137418	0.0777675	0.0414759	0.0097971	0.0058749	0.00453358	0.00393171	0.00285964	0.00106247	0.000804703	0.00271147	0.000801782	0.000679144	0.00126841	0.0201654
pflA	Pyruvate formate-lyase-activating enzyme	A0A0H2URX3	30.124	264	0.74555	1	0.546267	0.270677	0.121982	0.0280028	0.0114975	0.00380918	0.00134029	0.00134029	0.00134029	0.00134029	0.00134029	0.00134029	0.00134029	0.00134029	0.00134029	0.00134029	0.00134029	0.00134029	0.00331291
pgdA	Peptidoglycan N-acetylglucosamine deacetylase A	A0A0H2UQQ3	52.7	463	0.717888	1	0.672169	0.663387	0.718107	0.574435	0.420793	0.32994	0.267668	0.244405	0.257293	0.230453	0.293574	0.282144	0.251443	0.26592	0.272175	0.148424	0.117272	0.117198	0.778985
pgi	Glucose-6-phosphate isomerase	Q97NG0	49.868	449	0.0100784	0.236054	0.989704	1	0.68696	0.373028	0.160124	0.0947462	0.0390125	0.00683048	0.00500379	0.00434915	0.00329172	0.00214284	0.000164742	3.35473e-05	0.00158928	0.000335979	4.54618e-05	0.000764775	0.0171353
pgk	Phosphoglycerate kinase	Q97S89	41.908	398	0.683901	1	0.5661	0.339566	0.224415	0.0984855	0.038082	0.0255486	0.0154747	0.00175534	0.00130406	0.002372	0.00282136	0.00289298	0.000511381	0.000323283	0.00248122	0.000558983	0.000211109	0.000950658	0.0157302
pgm	Phosphoglucomutase	A0A0H2UQR8	62.67	572	0.721293	1	0.629694	0.428908	0.29987	0.166147	0.0785358	0.047775	0.0224558	0.00388184	0.00250441	0.00332163	0.00291865	0.00329335	0.000631786	0.000503329	0.00115694	0.000585982	0.000304822	0.00105554	0.0215667
pgsA	CDP-diacylglycerol--glycerol-3-phosphate 3-phosphatidyltransferase	A0A0H2USL8	20.057	181	0.0466106	0.477216	0.414902	0.782185	1	0.310739	0.37252	0.193027	0.103363	0.0587207	0.0565382	0.0466106	0.0466106	0.0466106	0.0466106	0.0466106	0.0466106	0.0466106	0.0466106	0.0466106	0.0466106
pheA	Prephenate dehydratase	A0A0H2UQG9	31.597	282	0.843324	1	0.5173	0.380495	0.163831	0.0678519	0.0448578	0.0192231	0.0137033	0.00289288	0.00289288	0.00289288	0.00289288	0.00289288	0.00289288	0.00289288	0.00289288	0.00289288	0.00289288	0.00289288	0.00289288
pheS	Phenylalanine--tRNA ligase alpha subunit	Q97S36	39.101	348	0.00866367	0.0699026	0.888835	1	0.677206	0.391944	0.199776	0.129944	0.0621569	0.0147161	0.00646715	0.00446433	0.00148701	0.00121216	0.000275103	0.000275103	0.000275103	0.000275103	0.000275103	0.000275103	0.025978
pheT	Phenylalanine--tRNA ligase beta subunit	Q97S34	87.156	801	0.00112331	0.0848468	0.841358	1	0.663842	0.365556	0.211355	0.126864	0.0620741	0.0194393	0.0119068	0.00782305	0.0051227	0.00548478	0.00249561	0.00226559	0.00186613	0.00108503	0.000692242	0.00156811	0.0336807
phnA	PhnA protein	A0A0H2UQW8	12.284	112	1	0.678798	0.330537	0.193195	0.122404	0.0505207	0.0270846	0.0239681	0.0188037	0.000855246	0.000992888	0.000269495	0.000269495	0.000269495	0.000269495	0.000269495	0.000269495	0.000269495	0.000269495	0.000354002	0.00690618
phoU	Phosphate-specific transport system accessory protein PhoU homolog	P0A3Y7	24.192	216	1	0.695904	0.233424	0.195946	0.186428	0.0234522	0.0234522	0.0234522	0.0234522	0.0234522	0.0234522	0.0234522	0.0234522	0.0234522	0.0234522	0.0234522	0.0234522	0.0234522	0.0234522	0.0234522	0.0234522
plsX	Phosphate acyltransferase	Q97TA6	34.848	330	0.771128	1	0.605233	0.405385	0.25148	0.12914	0.0662597	0.0446136	0.0271598	0.00179368	0.0015963	0.00190316	0.000776707	0.000807546	0.000437131	0.000437131	0.000437131	0.000437131	0.000437131	0.000886764	0.0568345
plsY	Glycerol-3-phosphate acyltransferase	P0A4P9	22.928	213	0.350997	0.908803	1	0.731672	0.498613	0.187334	0.0243319	0.0243319	0.0243319	0.0243319	0.0243319	0.0243319	0.0243319	0.0243319	0.0243319	0.0243319	0.0243319	0.0243319	0.0243319	0.0243319	0.0243319
ply	Pneumolysin	P0C2J9	52.898	471	0.788118	1	0.605659	0.398978	0.324724	0.147953	0.0871275	0.0417177	0.0275186	0.00273878	0.00197929	0.00271632	0.0040022	0.00377121	0.000841043	0.000802919	0.00148346	0.00117455	0.000831939	0.00202294	0.0273514
pnp	Polyribonucleotide nucleotidyltransferase	Q97S28	81.035	737	0.0060041	0.0160579	0.355241	0.87014	0.985113	0.987126	0.848642	0.861652	0.680475	0.638433	0.603752	0.562868	0.46879	0.382853	0.275539	0.23759	0.260537	0.133554	0.0965088	0.0898098	1
pnpS	Sensor histidine kinase PnpS	A0A0H2US41	49.726	443	0.230709	1	0.973791	0.807155	0.743083	0.288532	0.176258	0.0796019	0.0678402	0.0255211	0.00834708	0.00781413	0.00781413	0.00813398	0.00781413	0.00781413	0.00781413	0.00781413	0.00781413	0.00781413	0.191442
polA	DNA polymerase I	P59199	99.252	877	0.000700984	0.281838	0.927597	1	0.817898	0.540755	0.380196	0.287447	0.213736	0.113203	0.07669	0.0402773	0.0291858	0.0163133	0.00459694	0.00302051	0.000553081	0.00122661	0.000553081	0.00219429	0.0709543
polC	DNA polymerase III PolC-type	Q97SQ2	164.74	1463	0.0258222	0.434496	1	0.762569	0.471165	0.28323	0.17119	0.12007	0.067919	0.0168903	0.00921547	0.00608518	0.003731	0.00250168	0.000727048	0.00156546	0.000727048	0.000727048	0.000727048	0.000727048	0.0731449
ponA	Penicillin-binding protein 1A	Q04707	79.758	719	0.454023	1	0.7326	0.514923	0.333577	0.205117	0.113525	0.07809	0.0450221	0.0124614	0.00836343	0.00589083	0.0102486	0.00343075	0.00136133	0.000904323	0.00359883	0.00152223	0.00112514	0.00203046	0.0399933
potA	Spermidine/putrescine import ATP-binding protein PotA	Q97Q42	44.157	385	0.227148	0.995444	1	0.998954	0.580857	0.388565	0.152254	0.0984794	0.0357805	0.00531453	0.00531453	0.00531453	0.00531453	0.00531453	0.00531453	0.00531453	0.00531453	0.00531453	0.00531453	0.00531453	0.0407886
potD	Spermidine/putrescine ABC transporter, spermidine/putrescine-binding protein	A0A0H2UQH7	41.01	356	0.425212	0.708558	1	0.623901	0.508769	0.261899	0.139342	0.0622944	0.0112588	0.00933284	0.00933284	0.00933284	0.00933284	0.00933284	0.00933284	0.00933284	0.00933284	0.00933284	0.00933284	0.00933284	0.00933284
potH	Spermidine/putrescine ABC transporter, permease protein	A0A0H2UQT6	31.545	275	1	0.447843	0.184838	0.110195	0.0647699	0.0417323	0.02115	0.016037	0.0144148	0.0144148	0.0144148	0.0144148	0.0144148	0.0144148	0.0144148	0.0144148	0.0144148	0.0144148	0.0144148	0.0144148	0.0144148
ppaC	Probable manganese-dependent inorganic pyrophosphatase	P65755	33.478	311	0.599281	1	0.661929	0.36947	0.234303	0.122175	0.0540975	0.0297972	0.0140803	0.00161329	0.000632462	0.00102602	0.000832633	0.000927958	8.22908e-05	8.22908e-05	0.000515675	8.22908e-05	8.22908e-05	0.000196544	0.0103922
ppc	Phosphoenolpyruvate carboxylase	Q97QX6	103.31	898	0.00807274	0.0592738	0.254866	0.936471	1	0.555296	0.286634	0.16444	0.0894658	0.0292132	0.020018	0.016011	0.0146942	0.0181148	0.0162009	0.0143181	0.00398583	0.0061385	0.00398672	0.00342295	0.0365737
prfA	Peptide chain release factor 1	Q97R20	40.639	359	0.899649	1	0.512562	0.308464	0.206462	0.0979581	0.0451893	0.0288295	0.0148593	0.000786319	0.000640209	0.000827815	0.000585433	0.000660829	0.000130781	0.000130781	0.000130781	0.000130781	0.000130781	0.000435477	0.0133898
prfB	Peptide chain release factor 2	Q2MGI2	41.359	364	0.950576	1	0.496685	0.354405	0.23528	0.102587	0.0422141	0.0255356	0.0177268	0.00423573	0.00372378	0.0056179	0.00467906	0.00429206	0.00385475	0.00426838	0.00481263	0.00462589	0.00520621	0.00492827	0.0118251
prfC	Peptide chain release factor 3	Q97SE4	58.485	514	0.554764	1	0.661429	0.407282	0.239711	0.121153	0.0528343	0.0284893	0.0113801	0.000923894	0.000248749	0.000366312	0.000405717	0.00028851	0.000208732	0.000208732	0.000208732	0.000208732	0.000208732	0.00136429	0.0430903
priA	Primosomal protein N	A0A0H2URF2	90.028	798	0.00731207	0.600789	0.880039	1	0.749309	0.40096	0.309118	0.257637	0.198178	0.0867291	0.0219768	0.0097439	0.00731207	0.00731207	0.00731207	0.00731207	0.00731207	0.00731207	0.00731207	0.0152044	0.0949714
prmA	Ribosomal protein L11 methyltransferase	Q97P62	34.71	316	0.359685	1	0.670122	0.349467	0.233149	0.135379	0.0587633	0.0372169	0.0107283	0.00063418	0.00131036	0.00184028	0.00108151	0.000601688	0.000601688	0.000601688	0.000601688	0.000601688	0.000601688	0.000601688	0.0120109
proA	Gamma-glutamyl phosphate reductase	Q97R94	45.241	420	0.717817	1	0.540625	0.274308	0.170826	0.0704688	0.0301244	0.0177187	0.00767483	0.000412911	0.000412911	0.000412911	0.000412911	0.000412911	0.000412911	0.000412911	0.000412911	0.000412911	0.000412911	0.000412911	0.00544805
proB	Glutamate 5-kinase	Q97R95	39.927	369	0.517788	1	0.541294	0.286241	0.155091	0.0475061	0.0251045	0.00412824	0.0056821	0.00231174	0.00231174	0.00231174	0.00231174	0.00231174	0.00231174	0.00231174	0.00231174	0.00231174	0.00231174	0.00231174	0.0818028
proC	Pyrroline-5-carboxylate reductase	A0A0H2UPT1	27.981	265	0.00522553	0.00522553	0.830348	1	0.722988	0.230167	0.161373	0.101618	0.0665209	0.0273772	0.00863277	0.00522553	0.00522553	0.00522553	0.00522553	0.00522553	0.00522553	0.00522553	0.00522553	0.00522553	0.00522553
proS	Proline--tRNA ligase	Q97SR1	68.652	617	0.250921	1	0.881088	0.558021	0.346436	0.163936	0.0653954	0.0325702	0.0134257	0.00162281	0.00388826	0.002519	0.00278588	0.00192927	0.0010483	0.000735954	0.00131399	0.000520877	0.000454416	0.000945466	0.0199469
proV	Choline transporter	A0A0H2URQ9	27.061	242	1	0.910384	0.47863	0.28601	0.235711	0.0817924	0.040897	0.0214044	0.00879937	0.00113468	0.00113468	0.00113468	0.00113468	0.00113468	0.00113468	0.00113468	0.00113468	0.00113468	0.00113468	0.00113468	0.00456116
proWX	Choline transporter	A0A0H2URM9	55.537	506	0.350108	1	0.835159	0.672536	0.479229	0.310555	0.174188	0.122544	0.0843727	0.0105674	0.00606241	0.00467302	0.00325846	0.00176647	0.00176647	0.00214502	0.00176647	0.00197796	0.00176647	0.00236268	0.0490824
prs1	Ribose-phosphate pyrophosphokinase 1	P65239	35.451	322	0.701404	1	0.577362	0.390358	0.260563	0.109064	0.0554992	0.042771	0.0280958	0.0182543	0.0153478	0.0165518	0.0167374	0.0166657	0.0100305	0.0089125	0.00593265	0.00705911	0.00566833	0.00541904	0.136799
prs2	Ribose-phosphate pyrophosphokinase 2	P65241	35.125	319	0.86274	1	0.615555	0.370421	0.218604	0.116258	0.0669071	0.0535808	0.0426395	0.0405034	0.0334595	0.0335476	0.0298027	0.03122	0.0223228	0.0200996	0.0236123	0.0137685	0.0117188	0.0109057	0.193021
prsA	Foldase protein PrsA	Q97R51	34.412	313	0.67582	1	0.807385	0.636994	0.536824	0.394694	0.212243	0.138769	0.102504	0.0317153	0.0216546	0.0164817	0.0135557	0.0103929	0.0040896	0.00251416	0.0107131	0.00327489	0.00265163	0.00648015	0.0999078
psaA	Manganese ABC transporter substrate-binding lipoprotein	P0A4G2	34.594	309	1	0.880494	0.796745	0.553077	0.406723	0.214057	0.0988323	0.0665068	0.0274402	0.00557853	0.00211584	0.00348556	0.0042369	0.00354772	0.00102071	0.00112202	0.00283187	0.000575442	0.000786639	0.00172748	0.0413883
psaB	Manganese ABC transporter, ATP-binding protein	A0A0H2UR84	26.844	240	0.471971	1	0.688198	0.558332	0.420156	0.243865	0.175146	0.129127	0.104039	0.0631147	0.0497728	0.0594757	0.0525553	0.0533902	0.039434	0.0254406	0.00729975	0.00692061	0.00485457	0.00489371	0.271893
pspA	Pneumococcal surface protein A	A0A0H2UMZ8	82.763	744	0.00579055	0.00957878	0.040352	0.143037	0.25293	0.404923	0.324536	0.208297	0.125188	0.059058	0.0399919	0.0410322	0.0289155	0.0209003	0.015132	0.0127291	0.0200944	0.0104964	0.0115766	0.025499	1
pstB1	Phosphate import ATP-binding protein PstB 1	P63373	27.954	252	0.719582	1	0.833953	0.730548	0.595009	0.375737	0.209291	0.1702	0.102664	0.0522671	0.035962	0.0340177	0.0276632	0.025961	0.016356	0.0342437	0.0188071	0.0110211	0.0138397	0.0144567	0.524233
pstB2	Phosphate import ATP-binding protein PstB 2	Q97Q34	30.362	267	0.288327	0.730699	0.754989	0.71294	0.652595	0.553078	0.568453	0.398221	0.327506	0.220784	0.171505	0.113803	0.0713691	0.0619902	0.0446698	0.0345949	0.0520781	0.0271605	0.0276334	0.033802	1
pstB3	Phosphate import ATP-binding protein PstB 3	P0A2V8	28.108	250	1	0.639823	0.156688	0.0246592	0.0329788	0.0246592	0.0246592	0.0246592	0.0246592	0.0246592	0.0246592	0.0246592	0.0246592	0.0246592	0.0246592	0.0246592	0.0246592	0.0246592	0.0246592	0.0246592	0.03064
pstS1	Phosphate-binding protein PstS 1	Q97Q31	31.201	292	1	0.92566	0.520041	0.344641	0.257529	0.205358	0.11145	0.0743835	0.0413964	0.0116873	0.00659602	0.00682468	0.003882	0.00314753	0.000597757	0.000597757	0.00433358	0.0015951	0.000597757	0.000597757	0.0184008
pstS2	Phosphate-binding protein PstS 2	P0C2M5	30.756	291	0.817265	1	0.870006	0.468427	0.365079	0.0788413	0.0414972	0.00811466	0.00809898	0.00809898	0.00809898	0.00809898	0.00809898	0.00809898	0.00809898	0.00809898	0.00809898	0.00809898	0.00809898	0.00809898	0.00809898
pta	Phosphate acetyltransferase	A0A0H2UQ52	35.123	324	0.492524	1	0.54015	0.326804	0.197242	0.0929234	0.0437845	0.0219565	0.0154664	0.00061764	0.000584418	0.000821069	0.00104065	0.000456429	0.000312141	0.000312141	0.000312141	0.000312141	0.000312141	0.000312141	0.00654067
pth	Peptidyl-tRNA hydrolase	Q97TD1	21.39	189	0.298118	1	0.663407	0.331551	0.149972	0.0591859	0.0304026	0.0222881	0.0336615	0.0278424	0.0224739	0.0359293	0.0425139	0.0298265	0.0205612	0.0174798	0.00900757	0.00568156	0.00582136	0.00450623	0.0417835
ptsH	Phosphocarrier protein HPr	A0A0H2UQ34	8.9391	87	1	0.710157	0.40037	0.268382	0.189645	0.0564137	0.0205525	0.0173883	0.0072878	0.00020783	0.000177201	0.00118652	0.00206114	0.00256644	0.000455454	0.0002502	0.000648217	0.000362771	7.76115e-05	0.000677456	0.0128374
ptsI	Phosphoenolpyruvate-protein phosphotransferase	A0A0H2UQ90	63.296	577	0.249929	1	0.89975	0.587677	0.406958	0.231799	0.115641	0.0740442	0.0406538	0.0120572	0.00896582	0.0091676	0.00615524	0.00651208	0.00318953	0.00371512	0.00607126	0.00257152	0.00195491	0.00289825	0.0279163
purA	Adenylosuccinate synthetase	P65887	47.569	428	0.432433	1	0.823414	0.481151	0.304263	0.131389	0.0541415	0.0308848	0.0149602	0.0016881	0.000821065	0.00150663	0.00116706	0.0014117	0.000262966	0.000230268	4.70794e-05	0.000236953	0.000316919	0.000461302	0.0154026
purB	Adenylosuccinate lyase	A0A0H2UMU6	49.591	432	0.00157388	0.145845	1	0.941114	0.608467	0.280268	0.151268	0.0840072	0.0467503	0.00747648	0.00540195	0.00608539	0.00351361	0.00107557	0.000493879	0.00035818	0.000366459	0.000274408	0.000153616	0.000300247	0.0120728
purD	Phosphoribosylamine--glycine ligase	Q97T98	45.494	420	1	0.289222	0.211635	0.229253	0.181088	0.132972	0.0566874	0.0337205	0.0256483	0.0256483	0.0256483	0.0256483	0.0256483	0.0256483	0.0256483	0.0256483	0.0256483	0.0256483	0.0256483	0.0256483	0.0256483
purE	N5-carboxyaminoimidazole ribonucleotide mutase	A0A0H2UMX2	16.946	162	0.68801	1	0.202361	0.202361	0.202361	0.202361	0.202361	0.202361	0.202361	0.202361	0.202361	0.202361	0.202361	0.202361	0.202361	0.202361	0.202361	0.202361	0.202361	0.202361	0.202361
purH	Bifunctional purine biosynthesis protein PurH	Q97T99	56.293	515	0.0468261	0.887629	1	0.526322	0.328076	0.0754384	0.0111641	0.0111641	0.0111641	0.0111641	0.0111641	0.0111641	0.0111641	0.0111641	0.0111641	0.0111641	0.0111641	0.0111641	0.0111641	0.0111641	0.0111641
purR	Pur operon repressor	P65832	30.226	275	0.0947084	0.66542	1	0.874721	0.642979	0.400818	0.26996	0.19697	0.137825	0.0669567	0.037505	0.0288422	0.017831	0.0168878	0.00693703	0.00276893	0.00592328	0.00115907	0.000516795	0.0013024	0.071709
pvaA	Pneumococcal vaccine antigen A	Q9AHT6	22.97	204	0.696117	1	0.38001	0.429015	0.313192	0.0451264	0.10395	0.0389661	0.0389661	0.262153	0.226119	0.266549	0.25224	0.190458	0.169122	0.0923745	0.0389661	0.0389661	0.0389661	0.0389661	0.0389661
pyk	Pyruvate kinase	A0A0H2UPJ3	54.754	501	0.121777	0.482421	1	0.954943	0.716045	0.490659	0.283246	0.185048	0.0990322	0.0226551	0.0173502	0.0147683	0.00965073	0.00705452	0.00135824	0.00074047	0.00545893	0.00131605	0.000717603	0.00213073	0.0349259
pyn	Pyrimidine-nucleoside phosphorylase	A0A0H2UPM4	46.127	425	0.418871	1	0.781984	0.482527	0.253543	0.104584	0.0490425	0.0230422	0.00600481	0.000956495	0.000956495	0.000956495	0.000956495	0.000956495	0.000956495	0.000956495	0.000956495	0.000956495	0.000956495	0.000956495	0.00416489
pyrB	Aspartate carbamoyltransferase	Q97QE2	34.69	307	0.437077	1	0.993595	0.654634	0.359321	0.169216	0.0803596	0.0417011	0.0217781	0.000976041	0.000648367	0.00112134	0.000316496	0.000316496	0.000316496	0.000316496	0.000316496	0.000316496	0.000316496	0.000316496	0.0076852
pyrC	Dihydroorotase	Q97QN4	45.354	422	0.391895	0.841156	1	0.525754	0.403195	0.132398	0.0816339	0.0377462	0.0137672	0.00102949	0.000796384	0.000796384	0.000796384	0.000796384	0.000796384	0.000796384	0.000796384	0.000796384	0.000796384	0.000796384	0.00506597
pyrDA	Probable dihydroorotate dehydrogenase A (fumarate)	Q9X9S0	34.527	311	0.632044	1	0.605867	0.416195	0.228559	0.119129	0.0533562	0.0331061	0.014495	0.00117955	0.00110727	0.00143149	0.000832058	0.00182896	0.000130976	0.000130976	0.000130976	0.000130976	0.000130976	0.000564048	0.0113142
pyrDB	Dihydroorotate dehydrogenase B (NAD(+)), catalytic subunit	Q97R65	33.138	312	0.267749	1	0.974035	0.572755	0.35898	0.112651	0.0440194	0.0293408	0.0150965	0.00651962	0.00651962	0.00651962	0.00651962	0.00651962	0.00651962	0.00651962	0.00651962	0.00651962	0.00651962	0.00651962	0.00651962
pyrE	Orotate phosphoribosyltransferase	P0CB78	22.841	210	1	0.984014	0.441033	0.24104	0.177127	0.065991	0.0176247	0.0154586	0.00322735	0.000417608	0.000417608	0.000417608	0.000417608	0.000417608	0.000417608	0.000417608	0.000417608	0.000417608	0.000417608	0.000417608	0.00847445
pyrF	Orotidine 5-phosphate decarboxylase	P0CB75	25.423	233	0.761907	1	0.613239	0.31788	0.116098	0.0448366	0.0151832	0.00807279	0.00213216	0.00213216	0.00213216	0.00213216	0.00213216	0.00213216	0.00213216	0.00213216	0.00213216	0.00213216	0.00213216	0.00213216	0.00213216
pyrG	CTP synthase	Q97S93	59.228	535	0.487236	1	0.686118	0.420175	0.253147	0.0919899	0.0483653	0.0271689	0.0147923	0.00251131	0.00106105	0.00116365	0.000716323	0.00065478	0.000206842	0.000206842	0.000206842	0.000206842	0.000206842	0.000206842	0.00642776
pyrH	Uridylate kinase	Q97R83	26.702	247	0.320883	1	0.936179	0.536274	0.320011	0.152119	0.0876918	0.0303316	0.0104704	0.000897588	0.00033715	0.000976537	0.00107822	0.00217054	0.000253973	0.000253973	0.000253973	0.000253973	0.000253973	0.000253973	0.00602914
pyrK	Dihydroorotate dehydrogenase B (NAD(+)), electron transfer subunit	Q97R66	27.039	250	0.110266	0.907961	0.988704	1	0.461619	0.155198	0.174767	0.0824063	0.0292043	0.0245239	0.0245239	0.0245239	0.0245239	0.0245239	0.0245239	0.0245239	0.0245239	0.0245239	0.0245239	0.0245239	0.0245239
pyrR	Bifunctional protein PyrR	P65946	19.608	173	0.961143	1	0.613141	0.359699	0.234154	0.0858782	0.0380058	0.024252	0.0133412	0.000768035	0.000649822	0.00144072	0.00230611	0.0018142	0.000363939	0.000363939	0.000363939	0.000363939	0.000363939	0.000363939	0.0388322
queA	S-adenosylmethionine:tRNA ribosyltransferase-isomerase	Q97Q15	38.379	342	1	0.875304	0.422952	0.253485	0.149679	0.0654626	0.0349236	0.0222006	0.00941362	0.000488374	0.000488374	0.000488374	0.00174294	0.00422079	0.00337914	0.00429623	0.0049496	0.000488374	0.000488374	0.00135526	0.0185817
rafE	Sugar ABC transporter, sugar-binding protein	A0A0H2URJ7	46.66	419	0.694412	1	0.711453	0.459249	0.364439	0.21613	0.126233	0.082675	0.0299365	0.00502011	0.00301227	0.00304846	0.00277607	0.0020106	0.00117469	0.00165163	0.000948983	0.000948983	0.000948983	0.000948983	0.00913732
rbfA	Ribosome-binding factor A	Q97S56	13.322	116	0.00100459	0.00100459	0.00100459	0.00100459	0.00100459	0.00100459	0.00557628	0.0858855	0.516603	1	0.70468	0.57279	0.412271	0.258898	0.14182	0.0710004	0.0413497	0.0142658	0.00398642	0.00762201	0.0381452
recA	Protein RecA	P0A451	41.949	388	0.584277	1	0.768627	0.62736	0.498277	0.348673	0.198485	0.145289	0.0880605	0.0550456	0.049592	0.0384477	0.0413429	0.0420037	0.0340274	0.0328031	0.0364801	0.0232544	0.0179798	0.0221275	0.766637
recD2	ATP-dependent RecD-like DNA helicase	A0A0H2UNJ2	88.661	788	0.137311	0.521617	0.843038	1	0.798021	0.465491	0.371862	0.266114	0.162391	0.0864628	0.0509176	0.0283323	0.017076	0.0105047	0.0124841	0.0156626	0.0155033	0.00706012	0.00368081	0.00460137	0.0877336
recF	DNA replication and repair protein RecF	Q97N44	41.899	365	0.304406	0.304406	0.304406	0.304406	0.304406	0.304406	0.304406	0.304406	0.304406	0.304406	0.579527	0.810697	0.785052	0.889872	0.356529	0.381075	0.304406	0.304406	0.304406	0.304406	1
recG	ATP-dependent DNA helicase RecG	Q54900	75.38	671	0.0181402	0.0181402	0.908441	0.796909	1	0.75642	0.489817	0.285748	0.514119	0.421861	0.468236	0.329933	0.326223	0.314604	0.203053	0.157177	0.472726	0.17943	0.250296	0.0181402	0.0689105
recJ	Single-stranded-DNA-specific exonuclease RecJ	A0A0H2UP28	82.479	740	0.174846	0.602713	1	0.804349	0.663396	0.40038	0.277514	0.174543	0.0554859	0.0230695	0.00830441	0.00704254	0.00284686	0.00190143	0.00190143	0.00190143	0.00190143	0.00190143	0.00190143	0.00190143	0.0171256
recN	DNA repair protein RecN	A0A0H2UQ59	62.867	555	0.377554	0.776423	0.703746	0.858477	1	0.692829	0.412703	0.352188	0.206493	0.068354	0.0481336	0.0163952	0.00986907	0.00417401	0.00417401	0.00417401	0.00417401	0.00417401	0.00417401	0.00417401	0.0884247
recO	DNA repair protein RecO	Q97TA7	29.787	256	0.445878	1	0.525667	0.15651	0.15651	0.15651	0.15651	0.15651	0.15651	0.15651	0.15651	0.15651	0.15651	0.15651	0.15651	0.15651	0.15651	0.15651	0.15651	0.15651	0.278505
recR	Recombination protein RecR	P0CB76	21.689	198	0.954679	1	0.506861	0.347836	0.166761	0.0486182	0.00940702	0.00205327	0.00205327	0.00205327	0.00205327	0.00205327	0.00205327	0.00205327	0.00205327	0.00205327	0.00205327	0.00205327	0.00205327	0.00205327	0.0659884
recU	Holliday junction resolvase RecU	P0A455	23.13	198	0.0144219	1	0.0144219	0.0144219	0.0144219	0.0144219	0.0779051	0.0918471	0.128609	0.219631	0.189453	0.223945	0.199453	0.23934	0.144638	0.161801	0.14421	0.0679965	0.048356	0.0376168	0.305831
recX	Regulatory protein RecX	Q97NV7	30.269	258	0.00778494	0.00778494	0.00778494	0.00778494	0.00778494	0.00778494	0.00778494	0.00778494	0.0263827	0.054078	0.0716684	0.0635593	0.0743939	0.132063	0.122774	0.105349	0.0159996	0.0623723	0.029169	0.0482514	1
regR	Sugar binding transcriptional regulator RegR	A0A0H2UND7	38.333	333	0.698088	1	0.664722	0.341582	0.271488	0.16168	0.113134	0.0945706	0.0817417	0.0620053	0.0493104	0.0223089	0.00456194	0.0051853	0.00456194	0.00456194	0.00456194	0.00456194	0.00456194	0.00456194	0.383611
relA	GTP pyrophosphokinase	A0A0H2UR16	84.655	740	0.00317584	0.0882937	0.166756	0.0897179	0.0354999	0.00849897	0.00493647	0.00520428	0.0121501	0.0179696	0.0253031	0.0166926	0.0185037	0.0207366	0.0309434	0.0277268	0.0252167	0.0303097	0.0449816	0.0327812	1
rex	Redox-sensing transcriptional repressor Rex	Q97QV8	24.165	213	0.00418221	0.165349	0.276265	0.0495824	0.0746026	0.0556354	0.0657016	0.12768	0.333182	0.582232	0.424332	0.77586	0.70823	0.649443	0.504676	0.44326	0.358002	0.216628	0.147959	0.131434	1
rexB	ATP-dependent helicase/deoxyribonuclease subunit B	Q97QQ0	124.85	1091	0.0173785	0.0345618	0.250965	1	0.861637	0.4851	0.297912	0.207901	0.118792	0.0566246	0.0344033	0.0162225	0.00577965	0.00241328	0.00221285	0.00221285	0.00221285	0.00221285	0.00221285	0.00221285	0.0246337
ribAB	Riboflavin biosynthesis protein RibBA	A0A0H2UN41	45.116	401	0.759762	1	0.694275	0.501833	0.38976	0.402628	0.162017	0.18997	0.0644492	0.00406245	0.00233591	0.00194134	0.00201293	0.000511239	0.000511239	0.000511239	0.000511239	0.000511239	0.000511239	0.000511239	0.0204583
ribD	Riboflavin biosynthesis protein RibD	A0A0H2UN84	40.58	366	0.114589	0.364248	0.0149543	0.0149543	0.0149543	0.0149543	0.0149543	0.0149543	0.0261072	0.0801523	0.0731735	0.0680145	0.0800698	0.0851021	0.0718875	0.0857707	0.0149543	0.036956	0.0149543	0.0149543	1
ribE	Riboflavin synthase, alpha subunit	A0A0H2UN48	23.244	211	0.850095	1	0.413105	0.17372	0.114183	0.0150014	0.00672172	0.147171	0.155692	0.0803022	0.0574872	0.044807	0.0487815	0.0525227	0.0571382	0.0450951	0.0223364	0.0135666	0.00672172	0.00933109	0.0546769
ribH	6,7-dimethyl-8-ribityllumazine synthase	P66040	16.752	155	0.0357364	0.0417049	0.0153371	0.00201735	0.00201735	0.00201735	0.15262	0.976713	0.992755	1	0.696248	0.496841	0.310956	0.179386	0.0662917	0.0130062	0.0124753	0.00369176	0.00201735	0.00201735	0.0552258
rimM	Ribosome maturation factor RimM	Q97RM5	19.817	172	1	0.933635	0.647227	0.427207	0.329264	0.226939	0.203091	0.264247	0.269736	0.171079	0.207833	0.140346	0.112983	0.10784	0.0953018	0.0647481	0.0296805	0.0160489	0.00533136	0.00668995	0.0747503
rimP	Ribosome maturation factor RimP	Q97S61	17.745	159	0.921459	1	0.475553	0.43067	0.503825	0.300041	0.182397	0.267614	0.237673	0.386708	0.346414	0.319563	0.40857	0.441046	0.466992	0.492573	0.434348	0.248052	0.155557	0.136397	0.486551
rlmH	Ribosomal RNA large subunit methyltransferase H	P0A4S3	18.099	159	0.0958439	0.48776	0.787434	1	0.871242	0.764654	0.622922	0.711086	0.691649	0.468273	0.332628	0.325326	0.185263	0.279534	0.221886	0.180402	0.0129468	0.0129468	0.0129468	0.0129468	0.952252
rlmN	Probable dual-specificity RNA methyltransferase RlmN	Q97RN5	41.283	361	0.272765	0.921535	1	0.662666	0.270161	0.0427076	0.0625314	0.0572029	0.0427076	0.0427076	0.0427076	0.0427076	0.0427076	0.145506	0.119906	0.109869	0.196485	0.0606601	0.0427076	0.0427076	0.170832
rluB	Pseudouridine synthase	A0A0H2URG9	27.127	240	0.00562371	0.000463774	0.000463774	0.000463774	0.00113538	0.0234175	0.065339	0.0990957	0.183313	0.575414	0.843167	1	0.912568	0.655278	0.578995	0.464896	0.555488	0.166472	0.0892183	0.0831628	0.209739
rluD	Pseudouridine synthase	A0A0H2UPM0	32.85	295	0.0528462	0.0855625	0.0372331	0.0197651	0.0179745	0.0407184	0.0372389	0.0424432	0.0344906	0.0742734	0.101252	0.134399	0.277673	0.670415	0.871709	0.767311	1	0.388777	0.275306	0.194573	0.255533
rnc	Ribonuclease 3	Q97QG6	26.168	232	0.67421	1	0.481238	0.266889	0.163347	0.119062	0.0708485	0.0729584	0.0570075	0.0746715	0.0764099	0.0720638	0.0792459	0.0550989	0.0481031	0.0430503	0.0325107	0.0390211	0.0262338	0.0226924	0.289152
rnhB	Ribonuclease HII	Q97QP5	28.492	259	0.044141	0.612954	0.848508	1	0.800515	0.862743	0.634869	0.50874	0.390484	0.258435	0.155913	0.10606	0.0713129	0.0353706	0.0125125	0.00747759	0.00747759	0.00747759	0.00747759	0.00747759	0.111036
rnhC	Ribonuclease HIII	O07874	32.347	293	0.0994422	0.853061	1	0.689351	0.791334	0.474726	0.38221	0.344492	0.312368	0.431978	0.275986	0.36553	0.331258	0.223772	0.153939	0.137461	0.017781	0.0230304	0.00865602	0.0105674	0.71359
rnj	Ribonuclease J	A0A0H2UN05	61.008	559	0.0186284	0.0479521	0.505571	1	0.884365	0.706915	0.511134	0.413229	0.314958	0.349365	0.317922	0.349417	0.353996	0.270737	0.190802	0.175138	0.0943708	0.0958786	0.0707404	0.0709064	0.909024
rnj	Ribonuclease J	A0A0H2UNZ5	61.165	553	0.0344677	0.194769	0.750892	1	0.905557	0.545046	0.339749	0.311612	0.270736	0.274427	0.304834	0.310506	0.339134	0.220939	0.177726	0.141102	0.0565421	0.0920287	0.0610796	0.0600718	0.845046
rnmV	Ribonuclease M5	A0A0H2US64	21.491	186	0.0294606	0.0294606	0.0294606	0.0294606	0.0294606	0.0294606	0.0399732	0.280189	0.226888	0.745769	0.635754	0.934244	0.855923	1	0.731463	0.566778	0.320812	0.278307	0.105982	0.140709	0.4922
rnpA	Ribonuclease P protein component	Q97NI5	14.299	123	0.109122	0.109122	0.483389	0.19718	0.178288	1	0.593144	0.109122	0.109122	0.211539	0.109122	0.109122	0.109122	0.109122	0.109122	0.109122	0.109122	0.109122	0.109122	0.109122	0.109122
rnr	Ribonuclease R	A0A0H2UPW1	89.281	784	0.00217708	0.00217708	0.00217708	0.00217708	0.0210807	0.0196462	0.116465	0.136973	0.596215	1	0.777594	0.454973	0.384961	0.288965	0.204007	0.117937	0.0653243	0.0260232	0.0281412	0.0188512	0.782041
rny	Ribonuclease Y	P67282	59.856	534	0.00602657	0.00835125	0.0140733	0.0194459	0.0432713	0.112138	0.198097	0.297877	0.385056	0.490801	0.5605	0.650704	0.567766	0.418174	0.337118	0.272172	0.322526	0.182127	0.12597	0.128608	1
rnz	Ribonuclease Z	Q97RW2	34.14	309	0.00752389	0.312695	1	0.900283	0.615168	0.323093	0.174681	0.203602	0.170732	0.202908	0.167958	0.171857	0.129133	0.121465	0.11076	0.065713	0.0502339	0.0370369	0.0276215	0.0275563	0.268559
rpe	Ribulose-phosphate 3-epimerase	A0A0H2US58	23.934	218	0.113127	0.521418	1	0.672185	0.374908	0.183559	0.0735133	0.0407495	0.0156338	0.00249117	0.0013473	0.00167183	0.00168235	0.00122694	0.000710271	0.000710271	0.000710271	0.000710271	0.000710271	0.000710271	0.0101509
rpiA	Ribose-5-phosphate isomerase A	Q97RI7	24.806	227	0.824535	1	0.561027	0.318801	0.174889	0.0746082	0.0340847	0.0242249	0.0158204	0.000870417	0.000870417	0.000870417	0.000870417	0.00153779	0.000870417	0.000870417	0.000870417	0.000870417	0.000870417	0.000870417	0.00477848
rplA	50S ribosomal protein L1	P66095	24.495	229	0.00686319	0.00958019	0.00501081	0.00630474	0.00764483	0.0116884	0.015556	0.0197665	0.0426085	0.120356	0.150936	0.148953	0.363048	0.752492	0.861462	0.869477	1	0.365388	0.282177	0.211524	0.660237
rplB	50S ribosomal protein L2	Q97SV2	29.919	277	0.00041891	0.000273877	3.22536e-05	0.000526853	0.00264999	0.00641598	0.0105489	0.0102537	0.0241485	0.146472	0.142008	0.131263	0.39655	0.696713	0.80529	0.957705	1	0.310861	0.361197	0.233848	0.947564
rplC	50S ribosomal protein L3	Q97SV5	22.178	208	0.0240887	0.0137015	0.0125148	0.00719866	0.00906075	0.0177924	0.0258157	0.0319594	0.036801	0.114488	0.124332	0.189858	0.434627	0.690047	0.741064	0.931803	0.859264	0.382268	0.393176	0.256738	1
rplD	50S ribosomal protein L4	Q97SV4	22.109	207	0.00120547	0.00140687	0.00206758	0.0160114	0.0326686	0.0387698	0.0332093	0.0362914	0.0470841	0.129775	0.155335	0.191258	0.414949	0.751021	0.934017	0.810384	1	0.455054	0.328034	0.29499	0.584515
rplE	50S ribosomal protein L5	Q97SV1	19.774	180	0.051708	0.0595688	0.0619852	0.0693132	0.0665604	0.0743878	0.0768493	0.0731279	0.0668447	0.113285	0.15304	0.176222	0.319608	0.595405	0.690933	0.67989	1	0.361082	0.272533	0.228218	0.58955
rplF	50S ribosomal protein L6	Q97SU7	19.431	178	0.0138059	0.0268082	0.0199874	0.0132293	0.0122122	0.016723	0.0282961	0.0431244	0.0409481	0.0883275	0.0979536	0.111654	0.388183	0.789898	0.942077	1	0.637275	0.469628	0.281777	0.252158	0.780538
rplI	50S ribosomal protein L9	P66320	16.523	150	0.0331365	0.0243436	0.0111704	0.0084141	0.00468277	0.00374406	0.00376077	0.00446823	0.00623886	0.00658669	0.0073729	0.00963701	0.102761	0.310201	0.399671	0.378264	0.371527	0.217583	0.162254	0.134179	1
rplJ	50S ribosomal protein L10	P66050	17.479	166	0.0322189	0.0307764	0.0184985	0.01769	0.016439	0.017837	0.0190831	0.0255265	0.0313207	0.0791339	0.102605	0.10884	0.28167	0.631503	0.720956	0.717018	1	0.408423	0.301046	0.257968	0.482919
rplK	50S ribosomal protein L11	Q97RZ6	14.8	141	0.127714	0.109509	0.0622155	0.0423451	0.0347941	0.0232616	0.0214388	0.0248673	0.0337512	0.07731	0.0940531	0.0966002	0.300086	0.595764	0.719049	0.715085	1	0.418219	0.311244	0.258076	0.584124
rplL	50S ribosomal protein L7/L12	P0A471	12.442	122	0.369101	0.388385	0.320468	0.32007	0.31185	0.374239	0.368	0.415621	0.398767	0.455779	0.428278	0.467649	0.655323	0.833401	0.962533	0.931439	1	0.506966	0.400151	0.366097	0.72259
rplM	50S ribosomal protein L13	A0A0H2UNF0	16.143	148	0.00533267	0.00792683	0.00585224	0.0212583	0.0360728	0.0379049	0.040177	0.0406286	0.0531124	0.100062	0.142522	0.179934	0.507788	0.733281	0.865906	0.866693	1	0.509656	0.452134	0.280484	0.918925
rplN	50S ribosomal protein L14	P0A473	13.006	122	0.0410708	0.046088	0.0281177	0.0245759	0.0232548	0.0214418	0.0253425	0.0364555	0.0395233	0.113784	0.125528	0.149811	0.42102	0.804981	0.938735	0.977848	1	0.497831	0.368904	0.281664	0.835755
rplO	50S ribosomal protein L15	Q97SU3	15.446	146	0.00362677	0.00231554	0.00163237	0.00378994	0.00657433	0.00938321	0.0152964	0.0185606	0.02653	0.0622368	0.0802745	0.116179	0.302299	0.5007	0.595234	0.6312	1	0.446545	0.357397	0.280093	0.570602
rplP	50S ribosomal protein L16	P0A475	15.436	137	0.000264549	0.000264549	0.000264549	0.00052663	0.00557879	0.00954956	0.0133816	0.0105476	0.0120836	0.027073	0.0167559	0.0173266	0.123097	0.36278	0.491513	0.679698	0.35501	0.0953444	0.143745	0.0532557	1
rplQ	50S ribosomal protein L17	Q97ST6	14.495	128	0.00178752	0.00253691	0.00143585	0.00329227	0.00426337	0.00718584	0.014713	0.0216605	0.0465827	0.10349	0.0916434	0.112683	0.35606	0.717099	0.80007	1	0.964343	0.375034	0.434299	0.254727	0.712257
rplR	50S ribosomal protein L18	Q97SU6	12.867	118	0.00101293	0.0109461	0.0248164	0.0219661	0.0221152	0.0409901	0.034253	0.0383831	0.0452794	0.0969926	0.108229	0.133361	0.319023	0.529686	0.622725	0.7739	1	0.35574	0.356812	0.248287	0.576803
rplS	50S ribosomal protein L19	Q97QC6	13.136	115	0.0363664	0.0437522	0.0222418	0.0112052	0.00882508	0.0130854	0.0202648	0.0221212	0.0422377	0.131256	0.151181	0.180651	0.415391	0.697759	0.84862	0.888517	1	0.480945	0.394747	0.277022	0.889877
rplT	50S ribosomal protein L20	P66112	13.693	119	0.000464117	0.000464117	0.000464117	0.00231335	0.00232947	0.00640771	0.0259213	0.00937379	0.0119404	0.0692529	0.0709831	0.0482732	0.159774	0.389044	0.539673	0.268037	0.371246	0.0750877	0.183912	0.0928484	1
rplU	50S ribosomal protein L21	Q97QU4	11.197	104	0.00355104	0.00151568	0.000106209	0.00564602	0.0108211	0.0190175	0.0245865	0.0360236	0.0540718	0.183089	0.234756	0.201906	0.46245	0.752508	0.845579	0.719257	1	0.28686	0.359133	0.22697	0.602953
rplV	50S ribosomal protein L22	P61182	12.2	114	0.000738596	0.000678435	9.40132e-05	0.00274029	0.00678801	0.01664	0.0217577	0.0309622	0.0481254	0.11439	0.135469	0.183158	0.480099	0.757928	0.975277	1	0.762349	0.372391	0.346689	0.268169	0.823892
rplW	50S ribosomal protein L23	Q97SV3	10.785	98	0.000943082	0.00165002	0.00113037	0.00298536	0.00377614	0.00601341	0.0112031	0.0249087	0.0359602	0.133378	0.180261	0.194106	0.446144	0.838886	0.947453	1	0.875378	0.45204	0.348989	0.265497	0.679821
rplX	50S ribosomal protein L24	P60629	10.991	101	0.00632643	0.00558516	0.00520475	0.00812791	0.0146124	0.0317784	0.0350971	0.0465038	0.0556221	0.105371	0.132229	0.188634	0.387267	0.652218	0.837856	0.797141	1	0.544688	0.368357	0.300587	0.54666
rpmA	50S ribosomal protein L27	P66135	10.089	94	0.00122134	0.0030912	0.00357127	0.00300164	0.00333539	0.0130651	0.0201306	0.0293721	0.0434054	0.113193	0.161365	0.189921	0.340009	0.542356	0.675167	0.665785	1	0.50161	0.338719	0.283549	0.537191
rpmB	50S ribosomal protein L28	P66155	6.8841	62	0.0314415	0.0139403	0.00711275	0.00916619	0.0130277	0.0171847	0.0166609	0.0122762	0.0173501	0.0204791	0.0213501	0.0315572	0.203204	0.32058	0.393887	0.407184	1	0.225542	0.344228	0.180953	0.490402
rpmC	50S ribosomal protein L29	P0A483	7.9872	68	0.0304154	0.0285114	0.0158146	0.0136326	0.0165098	0.0255012	0.0272749	0.035209	0.041546	0.129401	0.158498	0.15691	0.313922	0.585036	0.693855	0.637851	1	0.446246	0.383359	0.287238	0.455527
rpmD	50S ribosomal protein L30	Q97SU4	6.3985	60	0.280114	0.212073	0.114208	0.0859891	0.0602787	0.0263552	0.0139952	0.0113757	0.00795352	0.00267221	0.0019912	0.010501	0.272647	0.474708	0.784039	1	0.711427	0.581509	0.262955	0.30232	0.626043
rpmE2	50S ribosomal protein L31 type B	P66200	9.3584	80	0.0625012	0.0981155	0.105274	0.087119	0.0948248	0.0982323	0.0961318	0.09653	0.0785403	0.0880715	0.139729	0.257559	0.470894	0.767602	0.841443	0.876726	1	0.635102	0.51068	0.340896	0.796971
rpmF	50S ribosomal protein L32	Q97NB7	6.8017	60	0.00471643	0.00404547	0.00305716	0.0288891	0.0430601	0.0540701	0.031496	0.0212557	0.0302289	0.0733926	0.0615624	0.0672848	0.374902	0.58724	1	0.838598	0.972379	0.272586	0.441509	0.241908	0.678443
rpmG1	50S ribosomal protein L33 1	Q97R59	5.6496	49	0.805821	1	0.711534	0.521982	0.351387	0.350742	0.327323	0.31753	0.317401	0.386921	0.299157	0.244969	0.277334	0.394778	0.352274	0.258374	0.367707	0.166031	0.0979184	0.0989791	0.109044
rpmG2	50S ribosomal protein L33 2	Q97NL4	5.6146	50	0.17394	0.299726	0.296132	0.177102	0.156589	0.25313	0.244266	0.235682	0.410675	0.366074	0.729087	1	0.827598	0.484318	0.477915	0.324246	0.493145	0.172537	0.089118	0.0731082	0.220379
rpmG3	50S ribosomal protein L33 type 3	P61360	5.9109	49	0.009903	0.00777685	0.00449857	0.00398331	0.00548084	0.00843165	0.0111858	0.0158374	0.0229853	0.0533123	0.0640293	0.0797614	0.227025	0.391441	0.462329	0.437608	1	0.357709	0.277774	0.209281	0.398918
rpmH	50S ribosomal protein L34	P66256	5.2652	44	0.0146575	0.0146575	0.0146575	0.0146575	0.0146575	0.0371181	0.0348992	0.0188583	0.0146575	0.0444521	0.0482264	0.0433947	0.0890853	0.405053	0.683623	0.389061	1	0.152327	0.272302	0.063683	0.0693699
rpmI	50S ribosomal protein L35	P66278	7.8362	66	0.00937178	0.00937178	0.00937178	0.216848	0.489077	0.588629	0.352959	0.0733046	0.00937178	0.00937178	0.00937178	0.00937178	0.0520058	0.212626	0.275056	0.203979	0.144104	0.220332	0.174001	0.0698199	1
rpmJ	50S ribosomal protein L36	P0A495	4.4214	38	0.0633262	0.138865	0.122718	0.101486	0.0881474	0.091882	0.0618635	0.0347876	0.0534162	0.0523706	0.0719076	0.107883	0.338664	0.441346	0.484614	0.56444	1	0.63738	0.370434	0.320414	0.87425
rpoA	DNA-directed RNA polymerase subunit alpha	P66708	34.206	311	0.0406358	0.0481641	0.151086	0.791254	1	0.825362	0.53411	0.453928	0.305498	0.138558	0.113655	0.0881238	0.048797	0.0313145	0.0144791	0.0117879	0.0189807	0.00977288	0.00693788	0.00980866	0.116543
rpoB	DNA-directed RNA polymerase subunit beta	Q97NQ7	134.36	1203	0.00055172	0.00742441	0.119319	0.712569	1	0.808634	0.53473	0.415532	0.277361	0.1417	0.0974005	0.0803141	0.0498037	0.0303658	0.0155835	0.0126579	0.0234291	0.0101046	0.00774809	0.0102297	0.124445
rpoC	DNA-directed RNA polymerase subunit beta	Q97NQ8	136.99	1225	5.29749e-05	0.000352408	0.0766666	0.695696	1	0.811053	0.53653	0.410039	0.383502	0.229732	0.155619	0.111834	0.0718754	0.0537605	0.0280654	0.0225777	0.0373527	0.0149725	0.0110805	0.01481	0.186285
rpoE	Probable DNA-directed RNA polymerase subunit delta	P66717	22.736	200	0.396038	0.410579	0.314875	0.477999	1	0.669355	0.30212	0.206804	0.200553	0.0821482	0.0758739	0.0446174	0.0291384	0.0229733	0.00145717	0.00829981	0.00711003	0.00313954	0.00286179	0.00287504	0.0881166
rpoZ	DNA-directed RNA polymerase subunit omega	P66730	11.792	103	0.25519	0.193119	0.214121	0.447118	1	0.901067	0.56846	0.629568	0.33739	0.0524471	0.0739947	0.117825	0.0536308	0.0141	0.00600344	0.00870659	0.0223521	0.0124999	0.0102714	0.0129286	0.0928178
rpsA	Ribosomal protein S1	A0A0H2UPG5	43.881	400	0.026147	0.103286	0.127401	0.131937	0.127131	0.123102	0.121864	0.188782	0.371325	0.538277	0.507662	0.461331	0.384582	0.305279	0.250901	0.230095	0.236897	0.167052	0.144535	0.144716	1
rpsB	30S ribosomal protein S2	Q97N56	28.867	259	0.109204	0.164634	0.127498	0.114999	0.106342	0.104618	0.0950128	0.147461	0.541782	0.927564	0.902096	0.946543	0.742932	0.517623	0.390277	0.302792	0.309546	0.188837	0.161227	0.152043	1
rpsC	30S ribosomal protein S3	P0A4C3	24.045	217	0.0289432	0.0704149	0.0519725	0.0355492	0.023375	0.0192151	0.0176719	0.0552878	0.33229	0.760239	0.558393	0.648751	0.544808	0.33897	0.250096	0.213116	0.127501	0.12051	0.109254	0.104627	1
rpsD	30S ribosomal protein S4	P66565	23.028	203	5.697e-05	5.697e-05	5.697e-05	5.697e-05	0.000654103	0.00637	0.0247693	0.0508586	0.299133	1	0.748726	0.73835	0.676322	0.459847	0.430655	0.381913	0.552744	0.184284	0.254945	0.181603	0.848591
rpsE	30S ribosomal protein S5	P66581	17.057	164	0.066376	0.0620829	0.0368053	0.0550503	0.0712498	0.0552945	0.0445682	0.0996814	0.434311	1	0.889655	0.76007	0.666484	0.595604	0.47512	0.362302	0.280406	0.20498	0.149982	0.139059	0.841326
rpsF	30S ribosomal protein S6	P66602	11.153	96	0.0890455	0.0688515	0.0660002	0.0688462	0.0786136	0.101603	0.131973	0.288478	0.560747	1	0.882999	0.748937	0.61224	0.52324	0.46006	0.349185	0.424129	0.218972	0.188337	0.174844	0.67233
rpsG	30S ribosomal protein S7	Q97SQ4	17.755	156	0.00109103	0.00324751	0.00188393	0.00348967	0.0102989	0.0200014	0.0512609	0.183984	0.550008	1	0.878253	0.843755	0.622684	0.40463	0.296699	0.203491	0.29583	0.152403	0.146156	0.13139	0.467356
rpsH	30S ribosomal protein S8	P66632	14.754	132	0.0260288	0.028737	0.0206267	0.0224564	0.0187135	0.0353634	0.0768012	0.228542	0.569028	0.782221	0.754827	1	0.716984	0.423479	0.282934	0.228543	0.20077	0.166404	0.145865	0.112103	0.634964
rpsI	30S ribosomal protein S9	Q97SN4	14.248	130	0.00302569	0.00230539	0.00229862	0.00810225	0.0169703	0.0268632	0.058196	0.148941	0.483206	1	0.624941	0.515649	0.582423	0.304593	0.259821	0.178742	0.204115	0.050582	0.113872	0.0645	0.885276
rpsJ	30S ribosomal protein S10	P66339	11.582	102	0.0114856	0.0195935	0.00988685	0.00641191	0.00785722	0.0117934	0.0383544	0.0998081	0.438429	1	0.842427	0.734936	0.612594	0.462549	0.347268	0.278933	0.209971	0.114711	0.106119	0.0803263	0.63249
rpsK	30S ribosomal protein S11	P66359	13.385	127	0.00238861	0.0032373	0.00454141	0.00703422	0.00606157	0.0175591	0.0493544	0.0961734	0.524593	1	0.877898	0.489169	0.489954	0.437284	0.331865	0.319797	0.284276	0.0640622	0.0833106	0.0522662	0.808019
rpsL	30S ribosomal protein S12	P0A4A7	15.143	137	0.000850442	0.000604595	0.000316033	0.00213286	0.00541775	0.0154102	0.0187772	0.0394852	0.221602	1	0.785818	0.428579	0.471957	0.346621	0.302306	0.297142	0.463383	0.0815067	0.136124	0.0668904	0.587789
rpsM	30S ribosomal protein S13	P66392	13.421	121	0.004489	0.0028542	0.00177455	0.00383246	0.0118519	0.0243374	0.0694051	0.174426	0.620362	1	0.974542	0.978707	0.769493	0.51748	0.359801	0.27724	0.365897	0.177537	0.167598	0.144792	0.705724
rpsN	30S ribosomal protein S14	P66419	10.076	89	0.000774037	0.000269795	0.000244105	0.00754078	0.016678	0.0389573	0.0726944	0.112962	0.380618	1	0.828391	0.553172	0.405728	0.261899	0.235211	0.194998	0.355912	0.0598966	0.151624	0.0821865	0.516643
rpsO	30S ribosomal protein S15	Q97PI9	10.535	89	0.000130388	0.00187514	0.00755755	0.0261916	0.0584594	0.0753813	0.100622	0.218378	0.646066	1	0.807893	0.925354	0.737952	0.474229	0.313412	0.234478	0.281369	0.185931	0.169225	0.156504	0.678004
rpsP	30S ribosomal protein S16	P66444	10.222	90	0.00741599	0.0111636	0.00578816	0.00974603	0.014341	0.0144595	0.0408734	0.181087	0.478882	1	0.519495	0.641561	0.624803	0.517291	0.408068	0.40794	0.227372	0.156507	0.14667	0.125751	0.749733
rpsQ	30S ribosomal protein S17	P0A4B3	10.011	86	0.000595601	0.00288161	0.00921158	0.0336528	0.0742556	0.0671203	0.0964174	0.267878	0.798378	0.836848	1	0.626859	0.503529	0.465964	0.320615	0.289237	0.478737	0.146795	0.167432	0.126434	0.775384
rpsR	30S ribosomal protein S18	P66472	9.2036	79	0.000134926	0.000134926	0.000134926	0.000134926	0.0043732	0.0197437	0.0530069	0.110476	0.386291	1	0.906304	0.591744	0.447949	0.363223	0.316729	0.291288	0.408038	0.0826565	0.159775	0.0866798	0.49299
rpsS	30S ribosomal protein S19	P0A4B5	10.75	93	8.94277e-05	0.000824928	8.94277e-05	0.00688408	0.0200631	0.0281881	0.0796823	0.216443	0.676906	0.754077	0.802877	1	0.567658	0.275578	0.185438	0.158509	0.328421	0.156363	0.189713	0.122706	0.590161
rpsT	30S ribosomal protein S20	Q97RH7	8.5538	78	0.00819625	0.00593209	0.00536824	0.00461228	0.00735093	0.0222512	0.0688	0.17269	0.678619	1	0.833525	0.621742	0.493309	0.383192	0.319241	0.290384	0.377637	0.106333	0.141896	0.0994513	0.467414
rpsU	30S ribosomal protein S21	P66524	6.9981	58	0.000196332	0.000196332	0.000196332	0.000196332	0.00291655	0.0116995	0.0402876	0.0730682	0.296766	1	0.795555	0.698272	0.529211	0.388479	0.423265	0.346723	0.735183	0.143344	0.277405	0.15668	0.531884
rrmA	rRNA (Guanine-N1-)-methyltransferase	A0A0H2USD8	32.054	282	0.580341	1	0.176125	0.1363	0.0448315	0.0501694	0.0208583	0.015525	0.00725779	0.016722	0.0220971	0.0120488	0.00465588	0.00465588	0.00465588	0.00465588	0.00465588	0.00465588	0.00465588	0.00465588	0.00509302
rsfS	Ribosomal silencing factor RsfS	Q97P97	12.819	117	0.00120694	0.00120694	0.00120694	0.00120694	0.00120694	0.00120694	0.00120694	0.00120694	0.00167385	0.0129516	0.00977483	0.0169661	0.177001	0.740771	0.937295	1	0.63096	0.347086	0.185447	0.13833	0.0941799
rsgA	Small ribosomal subunit biogenesis GTPase RsgA	P67684	32.993	292	0.14716	0.624268	0.229134	0.770372	0.446882	0.33279	0.223452	0.214661	0.409116	0.751992	0.610822	0.510151	0.520836	0.628167	0.529058	0.421509	0.110631	0.12169	0.0569123	0.054264	1
rsmA	Ribosomal RNA small subunit methyltransferase A	Q97NN5	32.237	290	0.101202	0.376706	0.220843	0.126418	0.0691585	0.057179	0.0459757	0.172213	0.647855	1	0.654037	0.599073	0.506813	0.388643	0.239653	0.179592	0.0741356	0.0342069	0.0173701	0.0161608	0.221324
rsmB	rRNA methyltransferase RsmB	A0A0H2UR74	49.025	437	0.354814	0.813856	0.225364	0.243143	0.163662	0.394197	0.822803	1	0.709179	0.818254	0.574516	0.450552	0.376343	0.26851	0.165353	0.175398	0.0856389	0.0457923	0.0237351	0.105832	0.662812
rsmG	Ribosomal RNA small subunit methyltransferase G	Q97QD4	27.198	237	0.83964	1	0.572868	0.346217	0.211268	0.11543	0.051982	0.0274988	0.0134277	0.0010305	0.0010305	0.0010305	0.0010305	0.0010305	0.0010305	0.0010305	0.0010305	0.0010305	0.0010305	0.0010305	0.0269184
rsmH	Ribosomal RNA small subunit methyltransferase H	P0CB58	35.975	316	0.0988499	0.196732	0.104468	0.0402361	0.0604345	0.0309453	0.0413387	0.0720357	0.280072	0.496245	0.429138	0.406862	0.452021	0.461056	0.410465	0.378121	0.262646	0.153997	0.0981866	0.0946528	1
rsmI	Ribosomal RNA small subunit methyltransferase I	A0A0H2UPM6	32.398	289	0.211662	0.159433	0.402768	0.280033	0.235986	0.323965	0.366915	0.434854	0.459748	0.670209	0.541979	0.615498	0.601475	0.558572	0.469513	0.383094	0.125319	0.157414	0.097834	0.0711183	1
rsuA-1	Pseudouridine synthase	A0A0H2UNA4	27.335	240	0.0134489	0.0134489	0.0134489	0.0134489	0.0134489	0.0443504	0.363725	1	0.604741	0.916858	0.756584	0.701435	0.526036	0.356588	0.209257	0.135195	0.0516727	0.027077	0.0171321	0.0134489	0.358897
rsuA-2	Pseudouridine synthase	A0A0H2UP42	27.073	241	0.259055	1	0.123137	0.123137	0.123137	0.123137	0.123137	0.123137	0.123137	0.123137	0.123137	0.123137	0.123137	0.123137	0.123137	0.123137	0.123137	0.123137	0.123137	0.123137	0.123137
ruvA	Holliday junction ATP-dependent DNA helicase RuvA	Q97SY4	21.606	197	0.00432049	0.136977	0.765973	0.907782	1	0.747402	0.495773	0.396366	0.381716	0.252706	0.193706	0.108023	0.0716777	0.0119083	0.00721418	0.00562072	0.00432049	0.00432049	0.00432049	0.00432049	0.13949
ruvB	Holliday junction ATP-dependent DNA helicase RuvB	Q97SR6	37.278	332	0.992206	1	0.468327	0.305737	0.207885	0.0991493	0.0781486	0.0415589	0.0132624	0.00313079	0.00313079	0.00313079	0.00313079	0.00313079	0.00313079	0.00313079	0.00313079	0.00313079	0.00313079	0.00313079	0.043833
scpA	Segregation and condensation protein A	Q97NX5	28.299	242	0.797425	1	0.507526	0.258398	0.0315383	0.059342	0.0127244	0.00624516	0.00624516	0.00624516	0.00624516	0.00624516	0.00624516	0.00624516	0.00624516	0.00624516	0.00624516	0.00624516	0.00624516	0.00624516	0.00624516
scpB	Segregation and condensation protein B	Q97NX6	21.038	189	0.986461	1	0.48717	0.272205	0.156455	0.0844529	0.0314972	0.0237492	0.00979359	0.0031352	0.0031352	0.0031352	0.0031352	0.0031352	0.0031352	0.0031352	0.0031352	0.0031352	0.0031352	0.0031352	0.00683824
scrB	Invertase	A0A0H2URG2	55.284	484	0.433758	1	0.495301	0.256236	0.187949	0.055031	0.0271453	0.0148103	0.00370423	0.000945432	0.000945432	0.000945432	0.000945432	0.000945432	0.000945432	0.000945432	0.000945432	0.000945432	0.000945432	0.000945432	0.000945432
scrK	Fructokinase	A0A0H2UR62	31.94	295	0.70444	1	0.600898	0.340753	0.283224	0.121966	0.0506806	0.0278279	0.0157244	0.000764731	0.000764731	0.000764731	0.000764731	0.000764731	0.000764731	0.000764731	0.000764731	0.000764731	0.000764731	0.000764731	0.0124619
scrR	Sucrose operon repressor	A0A0H2UR82	35.184	321	0.224408	0.601471	0.985459	1	0.822061	0.446081	0.478799	0.368625	0.346348	0.241519	0.156074	0.102515	0.036562	0.0233078	0.00980043	0.00980043	0.00980043	0.00980043	0.00980043	0.00980043	0.0614893
sdhA	L-serine dehydratase, iron-sulfur-dependent, alpha subunit	A0A0H2UN60	30.378	290	0.882998	1	0.718269	0.644936	0.432693	0.208389	0.127536	0.0823533	0.0747636	0.00565154	0.00565154	0.00565154	0.00565154	0.00565154	0.00565154	0.00565154	0.00565154	0.00565154	0.00565154	0.00565154	0.00565154
sdhB	L-serine dehydratase, iron-sulfur-dependent, beta subunit	A0A0H2UMY7	24.329	223	0.515224	1	0.931852	0.648013	0.387567	0.104548	0.0412929	0.00654688	0.00654688	0.00654688	0.00654688	0.00654688	0.00654688	0.00654688	0.00654688	0.00654688	0.00654688	0.00654688	0.00654688	0.00654688	0.00654688
secA1	Protein translocase subunit SecA 1	Q97PD6	95.045	837	0.187391	0.933058	1	0.761313	0.595517	0.404052	0.250799	0.196505	0.126984	0.0667048	0.0530324	0.0447743	0.0335841	0.0257214	0.0159497	0.0126035	0.0214318	0.0106911	0.0100586	0.010993	0.47133
secA2	Protein translocase subunit SecA 2	Q97P83	89.74	790	0.0396324	0.0396324	0.0396324	0.247903	0.388001	0.0396324	0.0396324	0.0396324	0.0396324	0.27737	0.185073	0.234914	0.0801534	0.132596	0.071835	0.0698368	0.067428	0.0396324	0.0615736	0.0631835	1
secY	Protein translocase subunit SecY	A0A0H2UNE3	47.353	436	0.26296	0.825895	1	0.899404	0.770778	0.417545	0.325713	0.190575	0.17153	0.0751064	0.0561439	0.0460971	0.0379596	0.0249084	0.0175927	0.0192256	0.0188406	0.0145691	0.0070919	0.0100475	0.170591
sepF	Cell division protein SepF	P0CB77	20.627	179	0.192785	0.296008	0.46025	0.423636	0.321387	0.23953	0.123255	0.087662	0.0489922	0.0221708	0.0311599	0.0265888	0.0390653	0.0418296	0.0489997	0.0490973	0.0432842	0.0319447	0.042043	0.019852	1
serS	Serine--tRNA ligase	Q97SG0	47.693	424	0.265083	1	0.844428	0.516402	0.316559	0.172309	0.0792141	0.0464503	0.0275537	0.00514841	0.00457881	0.0038849	0.00277991	0.0018951	0.000920823	0.000734451	0.00151937	0.000465836	0.000579411	0.000914719	0.0146155
sigA	RNA polymerase sigma factor SigA	P0A4I9	42.03	369	0.68707	0.98201	0.516055	0.680397	1	0.922574	0.509103	0.353439	0.230334	0.118078	0.0843251	0.0611082	0.0404683	0.0276523	0.0101317	0.00602678	0.00774189	0.00273229	0.00091445	0.00384041	0.0793773
smc	Chromosome partition protein Smc	A0A0H2UQ93	134.06	1179	0.0745221	0.878165	1	0.765299	0.536466	0.352975	0.191555	0.127532	0.0929823	0.0336998	0.0240224	0.00831783	0.00647991	0.00299092	0.00391824	0.000780587	0.000780587	0.00139304	0.00468431	0.000982581	0.0400276
smpB	SsrA-binding protein	Q97R56	17.759	155	0.0371126	0.0371126	0.580314	1	0.695007	0.33532	0.177631	0.114451	0.264044	0.183907	0.180965	0.195572	0.152532	0.0980759	0.0371126	0.0810476	0.0371126	0.0371126	0.0371126	0.0371126	0.151497
sodA	Superoxide dismutase [Mn]	P0A4J6	22.397	201	0.750022	1	0.683435	0.39778	0.216273	0.0897258	0.0349889	0.0173782	0.00582689	0.000690743	0.000508568	0.000958483	0.00106768	0.000743084	0.000118398	0.000118398	0.000118398	0.000118398	0.000118398	0.000511796	0.00669655
SP_0003	Uncharacterized protein	A0A0H2UMY1	9.6112	82	0.848343	1	0.392804	0.179506	0.0732626	0.0771788	0.0576997	0.024014	0.0201798	0.0201798	0.0201798	0.0201798	0.0201798	0.0201798	0.0201798	0.0201798	0.0201798	0.0201798	0.0201798	0.0201798	0.0201798
SP_0007	Uncharacterized protein SP_0007	P64405	10.065	88	0.0272489	0.0499613	0.0495964	0.0268584	0.0151561	0.0105149	0.0141941	0.0169444	0.0328015	0.0710487	0.0675112	0.05978	0.448857	0.528897	0.702046	0.779045	1	0.568967	0.413051	0.252896	0.187714
SP_0008	Uncharacterized protein	A0A0H2UMR4	14.805	122	0.0127176	0.0127176	0.0127176	0.0469102	0.0223119	0.0685382	0.136091	0.148514	0.167634	0.200047	0.176288	0.266669	0.253849	0.44484	0.448344	0.441996	0.412975	0.220759	0.200579	0.194259	1
SP_0010	Conserved domain protein	A0A0H2UMY6	48.13	422	0.555787	1	0.745237	0.286756	0.0982153	0.0465151	0.0464742	0.0149603	0.0142939	0.0142939	0.0142939	0.0142939	0.0142939	0.0142939	0.0142939	0.0142939	0.0142939	0.0142939	0.0142939	0.0142939	0.0931285
SP_0021	Putative deoxyuridine 5triphosphate nucleotidohydrolase	A0A0H2UMS4	15.843	147	1	0.949122	0.531048	0.314456	0.209772	0.0676012	0.0276043	0.0150795	0.00740047	0.00113089	0.00113089	0.00113089	0.00113089	0.00113089	0.00113089	0.00113089	0.00113089	0.00113089	0.00113089	0.00113089	0.00628569
SP_0022	Uncharacterized protein	A0A0H2UMS6	19.766	171	1	0.659828	0.415296	0.110432	0.0824032	0.0345001	0.0288081	0.00657642	0.0193711	0.00953477	0.00657642	0.00657642	0.00657642	0.00657642	0.00657642	0.00657642	0.00657642	0.00657642	0.00657642	0.00657642	0.00657642
SP_0024	Carbonic anhydrase	A0A0H2UMS5	18.434	165	0.712489	1	0.502433	0.289102	0.186444	0.0369555	0.0167564	0.00692453	0.00789503	0.00124307	0.00124307	0.00124307	0.00124307	0.00124307	0.00124307	0.00124307	0.00124307	0.00124307	0.00124307	0.00124307	0.00124307
SP_0033	Uncharacterized protein	A0A0H2UMW1	16.229	145	1	0.731222	0.382948	0.17759	0.139486	0.0251144	0.0125226	0.0129736	0.00661247	0.00136791	0.00136791	0.00136791	0.00136791	0.00136791	0.00136791	0.00136791	0.00136791	0.00136791	0.00136791	0.00136791	0.00136791
SP_0034	UPF0324 membrane protein SP_0034	Q97TA9	35.983	336	0.0105646	1	0.837132	0.1979	0.11494	0.0105646	0.0355015	0.0105646	0.0105646	0.0279854	0.0319032	0.0105646	0.0105646	0.0211336	0.0105646	0.0105646	0.0105646	0.0105646	0.0105646	0.0105646	0.0888687
SP_0058	Transcriptional regulator, GntR family	A0A0H2UMU7	27.934	238	0.619105	1	0.755123	0.637067	0.581271	0.462098	0.349922	0.270398	0.166395	0.0686345	0.0416745	0.0343734	0.0191567	0.0116671	0.00301929	0.00104943	0.00523376	0.00166674	0.000478026	0.00221114	0.0504221
SP_0061	PTS system, IIB component	A0A0H2UMU8	17.214	158	1	0.984531	0.385948	0.152218	0.097149	0.0163118	0.00219812	0.00219812	0.00219812	0.00219812	0.00219812	0.00219812	0.00219812	0.00219812	0.00219812	0.00219812	0.00219812	0.00219812	0.00783606	0.00219812	0.00219812
SP_0075	Phosphorylase, Pnp/Udp family	A0A0H2UMZ4	25.972	234	0.506614	1	0.692791	0.39808	0.246657	0.124412	0.0679588	0.00924417	0.00502849	0.00323653	0.00323653	0.00323653	0.00323653	0.00323653	0.00323653	0.00323653	0.00323653	0.00323653	0.00323653	0.00323653	0.00323653
SP_0078	Potassium uptake protein, Trk family	A0A0H2UMW5	50.164	459	0.881911	1	0.835757	0.454615	0.360525	0.353022	0.174742	0.162042	0.120098	0.0141535	0.00522166	0.00522166	0.0122421	0.00522166	0.0128012	0.00522166	0.00522166	0.00522166	0.00522166	0.00522166	0.117641
SP_0079	Potassium uptake protein, Trk family	A0A0H2UMX0	23.96	221	0.161669	0.425409	0.796723	1	0.818747	0.56427	0.319877	0.208504	0.137345	0.051226	0.0405824	0.0289939	0.0154591	0.0119621	0.00286921	0.00248535	0.00192279	0.000938359	0.000938359	0.00155771	0.0323687
SP_0083	DNA-binding response regulator	A0A0H2UMW8	26.683	232	0.0522147	0.0888078	0.0422169	1	0.792904	0.00510049	0.00102739	0.00102739	0.00102739	0.00102739	0.00102739	0.00102739	0.00102739	0.00102739	0.00102739	0.00102739	0.00102739	0.00102739	0.00102739	0.00102739	0.00291698
SP_0084	Sensor histidine kinase	A0A0H2UMW9	38.846	350	0.409795	1	0.642106	0.479748	0.372235	0.102392	0.00679189	0.0130844	0.00461823	0.00461823	0.00461823	0.00461823	0.00461823	0.00461823	0.00461823	0.00461823	0.00461823	0.00461823	0.00461823	0.00461823	0.0283785
SP_0092	ABC transporter, substrate-binding protein	A0A0H2UMY0	54.485	491	0.18998	1	0.18998	0.18998	0.18998	0.18998	0.18998	0.18998	0.18998	0.18998	0.18998	0.18998	0.18998	0.18998	0.18998	0.18998	0.18998	0.18998	0.18998	0.18998	0.18998
SP_0095	UPF0176 protein SP_0095	P67330	37.905	328	0.226554	1	0.821413	0.561726	0.351987	0.180981	0.0904566	0.0538707	0.0281233	0.00559019	0.00626502	0.00523243	0.00393899	0.00342671	0.00178023	0.001627	0.0032189	0.00126718	0.00105341	0.00207272	0.0222641
SP_0096	Uncharacterized protein	A0A0H2UMX7	32.523	286	1	0.700558	0.290594	0.291195	0.0627773	0.0958277	0.0204856	0.0174052	0.0174052	0.0174052	0.0174052	0.0174052	0.0174052	0.0174052	0.0174052	0.0174052	0.0174052	0.0174052	0.0174052	0.0174052	0.0205181
SP_0097	Conserved domain protein	A0A0H2UMX9	40.329	354	0.671884	0.838991	0.92358	1	0.802511	0.679357	0.531028	0.398333	0.245623	0.1053	0.0832375	0.0273414	0.0218583	0.0161576	0.00121408	0.00121408	0.00189849	0.00142768	0.00121408	0.00198991	0.0653788
SP_0098	Uncharacterized protein	A0A0H2UMY5	34.237	303	0.742957	1	0.809708	0.564448	0.349677	0.176366	0.0983687	0.0728916	0.0200472	0.00512375	0.00420964	0.00420964	0.00420964	0.00420964	0.00420964	0.00420964	0.00420964	0.00420964	0.00420964	0.00420964	0.046865
SP_0099	Uncharacterized protein	A0A0H2UN16	21.35	197	0.60402	1	0.61385	0.367577	0.22025	0.100442	0.0796848	0.0122116	0.0101299	0.00996687	0.00996687	0.00996687	0.00996687	0.00996687	0.00996687	0.00996687	0.00996687	0.00996687	0.00996687	0.00996687	0.0362332
SP_0100	Uncharacterized protein	A0A0H2UN55	12.395	108	0.301939	1	0.77904	0.498426	0.356654	0.285119	0.19312	0.0820488	0.0465789	0.0166239	0.0166239	0.0166239	0.0166239	0.0166239	0.0166239	0.0166239	0.0166239	0.0166239	0.0166239	0.0166239	0.0166239
SP_0102	Glycosyl transferase	A0A0H2UMY4	40.703	354	0.0563917	0.590654	0.829909	1	0.709091	0.434704	0.217199	0.166531	0.118286	0.100839	0.0725124	0.0651424	0.123833	0.0992772	0.105078	0.0835646	0.0960248	0.0856687	0.0619395	0.0639786	0.832535
SP_0103	Putative capsular polysaccharide biosynthesis protein	A0A0H2UMZ0	69.206	616	0.0857348	0.862848	1	0.664288	0.434267	0.217892	0.110148	0.0633133	0.0473467	0.0174287	0.0111643	0.00889175	0.00989488	0.00778957	0.0044359	0.00267516	0.00229564	0.0018186	0.00148443	0.00154263	0.0984773
SP_0104	Hydrolase, haloacid dehalogenase-like family	A0A0H2UN22	23.393	210	1	0.568807	0.275382	0.191719	0.0522117	0.0334414	0.00806893	0.00806893	0.00806893	0.00806893	0.00806893	0.00806893	0.00806893	0.00806893	0.00806893	0.00806893	0.00806893	0.00806893	0.00806893	0.00806893	0.0209617
SP_0107	LysM domain protein	A0A0H2UMY9	20.921	195	1	0.347616	0.0611935	0.0377171	0.0775831	0.068737	0.00990609	0.049061	0.0204511	0.00824693	0.00824693	0.00824693	0.00824693	0.00824693	0.00824693	0.00824693	0.00824693	0.00824693	0.00824693	0.00824693	0.00824693
SP_0110	Uncharacterized protein	A0A0H2UN66	79.822	694	0.0153654	1	0.120628	0.115208	0.0366246	0.0153654	0.0429749	0.0489904	0.0432587	0.0949707	0.018629	0.0324627	0.0153654	0.0153654	0.0153654	0.101998	0.0153654	0.0244943	0.0394227	0.0153654	0.0153654
SP_0111	Putative amino acid ABC transporter, ATP-binding protein	A0A0H2UMZ2	23.64	213	0.0778839	0.0778839	0.205941	0.222985	0.181693	0.141234	0.420877	0.779401	0.328507	0.331748	0.409189	0.249574	0.269802	0.21463	0.153781	0.19994	0.197388	0.1152	0.109556	0.0978147	1
SP_0119	MutT/nudix family protein	A0A0H2UMZ7	17.349	151	1	0.864931	0.424461	0.18591	0.0964962	0.0210383	0.00877215	0.00522963	0.00424237	0.00424237	0.00424237	0.00424237	0.00424237	0.00424237	0.00424237	0.00424237	0.00424237	0.00424237	0.00424237	0.00424237	0.00424237
SP_0122	UPF0356 protein SP_0122	Q97T34	9.2882	77	1	0.416884	0.237641	0.577654	0.767551	0.77432	0.610072	0.447582	0.247193	0.133747	0.0939063	0.0564479	0.0407132	0.0249597	0.00978468	0.00770248	0.0169512	0.00604317	0.00552162	0.0068153	0.126073
SP_0127	Uncharacterized protein	A0A0H2UN08	25.289	227	0.178717	0.69207	1	0.855122	0.550236	0.301786	0.131031	0.074582	0.0349109	0.0226033	0.017833	0.01501	0.0121825	0.0136713	0.00977269	0.0100056	0.0143877	0.00959612	0.00981372	0.00923072	0.0154082
SP_0128	Ribosomal-protein-alanine acetyltransferase	A0A0H2UN42	16.461	145	1	0.355467	0.0223178	0.0223178	0.0223178	0.0223178	0.0223178	0.0223178	0.0223178	0.0223178	0.0223178	0.0223178	0.0223178	0.0223178	0.0223178	0.0223178	0.0223178	0.0223178	0.0223178	0.0223178	0.0223178
SP_0148	ABC transporter, substrate-binding protein	A0A0H2UN58	30.579	276	1	0.746806	0.687966	0.53502	0.446046	0.294348	0.163617	0.0997625	0.0535703	0.008553	0.00572144	0.00610382	0.00597249	0.00566299	0.000793451	0.000554604	0.00540996	0.00134226	0.000733061	0.00431561	0.0468004
SP_0149	Lipoprotein	A0A0H2UN92	31.177	284	1	0.973	0.938302	0.748783	0.547228	0.315113	0.130782	0.0812988	0.0387929	0.00377966	0.000884069	0.00470543	0.00304098	0.00207983	0.000676015	0.000676015	0.000676015	0.000676015	0.000676015	0.00117795	0.033033
SP_0150	Peptidase, M20/M25/M40 family	A0A0H2UN21	51.471	457	0.279456	1	0.873564	0.534145	0.21231	0.119493	0.0414214	0.0219766	0.00616919	0.00167298	0.00167298	0.00167298	0.00167298	0.00167298	0.00167298	0.00167298	0.00167298	0.00167298	0.00167298	0.00167298	0.00167298
SP_0156	DNA-binding response regulator	A0A0H2UN24	49.351	428	0.620964	1	0.63734	0.747287	0.900376	0.339835	0.344002	0.145345	0.0508042	0.0287833	0.011369	0.0180964	0.0208732	0.0184464	0.016067	0.013412	0.00704862	0.00704862	0.00704862	0.00704862	0.151834
SP_0157	Uncharacterized protein	A0A0H2UN26	21.442	193	0.773299	1	0.251626	0.157178	0.11803	0.0376231	0.0553577	0.024327	0.0219996	0.00599578	0.00599578	0.00599578	0.00599578	0.00599578	0.00599578	0.00599578	0.00599578	0.00599578	0.00599578	0.00599578	0.029025
SP_0158	Putative NrdI-like protein	Q97T03	17.569	156	1	0.824026	0.355703	0.19826	0.109992	0.0415529	0.0183609	0.0136357	0.00456802	0.000485068	0.000485068	0.000485068	0.000485068	0.000485068	0.000485068	0.000485068	0.000485068	0.000485068	0.000485068	0.000485068	0.00918685
SP_0163	Putative transcriptional regulator PlcR	A0A0H2UN31	33.926	288	0.0260493	0.0260493	0.0260493	0.250777	0.389483	1	0.407232	0.302449	0.168003	0.0260493	0.0260493	0.0260493	0.0260493	0.0260493	0.0260493	0.0260493	0.0260493	0.0260493	0.0260493	0.0260493	0.137704
SP_0182	MccC family protein	A0A0H2UN46	38.787	343	0.89032	1	0.549505	0.347207	0.132736	0.0494585	0.0133738	0.00250066	0.00213242	0.00181058	0.00181058	0.00181058	0.00181058	0.00181058	0.00181058	0.00181058	0.00181058	0.00181058	0.00181058	0.00181058	0.00181058
SP_0184	Uncharacterized protein	A0A0H2UN91	26.552	234	0.469218	0.952124	1	0.778785	0.655221	0.562904	0.203193	0.137718	0.0288405	0.00870505	0.00544604	0.00891075	0.00947024	0.00656346	0.00566799	0.00611194	0.00500222	0.00789012	0.00721303	0.00635692	0.0402106
SP_0185	Magnesium transporter, CorA family	A0A0H2UNC1	36.447	314	0.216945	0.5988	1	0.806645	0.702221	0.402845	0.215411	0.06423	0.0482988	0.0125595	0.00827715	0.00827715	0.00827715	0.00827715	0.00827715	0.00827715	0.00827715	0.00827715	0.00827715	0.00827715	0.0340264
SP_0187	Peptidase M24 family protein	A0A0H2UN49	39.34	353	0.458218	1	0.736573	0.405697	0.223067	0.104255	0.0383261	0.0226152	0.011671	0.000372629	0.000372629	0.000372629	0.000372629	0.000372629	0.000372629	0.000372629	0.000372629	0.000372629	0.000372629	0.000372629	0.00617686
SP_0189	Uncharacterized protein	A0A0H2UN57	14.89	132	0.734894	1	0.372354	0.46942	0.290408	0.190232	0.182946	0.209069	0.118157	0.0882368	0.0622836	0.0601305	0.0496429	0.0585325	0.0384763	0.0262702	0.0382206	0.00786056	0.00746119	0.00644579	0.167338
SP_0191	Uncharacterized protein	A0A0H2UNC7	21.009	189	1	0.474146	0.4739	0.425838	0.354457	0.256304	0.142772	0.0785116	0.040745	0.0062199	0.00164223	0.00164223	0.00164223	0.00164223	0.00164223	0.00164223	0.00164223	0.00164223	0.00164223	0.00164223	0.0382321
SP_0192	UPF0297 protein SP_0192	Q97SX1	10.227	88	1	0.705486	0.429387	0.326463	0.250309	0.122069	0.0554388	0.0271557	0.00853068	0.00189039	0.00201194	0.00162016	0.0019449	0.00152398	0.000480601	0.000676584	0.000480601	0.000480601	0.000480601	0.000892258	0.0133153
SP_0197	Putative dihydrofolate synthetase	A0A0H2UN62	46.757	416	0.654027	1	0.463587	0.195502	0.0978889	0.0974759	0.00568342	0.00568342	0.00568342	0.00568342	0.00568342	0.00568342	0.00568342	0.00568342	0.00568342	0.00568342	0.00568342	0.00568342	0.00568342	0.00568342	0.00568342
SP_0198	Uncharacterized protein	A0A0H2UNA1	16.46	152	1	0.26783	0.195058	0.106563	0.0153474	0.0153474	0.0153474	0.0153474	0.0153474	0.0153474	0.0153474	0.0153474	0.0153474	0.0153474	0.0153474	0.0153474	0.0153474	0.0153474	0.0153474	0.0153474	0.0153474
SP_0201	Uncharacterized protein	A0A0H2UN61	10.356	88	0.48929	1	0.949098	0.707801	0.548089	0.540674	0.305947	0.27124	0.17463	0.123732	0.117829	0.129191	0.150875	0.107232	0.086036	0.088031	0.111851	0.0642411	0.0511022	0.0746699	0.299844
SP_0203	Uncharacterized protein	A0A0H2UNA6	5.4352	46	0.00528082	0.00528082	0.00528082	0.00528082	0.00528082	0.00528082	0.00528082	0.00528082	0.00528082	0.00528082	0.00528082	0.00881777	0.146175	0.419486	0.493517	0.552538	1	0.312331	0.207343	0.12384	0.100271
SP_0204	Acetyltransferase, GNAT family	A0A0H2UND8	19.05	168	0.977775	1	0.410796	0.139639	0.190968	0.0177088	0.0177088	0.0177088	0.0177088	0.0177088	0.0177088	0.0177088	0.0177088	0.0177088	0.0177088	0.0177088	0.0177088	0.0177088	0.0177088	0.0177088	0.0177088
SP_0206	Uncharacterized protein	A0A0H2UN64	11.067	100	1	0.686324	0.27409	0.211997	0.0713576	0.913065	0.356066	0.0313227	0.0674722	0.0118765	0.0118765	0.0118765	0.0118765	0.0118765	0.0118765	0.0118765	0.0118765	0.0118765	0.0118765	0.0118765	0.0326694
SP_0207	Conserved domain protein	A0A0H2UN72	13.083	112	1	0.592785	0.10138	0.00981865	0.00981865	0.00981865	0.00981865	0.00981865	0.00981865	0.00981865	0.00981865	0.00981865	0.00981865	0.00981865	0.00981865	0.00981865	0.00981865	0.00981865	0.00981865	0.00981865	0.00981865
SP_0238	UPF0237 protein SP_0238	P67382	9.671	88	1	0.451884	0.374992	0.349105	0.304062	0.10174	0.0334018	0.0207845	0.00156193	0.00156193	0.00156193	0.00156193	0.00156193	0.00156193	0.00156193	0.00156193	0.00156193	0.00156193	0.00156193	0.00156193	0.00156193
SP_0239	UPF0210 protein SP_0239	Q97ST4	46.353	445	0.114631	0.324871	1	0.953587	0.587808	0.295089	0.1339	0.0800095	0.0283826	0.00422822	0.00177072	0.00213014	0.000586105	0.000586105	0.000586105	0.000586105	0.000586105	0.000586105	0.000586105	0.000586105	0.00899327
SP_0240	Phosphoglycerate mutase family protein	A0A0H2UN71	25.755	230	0.726145	1	0.498464	0.299125	0.183429	0.0594077	0.022702	0.0160195	0.0102176	0.00074319	0.00074319	0.00074319	0.00074319	0.00074319	0.00074319	0.00074319	0.00074319	0.00074319	0.00074319	0.00074319	0.0153333
SP_0245	Putative pyruvate formate-lyase-activating enzyme	A0A0H2UNE7	30.03	258	0.57203	0.57203	0.57203	0.57203	0.57203	0.57203	0.57203	0.57203	0.57203	0.57203	0.57203	0.57203	0.57203	0.57203	0.57203	0.57203	0.57203	0.57203	0.57203	0.57203	1
SP_0246	Transcriptional regulator, DeoR family	A0A0H2UN76	27.914	248	0.0294022	0.0300948	0.0377786	0.349736	0.199564	0.161841	0.0738459	0.156376	0.397481	0.93674	0.816748	0.667489	0.580385	0.711553	0.587177	0.521213	0.415715	0.311801	0.22054	0.150044	1
SP_0247	Transcriptional regulator	A0A0H2UN73	37.237	326	0.102365	0.102365	0.61152	1	0.993306	0.102365	0.102365	0.265215	0.422397	0.48916	0.334883	0.473867	0.528592	0.453277	0.290123	0.102365	0.102365	0.102365	0.102365	0.102365	0.572735
SP_0249	PTS system, IIB component	A0A0H2UNC3	10.775	102	1	0.992684	0.3247	0.292723	0.190293	0.0265713	0.0265713	0.0265713	0.0265713	0.0265713	0.0265713	0.0265713	0.0265713	0.0265713	0.0265713	0.0265713	0.0265713	0.0265713	0.0265713	0.0265713	0.0265713
SP_0251	Putative formate acetyltransferase	A0A0H2UN81	91.372	812	0.0643598	1	0.881092	0.715088	0.373625	0.20013	0.14924	0.0881564	0.0522575	0.0210065	0.013537	0.0143126	0.015618	0.0117184	0.00806451	0.00822969	0.0144386	0.00581846	0.00371111	0.00339419	0.0287856
SP_0255	Acetyltransferase, GNAT family	A0A0H2UN87	27.009	231	0.410134	1	0.496774	0.405844	0.090077	0.00428691	0.0180881	0.0180609	0.0560699	0.00428691	0.00428691	0.00428691	0.00428691	0.00428691	0.00428691	0.00428691	0.00428691	0.00428691	0.00428691	0.00428691	0.00428691
SP_0256	Acetyltransferase, GNAT family	A0A0H2UND0	15.628	138	1	0.158747	0.0302726	0.0302726	0.0302726	0.0302726	0.0302726	0.0302726	0.0302726	0.0302726	0.0302726	0.0302726	0.0302726	0.0302726	0.0302726	0.0302726	0.0302726	0.0302726	0.0302726	0.0302726	0.0302726
SP_0263	Putative zinc metalloprotease SP_0263	Q97SR2	45.893	419	0.312028	1	0.972791	0.805682	0.531544	0.458219	0.267943	0.173849	0.111212	0.0506726	0.0240398	0.0223436	0.0117032	0.00587363	0.00403126	0.00392348	0.0071986	0.00553836	0.00360232	0.00378567	0.0707118
SP_0265	Glycosyl hydrolase, family 1	A0A0H2UN93	53.171	459	0.0495814	0.376001	1	0.676136	0.545287	0.369054	0.404191	0.0299401	0.0131263	0.0111968	0.0111968	0.0111968	0.0111968	0.0111968	0.0111968	0.0111968	0.0111968	0.0111968	0.0111968	0.0111968	0.0111968
SP_0267	Putative oxidoreductase	A0A0H2UND4	38.885	349	0.463357	1	0.452287	0.330133	0.228429	0.0842951	0.0279167	0.00321914	0.00172758	0.00172758	0.00172758	0.00172758	0.00172758	0.00172758	0.00172758	0.00172758	0.00172758	0.00172758	0.00172758	0.00172758	0.00172758
SP_0268	Putative alkaline amylopullulanase	A0A0H2UNG0	142.62	1280	0.315351	1	0.947248	0.666952	0.471732	0.336108	0.213617	0.127291	0.0651779	0.0166475	0.00878984	0.00454281	0.00258069	0.00199469	0.000715662	0.000715662	0.000995861	0.000715662	0.00118215	0.00594578	0.23316
SP_0275	Uncharacterized protein	A0A0H2UN98	10.029	87	0.105355	1	0.105355	0.105355	0.105355	0.105355	0.105355	0.105355	0.105355	0.105355	0.105355	0.105355	0.105355	0.105355	0.105355	0.105355	0.105355	0.105355	0.105355	0.105355	0.559124
SP_0276	Uncharacterized protein	A0A0H2UND9	10.944	92	0.202656	0.202656	0.202656	0.202656	0.202656	0.202656	1	0.290839	0.202656	0.202656	0.202656	0.202656	0.202656	0.202656	0.202656	0.202656	0.202656	0.202656	0.202656	0.202656	0.523664
SP_0282	PTS system, mannose-specific IID component	A0A0H2UNG8	33.785	303	0.00518821	0.139249	0.701188	1	0.883849	0.716459	0.474519	0.342135	0.244597	0.161662	0.121284	0.122732	0.110692	0.0798234	0.0663746	0.0615264	0.0417251	0.0466058	0.0339819	0.0348287	0.650814
SP_0285	Alcohol dehydrogenase, zinc-containing	A0A0H2UNB1	35.75	339	0.635152	1	0.583872	0.325652	0.188716	0.068093	0.0290852	0.0178318	0.0105466	0.000321093	0.000157509	0.000281327	0.000167935	0.000508851	0.000144431	0.000144431	0.000144431	0.000144431	0.000144431	0.000144431	0.00630884
SP_0286	Cof family protein	A0A0H2UNE6	30.793	270	0.765412	1	0.673213	0.612257	0.253775	0.178882	0.102331	0.0849759	0.0438851	0.0154686	0.00594588	0.0144121	0.00478169	0.00719737	0.00483056	0.00536598	0.0031406	0.0046033	0.00412003	0.00417655	0.21007
SP_0287	Xanthine/uracil permease family protein	A0A0H2UNH2	51.465	490	0.0381454	0.793593	1	0.959712	0.768201	0.742608	0.409316	0.217666	0.259485	0.157462	0.0878595	0.0381454	0.0381454	0.0381454	0.0381454	0.0381454	0.0381454	0.0381454	0.0381454	0.0381454	0.106535
SP_0298	Uncharacterized protein	A0A0H2UNA8	47.09	402	0.29768	0.643037	0.995687	0.860893	1	0.99783	0.466101	0.391014	0.138128	0.0702048	0.0702048	0.0702048	0.0702048	0.0702048	0.0702048	0.0702048	0.0702048	0.0702048	0.0702048	0.0702048	0.0702048
SP_0312	Glycosyl hydrolase, family 31	A0A0H2UNJ3	79.241	679	0.0022882	0.0022882	0.142585	0.267296	1	0.925771	0.557341	0.343114	0.266446	0.0737763	0.0497672	0.0289177	0.0119086	0.00438059	0.0022882	0.0022882	0.0022882	0.0022882	0.0022882	0.0022882	0.0214413
SP_0313	Glutathione peroxidase	A0A0H2UNC4	17.986	158	1	0.719376	0.168634	0.122937	0.0389178	0.0190203	0.0155849	0.00460163	0.00460163	0.00460163	0.00460163	0.00460163	0.00460163	0.00460163	0.00460163	0.00460163	0.00460163	0.00460163	0.00460163	0.00460163	0.0129765
SP_0332	Uncharacterized protein	A0A0H2UNE4	20.652	180	0.0871687	0.0871687	0.0871687	0.0871687	0.0871687	0.591255	0.403101	0.543766	0.498917	0.192326	0.153312	0.139931	0.247337	0.0871687	0.0871687	0.0871687	0.16712	0.116567	0.0871687	0.0871687	1
SP_0338	Putative ATP-dependent Clp protease, ATP-binding subunit	A0A0H2UNL3	77.69	701	0.59143	1	0.592985	0.301867	0.204492	0.0709216	0.0123768	0.0073664	0.0073664	0.0073664	0.0073664	0.0073664	0.0073664	0.0073664	0.0073664	0.0073664	0.0073664	0.0073664	0.0073664	0.023975	0.109809
SP_0341	UPF0371 protein SP_0341	Q97SJ8	55.064	494	0.652078	1	0.657578	0.433963	0.257395	0.115808	0.0577044	0.0373125	0.0196825	0.00491147	0.00247945	0.00464702	0.00375213	0.00276477	0.0073883	0.000155735	0.00538884	0.00546383	0.0329569	0.00451394	0.0137465
SP_0354	Putative membrane protein	A0A0H2UNF7	53.832	466	0.158642	0.422329	0.688503	0.927951	1	0.728764	0.561715	0.377747	0.281699	0.190451	0.149842	0.122526	0.116031	0.121071	0.0866353	0.0423577	0.0548656	0.0482926	0.0373247	0.0250904	0.394992
SP_0355	Uncharacterized protein	A0A0H2UNJ0	41.405	360	0.264523	1	0.654845	0.390503	0.243944	0.138355	0.094704	0.0648741	0.0622788	0.0509992	0.0435256	0.0543728	0.0636338	0.0686873	0.0625769	0.052921	0.0408197	0.0298629	0.0189514	0.0177551	0.244881
SP_0356	Putative polysaccharide transporter	A0A0H2UNM3	46.783	413	0.0855648	1	0.879612	0.635538	0.446157	0.189903	0.160547	0.0620297	0.0282206	0.0375725	0.0191275	0.0130373	0.0146171	0.0165434	0.0236169	0.0103194	0.0142823	0.00857072	0.00726888	0.00736906	0.140971
SP_0368	Endo-alpha-N-acetylgalactosaminidase	Q2MGH6	196.06	1767	0.445068	0.868835	1	0.804086	0.54883	0.334383	0.193537	0.126688	0.0800794	0.0644868	0.0597575	0.0441694	0.0316746	0.0279434	0.0188832	0.0163412	0.0196531	0.01354	0.0096083	0.0150924	0.388324
SP_0373	Uncharacterized protein	A0A0H2UNG1	43.274	385	0.00321872	0.00321872	0.0496005	0.298839	0.228208	0.283817	0.27501	0.257165	0.384666	0.906278	0.737875	0.96794	1	0.884846	0.675357	0.588916	0.391586	0.173148	0.117444	0.127912	0.77583
SP_0376	DNA-binding response regulator	A0A0H2UNK2	26.898	229	1	0.843126	0.600178	0.0179102	0.00907197	0.00645648	0.00348794	0.000434543	0.000434543	0.000434543	0.000434543	0.000434543	0.000434543	0.000434543	0.000434543	0.000434543	0.000434543	0.000434543	0.000434543	0.000434543	0.00234266
SP_0386	Sensor histidine kinase	A0A0H2UNH7	37.902	331	0.317175	0.837978	0.0854535	0.689784	1	0.181997	0.0854535	0.0854535	0.0854535	0.0854535	0.0854535	0.0854535	0.0854535	0.0854535	0.0854535	0.0854535	0.0854535	0.0854535	0.0854535	0.0854535	0.267836
SP_0387	DNA-binding response regulator	A0A0H2UNL2	23.553	210	0.86172	1	0.432368	0.214536	0.0969499	0.00321097	0.0110811	0.00321097	0.00321097	0.00321097	0.00321097	0.00321097	0.00321097	0.00321097	0.00321097	0.00321097	0.00321097	0.00321097	0.00321097	0.00321097	0.00460782
SP_0404	Cell division protein ZapA	A0A0H2UNI4	11.96	103	1	0.938661	0.71836	0.514187	0.312972	0.205779	0.0753651	0.0528315	0.0308572	0.0041527	0.00630996	0.00478276	0.00504728	0.0045803	0.00353245	0.00272318	0.00583575	0.00176567	0.00217141	0.00490272	0.0991739
SP_0405	Uncharacterized protein	A0A0H2UNI6	20.295	182	0.405165	1	0.438568	0.164999	0.0244441	0.0244441	0.0244441	0.0244441	0.0244441	0.0244441	0.0244441	0.0244441	0.0244441	0.0244441	0.0244441	0.0244441	0.0244441	0.0244441	0.0244441	0.0244441	0.0244441
SP_0409	Alkyl hydroperoxide reductase AhpD	A0A0H2UNJ6	19.815	182	0.841327	1	0.468922	0.294947	0.194931	0.0924221	0.0366389	0.0240766	0.0142289	0.00074344	0.000781103	0.00247786	0.00252694	0.0133963	0.000501757	0.000330395	0.00145872	0.000368689	0.000197083	0.00109556	0.0185479
SP_0412	Uncharacterized protein	A0A0H2UNI9	13.673	123	0.0399773	0.0399773	0.0399773	0.550974	0.173941	0.47248	0.182314	0.297969	0.31496	0.218047	0.213886	0.572896	0.668523	0.385564	0.506258	0.338296	0.0496399	0.120694	0.0399773	0.0824257	1
SP_0413	Aspartokinase	A0A0H2UNM5	50.235	454	0.340463	1	0.814728	0.522188	0.322979	0.151732	0.0593884	0.0374565	0.015738	0.00161458	0.00162855	0.00169208	0.000660172	0.00304319	0.000106455	0.000106455	0.00171419	0.000106455	0.000106455	0.000427203	0.0234037
SP_0415	Enoyl-CoA hydratase/isomerase family protein	A0A0H2UNJ9	28.723	261	0.236375	1	0.81095	0.538785	0.337307	0.194899	0.178875	0.235523	0.344761	0.420976	0.383834	0.380387	0.333898	0.280654	0.203005	0.147815	0.0904631	0.0589153	0.0362158	0.0372148	0.958482
SP_0416	Transcriptional regulator, MarR family	A0A0H2UNJ1	16.735	144	0.145072	0.708159	1	0.730002	0.407049	0.304146	0.189769	0.168973	0.131346	0.159686	0.264009	0.400622	0.427501	0.268958	0.219349	0.165959	0.13359	0.0438322	0.0737616	0.0368852	0.498371
SP_0434	Uncharacterized protein	A0A0H2UNK7	14.133	129	0.988394	1	0.48844	0.322711	0.204827	0.0877845	0.0455612	0.0311542	0.0154731	0.000916314	0.000649333	0.00200163	0.00201417	0.00343983	0.0017674	0.00164327	0.00211602	0.00108162	0.000210631	0.000933031	0.0212392
SP_0442	Uncharacterized protein	A0A0H2UNN8	12.869	121	0.629116	1	0.580206	0.3345	0.168597	0.105165	0.0433634	0.0347688	0.0158269	0.00200746	0.00135445	0.00158246	0.00149204	0.00193059	0.000607497	0.000607497	0.000607497	0.000607497	0.000607497	0.000952742	0.0112423
SP_0443	Uncharacterized protein	A0A0H2UNS2	60.099	555	0.233166	1	0.954605	0.651685	0.412814	0.226924	0.121027	0.0698259	0.0432016	0.00693979	0.00454584	0.00370322	0.00359806	0.00279686	0.00117895	0.00123282	0.0027534	0.00119969	0.00189224	0.00174197	0.0418737
SP_0451	Uncharacterized protein	A0A0H2UNL1	8.1933	71	0.0648591	0.847269	0.992335	1	0.893063	0.734902	0.419943	0.40851	0.38095	0.232905	0.154143	0.104857	0.0606835	0.0376954	0.0230878	0.0151619	0.0203644	0.00607897	0.00295748	0.00572925	0.0499751
SP_0452	Amino acid ABC transporter, ATP-binding protein	A0A0H2UNL6	27.873	246	0.64729	1	0.828561	0.813766	0.523613	0.361303	0.25189	0.153525	0.0674039	0.0175673	0.0116603	0.00972442	0.00863016	0.00705793	0.00155351	0.00155351	0.00155351	0.00155351	0.00155351	0.00155351	0.035819
SP_0453	Amino acid ABC transporter, amino acid-binding protein/permease protein	A0A0H2UNP9	57.386	521	0.0500843	0.324013	1	0.805309	0.554678	0.276969	0.195449	0.127574	0.076556	0.00612261	0.00780386	0.0085413	0.0045785	0.00275575	0.000884687	0.000884687	0.000884687	0.000884687	0.000884687	0.000884687	0.0222387
SP_0454	Uncharacterized protein	A0A0H2UNT1	70.902	630	0.211309	0.881506	1	0.95214	0.739282	0.354543	0.218012	0.151807	0.111913	0.0369088	0.0220159	0.0161029	0.0161029	0.0161029	0.0161029	0.0161029	0.0161029	0.0161029	0.0161029	0.0161029	0.0661162
SP_0462	Cell wall surface anchor family protein	A0A0H2UNT6	99.729	893	0.125125	0.209936	0.672838	0.700279	0.914506	1	0.894859	0.65745	0.448799	0.128817	0.104556	0.0315474	0.0181312	0.0132615	0.00813854	0.00881895	0.00813854	0.00813854	0.00813854	0.00813854	0.239224
SP_0463	Cell wall surface anchor family protein	A0A0H2UNM7	71.363	665	0.0242049	0.106944	0.656813	0.962179	0.935432	1	0.7889	0.702942	0.534733	0.354324	0.289685	0.169497	0.100998	0.0882497	0.0421431	0.0280614	0.0467462	0.0151178	0.00848247	0.0265429	0.415274
SP_0464	Cell wall surface anchor family protein	A0A0H2UNM0	44.711	393	0.0577221	0.0577221	0.0577221	0.489584	0.244773	1	0.273285	0.28055	0.0577221	0.0577221	0.0577221	0.0577221	0.0577221	0.0577221	0.0577221	0.0577221	0.0577221	0.0577221	0.0577221	0.0577221	0.0577221
SP_0466	Putative sortase	A0A0H2UNQ9	31.704	279	0.132468	0.132468	0.132468	0.132468	0.305207	0.132468	0.132468	0.132468	0.132468	0.132468	0.188655	0.132468	0.132468	0.132468	0.132468	0.132468	0.132468	0.132468	0.132468	0.132468	1
SP_0467	Putative sortase	A0A0H2UNU0	30.091	261	0.0805803	0.0805803	0.0805803	0.0805803	0.0805803	0.0805803	0.115262	0.106151	0.0805803	0.0805803	0.0805803	0.0805803	0.0805803	0.080842	0.0829072	0.0840651	0.0805803	0.0805803	0.0805803	0.0805803	1
SP_0473	Putative regulator	A0A0H2UNU1	45.735	407	0.188288	1	0.253919	0.13194	0.13182	0.035468	0.0400879	0.0122078	0.0292024	0.0122078	0.0122078	0.0122078	0.0122078	0.0122078	0.0122078	0.0122078	0.0122078	0.0122078	0.0122078	0.0122078	0.0122078
SP_0475	Uncharacterized protein	A0A0H2UNN2	76.122	646	0.150108	0.150108	0.150108	0.150108	1	0.150108	0.150108	0.150108	0.150108	0.150108	0.150108	0.150108	0.150108	0.150108	0.150108	0.150108	0.150108	0.150108	0.150108	0.150108	0.150108
SP_0479	Potassium uptake protein, Trk family	A0A0H2UNU3	52.909	479	0.215008	0.215008	0.215008	0.215008	0.215008	0.652215	0.338816	0.233238	0.215008	0.639477	1	0.215008	0.215008	0.215008	0.215008	0.215008	0.215008	0.215008	0.215008	0.215008	0.312941
SP_0480	Potassium uptake protein, Trk family	A0A0H2UNN9	49.774	449	0.00728961	0.470503	0.878272	1	0.801175	0.572185	0.42215	0.27119	0.194058	0.154377	0.0984389	0.0868759	0.136573	0.136689	0.263722	0.241766	0.0764661	0.0606436	0.143767	0.0405136	0.328057
SP_0481	Uncharacterized protein	A0A0H2UNN7	32.48	291	0.500882	0.447851	0.967133	1	0.607272	0.21023	0.0970172	0.0538614	0.0141923	0.00271061	0.00271061	0.00271061	0.00271061	0.00271061	0.00271061	0.00271061	0.00271061	0.00271061	0.00271061	0.00271061	0.00271061
SP_0483	Putative ABC transporter ATP-binding protein SP_0483	Q97SA3	62.872	560	0.260387	1	0.650639	0.623067	0.485456	0.267923	0.161029	0.0966128	0.0477371	0.00363039	0.00363039	0.00363039	0.00363039	0.00363039	0.00363039	0.00363039	0.00363039	0.00363039	0.00363039	0.00363039	0.0263311
SP_0486	Putative tRNA (cytidine(34)-2-O)-methyltransferase	A0A0H2UNS5	19.537	167	0.505355	1	0.397212	0.247492	0.181705	0.0249592	0.0109975	0.00920358	0.00445763	0.00294708	0.00294708	0.00294708	0.00294708	0.00294708	0.00294708	0.00294708	0.00294708	0.00294708	0.00294708	0.00294708	0.00914079
SP_0496	Na/Pi cotransporter II-related protein	A0A0H2UNQ0	59.574	543	0.860958	1	0.889371	0.727761	0.712052	0.397745	0.207566	0.143596	0.0794574	0.0339136	0.0209198	0.0106805	0.00469865	0.00469865	0.00469865	0.00469865	0.00469865	0.00469865	0.00469865	0.00469865	0.055456
SP_0498	Putative endo-beta-N-acetylglucosaminidase	A0A0H2UNT5	183.2	1659	0.0156052	0.147029	1	0.852646	0.455783	0.33713	0.425129	0.281708	0.269398	0.273649	0.34208	0.26701	0.370637	0.647457	0.808062	0.552783	0.782643	0.259463	0.307112	0.109481	0.985729
SP_0501	Transcriptional regulator, MerR family	A0A0H2UNQ3	13.862	118	0.00449097	0.00449097	0.10095	0.0699553	0.0803845	0.126038	0.20687	0.268376	0.481122	0.827984	0.921236	0.933325	0.840366	0.801588	0.724309	0.633398	0.491352	0.337628	0.229115	0.213587	1
SP_0505	Putative type I restriction-modification system, S subunit	A0A0H2UNV3	49.274	426	0.0955336	0.0955336	0.0955336	0.0955336	0.0955336	0.911253	1	0.837068	0.628223	0.526657	0.14038	0.0955336	0.0955336	0.0955336	0.0955336	0.0955336	0.0955336	0.0955336	0.0955336	0.0955336	0.0955336
SP_0507	Putative type I restriction-modification system, S subunit	A0A0H2UNR1	20.38	179	0.0606038	0.0606038	0.503182	1	0.959489	0.365465	0.229614	0.210553	0.107096	0.0791919	0.0606038	0.0606038	0.0606038	0.0606038	0.0606038	0.0606038	0.0606038	0.0606038	0.0606038	0.0606038	0.0606038
SP_0518	Uncharacterized protein	A0A0H2UNW1	5.9315	48	1	0.142347	0.142347	0.142347	0.142347	0.142347	0.142347	0.142347	0.142347	0.142347	0.142347	0.142347	0.142347	0.142347	0.142347	0.142347	0.142347	0.142347	0.142347	0.142347	0.142347
SP_0520	Uncharacterized protein	A0A0H2UNR9	10.888	95	1	0.655463	0.482977	0.233628	0.101122	0.0655341	0.0240166	0.0141021	0.00611286	0.00189224	0.00189224	0.00189224	0.00189224	0.00189224	0.00189224	0.00189224	0.00189224	0.00189224	0.00189224	0.00189224	0.00551933
SP_0521	HIT family protein	A0A0H2UNS0	15.056	136	0.926028	1	0.514407	0.315704	0.168353	0.0760017	0.0347671	0.020632	0.0108852	0.00196546	0.00198995	0.00201786	0.00233714	0.00195684	0.0016404	0.00147401	0.000705922	0.000705922	0.000705922	0.000780224	0.00954152
SP_0522	ABC transporter, ATP-binding protein	A0A0H2UNS3	27.042	243	0.399015	1	0.904332	0.873316	0.552429	0.318153	0.131829	0.087594	0.064805	0.0161471	0.00735846	0.00603821	0.0138729	0.00554735	0.0252121	0.0319756	0.0336505	0.0150672	0.00999829	0.0139188	0.0785921
SP_0523	Putative ABC transporter, permease protein	A0A0H2UNU6	40.505	349	0.0706951	0.0706951	0.0706951	1	0.671815	0.522895	0.307672	0.182334	0.0706951	0.0706951	0.0706951	0.0706951	0.0706951	0.0706951	0.0706951	0.0706951	0.0706951	0.0706951	0.0706951	0.0706951	0.153195
SP_0549	Uncharacterized protein	A0A0H2UNY6	28.902	243	0.213479	1	0.46145	0.302912	0.205313	0.0809501	0.0741712	0.0603715	0.0657163	0.0701029	0.0578123	0.0462704	0.0941945	0.14993	0.150255	0.135162	0.0807503	0.043967	0.0284308	0.0213845	0.841848
SP_0554	Uncharacterized protein	A0A0H2UNW2	11.24	97	0.226678	0.278374	0.468069	0.747368	1	0.767594	0.473188	0.392589	0.346521	0.204267	0.225339	0.170933	0.112154	0.132721	0.187298	0.126839	0.244875	0.0794736	0.064275	0.0623154	0.357423
SP_0555	Ribosomal protein L7A family	A0A0H2UNV9	10.886	99	0.666691	0.795405	0.425194	0.0491706	0.590529	0.212833	0.644719	0.25158	0.341619	1	0.684922	0.559262	0.499544	0.0933835	0.0491706	0.0491706	0.0491706	0.0491706	0.0491706	0.0491706	0.4113
SP_0562	Uncharacterized protein	A0A0H2UNW3	51.345	444	0.0976872	0.589136	1	0.712539	0.500891	0.256841	0.106456	0.065669	0.034358	0.0106506	0.0106506	0.0106506	0.0106506	0.0106506	0.0106506	0.0106506	0.0106506	0.0106506	0.0106506	0.0106506	0.0106506
SP_0563	Uncharacterized protein	A0A0H2UNW4	10.142	84	1	0.637714	0.32753	0.192035	0.151828	0.0798925	0.0359686	0.0300405	0.0185162	0.00114933	0.00114933	0.00114933	0.00114933	0.00114933	0.00114933	0.00114933	0.00114933	0.00114933	0.00114933	0.00114933	0.00755554
SP_0564	Uncharacterized protein	A0A0H2UNZ4	14.294	131	0.00952618	0.00952618	0.00952618	0.00952618	0.00952618	0.00952618	0.00952618	0.00952618	0.00952618	0.00952618	0.00952618	0.00952618	0.250098	0.714524	1	0.864147	0.213088	0.217963	0.200573	0.112566	0.773554
SP_0571	Cell filamentation protein Fic-related protein	A0A0H2UNZ6	30.949	267	0.914958	1	0.416362	0.235732	0.0933617	0.0429475	0.0100747	0.00341297	0.00341297	0.00341297	0.00341297	0.00341297	0.00341297	0.00341297	0.00341297	0.00341297	0.00341297	0.00341297	0.00341297	0.00341297	0.0162578
SP_0577	PTS system, beta-glucosides-specific IIABC components	A0A0H2UP00	65.74	612	0.348187	0.348187	0.776716	0.726237	0.422913	0.504526	0.348187	0.348187	0.348187	0.348187	0.348187	0.348187	0.348187	0.348187	0.348187	0.348187	0.348187	0.348187	0.348187	0.348187	1
SP_0580	Acetyltransferase, GNAT family	A0A0H2UNX6	20.065	169	0.615393	1	0.304229	0.177095	0.0407759	0.00475866	0.00475866	0.00475866	0.00475866	0.00475866	0.00475866	0.00475866	0.00475866	0.00475866	0.00475866	0.00475866	0.00475866	0.00475866	0.00475866	0.00475866	0.00475866
SP_0590	Acetyltransferase, GNAT family	A0A0H2UNX9	33.665	294	1	0.900128	0.543884	0.316949	0.166414	0.062839	0.0277636	0.00737368	0.00286589	0.00238299	0.00238299	0.00238299	0.00238299	0.00238299	0.00238299	0.00238299	0.00238299	0.00238299	0.00238299	0.00238299	0.0143894
SP_0619	Uncharacterized protein	A0A0H2UNZ7	31.523	277	0.71675	1	0.654417	0.357978	0.16614	0.115492	0.0539491	0.0329842	0.0223443	0.00275203	0.00275203	0.00275203	0.00275203	0.00275203	0.00275203	0.00275203	0.00275203	0.00275203	0.00275203	0.00275203	0.00381911
SP_0620	Putative amino acid ABC transporter, amino acid-binding protein	A0A0H2UP02	29.682	266	1	0.902058	0.374593	0.343048	0.25522	0.12118	0.05078	0.0271212	0.0123104	0.00156197	0.00125749	0.00125749	0.00125749	0.00125749	0.00125749	0.00125749	0.00125749	0.00125749	0.00125749	0.00125749	0.00196862
SP_0622	Nitroreductase family protein	A0A0H2UP38	22.687	201	0.515567	1	0.546408	0.353457	0.185779	0.0666785	0.0283359	0.0180143	0.00882052	0.000246192	0.000246192	0.000246192	0.000246192	0.000246192	0.000246192	0.000246192	0.000246192	0.000246192	0.000246192	0.000325012	0.0137094
SP_0624	Uncharacterized protein	A0A0H2UP01	22.075	192	0.442076	1	0.960334	0.731326	0.765201	0.336299	0.279945	0.251779	0.270206	0.0995308	0.0309571	0.0443838	0.0114981	0.0114981	0.0114981	0.0114981	0.0114981	0.0114981	0.0114981	0.0114981	0.0172224
SP_0627	Aminopeptidase	A0A0H2UP05	38.04	345	0.00476112	0.00757936	0.0188009	0.273513	0.883334	1	0.553056	0.393418	0.235382	0.0937547	0.060094	0.0452021	0.0207635	0.012455	0.00104387	0.000213701	0.00296478	0.000360022	0.000200655	0.00136581	0.0304346
SP_0628	HIT family protein	A0A0H2UP45	19.62	167	1	0.681287	0.449982	0.276568	0.132444	0.043877	0.0189734	0.00678397	0.00493725	0.0026122	0.0026122	0.0026122	0.0026122	0.0026122	0.0026122	0.0026122	0.0026122	0.0026122	0.0026122	0.0026122	0.00634893
SP_0629	Uncharacterized protein	A0A0H2UP74	26.422	238	1	0.762682	0.830102	0.688175	0.546263	0.318028	0.167248	0.10141	0.0502226	0.00863942	0.00540973	0.00438636	0.00106941	0.000870339	0.000870339	0.000870339	0.00402021	0.000870339	0.000870339	0.000870339	0.0222427
SP_0636	ABC transporter, ATP-binding protein	A0A0H2UP49	37.763	330	1	0.804525	0.566912	0.476359	0.696781	0.0648316	0.0564951	0.0271814	0.0140819	0.00621689	0.00621689	0.00621689	0.00621689	0.00621689	0.00621689	0.00621689	0.00621689	0.00621689	0.00621689	0.00621689	0.298372
SP_0641	Serine protease, subtilase family	A0A0H2UP55	240.42	2140	0.0884045	0.384689	1	0.954527	0.697849	0.507805	0.34165	0.23263	0.152199	0.059171	0.0419723	0.0333147	0.0349868	0.0467935	0.0494788	0.0460855	0.0665466	0.0344755	0.0274575	0.0363067	0.745212
SP_0645	Putative PTS system IIA component	A0A0H2UP84	18.871	165	1	0.764166	0.229445	0.122822	0.0914575	0.0151524	0.00709076	0.00369557	0.00369557	0.00369557	0.00369557	0.00369557	0.00369557	0.00369557	0.00369557	0.00369557	0.00369557	0.00369557	0.00369557	0.00369557	0.00369557
SP_0646;SP_1197	Putative PTS system, IIB component;Uncharacterized protein	A0A0H2UP17;A0A0H2UQA9	10.799	101	1	0.746305	0.297849	0.127709	0.0888955	0.0286933	0.0102857	0.0105586	0.00697282	0.000725384	0.000725384	0.000725384	0.000725384	0.000725384	0.000725384	0.000725384	0.000725384	0.000725384	0.000725384	0.000725384	0.00496338
SP_0647	Putative PTS system, IIC component	A0A0H2UP20	53.081	491	0.350484	0.883995	1	0.62462	0.675473	0.375915	0.292412	0.194665	0.0825463	0.0496034	0.0298919	0.0242259	0.0377985	0.0242259	0.0242259	0.0242259	0.0242259	0.0242259	0.0242259	0.0242259	0.101983
SP_0653	Uncharacterized protein	A0A0H2UP21	10.105	84	0.510173	0.388244	0.208637	0.367262	0.536947	0.368413	0.247017	0.208637	0.208637	0.208637	0.208637	0.269783	0.208637	0.208637	0.208637	0.208637	0.208637	0.208637	0.208637	0.208637	1
SP_0661	DNA-binding response regulator	A0A0H2UP29	28.262	245	0.845679	1	0.498986	0.373666	0.119171	0.0842065	0.0681675	0.0149053	0.0238772	0.0149053	0.0149053	0.0149053	0.0149053	0.0149053	0.0149053	0.0149053	0.0149053	0.0149053	0.0149053	0.0149053	0.0190006
SP_0662	Histidine kinase	A0A0H2UP30	63.616	563	0.292641	1	0.620309	0.288014	0.167791	0.0324819	0.0324819	0.0324819	0.0324819	0.0324819	0.0324819	0.0324819	0.0324819	0.0324819	0.0324819	0.0324819	0.0324819	0.0324819	0.0324819	0.0324819	0.0324819
SP_0663	UPF0340 protein SP_0663	Q97RX2	20.319	187	0.136209	0.780322	1	0.468667	0.179552	0.0754375	0.0454534	0.0307459	0.0148806	0.00965407	0.014885	0.0345056	0.0303621	0.0274971	0.0137302	0.0089303	0.00319997	0.00424702	0.00256034	0.00128433	0.0354338
SP_0665	Chorismate binding enzyme	A0A0H2UP73	65.816	573	0.528236	1	0.743846	0.425022	0.262146	0.0806875	0.0234849	0.0105599	0.00821588	0.00860968	0.00789667	0.00491744	0.00409783	0.0013628	0.0013628	0.0013628	0.0013628	0.0013628	0.0013628	0.0013628	0.00450622
SP_0666	Uncharacterized protein	A0A0H2UP99	22.959	205	0.279448	1	0.259218	0.295914	0.0435157	0.0435157	0.0435157	0.0435157	0.0435157	0.0435157	0.0435157	0.0435157	0.0435157	0.0435157	0.0435157	0.0435157	0.0435157	0.0435157	0.0435157	0.0435157	0.629007
SP_0667	Putative pneumococcal surface protein	A0A0H2UP31	37.62	332	0.0168045	0.0880829	0.131325	0.190845	0.176874	0.148907	0.103284	0.0676328	0.0403665	0.0151716	0.0134642	0.012615	0.006709	0.00211894	0.00211894	0.00211894	0.00211894	0.00211894	0.00211894	0.0168001	1
SP_0670	Uncharacterized protein	A0A0H2UP36	6.006	56	0.0274092	0.0060677	0.0263519	0.460525	0.913494	1	0.657882	0.454246	0.28779	0.163594	0.119282	0.0916417	0.0583516	0.0356083	0.0238543	0.0196543	0.0362068	0.0105586	0.0105386	0.0109585	0.0579799
SP_0673	Uncharacterized protein	A0A0H2UPA3	23.668	207	0.418297	1	0.469379	0.191518	0.126876	0.0558852	0.0204383	0.0121699	0.00535822	0.000628222	0.000628222	0.000628222	0.000628222	0.000628222	0.000628222	0.000628222	0.000628222	0.000628222	0.000628222	0.000628222	0.00346169
SP_0675	Oxidoreductase, short chain dehydrogenase/reductase family	A0A0H2UP37	27.776	251	0.294365	1	0.759179	0.454018	0.341257	0.106856	0.0561719	0.0215596	0.0118102	0.00530663	0.00514528	0.00514528	0.00514528	0.00514528	0.00514528	0.00514528	0.00514528	0.00514528	0.00514528	0.00514528	0.110736
SP_0676	Putative transcriptional regulator	A0A0H2UP39	37.361	322	0.216975	0.581697	1	0.70228	0.368787	0.113628	0.0422313	0.0156271	0.0195444	0.00211023	0.00211023	0.00211023	0.00211023	0.00211023	0.00211023	0.00211023	0.00211023	0.00211023	0.00211023	0.00211023	0.00211023
SP_0677	Uncharacterized protein	A0A0H2UP40	8.8382	73	1	0.83004	0.521235	0.176311	0.00787896	0.00787896	0.00787896	0.0303945	0.0106669	0.00787896	0.00787896	0.00787896	0.00787896	0.00787896	0.00787896	0.00787896	0.00787896	0.00787896	0.00787896	0.00787896	0.0106395
SP_0678	Uncharacterized protein	A0A0H2UP83	14.577	126	0.686356	0.92411	0.993165	0.95333	1	0.665829	0.364729	0.26588	0.142836	0.0617057	0.0533405	0.0321022	0.0281475	0.00909463	0.00630883	0.00454804	0.00727743	0.00277677	0.00291027	0.00369059	0.082822
SP_0681	Elongation factor Tu family protein	A0A0H2UP44	68.197	613	0.574967	1	0.637415	0.444481	0.287318	0.151103	0.060262	0.039706	0.0200066	0.00173276	0.000975676	0.00226775	0.00179989	0.00253218	0.000404224	0.000137939	0.000906206	0.000776779	0.000496528	0.00124228	0.026132
SP_0707	ABC transporter, ATP-binding protein	A0A0H2UP62	23.828	215	0.352227	1	0.755027	0.0760684	0.0760684	0.0760684	0.0760684	0.0760684	0.0760684	0.0760684	0.0760684	0.0760684	0.0760684	0.0760684	0.0760684	0.0760684	0.0760684	0.0760684	0.0760684	0.0760684	0.522326
SP_0716	Aminopyrimidine aminohydrolase	A0A0H2UP67	25.615	222	0.1649	1	0.647247	0.34568	0.0273938	0.0273938	0.0273938	0.0273938	0.0273938	0.0273938	0.0273938	0.0273938	0.0273938	0.0273938	0.0273938	0.0273938	0.0273938	0.0273938	0.0273938	0.0273938	0.0273938
SP_0727	Putative transcriptional repressor	A0A0H2UPC1	15.365	133	0.776476	1	0.503909	0.311733	0.389544	0.0591391	0.163303	0.0591391	0.0591391	0.0591391	0.0591391	0.0591391	0.0591391	0.0591391	0.0591391	0.0591391	0.0591391	0.0591391	0.0591391	0.0591391	0.0591391
SP_0729	Cation-transporting ATPase, E1-E2 family	A0A0H2UP76	70.67	660	0.0158901	0.171565	0.398121	0.60803	0.479629	0.401563	0.240332	0.13425	0.0469675	0.0225571	0.0321769	0.0950279	0.238453	0.718906	0.741558	0.653377	1	0.320047	0.19044	0.15298	0.385756
SP_0731	Conserved domain protein	A0A0H2UP77	12.889	115	0.673553	1	0.347251	0.08753	0.0679135	0.0144851	0.00503263	0.00349118	0.00427867	0.00111936	0.00111936	0.00111936	0.00111936	0.00111936	0.00111936	0.00111936	0.00111936	0.00111936	0.00111936	0.00111936	0.00495878
SP_0739	Transcriptional regulator, MerR family	A0A0H2UP85	28.331	246	0.901485	1	0.43549	0.0954398	0.0882496	0.0102429	0.00835735	0.00835735	0.00835735	0.00835735	0.00835735	0.00835735	0.00835735	0.00835735	0.00835735	0.00835735	0.00835735	0.00835735	0.00835735	0.00835735	0.00835735
SP_0740	MutT/nudix family protein	A0A0H2UPD1	17.87	151	1	0.628337	0.0297387	0.125431	0.0297387	0.0297387	0.0297387	0.0297387	0.0297387	0.0297387	0.0297387	0.0297387	0.0297387	0.0297387	0.0297387	0.0297387	0.0297387	0.0297387	0.0297387	0.0297387	0.0297387
SP_0741	Uncharacterized protein	A0A0H2UPF6	42.595	391	0.0617501	0.0359895	0.0260172	0.00364167	0.00364167	0.00364167	0.036795	0.0733148	0.12952	0.479434	0.757653	1	0.896046	0.701317	0.533631	0.443323	0.326195	0.13673	0.0465747	0.0525131	0.205447
SP_0742	DegV domain-containing protein SP_0742	Q97RQ6	30.665	281	0.636591	1	0.551513	0.322463	0.207147	0.10102	0.0400485	0.0247472	0.0153112	0.00206488	0.00124847	0.00229487	0.00231505	0.00243449	0.000381357	0.000564885	0.0021276	0.000491401	0.000483764	0.00110928	0.0230594
SP_0743	Transcriptional regulator, TetR family	A0A0H2UP86	21.727	185	0.23556	0.3103	0.0645958	0.237673	0.191463	1	0.851627	0.618498	0.963712	0.729206	0.479829	0.270211	0.287436	0.174894	0.168648	0.162974	0.0645958	0.0645958	0.0645958	0.0645958	0.637192
SP_0744	Cytidine and deoxycytidylate deaminase family protein	A0A0H2UP87	17.395	155	0.66335	1	0.525274	0.282155	0.141206	0.039871	0.0288134	0.0208911	0.012716	0.00157367	0.00168865	0.00157367	0.00157367	0.00157367	0.00157367	0.00157367	0.00157367	0.00157367	0.00157367	0.00157367	0.00259925
SP_0748	UPF0298 protein SP_0748	Q97RQ1	9.9404	82	0.0071705	0.0071705	0.0419751	0.0071705	0.0071705	0.0103353	0.0222765	0.0486747	0.0100207	0.195092	0.0804168	0.354816	0.270558	0.114039	0.0927748	0.089486	0.0439331	0.0904856	0.0694585	0.053357	1
SP_0754	Putative acetoin utilization protein AcuB	A0A0H2UPE2	24.129	218	1	0.757903	0.422256	0.253868	0.158781	0.0635817	0.0305108	0.0236302	0.00725633	0.00501099	0.00501099	0.00501099	0.00501099	0.00501099	0.00501099	0.00501099	0.00501099	0.00501099	0.00501099	0.00501099	0.0417663
SP_0760	Uncharacterized protein	A0A0H2UPA0	25.815	228	0.809807	1	0.296595	0.0657644	0.0404107	0.00408155	0.00408155	0.00408155	0.00408155	0.00408155	0.00408155	0.00408155	0.00408155	0.00408155	0.00408155	0.00408155	0.00408155	0.00408155	0.00408155	0.00408155	0.00408155
SP_0767	Uncharacterized protein	A0A0H2UPA1	20.318	170	0.00407798	0.00407798	0.00407798	0.00407798	0.00407798	0.0715983	0.182176	0.255568	0.266649	0.566207	0.57218	0.656432	0.572439	0.451896	0.378195	0.359093	0.213726	0.145365	0.0938537	0.0959397	1
SP_0770	ABC transporter, ATP-binding protein	A0A0H2UPF2	58.397	513	0.57021	1	0.544685	0.354017	0.21312	0.0990028	0.0418241	0.0238839	0.0129052	0.00178881	0.000728257	0.0012121	0.000462289	0.000855365	0.000517395	0.000257203	0.000241602	0.000504017	0.000212699	0.000791838	0.0233119
SP_0771	Peptidyl-prolyl cis-trans isomerase	A0A0H2UPH6	29.1	267	0.957374	1	0.716544	0.48727	0.323917	0.183572	0.0888495	0.0532337	0.0229752	0.00382089	0.00199789	0.0034532	0.00233675	0.00181862	0.000348436	0.000348436	0.000646039	0.000348436	0.000348436	0.000619399	0.0179689
SP_0776	UPF0109 protein SP_0776	A0A0H2UPF7	8.9944	79	0.567652	0.978217	1	0.783816	0.484721	0.265981	0.167192	0.130561	0.0878781	0.0733477	0.0715225	0.0739905	0.059859	0.0498124	0.0337231	0.0266005	0.00419246	0.00961319	0.0106211	0.0123548	0.148097
SP_0780	Ribonucleoside-diphosphate reductase, alpha subunit, truncation	A0A0H2XFG1	12.937	112	0.790208	1	0.791476	0.534015	0.357329	0.211882	0.203496	0.250283	0.198044	0.337374	0.300325	0.264613	0.296817	0.234649	0.175855	0.194793	0.346666	0.15338	0.179554	0.177102	0.202771
SP_0781	Uncharacterized protein	A0A0H2UPB2	12.348	106	0.509505	0.882806	1	0.461672	0.362709	0.118064	0.0732888	0.0445871	0.0292594	0.0175714	0.0175714	0.0175714	0.0175714	0.0175714	0.0175714	0.0175714	0.0175714	0.0175714	0.0175714	0.0175714	0.403611
SP_0782	Uncharacterized protein	A0A0H2UPA7	9.1363	79	0.746036	1	0.954262	0.599894	0.614556	0.536344	0.427545	0.28916	0.143554	0.0287261	0.017432	0.0151457	0.00885156	0.00885156	0.00885156	0.00885156	0.00885156	0.00885156	0.00885156	0.00885156	0.00885156
SP_0783	Uncharacterized protein	A0A0H2UPB6	18.602	178	0.338913	0.97674	0.878042	1	0.5682	0.565572	0.426508	0.173779	0.0638579	0.0830129	0.0202069	0.0202069	0.055539	0.0519651	0.0367776	0.034835	0.0202069	0.0202069	0.0202069	0.0202069	0.392157
SP_0785	Uncharacterized protein	A0A0H2UPI5	41.834	399	0.0805538	0.190106	0.183089	0.133004	0.163896	0.163464	0.134939	0.124431	0.128674	0.177153	0.198087	0.172831	0.169298	0.136975	0.153921	0.137562	0.148647	0.0820209	0.0971039	0.0782194	1
SP_0786	ABC transporter, ATP-binding protein	A0A0H2UPB8	25.742	233	0.741278	1	0.865976	0.73791	0.352053	0.120615	0.0235669	0.0183678	0.0055118	0.0055118	0.0055118	0.0055118	0.0055118	0.0055118	0.0055118	0.0055118	0.0055118	0.0055118	0.0055118	0.0055118	0.186162
SP_0787	Uncharacterized protein	A0A0H2UPB4	45.29	419	1	0.360858	0.213856	0.225973	0.172314	0.0933903	0.0588345	0.047931	0.00297245	0.00143308	0.00143308	0.00143308	0.00143308	0.00143308	0.00143308	0.00143308	0.0125815	0.00143308	0.00143308	0.00353775	0.0389888
SP_0789	Uncharacterized protein	A0A0H2UPC0	12.238	106	0.40267	1	0.410775	0.684331	0.188432	0.124892	0.119452	0.046323	0.0409021	0.0409021	0.0409021	0.0409021	0.0409021	0.0409021	0.0409021	0.0409021	0.0409021	0.0409021	0.0409021	0.0409021	0.0409021
SP_0790	Conserved domain protein	A0A0H2UPG9	31.129	271	0.438811	1	0.728842	0.784582	0.513107	0.41994	0.254749	0.180144	0.0281024	0.0281024	0.0281024	0.0281024	0.0281024	0.0281024	0.0281024	0.0281024	0.0281024	0.0281024	0.0281024	0.0281024	0.0281024
SP_0791	Oxidoreductase, aldo/keto reductase family	A0A0H2UPI9	35.163	308	0.0449849	0.854058	1	0.638577	0.272797	0.115946	0.0580735	0.0141232	0.0132733	0.00200508	0.00200508	0.00200508	0.00200508	0.00200508	0.00200508	0.00200508	0.00200508	0.00200508	0.00200508	0.00200508	0.0173353
SP_0793	Oxidoreductase, short chain dehydrogenase/reductase family	A0A0H2UPB7	25.268	232	0.336082	1	0.534855	0.442142	0.243404	0.0200144	0.0228056	0.00770671	0.00336001	0.00336001	0.00336001	0.00336001	0.00336001	0.00336001	0.00336001	0.00336001	0.00336001	0.00336001	0.00336001	0.00336001	0.00336001
SP_0794	MutT/nudix family protein	A0A0H2UPC5	18.968	166	1	0.924988	0.388524	0.146951	0.136684	0.0418411	0.0228882	0.00680902	0.00680902	0.00680902	0.00680902	0.00680902	0.00680902	0.00680902	0.00680902	0.00680902	0.00680902	0.00680902	0.00680902	0.00680902	0.00680902
SP_0795	PEP-utilizing enzymes family protein	A0A0H2UPH5	30.483	264	0.163065	1	0.409816	0.203626	0.0523763	0.00733222	0.0111747	0.00733222	0.00733222	0.00733222	0.00733222	0.00733222	0.00733222	0.00733222	0.00733222	0.00733222	0.00733222	0.00733222	0.00733222	0.00733222	0.00733222
SP_0796	Uncharacterized protein	A0A0H2UPJ4	16.633	146	0.882283	1	0.375427	0.0669032	0.00334472	0.00334472	0.00334472	0.00334472	0.00334472	0.00334472	0.00334472	0.00334472	0.00334472	0.00334472	0.00334472	0.00334472	0.00334472	0.00334472	0.00334472	0.00334472	0.00334472
SP_0801	Uncharacterized protein	A0A0H2UPD0	41.17	356	0.319447	1	0.748804	0.461419	0.260242	0.109725	0.0500082	0.0222306	0.00439049	0.000376508	0.000376508	0.000376508	0.000376508	0.000376508	0.000376508	0.000376508	0.0354918	0.00851162	0.00727241	0.000585217	0.000917911
SP_0802	DNA polymerase III, epsilon subunit/ATP-dependent helicase DinG	A0A0H2UPI0	93.501	816	0.00403339	0.472384	1	0.876334	0.654566	0.452741	0.424744	0.270176	0.124765	0.0727846	0.0400084	0.00565797	0.00407956	0.00403339	0.00403339	0.00403339	0.00403339	0.00403339	0.00403339	0.00403339	0.06162
SP_0804	Putative 4-methyl-5(B-hydroxyethyl)-thiazole monophosphate biosynthesis protein	A0A0H2UPD2	20.164	184	0.547014	1	0.589377	0.264443	0.130439	0.0690761	0.0327733	0.0165241	0.00611976	0.00321276	0.00151553	0.000862621	0.000553908	0.000553908	0.000553908	0.000553908	0.000553908	0.000553908	0.000553908	0.000553908	0.000855952
SP_0805	Hydrolase, haloacid dehalogenase-like family	A0A0H2UPC8	21.45	190	0.872341	1	0.428313	0.174374	0.122166	0.0441193	0.00274452	0.00185541	0.00185541	0.00185541	0.00185541	0.00185541	0.00185541	0.00185541	0.00185541	0.00185541	0.00185541	0.00185541	0.00185541	0.00185541	0.00185541
SP_0816	Uncharacterized protein	A0A0H2UPD4	11.229	99	0.401713	0.408897	0.321605	0.641161	1	0.999728	0.862624	0.671629	0.527657	0.2805	0.195597	0.0946645	0.050884	0.0360784	0.00726375	0.00637186	0.0332879	0.0055826	0.00156398	0.00480363	0.0492618
SP_0822	Uncharacterized protein	A0A0H2UPE1	8.8378	76	1	0.892898	0.561813	0.583612	0.631547	0.358052	0.207785	0.122785	0.0804723	0.021066	0.0151671	0.00689088	0.00758702	0.00707634	0.000714245	0.000303773	0.00154786	0.000445384	0.000303773	0.0010742	0.0332569
SP_0823	Amino acid ABC transporter, permease protein	A0A0H2UPD8	25.191	229	0.0455071	0.984751	1	0.73508	0.646883	0.524359	0.328838	0.0978761	0.0617246	0.0455071	0.0455071	0.0455071	0.0455071	0.0455071	0.0455071	0.0455071	0.0455071	0.0455071	0.0455071	0.0455071	0.0878559
SP_0824	Amino acid ABC transporter, ATP-binding protein	A0A0H2UPE4	26.876	244	0.577018	1	0.595219	0.395091	0.354662	0.199939	0.119022	0.130779	0.0396532	0.0362661	0.3596	0.357178	0.251306	0.0150267	0.0124828	0.00419544	0.00419544	0.00586957	0.00419544	0.00419544	0.203926
SP_0826	Uncharacterized protein	A0A0H2UPJ7	31.651	273	1	0.984158	0.187231	0.0809997	0.0429545	0.0204443	0.00777819	0.00777819	0.00777819	0.00777819	0.00777819	0.00777819	0.00777819	0.00777819	0.00777819	0.00777819	0.00777819	0.00777819	0.00777819	0.00777819	0.00777819
SP_0831	Purine nucleoside phosphorylase	A0A0H2UPE3	28.904	269	0.378303	1	0.69364	0.477294	0.281426	0.118111	0.0544611	0.0341366	0.0135705	0.000552599	0.000383274	0.000475954	0.000351153	0.000848112	0.000256236	0.000256236	0.000256236	0.000256236	0.000256236	0.000256236	0.00900707
SP_0837	Putative DNA topology modulation protein FlaR	A0A0H2UPE8	21.107	174	0.246104	0.246104	0.246104	0.246104	0.246104	0.246104	0.246104	0.246104	0.246104	0.246104	0.246104	0.246104	0.246104	0.246104	0.246104	0.246104	0.246104	0.246104	0.246104	0.246104	1
SP_0841	Uncharacterized protein	A0A0H2UPK7	21.741	196	0.00588245	0.00588245	0.0403898	0.0280006	0.0376827	0.0855948	0.327674	0.699843	0.917463	1	0.690287	0.787572	0.528576	0.42782	0.312056	0.149913	0.0643287	0.025893	0.00588245	0.0103719	0.165297
SP_0845	Lipoprotein	A0A0H2UPF3	36.745	350	0.928007	1	0.835599	0.586193	0.501604	0.327454	0.172775	0.0988469	0.0443577	0.0130817	0.00679229	0.00636657	0.00625508	0.00575149	0.00161842	0.00114127	0.00503106	0.00142845	0.00127098	0.00397197	0.0580125
SP_0846	Sugar ABC transporter, ATP-binding protein	A0A0H2UPF8	55.135	511	0.334717	0.988299	1	0.854617	0.655064	0.443328	0.238635	0.153249	0.0838397	0.026348	0.0175895	0.0134438	0.00820252	0.00474047	0.000374448	0.000374448	0.000742364	0.000622549	0.00070835	0.00154687	0.0424301
SP_0847	Putative sugar ABC transporter, permease protein	A0A0H2UPL3	37.418	352	0.0118044	0.945541	1	0.667598	0.530273	0.426364	0.227691	0.107475	0.142101	0.0332617	0.0324605	0.0118044	0.0176112	0.0198866	0.0118044	0.0118044	0.0118044	0.0118044	0.0118044	0.0118044	0.0711213
SP_0848	Putative sugar ABC transporter, permease protein	A0A0H2UPM8	33.735	318	0.696734	1	0.622372	0.542266	0.497904	0.473744	0.293777	0.207387	0.0265249	0.0861314	0.0514501	0.0113259	0.0113259	0.0113259	0.0113259	0.0113259	0.0113259	0.0113259	0.0113259	0.0113259	0.146482
SP_0858	Putative membrane protein	A0A0H2UPL7	24.973	229	0.40665	0.90891	0.519583	0.381189	0.240812	0.71056	0.447117	0.469351	0.410589	0.41594	0.367771	0.25529	0.172079	0.158163	0.0914408	0.132015	0.250006	0.0741494	0.0612034	0.0985374	1
SP_0859	Membrane protein	A0A0H2UPN3	32.775	307	0.230334	0.703132	0.307049	0.808255	0.936034	0.602057	0.753355	0.508026	0.596099	0.32532	0.461252	0.180041	0.242863	0.28961	0.314177	0.0723595	0.161775	0.0398174	0.16739	0.0398174	1
SP_0861	Uncharacterized protein	A0A0H2UPG2	8.4637	76	1	0.978822	0.55963	0.317359	0.267558	0.151451	0.0739265	0.0785327	0.0412713	0.0276741	0.0250407	0.0266934	0.0213253	0.0143875	0.00887002	0.00505917	0.00186548	0.00203969	0.00133934	0.00292264	0.0504723
SP_0864	Uncharacterized protein	A0A0H2UPG8	18.391	165	0.582022	1	0.47446	0.27619	0.111428	0.0391446	0.0108243	0.00584331	0.00220822	0.000983287	0.000983287	0.000983287	0.000983287	0.000983287	0.000983287	0.000983287	0.000983287	0.000983287	0.000983287	0.000983287	0.000983287
SP_0867	ABC transporter, ATP-binding protein	A0A0H2UPG7	28.405	256	0.927408	1	0.517267	0.265315	0.143099	0.0721303	0.0250685	0.0219408	0.0101225	0.000695861	0.000695861	0.000695861	0.000695861	0.000695861	0.000695861	0.000695861	0.000695861	0.000695861	0.000695861	0.000695861	0.0267977
SP_0868	Uncharacterized protein	A0A0H2UPH0	46.271	420	0.599919	1	0.740343	0.432175	0.235351	0.109159	0.0447289	0.0256407	0.0116534	0.000532845	0.000532845	0.000532845	0.000532845	0.000532845	0.000532845	0.000532845	0.000532845	0.000532845	0.000532845	0.000532845	0.00761575
SP_0869	Cysteine desulfurase	A0A0H2UPH3	45.224	408	0.0978457	0.758521	1	0.286411	0.274399	0.0874909	0.053377	0.0563745	0.211656	0.325922	0.313883	0.192019	0.157102	0.146905	0.132917	0.101407	0.117412	0.0501116	0.0269258	0.0232221	0.169883
SP_0870	NifU family protein	A0A0H2UPN1	16.015	146	1	0.533196	0.323222	0.157212	0.0360821	0.0360821	0.0360821	0.0360821	0.0360821	0.0360821	0.0360821	0.0360821	0.0360821	0.0360821	0.0360821	0.0360821	0.0360821	0.0360821	0.0360821	0.0360821	0.0360821
SP_0871	Uncharacterized protein	A0A0H2UPP2	52.702	470	0.477565	1	0.90358	0.632616	0.45008	0.217098	0.118412	0.0750805	0.0501495	0.0104883	0.00249476	0.00583806	0.00500706	0.00639208	0.001647	0.00100787	0.000510871	0.000948974	0.00178617	0.00159998	0.0380593
SP_0873	Membrane protein	A0A0H2UPH4	41.494	369	0.0914877	0.161248	0.119337	0.0568995	0.0438893	0.0138661	0.0230495	0.0214861	0.0354193	0.1205	0.130163	0.119265	0.35439	0.892835	1	0.910001	0.675888	0.380308	0.219843	0.230988	0.893547
SP_0876	Tagatose-6-phosphate kinase	A0A0H2UPP9	32.669	303	0.695154	1	0.629013	0.39525	0.278643	0.124688	0.0483038	0.0301852	0.0129423	0.00114972	0.000889635	0.00134516	0.00118143	0.00131707	7.25644e-05	7.25644e-05	0.000513271	0.000121228	0.000185086	0.000534094	0.0114124
SP_0877	PTS system, fructose specific IIABC components	A0A0H2UPH7	66.92	650	0.0669097	0.408791	0.8496	1	0.912766	0.726493	0.605665	0.516981	0.461499	0.330465	0.247876	0.177738	0.16141	0.151312	0.10448	0.105199	0.10161	0.0727302	0.0497445	0.0598308	0.619645
SP_0880	Aminotransferase, class-V	A0A0H2UPI4	41.763	380	0.260241	1	0.811595	0.428561	0.252906	0.0936025	0.038061	0.0127973	0.00302397	0.0012798	0.0012798	0.0012798	0.0012798	0.0012798	0.0012798	0.0012798	0.0012798	0.0012798	0.0024414	0.0012798	0.0106817
SP_0886	Putative type I restriction-modification system, M subunit	A0A0H2UPJ1	56.662	497	0.00126213	0.121262	0.845311	1	0.78238	0.644008	0.555503	0.404492	0.287209	0.221237	0.158158	0.0999373	0.0789136	0.0486436	0.0242976	0.016608	0.0144476	0.0068686	0.00126213	0.00568369	0.088393
SP_0887	Putative type I restriction-modification system, S subunit	A0A0H2UPP5;A0A0H2UPJ6	42.645	373	0.0227397	0.0227397	0.0227397	0.0972966	0.341433	0.497134	0.777481	0.453048	1	0.717661	0.517252	0.365553	0.16456	0.0363233	0.0248027	0.0227397	0.0227397	0.0227397	0.0227397	0.0227397	0.585529
SP_0888	Uncharacterized protein	A0A0H2UPQ7	8.7858	78	1	0.889777	0.417974	0.365268	0.29944	0.150571	0.131633	0.0865851	0.0574835	0.0238416	0.0238416	0.0238416	0.0238416	0.0238416	0.0238416	0.0238416	0.0238416	0.0238416	0.0238416	0.0238416	0.0321766
SP_0889	Uncharacterized protein	A0A0H2UPI6	15.778	137	0.607201	1	0.677911	0.698801	0.554483	0.465798	0.603034	0.0644686	0.164626	0.0389375	0.0389375	0.0389375	0.0389375	0.0389375	0.0389375	0.0389375	0.0389375	0.0389375	0.0389375	0.0389375	0.0389375
SP_0892	Putative type I restriction-modification system, R subunit	A0A0H2UPQ0	126.38	1091	0.123011	0.983813	1	0.654861	0.442072	0.174657	0.0816291	0.0385492	0.0134577	0.00107466	0.00107466	0.00107466	0.00107466	0.00107466	0.00107466	0.00107466	0.00107466	0.00107466	0.00107466	0.00107466	0.00136744
SP_0899	Uncharacterized protein	A0A0H2UPK1	32.675	290	0.965921	1	0.501321	0.264527	0.277697	0.125361	0.0539695	0.049237	0.0107777	0.00166812	0.00166812	0.00166812	0.00166812	0.00166812	0.00166812	0.00166812	0.00166812	0.00166812	0.00166812	0.00166812	0.00166812
SP_0904	Uncharacterized protein	A0A0H2UPJ5	31.072	271	1	0.801046	0.0548265	0.647644	0.810949	0.174283	0.175295	0.0548265	0.0548265	0.0761327	0.136769	0.100378	0.0548265	0.0548265	0.0548265	0.0548265	0.0548265	0.0548265	0.0548265	0.0548265	0.202068
SP_0906	Uncharacterized protein	A0A0H2UPK5	5.1309	43	1	0.300597	0.0875573	0.0519041	0.0344385	0.0105897	0.00778151	0.00688361	0.00846612	0.00177362	0.00177362	0.00177362	0.00177362	0.00177362	0.00177362	0.00177362	0.00177362	0.00177362	0.00177362	0.00177362	0.00177362
SP_0907	Putative capsular polysaccharide biosynthesis protein	A0A0H2UPR1	53.634	455	0.180497	1	0.61257	0.391958	0.23468	0.142426	0.117334	0.089265	0.0274516	0.0117842	0.0117842	0.0205749	0.0117842	0.0117842	0.0117842	0.0117842	0.0117842	0.0117842	0.0117842	0.0117842	0.0117842
SP_0908	Putative transcriptional regulator	A0A0H2UPS3	78.713	709	0.3424	1	0.77148	0.580718	0.483114	0.386799	0.253271	0.201368	0.189094	0.166511	0.145031	0.131185	0.106188	0.0860973	0.0710801	0.0591243	0.0490689	0.0556582	0.0622955	0.0530143	0.656656
SP_0912	ABC transporter, ATP-binding protein	A0A0H2UPL0	28.145	252	0.237415	1	0.446124	0.332732	0.0681481	0.183005	0.103417	0.138209	0.178185	0.0346589	0.027736	0.0213066	0.0213066	0.0213066	0.0213066	0.0213066	0.0213066	0.0213066	0.0213066	0.0213066	0.125426
SP_0913	Putative ABC transporter, permease protein	A0A0H2UPR6	74.346	662	0.232971	0.232971	0.232971	0.232971	0.232971	0.232971	0.871265	0.741917	0.568632	0.474488	0.236246	0.637433	0.281585	0.441531	0.912233	0.232971	0.233042	0.489338	0.232971	0.232971	1
SP_0919	Uncharacterized protein	A0A0H2UPL6	46.99	419	0.277843	1	0.756502	0.420257	0.22006	0.104833	0.0402681	0.0195959	0.00964025	0.000708906	0.000650836	0.00148908	0.000808783	0.000549315	0.000160263	0.000160263	0.000160263	0.000160263	0.000160263	0.000160263	0.00713724
SP_0922	Carbon-nitrogen hydrolase family protein	A0A0H2UPT3	33.154	291	0.124073	0.641813	1	0.885529	0.588725	0.251094	0.133693	0.0739548	0.0248669	0.00209907	0.00115495	0.00134104	0.000597942	0.000597942	0.000597942	0.000597942	0.000597942	0.000597942	0.000597942	0.000597942	0.0152333
SP_0923	Cof family protein	A0A0H2UPK8	30.01	269	1	0.8406	0.414501	0.251153	0.129168	0.0618084	0.0430326	0.0264996	0.0139199	0.00684829	0.00751978	0.0190786	0.0126728	0.00542039	0.00492081	0.00599184	0.0701022	0.0155425	0.016699	0.0162976	0.0148899
SP_0927	Transcriptional regulator, LysR family	A0A0H2UPT6	34.976	302	0.00388163	0.261211	1	0.981514	0.599694	0.16426	0.123043	0.0692339	0.065449	0.0259751	0.00873726	0.00388163	0.00388163	0.00388163	0.00388163	0.00388163	0.00388163	0.00388163	0.00388163	0.00388163	0.0254393
SP_0937	Initiation-control protein YabA	Q97R89	12.411	105	0.140873	0.953926	1	0.67168	0.367121	0.175175	0.0634103	0.0323991	0.0233392	0.00141157	0.00141157	0.00141157	0.00141157	0.00141157	0.00141157	0.00141157	0.00141157	0.00141157	0.00141157	0.00141157	0.00141157
SP_0939	Uncharacterized protein	A0A0H2UPN0	20.552	172	0.771264	1	0.534544	0.305617	0.302313	0.118198	0.0093357	0.0177071	0.0089683	0.00665413	0.00665413	0.00665413	0.00665413	0.00665413	0.00665413	0.00665413	0.00665413	0.00665413	0.00665413	0.00665413	0.0112722
SP_0946	Uncharacterized protein	A0A0H2UPM3	32.419	284	0.00435434	0.00137632	0.00137632	0.00137632	0.00363224	0.0272042	0.0626998	0.0970875	0.186629	0.667909	1	0.799919	0.732786	0.690527	0.43721	0.318796	0.296057	0.128395	0.0677389	0.0705493	0.46083
SP_0947	UPF0346 protein SP_0947	Q97R80	8.4512	71	0.671167	0.931156	1	0.728117	0.611774	0.293162	0.155506	0.0925824	0.0543925	0.01373	0.01373	0.01373	0.01373	0.01373	0.01373	0.01373	0.01373	0.01373	0.01373	0.01373	0.01373
SP_0948	PhoH family protein	A0A0H2UPM9	36.271	322	0.0086635	0.0394293	0.269557	0.891482	0.901126	0.922912	0.827537	0.933722	0.555964	0.502581	0.476378	0.561578	0.553889	0.901239	1	0.882861	0.657028	0.482801	0.222849	0.193942	0.464242
SP_0950	Acetyltransferase, GNAT family	A0A0H2UPN4	19.065	166	0.728794	1	0.341846	0.135225	0.0785115	0.0174361	0.00327177	0.00327177	0.00327177	0.00327177	0.00327177	0.00327177	0.00327177	0.00327177	0.00327177	0.00327177	0.00327177	0.00327177	0.00327177	0.00327177	0.00327177
SP_0953	Acetyltransferase, GNAT family	A0A0H2UPV2	21.546	189	0.0216216	1	0.889975	0.151192	0.0216216	0.0216216	0.0216216	0.0216216	0.0216216	0.0216216	0.0216216	0.0216216	0.0216216	0.0216216	0.0216216	0.0216216	0.0216216	0.0216216	0.0216216	0.0216216	0.0216216
SP_0980	O-methyltransferase	A0A0H2UPW0	26.868	237	0.399118	1	0.768083	0.551209	0.318595	0.182304	0.106572	0.0723679	0.0429157	0.0215378	0.00998022	0.00250973	0.00219282	0.00819176	0.0043918	0.00131851	0.00131851	0.00131851	0.00131851	0.00131851	0.0153834
SP_0984	Phosphoglycerate mutase family protein	A0A0H2UPW7	23.344	206	1	0.905343	0.363459	0.218953	0.120312	0.0466574	0.0039818	0.00686112	0.00989766	0.0039818	0.0039818	0.0039818	0.0039818	0.0039818	0.0039818	0.0039818	0.0039818	0.0039818	0.0039818	0.0039818	0.0420885
SP_0985	Cys-tRNA(Pro)/Cys-tRNA(Cys) deacylase	A0A0H2UPP4	17.554	160	1	0.740217	0.412346	0.325321	0.262312	0.223397	0.158545	0.13934	0.124887	0.0951698	0.0674029	0.0585628	0.0636618	0.051978	0.0346225	0.0186756	0.00322035	0.00622607	0.00287871	0.0050631	0.0928054
SP_0987	Uncharacterized protein	A0A0H2UPQ2	30.053	266	0.355614	0.825483	0.872302	1	0.641775	0.479629	0.263998	0.144142	0.0847117	0.0183393	0.0139215	0.00810194	0.00686461	0.00473221	0.00473221	0.00473221	0.00473221	0.00473221	0.00473221	0.00473221	0.0661382
SP_0989	MutT/nudix family protein	A0A0H2UPW5	20.514	181	0.790419	1	0.425034	0.250641	0.16726	0.10295	0.0469998	0.0229745	0.0102259	0.000717711	0.000717711	0.000717711	0.000717711	0.000717711	0.000717711	0.000717711	0.000717711	0.000717711	0.000717711	0.000717711	0.0032148
SP_0990	Uncharacterized protein	A0A0H2UPX4	12.982	115	0.886809	1	0.884115	0.866359	0.729759	0.749029	0.535539	0.348226	0.311185	0.154444	0.151222	0.0777429	0.0811186	0.0912775	0.0467007	0.0189421	0.0357796	0.00857543	0.0142687	0.0118823	0.372945
SP_0992	Uncharacterized protein	A0A0H2UPQ5	18.97	163	0.575118	1	0.84988	0.774883	0.71448	0.663632	0.42643	0.305946	0.216267	0.133551	0.0981375	0.089025	0.0899868	0.0779475	0.0587939	0.0686742	0.347609	0.160991	0.238875	0.0674728	0.180806
SP_0993	Exonuclease	A0A0H2UPQ9	22.135	196	1	0.878059	0.356378	0.191851	0.084088	0.0435383	0.015899	0.0180411	0.00844848	0.00182776	0.00182776	0.00182776	0.00182776	0.00182776	0.00182776	0.00182776	0.00182776	0.00182776	0.00182776	0.00182776	0.00882656
SP_0994	Uncharacterized protein	A0A0H2UPX0	69.122	589	0.0623026	0.356955	0.656416	0.565762	0.707306	0.827271	0.619428	0.400079	0.428311	0.203431	0.0705999	0.0832075	0.0782999	0.0728856	0.105267	0.108291	0.0623026	0.0623026	0.0623026	0.0623026	1
SP_1000	Thioredoxin family protein	A0A0H2UPR5	20.702	185	1	0.924327	0.674692	0.441912	0.312216	0.181777	0.0895607	0.0385937	0.0214248	0.00611278	0.00611278	0.00611278	0.00611278	0.00611278	0.00611278	0.00611278	0.00611278	0.00611278	0.00611278	0.00611278	0.00611278
SP_1003	Uncharacterized protein	A0A0H2UPR0	93.671	839	0.428274	1	0.754715	0.531505	0.398762	0.296944	0.165777	0.0884848	0.0442377	0.00572261	0.00667315	0.00325767	0.00107294	0.00107294	0.00107294	0.00291436	0.00315038	0.00107294	0.00107294	0.00107294	0.116983
SP_1004	Uncharacterized protein	A0A0H2UPR3	114.63	1039	0.577122	1	0.782857	0.68409	0.415607	0.332103	0.233587	0.136975	0.051487	0.023433	0.0188188	0.0668308	0.0113472	0.0104389	0.0483417	0.0104969	0.0128028	0.00186858	0.00179162	0.00333571	0.196307
SP_1017	Probable tautomerase SP_1017	P67530	6.7467	60	1	0.773056	0.411846	0.277686	0.2084	0.101929	0.0448607	0.0234992	0.0195285	0.00109028	0.000805603	0.00134345	0.00300913	0.00424429	0.00145155	0.00131879	0.00308769	0.000833748	0.000754286	0.00135451	0.0148014
SP_1019	Acetyltransferase, GNAT family	A0A0H2UPY8	18.35	159	1	0.882393	0.410979	0.182316	0.0959529	0.0191119	0.00796922	0.0132719	0.00428435	0.00428435	0.00428435	0.00428435	0.00428435	0.00428435	0.00428435	0.00428435	0.00428435	0.00428435	0.00428435	0.00428435	0.00444902
SP_1022	Sua5/YciO/YrdC family protein	A0A0H2UPR9	22.235	199	1	0.800413	0.271757	0.0914929	0.0461449	0.00916438	0.00916438	0.00916438	0.00916438	0.00916438	0.00916438	0.00916438	0.00916438	0.00916438	0.00916438	0.00916438	0.00916438	0.00916438	0.00916438	0.00916438	0.00916438
SP_1023	Acetyltransferase, GNAT family	A0A0H2UPS2	16.001	143	0.961923	1	0.541212	0.342593	0.278862	0.0704586	0.0231733	0.0182581	0.00793158	0.00355383	0.00355383	0.00355383	0.00355383	0.00355383	0.00355383	0.00355383	0.00355383	0.00355383	0.00355383	0.00355383	0.0166765
SP_1025	Uncharacterized protein	A0A0H2UPT0	38.488	335	0.890688	1	0.736795	0.614883	0.616499	0.40557	0.280021	0.201261	0.134123	0.0897027	0.052414	0.0309106	0.0274936	0.0185222	0.00770606	0.00657596	0.00139984	0.00236098	0.00186481	0.00233898	0.13254
SP_1027	Uncharacterized protein	A0A0H2UPZ4	35.415	324	1	0.9013	0.515071	0.454811	0.353157	0.199481	0.116131	0.0930163	0.0706101	0.0231737	0.0146736	0.0160965	0.0115741	0.00843048	0.00243421	0.00243421	0.00243421	0.00243421	0.00243421	0.00300601	0.111724
SP_1029	Uncharacterized RNA methyltransferase SP_1029	Q97R12	61.818	543	0.00188778	0.00188778	0.00188778	0.00188778	0.00188778	0.0121528	0.105487	0.151981	0.262368	0.698389	0.831967	0.973548	1	0.806473	0.695117	0.499392	0.221639	0.136762	0.0776629	0.0743332	0.327486
SP_1030	Uncharacterized protein	A0A0H2UPS4	8.0934	72	0.0414349	0.430902	0.478079	0.652704	1	0.741032	0.5164	0.393271	0.313941	0.276556	0.117943	0.110262	0.0912602	0.0624519	0.0261276	0.0261276	0.0261276	0.0261276	0.0261276	0.0261276	0.0261276
SP_1032	Iron-compound ABC transporter, iron compound-binding protein	A0A0H2UPT5	37.506	341	0.740671	1	0.662664	0.462229	0.341844	0.185557	0.0938384	0.0634364	0.0314229	0.00551453	0.00449835	0.00553836	0.00552679	0.00363968	0.000784465	0.00063628	0.00467107	0.00149333	0.000366119	0.00239498	0.0282249
SP_1035	Iron-compound ABC transporter, ATP-binding protein	A0A0H2UPS9	29.662	264	0.47764	1	0.84112	0.746104	0.591476	0.476393	0.28964	0.217809	0.124042	0.0501895	0.0392762	0.0260621	0.0299581	0.0368535	0.0235871	0.0265022	0.0141372	0.0120941	0.013378	0.0167133	0.407066
SP_1040	Site-specific recombinase, resolvase family	A0A0H2UPT4	64.295	559	0.0500046	0.0500046	0.0500046	0.0500046	0.0500046	0.0500046	0.599354	0.414714	0.38743	0.734958	0.434612	0.348215	0.497494	0.714992	0.474458	0.642122	0.37941	0.0753962	0.0701536	0.058742	1
SP_1041	Uncharacterized protein	A0A0H2UPT7	23.824	203	0.87903	1	0.234216	0.0215824	0.0215824	0.0215824	0.0215824	0.0215824	0.0215824	0.0215824	0.0215824	0.0215824	0.0215824	0.0215824	0.0215824	0.0215824	0.0215824	0.0215824	0.0215824	0.0215824	0.0215824
SP_1044	Putative hydrolase	A0A0H2UQ12	32.312	284	0.62406	1	0.406314	0.0136654	0.0452455	0.0136654	0.0136654	0.0136654	0.0136654	0.062323	0.0136654	0.0136654	0.0136654	0.0661624	0.0238957	0.0136654	0.0136654	0.0136654	0.0136654	0.0136654	0.0136654
SP_1045	Putative lipid kinase SP_1045	Q97QZ6	32.681	294	1	0.954587	0.418041	0.270041	0.0418323	0.00769251	0.00769251	0.00769251	0.00769251	0.00769251	0.00769251	0.00769251	0.00769251	0.00769251	0.00769251	0.00769251	0.00769251	0.00769251	0.00769251	0.00769251	0.00769251
SP_1057	Putative transcriptional regulator PlcR	A0A0H2UPU6	34.23	288	0.00260363	0.00260363	0.0956148	0.102854	0.180647	0.132198	1	0.0925437	0.0642144	0.0421287	0.0391001	0.0263046	0.0138201	0.00645913	0.00260363	0.00260363	0.00260363	0.00260363	0.00260363	0.00260363	0.122395
SP_1062	ABC transporter, ATP-binding protein	A0A0H2UPV1	34.351	305	0.466982	1	0.882689	0.320878	0.18834	0.0102578	0.0102578	0.0743012	0.129326	0.146138	0.152879	0.0953503	0.0823504	0.0848106	0.0976988	0.121799	0.145169	0.076554	0.0924035	0.0102578	0.0102578
SP_1067	Putative cell division protein FtsW	A0A0H2UPV4	45.448	409	0.277094	1	0.0415105	0.0415105	0.27901	0.923026	0.598623	0.417663	0.467641	0.259417	0.0415105	0.0415105	0.0997464	0.215214	0.0415105	0.0855724	0.0415105	0.0415105	0.0415105	0.0415105	0.733956
SP_1069	Uncharacterized protein	A0A0H2UPV6	36.427	344	0.734349	1	0.659328	0.43465	0.255619	0.129738	0.0820569	0.0512951	0.0255131	0.00176872	0.00176872	0.00176872	0.00176872	0.00176872	0.00176872	0.00176872	0.00176872	0.00176872	0.00176872	0.00176872	0.0161062
SP_1071	ABC transporter, ATP-binding protein	A0A0H2UQ29	28.391	252	0.76186	1	0.945641	0.978678	0.98205	0.866187	0.573446	0.427888	0.294334	0.131377	0.0743805	0.0617757	0.0208955	0.0212478	0.0155713	0.0155713	0.0155713	0.0155713	0.0155713	0.0155713	0.17792
SP_1074	Uncharacterized protein	A0A0H2UPW4	12.386	109	1	0.862207	0.392519	0.223051	0.142865	0.0734943	0.0310452	0.0256706	0.0137874	0.00297664	0.00339868	0.00406146	0.00389781	0.00402717	0.0012454	0.00277348	0.0012454	0.00317513	0.0012454	0.00212416	0.0501794
SP_1076	Glycosyl transferase, group 1	A0A0H2UPW9	50.338	441	0.338537	1	0.399154	0.293255	0.180816	0.162865	0.0693987	0.0397563	0.028734	0.0135515	0.0398046	0.0381741	0.014066	0.0280548	0.0074283	0.0134823	0.00493148	0.00493148	0.00493148	0.00493148	0.0834639
SP_1080	Uncharacterized protein	A0A0H2UPW8	5.9887	52	0.667585	0.27251	0.890787	1	0.854221	0.515195	0.12782	0.195937	0.0648529	0.0145723	0.0145723	0.0145723	0.0145723	0.0145723	0.0145723	0.0145723	0.0145723	0.0145723	0.0145723	0.0145723	0.0145723
SP_1082	Acetyltransferase, GNAT family	A0A0H2UPW2	21.836	183	0.626835	1	0.977287	0.536097	0.30997	0.189062	0.0816689	0.0443694	0.0143446	0.00984448	0.00984448	0.00984448	0.00984448	0.00984448	0.00984448	0.00984448	0.00984448	0.00984448	0.00984448	0.00984448	0.00984448
SP_1083	Uncharacterized protein	A0A0H2UPX2	47.649	425	0.00277809	0.00277809	0.00277809	0.00277809	0.00277809	0.00277809	0.0351324	0.117645	0.172267	0.446511	0.715686	0.932887	1	0.893585	0.702837	0.517674	0.451046	0.186326	0.0833734	0.0940676	0.550553
SP_1089	Glutamine amidotransferase, class I	A0A0H2UPW6	25.812	229	0.804713	1	0.596981	0.304295	0.208318	0.123778	0.0480024	0.0222266	0.0126766	0.000781084	0.000781084	0.000781084	0.000781084	0.000781084	0.000781084	0.000781084	0.000781084	0.000781084	0.000781084	0.000781084	0.000781084
SP_1093	Uncharacterized protein	A0A0H2UQ47	13.526	115	1	0.741887	0.333944	0.246155	0.158381	0.0997477	0.0588394	0.0472642	0.0268765	0.00754727	0.00657345	0.00708071	0.0042953	0.00529415	0.000636694	0.000978418	0.000636694	0.000636694	0.000636694	0.000636694	0.014771
SP_1094	Aminotransferase, class-V	A0A0H2UPX6	39.571	360	0.571363	1	0.897926	0.44426	0.180734	0.0618844	0.0465696	0.0183594	0.00447967	0.00197789	0.00197789	0.00197789	0.00197789	0.00197789	0.00197789	0.00197789	0.00197789	0.00197789	0.00197789	0.00197789	0.0035025
SP_1096	Uncharacterized protein	A0A0H2UPX3	22.347	189	0.793729	1	0.323621	0.182389	0.120615	0.0349901	0.0148827	0.00345179	0.00242698	0.0225338	0.0131628	0.00242698	0.00242698	0.00242698	0.00242698	0.00242698	0.00242698	0.00242698	0.00242698	0.00242698	0.00242698
SP_1097	Uncharacterized protein	A0A0H2UPY1	26.182	223	0.193408	0.577546	0.407277	0.245899	0.212377	0.211278	0.113886	0.0605322	0.160904	0.204578	0.131561	0.130848	0.260304	0.527205	0.762137	0.50377	1	0.385375	0.315775	0.15215	0.583758
SP_1102	Nucleoid-associated protein SP_1102	P67266;REV__P67266	10.935	99	0.971509	1	0.455737	0.215368	0.14511	0.0798836	0.0368239	0.0272808	0.01848	0.000406639	0.000657475	0.00213082	0.00177055	0.00212392	0.00025376	0.00025376	0.00109315	0.00025376	0.00025376	0.000727853	0.016443
SP_1106	Uncharacterized protein	A0A0H2UPY9	12.82	114	0.526959	1	0.459452	0.12228	0.0961259	0.0155615	0.0140315	0.0177178	0.0100381	0.0012066	0.0012066	0.0012066	0.0012066	0.0012066	0.0012066	0.0012066	0.0012066	0.0012066	0.0012066	0.0012066	0.00581354
SP_1110	Riboflavin biosynthesis protein	A0A0H2UPY5	34.521	305	0.611632	1	0.324984	0.256165	0.156718	0.0624897	0.0195886	0.0122938	0.0180714	0.000769495	0.000769495	0.000769495	0.000769495	0.000769495	0.000769495	0.000769495	0.000769495	0.000769495	0.000769495	0.000769495	0.0163115
SP_1111	Uncharacterized protein	A0A0H2UPY2	31.267	282	0.0270779	1	0.882645	0.587103	0.92409	0.858924	0.385715	0.377438	0.223185	0.190085	0.108188	0.0696592	0.0437502	0.0397481	0.0430555	0.0270779	0.0270779	0.0270779	0.0270779	0.0270779	0.317176
SP_1112	DegV domain-containing protein SP_1112	Q97QT7	30.658	279	0.635718	1	0.524155	0.306778	0.161197	0.041897	0.0154802	0.0120531	0.00469911	0.000577865	0.000577865	0.000577865	0.000577865	0.000577865	0.000577865	0.000577865	0.000577865	0.000577865	0.000577865	0.000577865	0.0279971
SP_1114	ABC transporter, ATP-binding protein	A0A0H2UQ61	72.039	633	0.791918	1	0.574129	0.442957	0.251747	0.119542	0.0625183	0.0305561	0.0250106	0.000554701	0.000554701	0.000947684	0.00283101	0.00106279	0.000554701	0.000554701	0.000554701	0.000554701	0.000554701	0.000554701	0.00292896
SP_1115	Putative transcriptional regulator MutR	A0A0H2UQ62	34.077	287	0.860749	1	0.278653	0.151428	0.1567	0.0923099	0.0591723	0.0147668	0.0132804	0.0112636	0.0112636	0.0112636	0.0112636	0.0112636	0.0112636	0.0112636	0.0112636	0.0112636	0.0112636	0.0112636	0.044734
SP_1118	Putative pullulanase	A0A0H2UPY6	86.576	759	0.0278908	0.530129	1	0.619626	0.419418	0.615357	0.539594	0.369616	0.242849	0.129013	0.0860328	0.051624	0.0258434	0.0100209	0.00122093	0.000362773	0.00155316	0.000362773	0.0004063	0.001334	0.0271549
SP_1127	Uncharacterized protein	A0A0H2UPZ2	17.093	148	1	0.545824	0.35257	0.139714	0.0832895	0.0324638	0.0134739	0.00876122	0.00250299	0.00250299	0.00250299	0.00250299	0.00250299	0.00250299	0.00250299	0.00250299	0.00250299	0.00250299	0.00250299	0.00250299	0.00470756
SP_1130	Transcriptional regulator	A0A0H2UQ72	32.753	282	0.110984	0.657534	0.794644	0.751925	0.647295	0.366843	0.215592	0.241429	0.230457	0.294915	0.171854	0.109154	0.0996882	0.0570769	0.0340558	0.0079739	0.0079739	0.0079739	0.0079739	0.0079739	1
SP_1141	Uncharacterized protein	A0A0H2UQ77	12.44	103	1	0.526128	0.235716	0.120351	0.0974795	0.0332345	0.0232367	0.0126354	0.00366158	0.00366158	0.00366158	0.00366158	0.00366158	0.00366158	0.00366158	0.00366158	0.00366158	0.00366158	0.00366158	0.00366158	0.00631177
SP_1143	Uncharacterized protein	A0A0H2UQ08	14.547	121	0.0428383	1	0.571128	0.441075	0.532384	0.247625	0.239299	0.434059	0.812401	0.507054	0.379449	0.623325	0.695558	0.429422	0.288592	0.230028	0.178104	0.073327	0.0648361	0.0484517	0.774144
SP_1144	Uncharacterized protein	A0A0H2UQ20;A0A0H2UNX7	10.751	97	0.53806	0.301459	0.162265	0.193827	0.110963	0.102289	0.132372	0.26347	0.572961	1	0.96391	0.633185	0.618769	0.5071	0.385382	0.271883	0.32021	0.165412	0.143235	0.128281	0.636665
SP_1145	Uncharacterized protein	A0A0H2UQ82	44.797	396	0.121861	0.267086	0.223597	0.426911	0.999552	1	0.561122	0.366342	0.177585	0.0791433	0.0469864	0.0479446	0.0231165	0.00994587	0.00367166	0.00207693	0.00233096	0.00207693	0.00207693	0.00208363	0.0579659
SP_1146	Uncharacterized protein	A0A0H2UQ80	6.7157	58	0.926051	1	0.40626	0.478089	0.286802	0.273862	0.154907	0.131344	0.0235467	0.0132696	0.0132696	0.0132696	0.0132696	0.0132696	0.0132696	0.0132696	0.0132696	0.0132696	0.0132696	0.0132696	0.0132696
SP_1149;SP_2015	IS630-Spn1, transposase Orf1	A0A0H2UQ14;A0A0H2URU2	16.209	138	0.0946091	0.628426	0.750387	0.819899	0.993649	1	0.851928	0.743686	0.673322	0.396044	0.253672	0.205675	0.141142	0.0808257	0.00821411	0.0339984	0.00543573	0.00543573	0.00543573	0.00543573	0.115059
SP_1155	Ribosome biogenesis GTPase A	A0A0H2UQ83	32.159	283	0.739165	1	0.444012	0.220922	0.136153	0.0542189	0.0536173	0.0438228	0.0710978	0.139521	0.140853	0.101789	0.110874	0.123162	0.112413	0.0936804	0.0609506	0.0396202	0.0356437	0.0274627	0.63294
SP_1157	Voltage-gated chloride channel family protein	A0A0H2UQ16	56.472	516	0.0367915	0.135553	0.941991	1	0.980084	0.519224	0.291271	0.125214	0.292694	0.0930853	0.19808	0.0524332	0.0844774	0.111776	0.0706997	0.0821259	0.0367915	0.0367915	0.0367915	0.0367915	0.925582
SP_1160	Lipoate--protein ligase	A0A0H2UQ30	37.735	329	0.728253	1	0.517348	0.269858	0.158806	0.0585888	0.00968644	0.0106235	0.0203786	0.0569371	0.0458336	0.046912	0.0317614	0.0252049	0.0193608	0.0150881	0.00918584	0.0101987	0.00807285	0.00537949	0.0376685
SP_1161	Dihydrolipoyl dehydrogenase	A0A0H2UQ86	60.442	567	0.153376	0.447214	0.489919	0.714674	0.802803	0.728159	0.508446	0.431464	0.561617	0.447922	0.444655	0.324263	0.496176	0.784142	1	0.979918	0.759979	0.510941	0.26416	0.215525	0.465
SP_1162	Putative acetoin dehydrogenase complex, E2 component, dihydrolipoamide acetyltransferase	A0A0H2UQ85	38.098	347	0.00519971	0.00519971	0.00519971	0.0218088	0.0461119	0.0304839	0.0336839	0.01467	0.00774319	0.00525573	0.0122373	0.016304	0.128145	0.484413	0.795573	1	0.752824	0.554942	0.395185	0.243623	0.497331
SP_1163	Putative acetoin dehydrogenase, E1 component, beta subunit	A0A0H2UQ21	35.82	330	0.0199795	0.00379267	0.00379267	0.0365291	0.0941903	0.146979	0.102428	0.110223	0.100227	0.0866148	0.0973212	0.0819425	0.224785	0.49192	0.857911	1	0.89679	0.611114	0.417934	0.309783	0.596138
SP_1164	Putative acetoin dehydrogenase, E1 component, alpha subunit	A0A0H2UQ24	35.08	322	0.0829257	0.136305	0.0807121	0.140164	0.126544	0.0434981	0.0516252	0.0790964	0.0882849	0.0566219	0.0546773	0.0443972	0.120053	0.389063	0.777302	1	0.959901	0.642891	0.519633	0.370218	0.478407
SP_1170	Uncharacterized protein	A0A0H2UQ87	23.944	200	0.335506	0.335506	0.335506	0.335506	0.335506	0.335506	1	0.636953	0.394357	0.335506	0.335506	0.335506	0.335506	0.335506	0.335506	0.335506	0.335506	0.335506	0.335506	0.335506	0.335506
SP_1171	Hydrolase, haloacid dehalogenase-like family	A0A0H2UQ88	27.134	237	0.932369	1	0.69647	0.349614	0.196273	0.108748	0.045846	0.0190898	0.00966041	0.00138712	0.00138712	0.00138712	0.00138712	0.00138712	0.00138712	0.00138712	0.00138712	0.00138712	0.00138712	0.00138712	0.00138712
SP_1175	Conserved domain protein	A0A0H2UQ89	90.08	802	0.349133	1	0.958195	0.532005	0.56902	0.331295	0.212112	0.155462	0.0551678	0.011318	0.00482242	0.00402359	0.00402359	0.00402359	0.00402359	0.00402359	0.00402359	0.00402359	0.00402359	0.00402359	0.22182
SP_1201	Serine/threonine protein phosphatase	A0A0H2UQ46	27.146	242	0.678991	1	0.453151	0.263772	0.153172	0.014865	0.0111593	0.00858032	0.00387947	0.00237818	0.00237818	0.00237818	0.00237818	0.00237818	0.00237818	0.00237818	0.00237818	0.00237818	0.00237818	0.00237818	0.00270157
SP_1204	Putative hemolysin A	A0A0H2UQB2	21.713	198	0.55079	1	0.88249	0.616628	0.62031	0.290205	0.441901	0.418567	0.431843	0.429164	0.314005	0.205074	0.120468	0.109165	0.112093	0.0422536	0.0832956	0.0216722	0.0216722	0.0216722	0.297183
SP_1213	Conserved domain protein	A0A0H2UQB9	49.179	424	0.121403	0.432391	0.748029	1	0.970265	0.983319	0.723608	0.683885	0.515679	0.312394	0.212958	0.129104	0.0589674	0.0295086	0.00985636	0.00625262	0.00566322	0.00179269	0.00179269	0.00442931	0.128925
SP_1215	Putative transporter, FNT family	A0A0H2UQ58	28.958	265	0.231744	0.298203	0.273976	0.746384	0.777545	0.867295	1	0.692618	0.416023	0.119267	0.0492903	0.0492903	0.0492903	0.0492903	0.0492903	0.0492903	0.0492903	0.0492903	0.0492903	0.0492903	0.0492903
SP_1218	Uncharacterized protein	A0A0H2UQC3	14.189	123	0.925784	0.701716	0.503746	0.496869	0.351074	0.484737	0.320668	0.286431	0.356901	0.387465	0.256755	0.378329	0.442388	0.398729	0.413989	0.336481	0.322996	0.208608	0.155549	0.155584	1
SP_1221	Putative type II restriction endonuclease	A0A0H2UQC4	125.13	1084	0.0227017	0.614279	1	0.787063	0.495756	0.355695	0.212023	0.122919	0.0539999	0.00463042	0.00276162	0.00164557	0.00164557	0.00164557	0.00164557	0.00164557	0.00164557	0.00164557	0.00164557	0.00164557	0.0100005
SP_1222	Putative type II restriction endonuclease	A0A0H2UQ63	71.868	625	0.00893139	0.718868	1	0.770783	0.536346	0.450324	0.290275	0.265147	0.219474	0.160242	0.119235	0.063834	0.0620061	0.0865888	0.0498401	0.0343966	0.00987322	0.00893139	0.00893139	0.00893139	0.0436158
SP_1224	Conserved domain protein	A0A0H2UQ74	11.442	100	1	0.841495	0.205136	0.144251	0.113327	0.119006	0.088042	0.0610042	0.0424585	0.0240445	0.0175659	0.0310273	0.0128716	0.00720507	0.00569362	0.00562783	0.00562783	0.0118005	0.0235983	0.00812054	0.0376618
SP_1226	Sensory box sensor histidine kinase	A0A0H2UQD0	51.698	449	0.00488218	0.0732521	0.115377	0.0999634	0.152188	1	0.0558925	0.619408	0.731556	0.00488218	0.00488218	0.00488218	0.00488218	0.00488218	0.00488218	0.00488218	0.00488218	0.00488218	0.00488218	0.00488218	0.105896
SP_1227	DNA-binding response regulator	A0A0H2UQ68	26.815	234	0.966939	1	0.657105	0.47519	0.286108	0.112642	0.0413167	0.0310032	0.0157115	0.0015006	0.00109571	0.00109571	0.00128912	0.00109571	0.00109571	0.00109571	0.00109571	0.00109571	0.00109571	0.00114483	0.0149811
SP_1230	Uncharacterized protein	A0A0H2UQ78	25.764	229	0.764693	1	0.64933	0.393027	0.235098	0.0809823	0.0425772	0.0138337	0.00354099	0.000845931	0.00322229	0.00231838	0.0019985	0.00194831	0.0014653	0.000845931	0.00123529	0.000845931	0.000932514	0.000845931	0.0110527
SP_1231	Flavoprotein	A0A0H2UQD2	19.866	183	0.016535	0.0163536	0.610063	1	0.769543	0.354208	0.192271	0.13683	0.145526	0.0537888	0.0640555	0.0359048	0.0459539	0.0478114	0.0510702	0.0432849	0.0299427	0.0199794	0.0173833	0.0165887	0.319128
SP_1234	Transcriptional regulator, biotin repressor family	A0A0H2UQ70	19.729	171	0.470234	0.859809	0.885723	1	0.90063	0.581472	0.338095	0.31597	0.185178	0.0952098	0.0813293	0.0660837	0.0329701	0.0213311	0.0173499	0.00712962	0.00712962	0.00712962	0.00712962	0.00712962	0.0612752
SP_1235	MutT/nudix family protein	A0A0H2UQ81	17.997	155	0.683596	1	0.360897	0.185245	0.211848	0.0128423	0.0315082	0.0263084	0.00949523	0.00949523	0.00949523	0.00949523	0.00949523	0.00949523	0.00949523	0.00949523	0.00949523	0.00949523	0.00949523	0.00949523	0.00949523
SP_1236	Acetyltransferase, GNAT family	A0A0H2UQF2	18.884	162	0.87909	1	0.251949	0.0550034	0.00620623	0.00620623	0.00620623	0.00620623	0.00620623	0.00620623	0.00620623	0.00620623	0.00620623	0.00620623	0.00620623	0.00620623	0.00620623	0.00620623	0.00620623	0.00620623	0.00620623
SP_1237	Acetyltransferase, GNAT family	A0A0H2UQG2	22.527	187	0.150762	1	0.496066	0.0242029	0.0242029	0.0242029	0.0541787	0.0242029	0.0242029	0.0242029	0.0242029	0.0242029	0.0242029	0.0242029	0.0242029	0.0242029	0.0242029	0.0242029	0.0242029	0.0242029	0.0242029
SP_1241	Amino acid ABC transporter, amino acid-binding protein/permease protein	A0A0H2UQ91	78.387	721	0.23436	0.859793	1	0.819478	0.598889	0.43414	0.257518	0.176718	0.126041	0.0389089	0.0283089	0.0205606	0.0172683	0.0131402	0.00735778	0.00540857	0.013351	0.0051267	0.0034188	0.00931387	0.0872108
SP_1242	Amino acid ABC transporter, ATP-binding protein	A0A0H2UQ97	27.352	246	0.536104	1	0.9452	0.731564	0.504808	0.297028	0.146679	0.0915312	0.037835	0.00886403	0.00497615	0.00491212	0.00358012	0.00341161	0.00118259	0.000799631	0.00231698	0.000749973	0.00068303	0.00161273	0.0285317
SP_1245	Cof family protein	A0A0H2UQG7	30.27	272	0.939785	1	0.54983	0.24231	0.158345	0.0778994	0.0400769	0.024944	0.0136075	0.00694778	0.0123039	0.00958573	0.00482564	0.00948816	0.00957594	0.00936254	0.0139111	0.00939048	0.00853035	0.0115003	0.0263906
SP_1246	Cof family protein	A0A0H2UQ94	29.579	264	1	0.793425	0.392475	0.198279	0.11207	0.0526563	0.0293146	0.0175066	0.00844821	0.00103267	0.00103267	0.00103267	0.00103267	0.00103267	0.00103267	0.00103267	0.00103267	0.00103267	0.00103267	0.00103267	0.00344476
SP_1251	Putative endonuclease	A0A0H2UQG1	74.68	643	0.0270483	0.0270483	0.0864498	0.374489	0.111526	0.0270483	0.0270483	0.0820285	0.0270483	0.0270483	0.0270483	0.0270483	0.0270483	0.0270483	0.0270483	1	0.0270483	0.0270483	0.0270483	0.0270483	0.344021
SP_1259	Uncharacterized protein	A0A0H2UQH8	13.041	111	0.218742	0.218742	1	0.737724	0.762288	0.218742	0.218742	0.218742	0.218742	0.218742	0.218742	0.218742	0.218742	0.218742	0.218742	0.218742	0.218742	0.218742	0.218742	0.218742	0.218742
SP_1261	Uncharacterized protein	A0A0H2UQA4	13.68	119	0.39822	0.765795	1	0.566615	0.210402	0.244329	0.0739013	0.0564115	0.0561867	0.0276674	0.0114349	0.0114349	0.0114349	0.0114349	0.0114349	0.0114349	0.0114349	0.0114349	0.0114349	0.0114349	0.0114349
SP_1264	Conserved domain protein	A0A0H2UQI4	38.824	347	0.0471003	0.0205182	0.183284	0.262479	0.17287	0.109034	0.105531	0.0909255	0.0899293	0.0932387	0.101982	0.104083	0.117568	0.150955	0.153852	0.195774	0.173048	0.0810919	0.0840842	0.0760483	1
SP_1266	Putative DNA processing protein DprA	A0A0H2UQA6	31.583	286	0.769605	0.769605	0.769605	0.769605	0.769605	0.769605	0.769605	0.769605	0.769605	1	0.884174	0.925952	0.777764	0.769605	0.769605	0.769605	0.769605	0.769605	0.769605	0.769605	0.769605
SP_1272	Putative polysaccharide biosynthesis protein	A0A0H2UQB0	56.518	495	0.167821	0.704564	0.167821	0.167821	1	0.631457	0.433301	0.167821	0.167821	0.167821	0.167821	0.167821	0.167821	0.167821	0.167821	0.167821	0.167821	0.167821	0.167821	0.167821	0.55511
SP_1280	Uncharacterized protein	A0A0H2UQB7	20.399	180	0.940372	1	0.484939	0.395127	0.287693	0.243553	0.154991	0.137959	0.104146	0.0690292	0.0469499	0.0236163	0.0143066	0.00903466	0.000867993	0.000867993	0.000867993	0.000867993	0.000867993	0.000867993	0.0180175
SP_1282	ABC transporter, ATP-binding protein	A0A0H2UQC5	59.516	519	0.648513	0.407152	0.260704	0.400689	0.385694	0.275062	0.150145	0.133655	0.102964	0.121622	0.0793274	0.0521324	0.0514114	0.0342736	0.0342736	0.0342736	0.0342736	0.0342736	0.0342736	0.0342736	1
SP_1288	UPF0122 protein SP_1288	Q97QD1	13.348	110	0.799848	0.621308	1	0.102617	0.167225	0.00965135	0.0188369	0.0138397	0.0110645	0.00554562	0.00554562	0.00554562	0.00554562	0.00554562	0.00554562	0.00554562	0.00554562	0.00554562	0.00554562	0.00554562	0.00554562
SP_1289	Uncharacterized protein	A0A0H2UQC1	15.034	125	0.677476	1	0.440146	0.193103	0.0763693	0.0168075	0.0104976	0.00935732	0.00491513	0.00491513	0.00491513	0.00491513	0.00491513	0.00491513	0.00491513	0.00491513	0.00491513	0.00491513	0.00491513	0.00491513	0.00491513
SP_1290	Uncharacterized protein	A0A0H2UQC9	50.865	434	0.125773	0.816611	1	0.565314	0.297715	0.108756	0.0448312	0.0283341	0.00900132	0.00129497	0.00129497	0.00129497	0.00129497	0.00129497	0.00129497	0.00129497	0.00129497	0.00129497	0.00129497	0.00129497	0.00766215
SP_1291	Cof family protein	A0A0H2UQI8	29.755	268	0.253729	1	0.664787	0.402577	0.255977	0.161428	0.0713893	0.0513283	0.0336363	0.00405422	0.00294036	0.00346785	0.00154864	0.00118503	0.000371669	0.000371669	0.000371669	0.000371669	0.000371669	0.00095095	0.0110045
SP_1292	SAP domain protein	A0A0H2UQK8	38.865	332	0.471429	1	0.654837	0.489679	0.369616	0.467081	0.262492	0.196884	0.113472	0.0592538	0.0457271	0.0326865	0.0272462	0.0193384	0.00999945	0.00999945	0.00999945	0.00999945	0.00999945	0.00999945	0.0395059
SP_1296	Putative chorismate mutase	A0A0H2UQC7	10.48	88	1	0.758876	0.434686	0.256992	0.152229	0.0604835	0.022161	0.0108193	0.00136563	0.00136563	0.00136563	0.00136563	0.00136563	0.00136563	0.00136563	0.00136563	0.00136563	0.00136563	0.00136563	0.00136563	0.00136563
SP_1298	DHH subfamily 1 protein	A0A0H2UQD4	34.979	311	0.512617	1	0.695772	0.411359	0.287985	0.107869	0.0488912	0.0257819	0.0125128	0.000596031	0.000596031	0.000596031	0.000596031	0.000596031	0.000596031	0.000596031	0.000596031	0.000596031	0.000596031	0.000596031	0.00435314
SP_1341	ABC transporter, ATP-binding protein	A0A0H2UQP8	27.155	246	0.120812	0.120812	0.120812	0.120812	0.120812	0.120812	0.120812	0.120812	0.120812	0.120812	0.120812	0.120812	0.120812	0.120812	0.120812	0.120812	0.120812	0.120812	0.120812	0.120812	1
SP_1356	Amidohydrolase family protein	A0A0H2UQG0	46.536	419	0.173007	1	0.962768	0.914045	0.471208	0.219495	0.100289	0.0649862	0.037643	0.00143635	0.00143635	0.00143635	0.00143635	0.00143635	0.00143635	0.00143635	0.00143635	0.00143635	0.00143635	0.00143635	0.0027823
SP_1357	ABC transporter, ATP-binding/permease protein	A0A0H2UQN6	66.532	596	0.0432533	0.351924	0.282982	0.982586	1	0.983118	0.505548	0.0432533	0.0721852	0.0432533	0.0432533	0.0432533	0.057087	0.0918499	0.0576722	0.0616428	0.0432533	0.0432533	0.0432533	0.0432533	0.0432533
SP_1358	ABC transporter, ATP-binding/permease protein	A0A0H2UQR4	64.382	574	0.689431	0.924056	1	0.736449	0.52248	0.301037	0.13453	0.0263038	0.00505495	0.00505495	0.00505495	0.00505495	0.00505495	0.00505495	0.00505495	0.00505495	0.00505495	0.00505495	0.00505495	0.00505495	0.00979259
SP_1363	Conserved domain protein	A0A0H2UQG8	38.732	344	0.0776371	0.0848215	0.165446	0.544251	0.798331	0.992471	0.996303	1	0.897166	0.713801	0.457414	0.321703	0.233232	0.163429	0.104875	0.0787825	0.0952102	0.0572926	0.0417058	0.0390576	0.656234
SP_1364	Uncharacterized protein	A0A0H2UQG6	54.858	477	0.0430844	0.0430844	0.0430844	0.700353	0.701842	1	0.788536	0.857535	0.508599	0.158223	0.115084	0.0883407	0.0652274	0.0555968	0.0430844	0.0430844	0.0430844	0.0430844	0.0430844	0.0430844	0.208885
SP_1365	Glycosyl transferase, family 2	A0A0H2UQP1	38.098	328	0.572193	1	0.719556	0.486446	0.310524	0.18504	0.13266	0.0590314	0.0191865	0.00615593	0.00615593	0.00615593	0.00615593	0.00615593	0.00615593	0.00615593	0.00615593	0.00615593	0.00615593	0.00615593	0.0879474
SP_1366	Glycosyl transferase, group 1	A0A0H2UQS0	42.541	367	0.639611	1	0.742558	0.571353	0.468447	0.226061	0.123115	0.0736271	0.0284676	0.00650094	0.00650094	0.00650094	0.00650094	0.00650094	0.00650094	0.00650094	0.00650094	0.00650094	0.00650094	0.00650094	0.0538301
SP_1368	Psr protein	A0A0H2UQH2	47.732	424	0.512118	1	0.677742	0.575229	0.464195	0.239814	0.175327	0.129906	0.161173	0.211204	0.234017	0.221976	0.219139	0.213711	0.200111	0.161083	0.13165	0.0990127	0.0871531	0.067979	0.55576
SP_1372	UPF0342 protein SP_1372	Q97Q59	12.457	112	1	0.801352	0.332786	0.19801	0.137072	0.0738734	0.0283416	0.022766	0.0153928	0.00046477	0.000329656	0.00162601	0.00211576	0.00267968	0.000158951	0.000158951	0.00119936	0.000158951	0.000216369	0.00100869	0.0139889
SP_1378	Uncharacterized protein	A0A0H2UQI1	44.171	390	0.00432635	0.00432635	0.00432635	0.00432635	0.00432635	0.00432635	0.00432635	0.00432635	0.0134061	0.124191	0.167341	0.229047	0.408039	0.808055	0.954462	1	0.753946	0.353347	0.215353	0.157567	0.217779
SP_1381	ABC transporter, ATP-binding protein	A0A0H2UQQ1	27.682	249	1	0.694991	0.432455	0.0139918	0.0139918	0.0139918	0.0139918	0.0139918	0.0139918	0.0139918	0.0139918	0.0139918	0.0139918	0.0139918	0.0139918	0.0139918	0.0139918	0.0139918	0.0139918	0.0139918	0.0139918
SP_1384	Uncharacterized protein	A0A0H2UQI6	19.274	165	0.863399	1	0.566388	0.261192	0.0830273	0.0227067	0.00647104	0.00647104	0.00647104	0.00647104	0.00647104	0.00647104	0.00647104	0.00647104	0.00647104	0.00647104	0.00647104	0.00647104	0.00647104	0.00647104	0.00647104
SP_1393	Uncharacterized protein	A0A0H2UQI2	49.344	423	0.0879388	0.439046	0.617768	0.541104	0.497547	1	0.807612	0.276639	0.236534	0.277733	0.1211	0.162954	0.167967	0.113108	0.0879388	0.0879388	0.0879388	0.0879388	0.0879388	0.0879388	0.555245
SP_1394	Amino acid ABC transporter, amino acid-binding protein	A0A0H2UQR1	29.279	271	0.944159	1	0.604017	0.429341	0.283304	0.18657	0.0823983	0.0413691	0.0142171	0.00171992	0.00171992	0.00171992	0.00171992	0.00171992	0.00171992	0.00171992	0.00171992	0.00171992	0.00171992	0.00171992	0.00187955
SP_1395	Phosphate-specific transport system accessory protein PhoU	A0A0H2UQU1	25.028	217	0.971161	1	0.782929	0.52833	0.385486	0.181962	0.0857059	0.0547267	0.0283372	0.00271738	0.00253301	0.0047951	0.00367161	0.00303373	0.000519509	0.00591496	0.000160271	0.000332386	0.000160271	0.000803736	0.0284693
SP_1398	Phosphate transport system permease protein PstA	A0A0H2UQJ8	31.619	294	0.217536	0.779671	0.842759	1	0.783593	0.733831	0.522747	0.346627	0.237117	0.156408	0.133534	0.0918931	0.0789746	0.0166705	0.010426	0.010426	0.010426	0.010426	0.010426	0.010426	0.0944029
SP_1399	Phosphate transport system permease protein	A0A0H2UQJ5	32.695	305	0.661755	0.616133	0.453942	0.749985	0.91008	0.75396	0.597093	0.410192	0.522304	0.0601877	0.115132	0.0813291	0.0425001	0.0425001	0.0732677	0.100373	0.102927	0.0707859	0.0468687	0.0425001	1
SP_1402	NOL1/NOP2/sun family protein	A0A0H2UQR6	48.171	434	0.0189308	0.0189308	0.0189308	0.0855417	0.0189308	0.0189308	0.0189308	0.0567151	0.571827	0.933584	1	0.737059	0.451541	0.491273	0.274215	0.111717	0.0189308	0.0189308	0.0189308	0.0189308	0.858859
SP_1403	Inositol monophosphatase family protein	A0A0H2UQU6	28.857	257	1	0.872057	0.542512	0.495533	0.266483	0.0930659	0.0115438	0.0115438	0.0115438	0.0115438	0.0115438	0.0115438	0.0115438	0.0115438	0.0115438	0.0115438	0.0115438	0.0115438	0.0115438	0.0115438	0.0115438
SP_1404	UPF0223 protein SP_1404	P67361	10.308	92	0.410379	0.236182	0.0790936	0.165583	0.203232	0.272575	0.382835	0.576151	1	0.511851	0.205903	0.0771171	0.036505	0.0278872	0.0278872	0.0278872	0.0278872	0.0278872	0.0278872	0.0278872	0.0278872
SP_1407	Hydrolase, haloacid dehalogenase-like family	A0A0H2UQJ9	28.222	257	0.576062	1	0.510345	0.250492	0.127992	0.0588071	0.0209271	0.00930614	0.0056973	0.000411428	0.000411428	0.000411428	0.000411428	0.000411428	0.000411428	0.000411428	0.000411428	0.000411428	0.000411428	0.000411428	0.00427627
SP_1408	Putative acyl-ACP thioesterase	A0A0H2UQJ1	28.505	245	0.577003	1	0.691077	0.350056	0.147732	0.0833281	0.0513203	0.0165361	0.00453415	0.00453415	0.00453415	0.00453415	0.00453415	0.00453415	0.00453415	0.00453415	0.00453415	0.00453415	0.00453415	0.00453415	0.0105649
SP_1409	Putative oxygen-independent coproporphyrinogen III oxidase	A0A0H2UQS1	42.748	376	0.591612	1	0.459045	0.286737	0.0822867	0.0440908	0.00558313	0.00558313	0.00558313	0.00558313	0.00558313	0.00558313	0.00558313	0.00558313	0.00558313	0.00558313	0.00558313	0.00558313	0.00558313	0.00558313	0.00558313
SP_1410	Uncharacterized protein	A0A0H2UQV1	14.321	129	1	0.631269	0.365141	0.276367	0.214586	0.142473	0.0620843	0.0374131	0.0240021	0.00324477	0.00178027	0.00335595	0.00233777	0.00179573	0.000458845	0.000458845	0.00135239	0.000458845	0.000458845	0.00153216	0.0212765
SP_1411	Uncharacterized protein	A0A0H2UQK6	13.707	127	0.525445	0.950482	1	0.71199	0.465924	0.273245	0.113761	0.107777	0.104225	0.198476	0.152511	0.143869	0.22639	0.25348	0.271094	0.224481	0.0783636	0.0553885	0.0639381	0.0687486	0.535644
SP_1419	Acetyltransferase, GNAT family	A0A0H2UQJ6	20.813	183	1	0.705833	0.257084	0.324501	0.22001	0.0617502	0.00979524	0.00979524	0.00979524	0.00979524	0.00979524	0.00979524	0.00979524	0.00979524	0.00979524	0.00979524	0.00979524	0.00979524	0.00979524	0.00979524	0.00979524
SP_1421	Nicotinate phosphoribosyltransferase	A0A0H2UQS6	55.127	486	0.456853	1	0.643864	0.421827	0.302583	0.213776	0.133712	0.116808	0.07938	0.0743018	0.051449	0.0393065	0.0304837	0.0167534	0.0133683	0.00704717	0.00289373	0.00193077	0.00380663	0.00343207	0.0487092
SP_1423	Putative transcriptional repressor	A0A0H2UQL0	8.9353	79	0.0549938	0.0549938	0.506158	0.915283	0.449596	1	0.516383	0.594607	0.432879	0.155331	0.0752999	0.0549938	0.0549938	0.0549938	0.0549938	0.0549938	0.0549938	0.0549938	0.0549938	0.0549938	0.0549938
SP_1428	Uncharacterized protein	A0A0H2UQL5	12.293	103	0.940229	1	0.216068	0.179635	0.0859529	0.0112811	0.0112811	0.0112811	0.0112811	0.0112811	0.0112811	0.0112811	0.0112811	0.0112811	0.0112811	0.0112811	0.0112811	0.0112811	0.0112811	0.0112811	0.0112811
SP_1429;SP_1427	Peptidase, U32 family	A0A0H2UQL3;A0A0H2UQW1	47.892	428	0.351663	1	0.770638	0.493178	0.337557	0.132619	0.0686799	0.0441452	0.0172394	0.000698266	0.000799621	0.000409351	0.000313933	0.000331611	0.000313933	0.000313933	0.000313933	0.000313933	0.000313933	0.000313933	0.0189366
SP_1431	Methyltransferase	A0A0H2UQK5	45.809	396	0.528699	0.0322825	0.0322825	0.0322825	0.0322825	0.0322825	0.0322825	0.0551585	0.0479692	0.769563	0.963824	0.59544	0.44389	0.682924	0.351638	0.459771	0.479895	0.169259	0.0841805	0.0632299	1
SP_1433	Transcriptional regulator, AraC family	A0A0H2UQW4	38.423	330	0.399686	1	0.889873	0.453765	0.338	0.354028	0.600887	0.324887	0.323192	0.257062	0.189593	0.226039	0.107434	0.122189	0.0620969	0.0243602	0.0243602	0.0243602	0.0243602	0.0243602	0.193538
SP_1434	ABC transporter, ATP-binding/permease protein	A0A0H2UQM1	65.921	586	0.0595294	0.0595294	0.691448	1	0.0595294	0.286253	0.293987	0.450591	0.0595294	0.0595294	0.0595294	0.0595294	0.0595294	0.0595294	0.0595294	0.0595294	0.0595294	0.0595294	0.0595294	0.0595294	0.0595294
SP_1435	ABC transporter, ATP-binding protein	A0A0H2UQM0	65.666	581	0.467411	1	0.925583	0.393723	0.771073	0.611816	0.142511	0.152377	0.136063	0.0440523	0.0389385	0.0324503	0.0324503	0.0324503	0.0324503	0.0324503	0.0324503	0.0324503	0.0324503	0.0324503	0.0749332
SP_1446	Transcriptional regulator, GntR family	A0A0H2UQX2	27.211	235	0.483348	0.439136	0.350561	0.391279	0.245858	0.20988	0.245565	0.243041	0.231357	0.727922	0.854206	0.949082	1	0.923456	0.618416	0.501327	0.28616	0.182372	0.0971667	0.126509	0.994122
SP_1448	Uncharacterized protein	A0A0H2UQM9	35.938	311	0.734774	1	0.469902	0.281368	0.158486	0.0307972	0.038021	0.0278029	0.0510524	0.0460172	0.0422104	0.0959113	0.0575427	0.0354939	0.0242847	0.0133845	0.0235189	0.0171086	0.0110513	0.0132379	0.0788181
SP_1450	Putative platelet activating factor	A0A0H2UQU7	24.116	211	0.667528	1	0.326506	0.166524	0.0937665	0.0114163	0.00474674	0.00474674	0.00474674	0.00474674	0.00474674	0.00474674	0.00474674	0.00474674	0.00474674	0.00474674	0.00474674	0.00474674	0.00474674	0.00474674	0.00474674
SP_1451	Cof family protein	A0A0H2UQX9	30.758	275	0.73883	1	0.314672	0.125671	0.0493562	0.00597373	0.00314763	0.191315	0.00314763	0.00314763	0.00314763	0.00314763	0.00314763	0.00314763	0.00314763	0.00314763	0.00314763	0.00314763	0.00314763	0.00314763	0.00314763
SP_1457	RNA methyltransferase, TrmH family, group 3	A0A0H2UQY3	26.52	242	0.0118369	0.0122446	0.00124027	0.00124027	0.00124027	0.0132231	0.0384273	0.063788	0.0749099	0.266355	0.358423	0.557666	0.740488	0.831231	0.816962	0.677681	1	0.271116	0.271612	0.197044	0.473642
SP_1460	Amino acid ABC transporter, ATP-binding protein	A0A0H2UQM8	27.367	247	0.625506	1	0.712002	0.52326	0.356679	0.235781	0.122153	0.0706127	0.0318561	0.0118793	0.00519958	0.00362564	0.00319965	0.00290115	0.000677994	0.00650674	0.00390337	0.000955721	0.00132405	0.000987422	0.0742354
SP_1461	Amino acid ABC transporter, permease protein	A0A0H2UQV7	28.931	266	0.240645	1	0.716344	0.510252	0.328437	0.150675	0.0642111	0.0147201	0.0114387	0.00467756	0.00467756	0.00467756	0.00467756	0.00467756	0.00467756	0.00467756	0.00467756	0.00467756	0.00467756	0.00467756	0.0586108
SP_1462	Uncharacterized protein	A0A0H2UQY9	13.387	118	1	0.889646	0.609233	0.50099	0.372368	0.240044	0.105022	0.0640928	0.0251851	0.00126498	0.00126498	0.00126498	0.00126498	0.00126498	0.00126498	0.00126498	0.00126498	0.00126498	0.00126498	0.00126498	0.00458215
SP_1464	Acetyltransferase, GNAT family	A0A0H2UQP5	18.328	164	0.749915	1	0.300058	0.246456	0.137077	0.0170648	0.0126781	0.00879268	0.00170357	0.00170357	0.00170357	0.00170357	0.00657754	0.0132129	0.0156041	0.0176801	0.0126824	0.00650302	0.00391222	0.00300675	0.0101739
SP_1465	Uncharacterized protein	A0A0H2UQN3	16.904	148	0.227355	0.581474	0.794733	1	0.896451	0.649521	0.373846	0.425537	0.246249	0.133765	0.137035	0.0846826	0.0326274	0.0183657	0.0063924	0.00435416	0.00435416	0.00435416	0.00435416	0.00435416	0.176136
SP_1471	Putative oxidoreductase	A0A0H2UQP9	22.575	201	0.214263	0.484343	0.5938	1	0.991878	0.610383	0.234536	0.122069	0.0614333	0.00907971	0.0100376	0.00487507	0.00212838	0.0013475	0.0013475	0.0013475	0.0013475	0.0013475	0.0013475	0.0013475	0.00165708
SP_1472	Putative oxidoreductase	A0A0H2UQN8	45.872	414	0.0201137	0.0822992	0.365111	0.984403	1	0.707914	0.296653	0.15423	0.0643824	0.0157339	0.00785671	0.00814401	0.00446185	0.00178677	0.000522932	0.000522932	0.000522932	0.000522932	0.000522932	0.000522932	0.0146836
SP_1473	UPF0291 protein SP_1473	Q97PW7	9.8731	85	1	0.640995	0.385209	0.307568	0.244996	0.18381	0.109279	0.0653992	0.0403251	0.00604918	0.00573701	0.00521082	0.00289157	0.00260296	0.000378763	0.000378763	0.000378763	0.000378763	0.000378763	0.000378763	0.003927
SP_1478	Oxidoreductase, aldo/keto reductase family	A0A0H2UQQ5	31.402	280	0.804411	1	0.549449	0.300657	0.180222	0.0697751	0.0358725	0.0253347	0.0187067	0.00114366	0.000179548	0.000538288	0.000264602	0.000248103	0.000179548	0.000179548	0.000179548	0.000179548	0.000179548	0.000460372	0.00791248
SP_1482	Oxidoreductase, Gfo/Idh/MocA family	A0A0H2UR04	36.374	325	0.38821	1	0.595067	0.352076	0.212747	0.0916928	0.0363224	0.0230967	0.00454083	0.000631302	0.000631302	0.000631302	0.000631302	0.000631302	0.000631302	0.000631302	0.000631302	0.000631302	0.000631302	0.000631302	0.00379049
SP_1483	ATP-dependent RNA helicase, DEAD/DEAH box family	A0A0H2UQQ9	41.327	360	0.00382533	0.00382533	0.00382533	0.00382533	0.00382533	0.00382533	0.0565763	0.0660091	0.140049	0.548652	0.725637	1	0.966186	0.807104	0.548681	0.37707	0.188754	0.141883	0.0514368	0.0659216	0.339194
SP_1491	Putative glycerol uptake facilitator protein	A0A0H2UQR5	30.671	289	0.0261468	0.461185	0.794015	1	0.834582	0.709897	0.389351	0.411272	0.286951	0.157242	0.084886	0.0784103	0.0628211	0.0474164	0.0272124	0.0211275	0.0144814	0.0119337	0.00848644	0.011545	0.165147
SP_1501	Amino acid ABC transporter, ATP-binding protein	A0A0H2UR17	23.144	209	0.959637	1	0.474042	0.171985	0.0904537	0.0306863	0.014421	0.00475864	0.00104118	0.00104118	0.00104118	0.00104118	0.00104118	0.00104118	0.00104118	0.00104118	0.00104118	0.00104118	0.00104118	0.00104118	0.0139664
SP_1502	Amino acid ABC transporter, permease protein	A0A0H2UQS3	23.966	213	0.2782	1	0.888906	0.351578	0.34562	0.215593	0.0758846	0.0438305	0.0280487	0.0162766	0.0162766	0.0162766	0.0162766	0.0162766	0.0162766	0.0162766	0.0162766	0.0162766	0.0162766	0.0162766	0.118364
SP_1504	TPR domain protein	A0A0H2UQR2	46.82	403	0.433	1	0.824745	0.623899	0.453537	0.248809	0.173614	0.10172	0.0495705	0.0101936	0.00706217	0.00355247	0.00190099	0.00190099	0.00190099	0.00190099	0.00190099	0.00190099	0.00190099	0.00190099	0.0253712
SP_1505	Membrane protein	A0A0H2UQZ2	43.283	388	0.126918	0.482337	1	0.689593	0.664565	0.582656	0.801823	0.134726	0.321663	0.126918	0.126918	0.126918	0.126918	0.126918	0.126918	0.126918	0.126918	0.126918	0.126918	0.126918	0.539126
SP_1506	Uncharacterized protein	A0A0H2UR22	37.756	337	0.91274	1	0.670915	0.359672	0.215669	0.0927452	0.0338836	0.0201371	0.0067806	0.000222967	0.000222967	0.00031631	0.000413066	0.00023404	0.000222967	0.000222967	0.000222967	0.000222967	0.000222967	0.000222967	0.00634228
SP_1519	Acetyltransferase, GNAT family	A0A0H2UQR7	18.772	164	1	0.90067	0.346857	0.210795	0.0417162	0.0121474	0.00907011	0.00907011	0.00907011	0.00907011	0.00907011	0.00907011	0.00907011	0.00907011	0.00907011	0.00907011	0.00907011	0.00907011	0.00907011	0.00907011	0.00907011
SP_1520	Acetyltransferase, GNAT family	A0A0H2UQZ7	17.457	154	1	0.845441	0.398066	0.173374	0.139788	0.0656016	0.0242478	0.014299	0.014299	0.014299	0.014299	0.014299	0.014299	0.014299	0.014299	0.014299	0.014299	0.014299	0.014299	0.014299	0.0231194
SP_1522	Conserved domain protein	A0A0H2UR26	23.814	205	0.269982	0.31438	0.118769	0.102042	0.0936308	0.0857264	0.0624207	0.043677	0.0313936	0.0237536	0.0266343	0.0289033	0.0507809	0.0573274	0.0703855	0.0589568	0.0745763	0.0374128	0.0345797	0.0324176	1
SP_1523	Snf2 family protein	A0A0H2UQT4	118.29	1032	0.0117764	0.279049	0.45973	0.468589	0.957821	1	0.68593	0.510524	0.309167	0.396697	0.488532	0.0995835	0.353418	0.122815	0.123077	0.209128	0.051094	0.432949	0.643553	0.0143569	0.244497
SP_1524	Aminotransferase, class II	A0A0H2UQT3	44.511	388	0.0242231	0.846125	1	0.350932	0.105547	0.0242231	0.0242231	0.0242231	0.0587945	0.189023	0.136982	0.110709	0.0987299	0.0868667	0.0486091	0.0278407	0.0242231	0.0242231	0.0242231	0.0242231	0.0886763
SP_1525	Transulfuration enzyme family protein	A0A0H2UQS2	40.103	364	0.074578	0.613956	1	0.875847	0.40171	0.146691	0.0465947	0.013888	0.00671061	0.00552316	0.00552316	0.00552316	0.00552316	0.00552316	0.00552316	0.00552316	0.0129755	0.00552316	0.00552316	0.00552316	0.00552316
SP_1529	Putative polysaccharide biosynthesis protein	A0A0H2UR31	58.811	529	0.0640589	0.291989	1	0.969915	0.568025	0.222946	0.198263	0.124373	0.0640589	0.0640589	0.0640589	0.0640589	0.0640589	0.0640589	0.0640589	0.0640589	0.0640589	0.0640589	0.0640589	0.0640589	0.0640589
SP_1531	Uncharacterized protein	A0A0H2UQU0	6.7675	65	1	0.498371	0.240091	0.108325	0.0734183	0.0535617	0.0201598	0.0227835	0.0187857	0.0038563	0.00244202	0.00211095	0.00248339	0.00186831	0.000610052	0.000610052	0.000610052	0.000610052	0.000610052	0.000610052	0.0100786
SP_1535	UPF0213 protein SP_1535	Q97PR7	11.619	99	0.0802048	1	0.877516	0.376625	0.0802048	0.0802048	0.0802048	0.13538	0.174627	0.281556	0.131407	0.106401	0.130628	0.154538	0.178711	0.0802048	0.0802048	0.0802048	0.0802048	0.0802048	0.0802048
SP_1536	Uncharacterized protein	A0A0H2UQS7	28.366	249	0.359769	1	0.816018	0.56176	0.319527	0.16545	0.0703254	0.0542683	0.0262298	0.0121741	0.00789918	0.00362884	0.00295599	0.00333048	0.00227857	0.00227857	0.00227857	0.00227857	0.00227857	0.00227857	0.0944933
SP_1537	Putative general stress protein 13	A0A0H2UR10	13.852	119	0.0439467	0.0439467	0.0439467	0.0439467	0.0439467	0.0439467	0.0439467	0.238764	0.179232	0.258517	0.197744	0.208489	0.335648	0.233435	0.284985	0.106266	0.0439467	0.0439467	0.0439467	0.0523497	1
SP_1538	Cof family protein/peptidyl-prolyl cis-trans isomerase, cyclophilin type	A0A0H2UR36	52.072	466	0.642763	1	0.746941	0.416945	0.244489	0.113915	0.055156	0.0324896	0.01235	0.00154298	0.000807559	0.00173538	0.00119228	0.00153358	0.000450466	0.000212705	0.000817851	0.000933178	0.000670991	0.00092176	0.0549275
SP_1545	Uncharacterized protein	A0A0H2UQU5	16.022	143	1	0.638676	0.820286	0.601106	0.937958	0.940014	0.580266	0.447977	0.39905	0.153528	0.117809	0.105281	0.0827336	0.0403521	0.0344499	0.0182984	0.0182984	0.0182984	0.0182984	0.0182984	0.0939973
SP_1546	Conserved domain protein	A0A0H2UQT2	23.213	209	0.830122	1	0.537634	0.30703	0.182816	0.0688382	0.0232131	0.0151223	0.00825665	0.000172811	0.000232783	0.000711981	0.000983947	0.00112412	0.000172811	0.000172811	0.000525748	0.000172811	0.000172811	0.000207685	0.00931237
SP_1547	UPF0246 protein SP_1547	Q97PQ6	27.5	242	0.0245002	0.330552	0.494263	0.955734	1	0.574177	0.452229	0.282833	0.322233	0.359487	0.279908	0.222461	0.152573	0.229558	0.0904888	0.0245002	0.0245002	0.0245002	0.0245002	0.0245002	0.0887307
SP_1548	Uncharacterized protein	A0A0H2UR15	59.409	531	0.102457	0.16604	0.217825	0.323381	0.338093	0.317946	0.210103	0.188574	0.158299	0.145976	0.136107	0.151409	0.178399	0.258023	0.306388	0.319033	0.296342	0.211913	0.147147	0.149794	1
SP_1550	Glutathione S-transferase family protein	A0A0H2UQV0	29.48	263	0.440964	1	0.59159	0.314061	0.183627	0.0758272	0.0366535	0.0202912	0.00908999	0.00059394	0.00059394	0.00059394	0.00059394	0.00059394	0.00059394	0.00059394	0.00059394	0.00059394	0.00059394	0.00059394	0.0047621
SP_1551	Cation-transporting ATPase, E1-E2 family	A0A0H2UQU8	99.05	914	0.182595	0.802152	1	0.854563	0.608899	0.377244	0.240279	0.144228	0.0814996	0.0350583	0.0289949	0.0657038	0.025993	0.0103433	0.00728818	0.00547701	0.00700295	0.00293492	0.00267566	0.00593778	0.0754376
SP_1552	Cation efflux family protein	A0A0H2UQT7	44.492	394	0.0326831	0.0326831	0.0326831	0.233723	0.0326831	0.187564	0.224453	0.143899	0.133015	0.135217	0.13022	0.102703	0.0326831	0.0326831	0.0326831	0.0326831	0.0326831	0.0326831	0.0326831	0.0326831	1
SP_1553	ABC transporter, ATP-binding protein	A0A0H2UR20	70.921	623	0.595171	1	0.582384	0.359024	0.22142	0.0883657	0.0552473	0.0722276	0.204132	0.407941	0.384214	0.246403	0.230691	0.161351	0.124683	0.108002	0.244764	0.0620538	0.0665217	0.0605393	0.194272
SP_1557	DegV domain-containing protein SP_1557	Q97PP6	30.929	282	0.937426	1	0.388822	0.237277	0.147598	0.0424566	0.0128784	0.00877389	0.00172822	0.000912675	0.000912675	0.0015566	0.000912675	0.000912675	0.000912675	0.000912675	0.000912675	0.000912675	0.000912675	0.000912675	0.00502209
SP_1558	Uncharacterized protein	A0A0H2UQV3	14.917	128	1	0.919858	0.728455	0.483477	0.308139	0.118691	0.0549287	0.0361379	0.0166112	0.00316927	0.00167498	0.00375578	0.00412981	0.00271045	0.0010994	0.00142736	0.00121908	0.00115695	0.00154884	0.00325522	0.069162
SP_1560	Uncharacterized protein	A0A0H2UQV5	27.877	259	0.591401	1	0.759547	0.421731	0.300314	0.101863	0.0568537	0.06103	0.0435035	0.0107672	0.00827208	0.00507129	0.00330012	0.00241871	0.00241871	0.00241871	0.00241871	0.00241871	0.00241871	0.00241871	0.0201792
SP_1563	Ferredoxin--NADP reductase	Q97PP0	35.14	321	0.58096	1	0.593964	0.339811	0.191358	0.134272	0.0612048	0.0260745	0.00935086	0.000553577	0.000553577	0.000553577	0.000553577	0.000553577	0.000553577	0.000553577	0.000553577	0.000553577	0.000553577	0.000553577	0.00850547
SP_1565	Putative gluconeogenesis factor	Q97PN8	36.033	325	0.991623	1	0.580365	0.413383	0.25087	0.0753139	0.0167991	0.0121709	0.00734198	0.00222194	0.00222194	0.00222194	0.00222194	0.00222194	0.00222194	0.00222194	0.00222194	0.00222194	0.00222194	0.00222194	0.0366712
SP_1566	Nucleotide-binding protein SP_1566	Q97PN7	33.766	296	0.197143	0.976519	1	0.591782	0.4132	0.168014	0.0704383	0.039874	0.0189228	0.00254974	0.000904305	0.000644515	0.00106187	0.000570334	0.000570334	0.000570334	0.000570334	0.000570334	0.000570334	0.000570334	0.0217211
SP_1567	Endoribonuclease L-PSP	A0A0H2UR52	13.731	126	0.939138	1	0.413158	0.255758	0.157535	0.0831928	0.0297453	0.0173808	0.00612892	0.000347437	0.000166048	0.000528248	0.000619188	0.000854637	0.000166048	0.000166048	0.000427736	0.000166048	0.000166048	0.00026171	0.00557049
SP_1572	Non-heme iron-containing ferritin	A0A0H2UQW0	19.987	178	0.000635693	0.0493847	0.546857	1	0.679398	0.362498	0.178172	0.129068	0.0769511	0.0217492	0.0146481	0.00978884	0.00637023	0.00502396	0.00111019	0.000552141	0.00281772	0.000752964	0.00045253	0.00156989	0.0237777
SP_1575	Uncharacterized protein	A0A0H2UQU9	25.606	225	0.399802	1	0.885362	0.802439	0.532503	0.348533	0.197843	0.0959874	0.041868	0.018669	0.289641	0.34597	0.194791	0.0660508	0.0485283	0.00330943	0.00330943	0.00330943	0.00330943	0.0356624	0.0429629
SP_1578	Putative methyltransferase	A0A0H2UR29	27.931	252	0.0243292	0.0752847	0.127783	0.121706	0.00431567	0.0181322	0.0154158	0.0127583	0.0324177	0.0377826	0.056643	0.0430078	0.0769794	0.0901084	0.117271	0.113486	0.122362	0.0719018	0.0481399	0.0587735	1
SP_1583	Isochorismatase family protein	A0A0H2UR34	21.429	191	0.279375	1	0.857105	0.542695	0.337283	0.148826	0.084878	0.0288144	0.0192772	0.002621	0.00193573	0.00226039	0.0026198	0.00243532	0.000820216	0.000820216	0.000820216	0.000820216	0.000820216	0.000820216	0.0103011
SP_1588	Oxidoreductase, pyridine nucleotide-disulfide, class I	A0A0H2UQW7	47.16	438	0.302175	1	0.71541	0.472228	0.276952	0.140657	0.0646171	0.0373637	0.0170609	0.00210153	0.000932493	0.00158015	0.00130302	0.000970452	0.000118849	0.000118849	0.000118849	0.000118849	0.000118849	0.000241596	0.014582
SP_1589	Mur ligase family protein	A0A0H2UQV8	49.602	447	0.175501	1	0.946071	0.738714	0.357168	0.18786	0.0984656	0.0486851	0.0251472	0.0333301	0.0291492	0.0230242	0.0161377	0.0169294	0.021342	0.0110892	0.0260833	0.00779611	0.0209266	0.00951575	0.178103
SP_1590	Uncharacterized protein	A0A0H2UR39	29.193	260	0.362739	0.928904	1	0.773596	0.598905	0.376493	0.148445	0.0725421	0.0317095	0.00208973	0.00208973	0.00208973	0.00208973	0.00208973	0.00208973	0.00208973	0.00208973	0.00208973	0.00208973	0.00208973	0.022126
SP_1598	Putative phosphomethylpyrimidine kinase	A0A0H2UR72	27.711	257	0.620953	1	0.435245	0.252331	0.151376	0.0573197	0.0242363	0.0173629	0.00997415	0.0013892	0.0013892	0.0013892	0.0013892	0.0013892	0.0013892	0.0013892	0.0013892	0.0013892	0.0013892	0.0013892	0.00187956
SP_1601	Uncharacterized protein	A0A0H2UQX7	24.618	209	0.42135	1	0.890833	0.937703	0.829295	0.535981	0.338249	0.176845	0.188288	0.0659961	0.0659961	0.105061	0.0659961	0.0659961	0.0659961	0.0659961	0.0659961	0.0659961	0.0659961	0.0659961	0.0659961
SP_1604	Uncharacterized protein	A0A0H2UR49	16.812	158	0.636298	1	0.821781	0.59251	0.361953	0.206769	0.0962993	0.0419023	0.031573	0.0157757	0.0150649	0.011427	0.00909615	0.00844247	0.00543436	0.00349384	0.00833752	0.00273642	0.00221272	0.00250389	0.025678
SP_1606	Glycosyl transferase, family 2	A0A0H2UQY5	36.413	320	0.0112088	0.874648	1	0.784368	0.626031	0.246129	0.139699	0.0626626	0.0112088	0.0112088	0.0112088	0.0112088	0.0112088	0.0112088	0.0112088	0.0112088	0.0112088	0.0112088	0.0112088	0.0112088	0.0112088
SP_1608	Oxidoreductase, DadA family protein	A0A0H2UQX6	40.642	367	0.641419	1	0.323674	0.318085	0.137078	0.026084	0.0144736	0.00863439	0.00451898	0.00451898	0.00451898	0.00451898	0.00770556	0.0295228	0.0318148	0.0504665	0.0481884	0.0176225	0.0070363	0.00906731	0.0258104
SP_1609	GTP cyclohydrolase 1 type 2 homolog	Q97PK0	29.823	265	0.266174	0.909892	1	0.654854	0.39882	0.171823	0.0699933	0.0300488	0.00371846	0.00187298	0.00187298	0.00187298	0.00187298	0.00187298	0.00187298	0.00187298	0.00187298	0.00187298	0.00187298	0.00187298	0.00187298
SP_1610	SAM-dependent methyltransferase	A0A0H2UR54	24.935	225	1	0.968476	0.483328	0.252466	0.14951	0.0634037	0.0167332	0.0151503	0.00409046	0.00159819	0.00159819	0.00159819	0.00159819	0.00159819	0.00159819	0.00159819	0.00159819	0.00159819	0.00159819	0.00159819	0.00159819
SP_1618	PTS system, IIB component	A0A0H2UR59	11.531	108	1	0.768588	0.507347	0.0182966	0.0182966	0.0182966	0.0182966	0.0182966	0.0182966	0.0182966	0.0182966	0.0182966	0.0182966	0.0182966	0.0182966	0.0182966	0.0182966	0.0182966	0.0182966	0.0182966	0.0182966
SP_1624	Acyltransferase family protein	A0A0H2UQY6	28.933	249	0.0439765	0.457209	0.598198	0.0439765	0.0439765	0.15234	0.0439765	0.0439765	0.0806026	0.0439765	0.0439765	0.0546735	0.0439765	0.0439765	0.0439765	0.0439765	0.0439765	0.0439765	0.0439765	0.0439765	1
SP_1633	DNA-binding response regulator	A0A0H2UR94	25.964	225	0.870336	1	0.471215	0.268961	0.0374456	0.00936012	0.00936012	0.00936012	0.00936012	0.00936012	0.00936012	0.00936012	0.00936012	0.00936012	0.00936012	0.00936012	0.00936012	0.00936012	0.00936012	0.00936012	0.0155916
SP_1634	Uncharacterized protein	A0A0H2UR06	41.057	357	0.590405	1	0.440882	0.0761061	0.114305	0.0398659	0.0440231	0.0211325	0.0175282	0.0175282	0.0175282	0.043908	0.0175282	0.0175282	0.0436923	0.0410667	0.0175282	0.0175282	0.0175282	0.0175282	0.0175282
SP_1636	Rrf2 family protein	A0A0H2UQZ8	15.824	145	0.638381	1	0.889347	0.691129	0.494057	0.299171	0.165287	0.0984519	0.0789936	0.0213582	0.0464915	0.0286874	0.0344509	0.0187632	0.0152576	0.00592185	0.00519643	0.00519643	0.00519643	0.00519643	0.0374164
SP_1637	Uncharacterized protein	A0A0H2UR73	32.64	282	0.560211	1	0.567956	0.332535	0.0941084	0.0128883	0.00636245	0.00214395	0.00214395	0.00214395	0.00214395	0.00214395	0.00214395	0.00214395	0.00214395	0.00214395	0.00214395	0.00214395	0.00214395	0.00214395	0.00214395
SP_1638	Iron-dependent transcriptional regulator	A0A0H2UR99	24.825	216	0.271568	0.792077	1	0.965563	0.826999	0.499657	0.366866	0.241884	0.26608	0.170691	0.108047	0.00590519	0.00590519	0.0134496	0.00590519	0.00590519	0.00590519	0.00590519	0.00590519	0.00590519	0.00590519
SP_1646	Metallo-beta-lactamase superfamily protein	A0A0H2UR09	23.646	209	0.907842	1	0.456154	0.270242	0.168626	0.0849282	0.0234328	0.00658151	0.00856777	0.00658151	0.00658151	0.00658151	0.00658151	0.00658151	0.00658151	0.00658151	0.00658151	0.00658151	0.00658151	0.00658151	0.00658151
SP_1652	Putative membrane protein	A0A0H2URA8	103	924	0.250643	0.0397467	0.0397467	1	0.770738	0.328513	0.141877	0.0867268	0.072158	0.0537906	0.0411748	0.0397467	0.0397467	0.0397467	0.0397467	0.0397467	0.0397467	0.0397467	0.0397467	0.0397467	0.235068
SP_1653	ABC transporter, ATP-binding protein	A0A0H2UR21	25.645	233	0.773815	1	0.681155	0.460186	0.328935	0.123005	0.072621	0.0580096	0.0122324	0.0122324	0.0122324	0.0122324	0.0122324	0.0122324	0.0122324	0.0122324	0.0122324	0.0122324	0.0122324	0.0122324	0.0532229
SP_1654	Uncharacterized protein	A0A0H2UR14	91.505	803	0.223064	1	0.937933	0.537151	0.315796	0.174629	0.0765624	0.0478754	0.0202181	0.00528861	0.00211097	0.00211097	0.00211097	0.00211097	0.00211097	0.00211097	0.00211097	0.00211097	0.00211097	0.00211097	0.0107032
SP_1669	MutT/nudix family protein	A0A0H2URA0	23.469	203	0.92728	1	0.516763	0.284161	0.155472	0.0681917	0.012306	0.012306	0.012306	0.012306	0.012306	0.012306	0.012306	0.012306	0.012306	0.012306	0.012306	0.012306	0.012306	0.012306	0.012306
SP_1674	Putative phosphosugar-binding transcriptional regulator	A0A0H2UR40	32.671	283	0.220123	0.794864	0.573089	0.216984	0.126723	0.072348	0.10502	0.227612	0.162396	0.120639	0.105119	1	0.609698	0.169077	0.114226	0.100933	0.260874	0.286703	0.258607	0.112113	0.585043
SP_1675	ROK family protein	A0A0H2UR30	31.616	294	0.633332	1	0.586568	0.165793	0.108187	0.0369943	0.0109169	0.00336476	0.00336476	0.00336476	0.00336476	0.00336476	0.00336476	0.00336476	0.00336476	0.00336476	0.00336476	0.00336476	0.00336476	0.00336476	0.00336476
SP_1676	Putative N-acetylneuraminate lyase	A0A0H2UR28	33.425	305	0.0592492	0.785395	1	0.706518	0.400088	0.187322	0.0851657	0.0551456	0.0263377	0.00236009	0.00129103	0.000811922	0.000574653	0.000564343	0.000564343	0.000564343	0.000564343	0.000564343	0.000564343	0.000564343	0.00459056
SP_1680	Uncharacterized protein	A0A0H2UR35	17.594	150	0.692538	1	0.558838	0.164852	0.0412587	0.0122869	0.0122869	0.0122869	0.0122869	0.0122869	0.0122869	0.0122869	0.0122869	0.0122869	0.0122869	0.0122869	0.0122869	0.0122869	0.0122869	0.0122869	0.0122869
SP_1683	Sugar ABC transporter, sugar-binding protein	A0A0H2URD1	48.303	442	0.674004	1	0.707112	0.588424	0.443158	0.291563	0.159321	0.0881933	0.0558006	0.00838504	0.00302021	0.00533591	0.00321519	0.00459239	0.000657385	0.000657385	0.000657385	0.000657385	0.000657385	0.00415164	0.0747307
SP_1686	Uncharacterized oxidoreductase SP_1686	Q54728	41.095	367	0.277381	0.944893	1	0.458091	0.260572	0.0864837	0.0302633	0.00773973	0.00540143	0.00540143	0.00540143	0.00540143	0.00540143	0.00540143	0.00540143	0.00540143	0.00540143	0.00540143	0.00540143	0.00540143	0.00540143
SP_1690	ABC transporter, substrate-binding protein	A0A0H2URB7	49.638	445	0.826318	1	0.0355459	0.0355459	0.0355459	0.0355459	0.0355459	0.0355459	0.0355459	0.0355459	0.0355459	0.0355459	0.0355459	0.0355459	0.0355459	0.0355459	0.0355459	0.0355459	0.0355459	0.0355459	0.0355459
SP_1695	Putative acetyl xylan esterase	A0A0H2UR45	37.457	326	0.0576366	0.0576366	0.468099	1	0.280232	0.414192	0.17745	0.0962259	0.0576366	0.0576366	0.0576366	0.0576366	0.0576366	0.0576366	0.0576366	0.0576366	0.0576366	0.0576366	0.0576366	0.0576366	0.0576366
SP_1696	Uncharacterized protein	A0A0H2URC1	4.0846	35	0.898274	1	0.561254	0.209884	0.115031	0.0308989	0.0308989	0.0308989	0.0308989	0.0308989	0.0308989	0.0308989	0.0308989	0.0308989	0.0308989	0.0308989	0.0308989	0.0308989	0.0308989	0.0308989	0.0308989
SP_1700	Phospho-2-dehydro-3-deoxyheptonate aldolase	A0A0H2URE3	38.752	343	0.0789387	0.572368	1	0.795417	0.530553	0.247828	0.136267	0.0746047	0.0383977	0.00812241	0.00231585	0.00304729	0.00098732	0.00194514	0.000265203	0.000265203	0.000265203	0.000265203	0.000265203	0.000265203	0.0158249
SP_1701	Phospho-2-dehydro-3-deoxyheptonate aldolase	A0A0H2UR58	38.794	343	0.0498973	0.63157	1	0.830141	0.494145	0.257742	0.128711	0.0772708	0.0746509	0.00409008	0.00266003	0.00252043	0.00131975	0.000451187	0.000357382	0.000357382	0.000357382	0.000357382	0.000357382	0.000357382	0.00677635
SP_1704	ABC transporter, ATP-binding protein	A0A0H2UR51	24.022	210	0.706263	1	0.673505	0.794484	0.0532683	0.303627	0.11687	0.0532683	0.0532683	0.0532683	0.0532683	0.0532683	0.0532683	0.0532683	0.0532683	0.0532683	0.0532683	0.0532683	0.0532683	0.0532683	0.0532683
SP_1710	Nitroreductase family protein	A0A0H2UR56	26.544	237	0.523664	1	0.676731	0.37087	0.241033	0.104221	0.0452779	0.027199	0.0142366	0.00150717	0.00150717	0.00150717	0.00150717	0.00150717	0.00150717	0.00150717	0.00150717	0.00150717	0.00150717	0.00150717	0.0156066
SP_1712	Uncharacterized protein	A0A0H2URF3	44.561	389	0.231315	0.0540173	0.776653	0.951749	1	0.581173	0.577275	0.391979	0.285988	0.247689	0.186727	0.107443	0.0859528	0.0691863	0.0597725	0.0603448	0.521319	0.115973	0.0934474	0.0975466	0.616874
SP_1714	Transcriptional regulator, GntR family	A0A0H2UR70	13.959	121	0.734814	0.919456	1	0.865349	0.846503	0.677522	0.479737	0.379537	0.298894	0.138264	0.081284	0.0726261	0.0376695	0.0259633	0.0125783	0.0037735	0.00387042	0.00302875	0.00302875	0.00302875	0.0486034
SP_1715	ABC transporter, ATP-binding protein	A0A0H2UR55	55.103	492	0.820075	1	0.621942	0.369562	0.210817	0.0997498	0.0430658	0.0303929	0.0162194	0.00257959	0.0017377	0.00175381	0.00188305	0.00144034	0.000946408	0.00111282	0.00158022	0.000776555	0.000776555	0.000803483	0.0809054
SP_1716	Uncharacterized protein	A0A0H2UR60	43.936	399	0.0321092	0.746464	1	0.672219	0.962949	0.306423	0.476384	0.293123	0.198676	0.129356	0.0839991	0.0692221	0.0399764	0.0732332	0.0321092	0.0321092	0.0321092	0.0321092	0.0321092	0.0321092	0.610534
SP_1717	ABC transporter, ATP-binding protein	A0A0H2URD8	33.768	297	0.859953	1	0.475386	0.820411	0.456362	0.107108	0.0597501	0.0229998	0.0323524	0.0210445	0.0210445	0.0210445	0.0210445	0.0210445	0.0210445	0.0210445	0.0210445	0.0210445	0.0210445	0.0210445	0.410759
SP_1722	PTS system IIABC components	A0A0H2UR65	65.683	627	0.295612	0.939869	1	0.476566	0.456493	0.386015	0.218588	0.15552	0.0943162	0.0495433	0.0205441	0.0129892	0.0114221	0.0126956	0.0171179	0.00845062	0.0130982	0.00428871	0.00296834	0.00939418	0.131302
SP_1726	3-hydroxy-3-methylglutaryl coenzyme A reductase	A0A0H2UR66	46.211	424	0.171316	1	0.768242	0.295932	0.127154	0.0861559	0.0700715	0.0529929	0.0582526	0.0664135	0.0499918	0.0599484	0.0792839	0.0768545	0.059001	0.0586895	0.0529724	0.0571119	0.0332148	0.0291216	0.234104
SP_1731	Uncharacterized protein	A0A0H2UR87	27.255	252	0.0125097	0.637279	1	0.997582	0.572466	0.325894	0.277921	0.21661	0.122122	0.0882263	0.057681	0.0389465	0.0285111	0.0127324	0.0125097	0.0125097	0.0125097	0.0125097	0.0125097	0.0125097	0.0538052
SP_1733	Putative phosphatase	A0A0H2UR71	27.103	246	1	0.977964	0.638542	0.308309	0.168437	0.0582837	0.025826	0.0110719	0.00872978	0.000227785	0.000522001	0.00105508	0.00105852	0.000920212	0.000227785	0.000227785	0.000227785	0.000227785	0.000227785	0.000419099	0.0102923
SP_1741	Antitoxin	A0A0H2UR92	9.7059	84	1	0.607529	0.889435	0.821819	0.895872	0.0780965	0.0780965	0.0780965	0.164597	0.0780965	0.0780965	0.0780965	0.0780965	0.0780965	0.0780965	0.0780965	0.0780965	0.0780965	0.0780965	0.0780965	0.0780965
SP_1742	UPF0348 protein SP_1742	Q97P99	41.314	365	0.126369	0.955012	0.94137	1	0.126369	0.126369	0.126369	0.126369	0.126369	0.126369	0.126369	0.126369	0.126369	0.126369	0.126369	0.126369	0.126369	0.126369	0.126369	0.126369	0.126369
SP_1743	Uncharacterized protein	A0A0H2UR75	28.676	248	0.167661	0.460631	0.653677	0.688072	1	0.924378	0.547444	0.328798	0.128356	0.0758057	0.041126	0.0358657	0.0263896	0.0307025	0.00856756	0.0175331	0.00856756	0.00856756	0.00856756	0.00856756	0.256328
SP_1745	Isochorismatase family protein	A0A0H2UR80	19.269	166	1	0.86188	0.408633	0.160809	0.13714	0.0735286	0.032282	0.0208689	0.0162606	0.00437735	0.00437735	0.00437735	0.00437735	0.00437735	0.00437735	0.00437735	0.00437735	0.00437735	0.00437735	0.00437735	0.0106338
SP_1746	Uncharacterized protein	A0A0H2URF8	22.548	197	0.966308	1	0.499518	0.379908	0.177567	0.0711152	0.0296214	0.0182997	0.0124622	0.00308758	0.00191156	0.00191156	0.00191156	0.00191156	0.00191156	0.00191156	0.00191156	0.00191156	0.00191156	0.00191156	0.00209687
SP_1748	Uncharacterized protein	A0A0H2URH9	11.704	103	0.0046831	0.0046831	0.0046831	0.0390829	0.0689983	0.118343	0.0971568	0.226085	0.260166	0.315179	0.471939	0.787482	1	0.3973	0.315851	0.242027	0.13391	0.133118	0.0758081	0.0609683	0.344745
SP_1749	GTP-binding protein	A0A0H2UR97	40.957	368	0.252532	0.375408	0.226419	0.186454	0.166295	0.210094	0.224488	0.300342	0.255014	0.293229	0.230996	0.249599	0.29963	0.348799	0.343966	0.30658	0.19102	0.135986	0.066948	0.0564405	1
SP_1750	Uncharacterized protein	A0A0H2UR78	20.1	175	0.165901	0.664179	0.31336	0.224784	0.141523	0.0517818	0.0358706	0.0138717	0.0713601	0.113775	0.071345	0.135913	0.139952	0.144551	0.132076	0.0941608	0.24521	0.102508	0.100863	0.0842288	1
SP_1751	Putative transporter, CorA family	A0A0H2UR86	34.882	302	0.0196263	0.0196263	0.533125	0.91844	1	0.73625	0.633335	0.589181	0.203614	0.149056	0.025537	0.0708787	0.0744056	0.0656502	0.0196263	0.0196263	0.0196263	0.0196263	0.0196263	0.0196263	0.20547
SP_1752	Putative mechanosensitive ion channel	A0A0H2URG3	22.767	201	0.0117645	0.826073	1	0.326932	0.178767	0.15077	0.109514	0.0137948	0.027963	0.037346	0.0598524	0.0772349	0.0597639	0.0513752	0.0446325	0.0430874	0.0381627	0.023523	0.0179289	0.0146011	0.395573
SP_1754	Uncharacterized protein	A0A0H2URI5	36.505	317	0.195066	0.195066	0.195066	0.195066	1	0.411237	0.844097	0.46138	0.419332	0.195066	0.195066	0.195066	0.195066	0.195066	0.195066	0.195066	0.195066	0.195066	0.195066	0.195066	0.421229
SP_1762	Uncharacterized protein	A0A0H2UR88	62.119	526	0.13229	0.13229	1	0.823992	0.13229	0.13229	0.13229	0.13229	0.13229	0.13229	0.13229	0.13229	0.13229	0.13229	0.13229	0.13229	0.13229	0.13229	0.13229	0.13229	0.13229
SP_1764	Glycosyl transferase, family 2	A0A0H2UR96	35.01	301	0.58553	1	0.350512	0.236388	0.19454	0.0323493	0.0166513	0.0166513	0.0166513	0.0166513	0.0166513	0.0166513	0.0166513	0.0166513	0.0166513	0.0166513	0.0166513	0.0166513	0.0166513	0.0166513	0.0166513
SP_1765	Glycosyl transferase, family 8	A0A0H2URH2	46.365	398	0.143697	1	0.620896	0.23321	0.142799	0.0602337	0.0109828	0.00775544	0.00775544	0.00775544	0.00775544	0.00775544	0.00775544	0.00775544	0.00775544	0.00775544	0.00775544	0.00775544	0.00775544	0.00775544	0.00775544
SP_1767	Glycosyl transferase, family 8	A0A0H2URB1	94.613	814	0.0156312	0.133326	0.862423	0.971828	1	0.433746	0.196467	0.104439	0.0452934	0.0156312	0.0156312	0.0156312	0.0156312	0.0156312	0.0156312	0.0156312	0.0156312	0.0156312	0.0156312	0.0156312	0.0156312
SP_1768	Uncharacterized protein	A0A0H2UR93	38.368	336	0.0703802	0.0703802	1	0.0703802	0.0703802	0.0703802	0.0703802	0.0703802	0.0703802	0.0703802	0.0703802	0.0703802	0.0703802	0.0703802	0.0703802	0.0703802	0.0703802	0.0703802	0.0703802	0.0703802	0.0703802
SP_1770	Glycosyl transferase, family 8	A0A0H2URA3	47.249	404	0.0486703	0.0948138	0.67458	1	0.496895	0.168069	0.0429291	0.0299031	0.0164245	0.00948996	0.00948996	0.00948996	0.00948996	0.00948996	0.00948996	0.00948996	0.00948996	0.00948996	0.00948996	0.00948996	0.00948996
SP_1771	Glycosyl transferase, family 2/glycosyl transferase family 8	A0A0H2URH7	81.335	696	0.0100275	0.252961	1	0.526393	0.408688	0.121316	0.0644445	0.0153298	0.0100275	0.0100275	0.0100275	0.0100275	0.0100275	0.0100275	0.0100275	0.0100275	0.0100275	0.0100275	0.0100275	0.0100275	0.0100275
SP_1774	Putative transcriptional regulator	A0A0H2URB6	17.707	153	0.763849	1	0.655831	0.0665957	0.119441	0.0944623	0.23074	0.278754	0.124923	0.0505236	0.0257462	0.0241178	0.0223595	0.0223595	0.0223595	0.0223595	0.0223595	0.0223595	0.0223595	0.0223595	0.0477323
SP_1775	Conserved domain protein	A0A0H2UR98	11.793	100	1	0.807133	0.489516	0.241634	0.154358	0.0566414	0.0277458	0.0191814	0.00594192	0.000637788	0.000637788	0.000637788	0.000637788	0.000637788	0.000637788	0.000637788	0.000637788	0.000637788	0.000637788	0.000637788	0.0107594
SP_1779	Uncharacterized protein	A0A0H2URK7	22.194	186	1	0.0542924	0.0542924	0.0542924	0.0542924	0.0542924	0.0542924	0.0542924	0.0542924	0.0542924	0.0542924	0.0542924	0.0542924	0.0542924	0.0542924	0.0542924	0.0542924	0.0542924	0.0542924	0.0542924	0.0542924
SP_1780	Putative oligoendopeptidase F	A0A0H2URC2	68.655	598	0.0370568	0.583356	1	0.789642	0.509029	0.263631	0.143898	0.0797744	0.035523	0.00430607	0.00283663	0.00261604	0.00168198	0.000314399	0.00022893	0.00022893	0.00022893	0.00022893	0.00022893	0.000780598	0.0164647
SP_1781	Ribosomal RNA small subunit methyltransferase E	A0A0H2URA2	27.155	247	0.410093	1	0.806599	0.190394	0.175007	0.113059	0.0565432	0.0393521	0.031608	0.013802	0.00793816	0.00505216	0.00765506	0.00564107	0.00125255	0.00125255	0.00125255	0.00125255	0.00125255	0.00125255	0.0868498
SP_1783	MutT/nudix family protein	A0A0H2URB3	16.291	142	1	0.596791	0.161113	0.0138742	0.0367461	0.0138742	0.0138742	0.0138742	0.0138742	0.0138742	0.0138742	0.0138742	0.0138742	0.0138742	0.0138742	0.0138742	0.0138742	0.0138742	0.0138742	0.0138742	0.0138742
SP_1784	Uncharacterized protein	A0A0H2URI6	41.137	362	1	0.246933	0.381102	0.122514	0.1795	0.0781059	0.14423	0.102909	0.0566456	0.021691	0.021691	0.021691	0.021691	0.021691	0.021691	0.021691	0.021691	0.021691	0.021691	0.021691	0.021691
SP_1785	Uncharacterized protein	A0A0H2URL1	18.135	156	0.378164	0.904106	0.963809	0.775861	0.912405	1	0.651544	0.526335	0.270226	0.386397	0.247938	0.329276	0.48118	0.662736	0.731197	0.864374	0.495898	0.305992	0.2094	0.188273	0.761199
SP_1786	Uncharacterized protein	A0A0H2URC7	16.659	150	1	0.910143	0.309419	0.0442044	0.0442044	0.0442044	0.0442044	0.0442044	0.0442044	0.0442044	0.0442044	0.0442044	0.0442044	0.0442044	0.0442044	0.0442044	0.0442044	0.0442044	0.0442044	0.0442044	0.0442044
SP_1790	ATPase, AAA family	A0A0H2URL5	46.999	423	0.109207	0.0894859	0.820017	1	0.861188	0.387871	0.220373	0.168686	0.127663	0.101565	0.0461476	0.0316206	0.0178667	0.0195681	0.0104117	0.00792679	0.00792679	0.00792679	0.00792679	0.00792679	0.116581
SP_1793	Uncharacterized protein	A0A0H2URC5	21.995	191	0.580003	1	0.549148	0.332182	0.239494	0.102067	0.0564662	0.0436728	0.0260844	0.023689	0.0153528	0.00905922	0.00864241	0.00522263	0.00155808	0.00155808	0.00155808	0.00155808	0.00155808	0.00329705	0.458342
SP_1794	Uncharacterized protein	A0A0H2URJ5	16.284	141	0.0735315	0.532642	0.169947	0.9225	0.736739	1	0.821176	0.694883	0.0194828	0.0174219	0.412514	0.00567812	0.177487	0.00207564	0.00207564	0.00207564	0.250943	0.0757929	0.0799018	0.0813106	0.796345
SP_1799	Sugar-binding transcriptional regulator, LacI family	A0A0H2URJ9	37.729	333	0.00937819	0.226432	0.777602	1	0.761447	0.732146	0.558785	0.574897	0.535826	0.0733785	0.0799786	0.0666583	0.0124669	0.00937819	0.00937819	0.00937819	0.00937819	0.00937819	0.00937819	0.00937819	0.0941988
SP_1802	Uncharacterized protein	A0A0H2URE2	22.109	190	0.124034	0.144944	0.175111	0.166698	0.17431	0.160948	0.155053	0.172842	0.266748	0.417686	0.423737	0.36278	0.324623	0.275318	0.281941	0.248156	0.252433	0.128456	0.0818521	0.0863914	1
SP_1804	Putative general stress protein 24	A0A0H2URD5	21.816	202	1	0.644584	0.40971	0.249183	0.191963	0.115161	0.0570424	0.0394901	0.0236143	0.00257363	0.00277112	0.00335517	0.00337002	0.00414315	0.00100147	0.000867012	0.00406039	0.00106966	0.00052933	0.00160158	0.0194091
SP_1805	UPF0337 protein SP_1805	Q97P39	7.0198	67	1	0.653253	0.311838	0.175571	0.122806	0.0809267	0.0452565	0.0444616	0.0425525	0.000156023	0.000156023	0.0105451	0.0100598	0.0079405	0.00274255	0.00202186	0.00736595	0.00221336	0.000156023	0.00334182	0.0328746
SP_1809	Transcriptional regulator	A0A0H2URC4	44.799	383	1	0.531653	0.1464	0.0221298	0.0221298	0.0221298	0.0221298	0.0221298	0.0221298	0.0221298	0.0221298	0.0221298	0.0221298	0.0221298	0.0221298	0.0221298	0.0221298	0.0221298	0.0221298	0.0221298	0.38118
SP_1810	Uncharacterized protein	A0A0H2URE1	28.389	243	0.631222	1	0.666525	0.325116	0.205043	0.0962933	0.0291626	0.0199763	0.00725987	0.00142756	0.00142756	0.00142756	0.00142756	0.00142756	0.00142756	0.00142756	0.00142756	0.00142756	0.00142756	0.00142756	0.00142756
SP_1821	Sugar-binding transcriptional regulator, LacI family	A0A0H2URL0	37.659	333	0.0643129	0.0643129	1	0.885544	0.288132	0.636721	0.67132	0.643798	0.570192	0.466763	0.140376	0.0643129	0.0643129	0.0643129	0.0643129	0.0643129	0.0643129	0.0643129	0.0643129	0.0643129	0.394248
SP_1825	ABC transporter, ATP-binding protein	A0A0H2URF1	37.443	336	0.893389	1	0.790731	0.337284	0.26408	0.1001	0.0677407	0.0558265	0.0313993	0.0313993	0.0313993	0.0313993	0.0313993	0.0313993	0.0313993	0.0313993	0.0313993	0.0313993	0.0313993	0.0313993	0.0953326
SP_1826	ABC transporter, substrate-binding protein	A0A0H2URL4	39.197	355	0.741135	1	0.406906	0.146812	0.133663	0.0747064	0.0330698	0.0179184	0.0059465	0.0059465	0.0059465	0.0257668	0.184773	0.548792	0.629076	0.622703	0.754176	0.287936	0.158991	0.116731	0.0886491
SP_1827	Uncharacterized protein	A0A0H2URN7	26.057	219	1	0.827781	0.191291	0.200021	0.0655844	0.00765636	0.00765636	0.00765636	0.00765636	0.00765636	0.00765636	0.00765636	0.00765636	0.00765636	0.00765636	0.00765636	0.00765636	0.00765636	0.00765636	0.00765636	0.00765636
SP_1833	Cell wall surface anchor family protein	A0A0H2URN9	77.734	708	1	0.861272	0.803063	0.594392	0.230484	0.385394	0.15494	0.15494	0.15494	0.15494	0.15494	0.15494	0.15494	0.15494	0.15494	0.15494	0.15494	0.15494	0.15494	0.15494	0.15494
SP_1837	Putative capsular polysaccharide biosynthesis protein	A0A0H2URM1	45.676	408	0.411689	1	0.624849	0.342852	0.222506	0.103657	0.0409786	0.0239014	0.00977676	0.00102289	0.000477358	0.000711921	0.00102156	0.000690582	9.6597e-05	9.6597e-05	9.6597e-05	9.6597e-05	9.6597e-05	0.000309471	0.00801475
SP_1838	Putative glycosyl transferase	A0A0H2URP3	26.785	230	0.429513	1	0.753619	0.901163	0.966038	0.80735	0.507071	0.377442	0.177113	0.0625454	0.0411087	0.0200593	0.00909638	0.00909638	0.00909638	0.00909638	0.00909638	0.00909638	0.00909638	0.00909638	0.287172
SP_1840	ABC transporter, ATP-binding/permease protein	A0A0H2URH6	65.264	581	0.330371	0.948914	1	0.942081	0.803288	0.570916	0.322762	0.195446	0.108948	0.0751119	0.0221568	0.00828188	0.0076348	0.00944018	0.0076348	0.0076348	0.0076348	0.0076348	0.0076348	0.0076348	0.152035
SP_1851	Uncharacterized protein	A0A0H2URF0	14.945	134	0.653839	1	0.872426	0.466107	0.272189	0.0639645	0.0203756	0.00663559	0.00663559	0.00663559	0.00663559	0.00663559	0.00663559	0.00663559	0.00663559	0.00663559	0.00663559	0.00663559	0.00663559	0.00663559	0.00663559
SP_1855	Alcohol dehydrogenase, zinc-containing	A0A0H2URM6	36.781	345	0.38424	1	0.612137	0.494297	0.254211	0.146092	0.0709619	0.0342956	0.0200254	0.181863	0.145379	0.102666	0.081944	0.0549044	0.0429387	0.0305274	0.0193351	0.0145199	0.00263151	0.00263151	0.00263151
SP_1862	Uncharacterized protein	A0A0H2URJ3	29.387	254	0.626097	1	0.889462	0.101733	0.0184426	0.0619227	0.0294136	0.00531817	0.00531817	0.00531817	0.00531817	0.00531817	0.00531817	0.00531817	0.00531817	0.00531817	0.00531817	0.00531817	0.0178099	0.00531817	0.00531817
SP_1863	Transcriptional regulator, MarR family	A0A0H2URG0	16.591	147	0.289137	0.383773	0.451121	0.924616	1	0.815808	0.661819	0.0490614	0.0370834	0.209122	0.177547	0.0310097	0.0166356	0.0528832	0.024892	0.0023648	0.0023648	0.0023648	0.0023648	0.0023648	0.150453
SP_1864	Uncharacterized protein	A0A0H2URI0	11.214	98	0.368615	0.20238	0.0848219	0.0433525	0.0268575	0.0417139	0.0170252	0.0602426	0.00485553	0.00485553	0.00485553	0.0977612	0.0661413	0.067671	0.270921	0.405886	0.218816	0.137899	1	0.0937972	0.154747
SP_1872	Iron-compound ABC transporter, iron-compound-binding protein	A0A0H2URK5	34.848	321	0.811756	1	0.541825	0.3138	0.198653	0.0444878	0.0298746	0.0172149	0.00766113	0.00264928	0.00264928	0.00264928	0.00264928	0.00264928	0.00264928	0.00264928	0.00264928	0.00264928	0.00264928	0.00264928	0.00264928
SP_1877	Tyrosine recombinase XerD-like	P0A4S9	28.473	244	0.110882	0.576345	1	0.780587	0.546839	0.657595	0.482871	0.548415	0.427433	0.436436	0.379984	0.285415	0.110682	0.141549	0.0355293	0.0352744	0.0224335	0.0224335	0.0224335	0.0224335	0.261219
SP_1878	CBS domain protein	A0A0H2URI7	17.269	153	1	0.866213	0.463087	0.23899	0.14454	0.0516125	0.0191876	0.010725	0.0045291	0.000818713	0.000818713	0.000818713	0.000818713	0.000818713	0.000818713	0.000818713	0.000818713	0.000818713	0.000818713	0.000818713	0.0109734
SP_1879	Phosphoesterase	A0A0H2URP5	19.854	173	1	0.814984	0.393939	0.210611	0.12952	0.040602	0.0154662	0.0112279	0.00663562	0.000465482	0.000465482	0.000465482	0.000612721	0.000540324	0.000465482	0.000465482	0.000465482	0.000465482	0.000465482	0.000465482	0.0146315
SP_1880	dITP/XTP pyrophosphatase	P64310	22.041	200	0.132563	0.740143	1	0.636994	0.40651	0.225832	0.13158	0.0753393	0.0426808	0.00716629	0.00273629	0.00285243	0.00241175	0.000676288	0.0169517	0.0142678	0.00925455	0.00187541	0.00227116	0.00159346	0.0257699
SP_1882	UPF0154 protein SP_1882	P67293	9.0857	82	0.268723	0.391278	0.328705	0.268406	0.226615	0.240746	0.192821	0.174456	0.204819	0.245695	0.239031	0.176969	0.271557	0.410436	0.438307	0.394097	0.589166	0.260045	0.222201	0.21874	1
SP_1883	Putative dextran glucosidase DexS	A0A0H2URS6	62.846	541	0.412199	1	0.688765	0.393788	0.22194	0.101797	0.0525556	0.0246669	0.0130617	0.00193648	0.00127468	0.00196757	0.00186983	0.00102994	0.000944093	0.000835918	0.000302158	0.000302158	0.000302158	0.000302158	0.0040425
SP_1884	Trehalose PTS system, IIABC components	A0A0H2URK8	69.784	655	0.198847	0.916382	1	0.842382	0.847055	0.416307	0.396913	0.294661	0.211809	0.123274	0.106079	0.0622224	0.0498592	0.046792	0.0282454	0.0342747	0.0527856	0.0220889	0.0193724	0.0181608	0.222386
SP_1893	Uncharacterized protein	A0A0H2URQ0	45.184	397	0.0706839	0.619618	0.480109	0.578415	0.736201	1	0.700516	0.272758	0.0706839	0.0706839	0.0706839	0.0706839	0.0706839	0.0706839	0.0706839	0.0706839	0.0706839	0.0706839	0.0706839	0.0706839	0.0706839
SP_1901	Uncharacterized RNA methyltransferase SP_1901	Q97NV8	51.741	451	0.273614	0.178503	0.14695	0.177412	0.226598	0.473399	0.189277	0.166567	0.193669	0.459588	0.517592	0.846741	1	0.690168	0.443867	0.366536	0.033876	0.0660445	0.0449867	0.054884	0.764878
SP_1903	UPF0374 protein SP_1903	Q97NV6	21.338	177	0.00819109	0.00819109	0.0217526	0.00819109	0.00819109	0.0549926	0.12465	0.178707	0.16315	0.242878	0.225796	0.49148	0.328904	0.199227	0.153951	0.13095	0.0959885	0.0575097	0.043128	0.0555528	1
SP_1909	Oxidoreductase, short chain dehydrogenase/reductase family	A0A0H2URK4	27.455	253	0.17103	0.78046	1	0.628951	0.36752	0.116107	0.0342541	0.0328636	0.0152619	0.00429592	0.00429592	0.00429592	0.00429592	0.00429592	0.00429592	0.00429592	0.00429592	0.00429592	0.00429592	0.00429592	0.00429592
SP_1910	Phenylalanine--tRNA ligase beta subunit	A0A0H2URR3	22.88	208	0.0157725	0.493407	1	0.919515	0.572239	0.329021	0.170724	0.0993675	0.0653165	0.0130399	0.00787403	0.00537679	0.00443377	0.00390393	0.000289874	0.000289874	0.000656225	0.000289874	0.000289874	0.000402371	0.0253208
SP_1911	Putative thioredoxin	A0A0H2URU3	12.249	105	1	0.8976	0.316373	0.166718	0.115251	0.0460702	0.0171005	0.0152339	0.00533392	0.00155164	0.00155164	0.00155164	0.00155164	0.00155164	0.00155164	0.00155164	0.00155164	0.00155164	0.00155164	0.00155164	0.0188983
SP_1914	Uncharacterized protein	A0A0H2URI9	24.899	224	0.761371	0.500723	0.42476	0.503324	1	0.755204	0.527157	0.291541	0.171608	0.0579371	0.039033	0.039033	0.039033	0.039033	0.039033	0.039033	0.039033	0.039033	0.039033	0.039033	0.404495
SP_1922	Probable transcriptional regulatory protein SP_1922	P67186	25.829	238	1	0.748715	0.37864	0.269044	0.172284	0.109015	0.0470033	0.0304084	0.0225869	0.00018688	0.00018688	0.000286011	0.000310497	0.000516363	0.00018688	0.00018688	0.00018688	0.00018688	0.00018688	0.0010235	0.0174688
SP_1924	Uncharacterized protein	A0A0H2URV2	15.912	136	0.477119	1	0.502774	0.247795	0.153482	0.0742025	0.0310328	0.0184312	0.0118646	0.000551454	0.000551454	0.000551454	0.000863629	0.0028929	0.0020846	0.00166536	0.00205596	0.00108497	0.000804243	0.000669917	0.0635601
SP_1925	Uncharacterized protein	A0A0H2URM7	23.319	202	0.587591	1	0.514094	0.293037	0.167694	0.0765228	0.0315485	0.0168178	0.00564001	0.00108793	0.00106967	0.00117746	0.00106967	0.00106967	0.00106967	0.00106967	0.00106967	0.00106967	0.00106967	0.00106967	0.0760248
SP_1926	Uncharacterized protein	A0A0H2URJ8	18.028	158	0.0109371	0.00261727	0.00172653	0.00154944	0.00523765	0.0131782	0.022039	0.0198002	0.0268055	0.038502	0.0275926	0.0246663	0.0240158	0.0238527	0.0288404	0.0335524	0.0582593	0.0285852	0.0490594	0.0474753	1
SP_1942	Putative transcriptional regulator	A0A0H2US14	37.567	338	0.625131	1	0.596466	0.333704	0.199038	0.0613746	0.0266798	0.021948	0.0104455	0.00122927	0.000475344	0.000475344	0.00231746	0.00428278	0.00385	0.00655137	0.00139201	0.001469	0.000972986	0.000475344	0.0136013
SP_1943	Acetyltransferase, GNAT family	A0A0H2URR1	19.339	172	0.764531	1	0.28098	0.200073	0.108592	0.0294227	0.0119855	0.00723438	0.00302816	0.00302816	0.00302816	0.00302816	0.00302816	0.00302816	0.00302816	0.00302816	0.00302816	0.00302816	0.00302816	0.00302816	0.0110206
SP_1944	Uncharacterized protein	A0A0H2URN5	16.402	147	1	0.981957	0.305459	0.181863	0.0874878	0.0365852	0.014588	0.0127405	0.00587986	0.00107789	0.00107789	0.00107789	0.00107789	0.00107789	0.00107789	0.00107789	0.00107789	0.00107789	0.00107789	0.00107789	0.0163657
SP_1946	Putative transcriptional regulator PlcR	A0A0H2URV9	34.13	287	0.00541779	0.103032	0.74534	1	0.848711	0.640927	0.410343	0.269705	0.221805	0.114008	0.022775	0.0211202	0.00966345	0.00541779	0.00541779	0.00541779	0.00541779	0.00541779	0.00541779	0.00541779	0.104674
SP_1950	Putative bacteriocin formation protein	A0A0H2URP9	116.95	996	0.0396894	0.370632	1	0.7361	0.364882	0.0529405	0.00569204	0.00569204	0.00569204	0.00569204	0.00569204	0.00569204	0.00569204	0.00569204	0.00569204	0.00569204	0.00569204	0.00569204	0.00569204	0.00569204	0.00569204
SP_1951	Uncharacterized protein	A0A0H2URW2	27.147	234	0.463665	1	0.629696	0.145373	0.0420115	0.0420115	0.0420115	0.0420115	0.0420115	0.0420115	0.0420115	0.0420115	0.0420115	0.0420115	0.0420115	0.0420115	0.0420115	0.0420115	0.0420115	0.0420115	0.0420115
SP_1953	Toxin secretion ABC transporter, ATP-binding/permease protein	A0A0H2URS1	79.626	698	0.0787756	0.0787756	0.0787756	0.503799	0.0787756	0.0787756	0.167176	0.116906	0.187526	0.306373	0.273688	0.236803	0.185654	0.124295	0.0805293	0.0946944	0.0787756	0.0787756	0.362354	0.131593	1
SP_1963	CBS domain protein	A0A0H2URP2	49.636	443	0.516556	1	0.547572	0.424399	0.358912	0.223311	0.155901	0.110069	0.0508214	0.00810821	0.0101101	0.0066323	0.00415184	0.00899379	0.00680512	0.00594763	0.0261973	0.00389616	0.00389616	0.00468226	0.104981
SP_1967	Endopeptidase La	A0A0H2URQ4	37.537	345	0.761612	1	0.696222	0.488952	0.365664	0.196234	0.11065	0.0645318	0.0329323	0.0091294	0.00736262	0.00275245	0.00229749	0.00189948	0.000941158	0.00153254	0.00478032	0.000847695	0.000847695	0.00190193	0.0752819
SP_1969	Putative type II DNA modification methyltransferase	A0A0H2URW9	19.886	179	0.00378685	0.00378685	0.00378685	0.00378685	0.0105404	0.0386515	0.06472	0.188438	0.509215	1	0.751598	0.592839	0.448867	0.355161	0.20391	0.0601321	0.120906	0.0277621	0.00378685	0.00916393	0.0761917
SP_1973	SpoU rRNA Methylase family protein	A0A0H2URP4	26.985	246	0.0077982	0.0077982	0.0077982	0.0077982	0.0277861	0.062418	0.115752	0.165922	0.150853	0.530559	0.702113	0.919711	0.979026	1	0.746494	0.564784	0.311352	0.163256	0.0910372	0.0941721	0.297751
SP_1982	Thiamine pyrophosphokinase	A0A0H2URX8	25.906	227	0.937378	1	0.441816	0.128917	0.073715	0.0348166	0.00258358	0.00240198	0.00240198	0.00240198	0.00240198	0.00240198	0.00240198	0.00240198	0.00240198	0.00240198	0.00240198	0.00240198	0.00240198	0.00240198	0.00240198
SP_1987	ABC transporter, ATP-binding protein	A0A0H2URQ2	23.919	213	0.650937	1	0.700544	0.424461	0.288571	0.080105	0.0364862	0.0248636	0.0295857	0.00285842	0.00422207	0.00285842	0.0356417	0.0659785	0.102951	0.0440055	0.0890756	0.0135988	0.0363837	0.0177786	0.287878
SP_1988	Putative immunity protein	A0A0H2URR8	75.543	677	0.00493021	0.568135	0.865641	1	0.649954	0.46156	0.33318	0.185312	0.064416	0.0387729	0.0346551	0.0259442	0.0208492	0.0192901	0.0166509	0.00706507	0.0211451	0.0129105	0.0125009	0.00930005	0.175417
SP_1989	Putative transcriptional regulator PlcR	A0A0H2URY1	35.409	299	0.848645	1	0.27623	0.185042	0.123839	0.0289211	0.00581989	0.00581989	0.00581989	0.00581989	0.00581989	0.00581989	0.00581989	0.00581989	0.00581989	0.00581989	0.00581989	0.00581989	0.00581989	0.00581989	0.00667951
SP_1991	Putative hydrolase	A0A0H2URT8	28.874	257	0.922297	1	0.540012	0.224351	0.195233	0.099192	0.0449336	0.0297308	0.0215333	0.00162054	0.00162054	0.00162054	0.00162054	0.00162054	0.00162054	0.00162054	0.00162054	0.00162054	0.00162054	0.00162054	0.0151531
SP_1994	Aminotransferase, class I	A0A0H2URS4	45.729	404	0.29921	1	0.696932	0.43805	0.273743	0.105173	0.0508621	0.0259999	0.0121534	0.00219414	0.00157279	0.00140368	0.000833823	0.000858281	0.000308199	0.000191827	0.000191827	0.000399646	0.000191827	0.000206197	0.0197453
SP_1996	Universal stress protein	A0A0H2US68	16.565	150	0.902496	1	0.590018	0.342998	0.189295	0.0732967	0.0132644	0.0187002	0.00949017	0.00218296	0.00218296	0.00218296	0.00218296	0.00218296	0.00218296	0.00218296	0.00218296	0.00218296	0.00218296	0.00218296	0.00737445
SP_1997	Cof family protein	A0A0H2URU0	51.898	462	0.0370904	0.0664934	0.111305	0.087147	0.0863595	0.0797688	0.0593659	0.0489507	0.0400728	0.0702886	0.0682351	0.0903278	0.0791497	0.0445679	0.0288997	0.0395195	0.0485542	0.0305116	0.0358513	0.0296802	1
SP_1998	Putative L-asparaginase	A0A0H2URQ8	34.869	320	0.368163	0.974491	1	0.769804	0.492324	0.188985	0.0716418	0.0407522	0.0227752	0.00257577	0.00257577	0.00257577	0.00257577	0.00257577	0.00257577	0.00257577	0.00257577	0.00257577	0.00257577	0.00257577	0.00632465
SP_2000	DNA-binding response regulator	A0A0H2URZ0	22.338	199	0.63254	1	0.047489	0.047489	0.047489	0.047489	0.047489	0.047489	0.047489	0.047489	0.047489	0.047489	0.047489	0.047489	0.047489	0.047489	0.047489	0.047489	0.047489	0.047489	0.047489
SP_2001	Putative sensor histidine kinase	A0A0H2US71	42.316	365	0.142882	0.142882	0.142882	0.142882	0.142882	0.142882	0.142882	0.142882	0.142882	0.142882	0.142882	0.142882	0.142882	0.142882	0.142882	0.142882	0.142882	0.142882	0.142882	0.142882	1
SP_2003	ABC transporter, ATP-binding protein	A0A0H2URR2	33.148	294	0.1279	1	0.0250689	0.0250689	0.0250689	0.0250689	0.0250689	0.0250689	0.0250689	0.0250689	0.0250689	0.0250689	0.0250689	0.0250689	0.0250689	0.0250689	0.0250689	0.0250689	0.0250689	0.0250689	0.0250689
SP_2008	Putative preprotein translocase, SecE subunit	A0A0H2URR7	7.1404	58	0.275717	1	0.643766	0.770589	0.507408	0.295478	0.133726	0.0662204	0.0205557	0.0547707	0.00844258	0.028572	0.0737409	0.102047	0.160955	0.122537	0.133881	0.0581289	0.0346992	0.010406	0.109518
SP_2011	Ribosomal large subunit pseudouridine synthase, RluD subfamily	A0A0H2URZ7	34.022	291	0.0405701	0.0405701	0.0405701	0.0405701	0.0405701	0.0405701	0.0405701	0.0405701	0.0405701	0.569764	0.596515	0.82776	0.927549	1	0.713947	0.660927	0.309605	0.0405701	0.0425551	0.0405701	0.288208
SP_2020	Transcriptional regulator, GntR family	A0A0H2URV0	27.992	242	0.175843	0.919492	1	0.50166	0.169863	0.19366	0.181424	0.201347	0.237679	0.363583	0.339434	0.432711	0.449331	0.600861	0.476423	0.290842	0.216787	0.0556664	0.0602588	0.0584649	0.593917
SP_2021	Glycosyl hydrolase, family 1	A0A0H2URS7	55.213	469	0.0302651	1	0.0302651	0.0509571	0.0619806	0.0302651	0.0302651	0.0302651	0.0302651	0.0302651	0.0302651	0.0302651	0.0302651	0.0302651	0.0302651	0.0302651	0.0302651	0.0302651	0.0302651	0.0302651	0.0302651
SP_2022	Permease IIC component	A0A0H2URV4	46.71	431	0.0111859	0.170986	0.149462	0.195937	0.148568	1	0.0816195	0.0541313	0.0361268	0.0111859	0.0111859	0.0111859	0.0111859	0.0111859	0.0111859	0.0111859	0.0111859	0.0111859	0.0111859	0.0111859	0.0111859
SP_2023	PTS system, IIB component	A0A0H2US04	11.304	102	1	0.654771	0.203586	0.113772	0.0815006	0.0723755	0.0516699	0.00743912	0.0383327	0.00743912	0.00743912	0.00743912	0.00743912	0.00743912	0.00743912	0.00743912	0.00743912	0.00743912	0.00743912	0.00743912	0.0127098
SP_2024	PTS system, IIA component	A0A0H2US90	12.236	108	1	0.889926	0.665117	0.182975	0.153744	0.0115435	0.019779	0.0115435	0.0290787	0.0442433	0.0667895	0.0377562	0.0348623	0.0286186	0.0274805	0.0329456	0.040746	0.0115435	0.0115435	0.0115435	0.0115435
SP_2026	Aldehyde-alcohol dehydrogenase	A0A0H2URT2	97.285	883	0.0214558	0.0711781	0.0900326	0.149924	0.194209	0.267653	0.368969	0.468002	0.705086	0.985604	0.969465	1	0.889283	0.691879	0.602293	0.444706	0.46929	0.170033	0.0742148	0.0752946	0.265609
SP_2027	Uncharacterized protein	A0A0H2URX0	15.147	136	1	0.5586	0.458474	0.470824	0.650128	0.329945	0.178453	0.101863	0.0536497	0.012696	0.012696	0.012696	0.012696	0.012696	0.012696	0.012696	0.012696	0.012696	0.012696	0.012696	0.012696
SP_2028	Phosphotyrosine protein phosphatase	A0A0H2US08	16.539	142	1	0.917157	0.44103	0.308981	0.171467	0.0637706	0.0263814	0.0336861	0.0169193	0.000808565	0.000888705	0.000808565	0.000808565	0.00141831	0.000808565	0.000808565	0.000808565	0.000808565	0.000808565	0.000808565	0.00208381
SP_2039	Uncharacterized protein	A0A0H2US17	24.37	207	1	0.626646	0.33494	0.37926	0.0497183	0.305302	0.263727	0.287789	0.271101	0.333206	0.099001	0.196607	0.203031	0.148589	0.137113	0.0584934	0.0497183	0.0497183	0.0497183	0.0497183	0.0780133
SP_2040	Putative jag protein	A0A0H2USA3	37.109	328	0.596502	1	0.935969	0.764166	0.598581	0.401867	0.2203	0.193989	0.155775	0.129665	0.131181	0.123916	0.109291	0.0722573	0.0799342	0.0336746	0.0778379	0.0268402	0.061262	0.0370954	0.243886
SP_2045	Uncharacterized protein	A0A0H2URU7	35.757	317	0.812069	1	0.74283	0.537637	0.348324	0.208414	0.102064	0.0586781	0.0315272	0.00967133	0.00285646	0.00285646	0.00285646	0.00285646	0.00285646	0.00285646	0.00285646	0.00285646	0.00285646	0.00285646	0.0311757
SP_2054	Uncharacterized protein	A0A0H2USB4	15.362	123	0.593323	1	0.0461618	0.0461618	0.0461618	0.0461618	0.0461618	0.0461618	0.0461618	0.0461618	0.0461618	0.0461618	0.0461618	0.0461618	0.0461618	0.0461618	0.0461618	0.0461618	0.0461618	0.0461618	0.0461618
SP_2055	Alcohol dehydrogenase, zinc-containing	A0A0H2URX2	38.091	352	0.605246	1	0.706209	0.435833	0.297567	0.126766	0.0558279	0.033182	0.0147125	0.00110954	0.00105957	0.00176464	0.0017614	0.0013873	0.000177529	3.97805e-05	0.000348729	0.000150825	3.97805e-05	0.000677122	0.0100456
SP_2057	Uncharacterized protein	A0A0H2URY7	67.219	605	0.389872	1	0.813609	0.60535	0.413308	0.220313	0.116612	0.0754694	0.0366174	0.0231979	0.0171228	0.00981264	0.0060629	0.00546657	0.0040785	0.00284485	0.00147178	0.00237967	0.00174013	0.00287231	0.0595914
SP_2063	LysM domain protein	A0A0H2XDT6	39.746	370	1	0.387312	0.226314	0.0567892	0.039286	0.0698938	0.0337815	0.031829	0.0183672	0.00419367	0.00419367	0.00419367	0.00419367	0.00419367	0.00419367	0.00419367	0.00419367	0.00419367	0.00419367	0.0200173	0.100604
SP_2064	Hydrolase, haloacid dehalogenase-like family	A0A0H2URV7	23.49	206	1	0.635433	0.179842	0.10411	0.0370281	0.00271542	0.00271542	0.00271542	0.00271542	0.00271542	0.00271542	0.00271542	0.00271542	0.00271542	0.00271542	0.00271542	0.00271542	0.00271542	0.00271542	0.00271542	0.00271542
SP_2067	Uncharacterized protein	A0A0H2USC3	49.075	425	0.524021	1	0.422831	0.222645	0.114997	0.059052	0.0091588	0.00535695	0.00227748	0.00227748	0.00227748	0.00227748	0.00227748	0.00227748	0.00227748	0.00227748	0.00227748	0.00227748	0.00227748	0.00227748	0.00472576
SP_2068	Cytidine/deoxycytidylate deaminase family protein	A0A0H2URY0	16.504	144	0.768446	1	0.37361	0.127009	0.205131	0.0941885	0.0422249	0.0206482	0.0114452	0.0114452	0.0114452	0.0114452	0.0114452	0.0114452	0.0114452	0.0114452	0.0114452	0.0114452	0.0114452	0.0114452	0.0114452
SP_2072	Glutamine amidotransferase, class-I	A0A0H2URZ5	26.936	242	0.992878	1	0.500366	0.249362	0.188504	0.0724163	0.0405103	0.0275226	0.0201886	0.00440642	0.00371982	0.00124025	0.00124025	0.00124025	0.00124025	0.00124025	0.00124025	0.00124025	0.00124025	0.00124025	0.00435011
SP_2073	ABC transporter, ATP-binding/permease protein	A0A0H2US37;A0A0H2URM4	65.658	588	0.031364	0.410468	1	0.62028	0.49229	0.189315	0.10668	0.079913	0.0343278	0.00783462	0.00386553	0.00354806	0.00354806	0.00354806	0.00354806	0.00354806	0.00354806	0.00354806	0.00354806	0.00354806	0.0497273
SP_2075	ABC transporter, ATP-binding/permease protein	A0A0H2USC5	62.165	564	0.317886	1	0.717436	0.522456	0.353474	0.187531	0.10734	0.0717172	0.0475537	0.0090841	0.0106446	0.00768698	0.00507513	0.00374761	0.00985903	0.00238812	0.00124178	0.00136963	0.00136674	0.00264266	0.0859905
SP_2082	Response regulator	A0A0H2US00	27.23	235	0.683138	1	0.468365	0.314231	0.17907	0.0873063	0.0593397	0.0263998	0.0158326	0.00998269	0.00625276	0.00699357	0.00275636	0.00275636	0.00275636	0.00275636	0.00275636	0.00275636	0.00275636	0.00275636	0.460598
SP_2093	Uncharacterized protein	A0A0H2US03	35.814	322	1	0.955143	0.623853	0.48148	0.339465	0.287687	0.158304	0.0930179	0.042951	0.00203535	0.00203535	0.00203535	0.00203535	0.00203535	0.00203535	0.00203535	0.00203535	0.00203535	0.00203535	0.00203535	0.00203535
SP_2095	5-formyltetrahydrofolate cyclo-ligase	A0A0H2USD4	20.637	179	1	0.767866	0.492133	0.0467618	0.0467618	0.0467618	0.0467618	0.0467618	0.0467618	0.0467618	0.0467618	0.0467618	0.0467618	0.0467618	0.0467618	0.0467618	0.0467618	0.0467618	0.0467618	0.0467618	0.0467618
SP_2096	N-acetyldiaminopimelate deacetylase	Q97NE7	41.663	376	0.181854	1	0.737422	0.542224	0.28871	0.15625	0.0648789	0.0225327	0.00696535	0.00222387	0.00222387	0.00222387	0.00222387	0.00222387	0.00222387	0.00222387	0.00222387	0.00222387	0.00222387	0.00222387	0.00350267
SP_2101	Cation-transporting ATPase, EI-E2 family	A0A0H2US09	77.607	687	0.00874291	0.00874291	0.00874291	0.00874291	0.142955	0.32155	0.345913	0.407177	0.500928	0.804873	0.703972	0.754169	1	0.874392	0.861683	0.80505	0.55427	0.349955	0.289951	0.246957	0.875015
SP_2102	Uncharacterized protein	A0A0H2US49	11.383	103	0.88594	0.5993	0.485576	0.379689	0.357599	0.434429	0.417047	0.23037	0.290305	0.621044	0.363785	0.31116	0.471006	0.338003	0.412187	0.376605	0.445357	0.194506	0.273094	0.201615	1
SP_2113	Uncharacterized protein	A0A0H2US13	35.42	313	0.0194669	0.0194669	0.0194669	0.0194669	0.0565042	0.0784235	0.0959105	0.0699426	0.0905545	0.0921678	0.0762699	0.11842	0.185989	0.114115	0.175877	0.193465	0.0550328	0.0959717	0.0853098	0.125225	1
SP_2119	Putative transcriptional regulator	A0A0H2US18	8.1963	71	1	0.554902	0.269788	0.222092	0.329535	0.15617	0.082585	0.065327	0.05328	0.0337753	0.0337753	0.0337753	0.0337753	0.0337753	0.0337753	0.0337753	0.0337753	0.0337753	0.0337753	0.0337753	0.0337753
SP_2120	Uncharacterized protein	A0A0H2US59	18.573	155	1	0.0693371	0.0693371	0.118379	0.0693371	0.273296	0.192976	0.283933	0.0693371	0.0693371	0.0693371	0.0693371	0.0693371	0.0693371	0.0693371	0.0693371	0.0693371	0.0693371	0.0693371	0.0693371	0.188076
SP_2125	Uncharacterized protein	A0A0H2URY4	12.81	113	1	0.758154	0.302368	0.125837	0.0827918	0.037323	0.0155986	0.0150791	0.0150754	0.0073297	0.0073297	0.0073297	0.0073297	0.0073297	0.0073297	0.0073297	0.0073297	0.0073297	0.0073297	0.0073297	0.0073297
SP_2127	Transketolase, C-terminal subunit	A0A0H2US23	34.497	310	0.0381172	1	0.945755	0.882361	0.749578	0.099907	0.0381172	0.0381172	0.0381172	0.0381172	0.0381172	0.0381172	0.0381172	0.0381172	0.0381172	0.0381172	0.0381172	0.0381172	0.120011	0.0381172	0.0381172
SP_2128	Transketolase, N-terminal subunit	A0A0H2US62	31.883	285	0.182372	1	0.845191	0.90671	0.623146	0.292852	0.198567	0.0847436	0.0847436	0.0847436	0.0847436	0.0847436	0.0847436	0.0847436	0.0847436	0.0847436	0.0847436	0.0847436	0.0847436	0.0847436	0.0847436
SP_2130	Putative PTS system, IIB component	A0A0H2US11	10.105	94	0.671709	1	0.275298	0.0129025	0.0129025	0.0129025	0.0129025	0.0129025	0.0129025	0.0129025	0.0129025	0.0129025	0.0129025	0.0129025	0.0129025	0.0129025	0.0129025	0.0129025	0.0129025	0.0129025	0.0129025
SP_2131	Transcriptional regulator, BglG family	A0A0H2URY8	77.917	676	1	0.710959	0.153183	0.150757	0.0339165	0.00974752	0.00974752	0.00974752	0.0340862	0.297083	0.270542	0.225289	0.153172	0.133361	0.0883692	0.0487176	0.0500877	0.0327244	0.0172686	0.0222127	0.00974752
SP_2132	Uncharacterized protein	A0A0H2US28	36.321	335	0.00288809	0.0197988	0.0389214	0.33248	0.720511	1	0.904199	0.910794	0.9028	0.712826	0.540499	0.308291	0.215781	0.122604	0.0830934	0.0719263	0.0455605	0.0300301	0.00978204	0.0274233	0.208621
SP_2143	Uncharacterized protein	A0A0H2US21	101.42	886	0.0291595	0.0291595	0.0844387	0.0291595	0.0291595	0.0291595	0.0291595	0.0291595	0.0291595	0.0291595	0.0291595	0.0291595	0.0291595	0.0291595	0.0291595	0.0291595	0.0291595	0.0291595	0.0291595	0.0712579	1
SP_2145	Antigen, cell wall surface anchor family	A0A0H2US35	79.037	694	0.0074864	0.0074864	0.0074864	0.629174	1	0.284016	0.0978624	0.0446276	0.0499487	0.0074864	0.0074864	0.0074864	0.0074864	0.0074864	0.0074864	0.0074864	0.0074864	0.0074864	0.0074864	0.0074864	0.0074864
SP_2146	Uncharacterized protein	A0A0H2US78	62.669	559	0.47291	1	0.456175	0.0832376	0.0832376	0.0832376	0.0832376	0.0832376	0.0832376	0.0832376	0.0832376	0.0832376	0.0832376	0.0832376	0.0832376	0.0832376	0.0832376	0.0832376	0.0832376	0.0832376	0.0832376
SP_2156	SPFH domain/Band 7 family	A0A0H2US83	30.781	274	0.618284	1	0.851169	0.747479	0.724522	0.672564	0.520548	0.529251	0.418468	0.243506	0.171601	0.132316	0.086319	0.0643608	0.0442597	0.0352301	0.0549806	0.0259622	0.0256648	0.023295	0.600972
SP_2157	Alcohol dehydrogenase, iron-containing	A0A0H2USH2	41.224	383	0.342784	1	0.689371	0.379059	0.0965077	0.0308827	0.0228517	0.0103135	0.00992269	0.00992269	0.00992269	0.00992269	0.00992269	0.00992269	0.00992269	0.00992269	0.00992269	0.00992269	0.00992269	0.00992269	0.00992269
SP_2163	PTS system, IIB component	A0A0H2USH8	18.047	156	1	0.0683589	0.0683589	0.0683589	0.0683589	0.0683589	0.0683589	0.0683589	0.0683589	0.0683589	0.0683589	0.0683589	0.0683589	0.0683589	0.0683589	0.0683589	0.0683589	0.0683589	0.0683589	0.0683589	0.0683589
SP_2168	Putative fucose operon repressor	A0A0H2USI3	29.283	257	0.0226246	0.0491201	0.0780287	0.234301	0.216668	0.18875	0.25124	0.232479	0.152027	0.163874	0.12094	0.104804	0.0980529	0.111543	0.0928347	0.0924155	0.0239351	0.0533106	0.0365369	0.0237653	1
SP_2189	tRNA-dihydrouridine synthase	A0A0H2USJ2	34.892	318	0.445809	1	0.657378	0.427824	0.260722	0.100178	0.0670375	0.0550785	0.029382	0.014512	0.0108572	0.00620221	0.00434166	0.00287183	0.00148169	0.000329277	0.000365195	0.000329277	0.000329277	0.000776869	0.0125074
SP_2191	Uncharacterized protein	A0A0H2US25	20.238	175	0.0448606	0.39012	0.362316	1	0.818226	0.659981	0.19612	0.114279	0.0434178	0.0434178	0.0434178	0.0434178	0.0434178	0.0434178	0.0434178	0.0434178	0.0434178	0.0434178	0.179679	0.0434178	0.670629
SP_2192	Histidine kinase	A0A0H2US61	51.014	443	0.691078	1	0.725756	0.390893	0.269337	0.255105	0.383705	0.0590951	0.0590951	0.0590951	0.0590951	0.674076	0.0590951	0.0590951	0.0590951	0.0590951	0.0590951	0.0590951	0.0590951	0.0590951	0.123396
SP_2193	DNA-binding response regulator	A0A0H2USA5	25.204	217	0.361465	1	0.49511	0.207723	0.085966	0.0126281	0.00597514	0.00407941	0.00407941	0.00407941	0.00466165	0.00788702	0.00541361	0.011035	0.0101343	0.0075226	0.00448831	0.00407941	0.00407941	0.00819267	0.0850355
SP_2194	ATP-dependent Clp protease, ATP-binding subunit	A0A0H2USJ7	90.213	810	0.293679	1	0.870427	0.605734	0.493731	0.311552	0.236026	0.166999	0.140911	0.0917157	0.0654574	0.0581219	0.0417708	0.0301603	0.0229434	0.0173614	0.0224324	0.00894038	0.00603691	0.00822026	0.578238
SP_2196	ABC transporter, ATP-binding protein	A0A0H2US32	27.519	242	0.492847	1	0.231392	0.0803885	0.0175356	0.0175356	0.0175356	0.0175356	0.0175356	0.0175356	0.0175356	0.0175356	0.0175356	0.0175356	0.0175356	0.0175356	0.0175356	0.0175356	0.0175356	0.0175356	0.0175356
SP_2197	Putative ABC transporter, substrate-binding protein	A0A0H2US66	37.776	335	0.816707	1	0.642262	0.348153	0.247669	0.109043	0.0540465	0.0285652	0.0190215	0.000497244	0.00117363	0.00104821	0.000497244	0.0010457	0.000497244	0.000497244	0.000497244	0.000497244	0.000497244	0.000522661	0.0131202
SP_2199	Uncharacterized protein	A0A0H2USK2	10.718	96	0.990277	1	0.197256	0.248186	0.115028	0.0211956	0.0211956	0.0211956	0.0211956	0.0211956	0.0211956	0.0211956	0.0211956	0.0211956	0.0211956	0.0211956	0.0211956	0.0211956	0.0211956	0.0211956	0.0211956
SP_2202	Uncharacterized protein	A0A0H2US72	10.212	88	1	0.668649	0.574232	0.260413	0.216638	0.118874	0.0529746	0.0201214	0.0182348	0.00116779	0.00116779	0.00116779	0.00116779	0.00116779	0.00116779	0.00116779	0.00116779	0.00116779	0.00116779	0.00116779	0.00116779
SP_2205	DHH subfamily 1 protein	A0A0H2USK7	73.407	657	0.011942	0.00408814	0.103296	0.480875	0.573134	0.540714	0.385924	0.341181	0.367865	0.251327	0.224806	0.146988	0.171404	0.15553	0.128092	0.154379	0.0871564	0.108173	0.0286657	0.0514409	1
SP_2209	Uncharacterized protein	A0A0H2USB7	23.617	211	1	0.743831	0.390333	0.241872	0.148963	0.0661744	0.0167618	0.0118301	0.00342582	0.00109946	0.00109946	0.00109946	0.00109946	0.00109946	0.00109946	0.00109946	0.00109946	0.00109946	0.00109946	0.00109946	0.00113561
SP_2223	Uncharacterized protein	A0A0H2US74	30.55	276	0.975448	0.949788	1	0.778153	0.638429	0.382429	0.194876	0.126562	0.106708	0.0502709	0.0436208	0.0468396	0.0392265	0.0267527	0.00579901	0.00579401	0.0226921	0.0121878	0.0123556	0.0133983	0.105904
SP_2224	Peptidase, M16 family	A0A0H2US52	48.977	427	0.220187	1	0.81251	0.549121	0.323494	0.163836	0.0589278	0.0365894	0.0212846	0.00484825	0.00484825	0.00484825	0.00484825	0.00484825	0.00484825	0.00484825	0.00484825	0.00484825	0.00484825	0.00484825	0.0337712
SP_2225	Uncharacterized protein	A0A0H2US86	47.967	416	0.0881738	1	0.558098	0.439647	0.106208	0.00714574	0.0165984	0.00714574	0.00714574	0.00714574	0.00714574	0.00714574	0.00714574	0.00714574	0.00714574	0.00714574	0.00714574	0.00714574	0.00714574	0.00714574	0.00786618
SP_2226	Uncharacterized protein	A0A0H2USC7	14.013	122	0.0139424	0.391676	0.596846	0.768266	0.101171	0.427266	0.404277	0.368718	0.458525	0.819094	1	0.916798	0.826104	0.580629	0.457312	0.288294	0.2608	0.164292	0.0616683	0.070596	0.46513
SP_2230	ABC transporter, ATP-binding protein	A0A0H2US79	60.87	540	0.573987	1	0.591368	0.348783	0.226864	0.11049	0.0474272	0.023647	0.011014	0.000857381	0.000547828	0.00126809	0.00156841	0.0016748	0.000220313	0.000403827	0.000556409	0.000357886	0.000162415	0.000542991	0.0134336
SP_2231	Putative ABC transporter, permease protein	A0A0H2US56	97.302	850	0.0332575	0.0332575	0.569436	1	0.567287	0.348931	0.41086	0.317618	0.130725	0.0333204	0.0381886	0.0332575	0.0332575	0.0332575	0.0332575	0.0332575	0.0332575	0.0332575	0.0332575	0.0332575	0.0372164
SP_2234	Transcriptional regulator, TetR family	A0A0H2USD1	21.274	180	0.0893376	0.0893376	0.0893376	0.0893376	0.0893376	0.282273	0.110306	0.0893376	0.251734	1	0.576546	0.255164	0.14448	0.0893376	0.0893376	0.0893376	0.0893376	0.0893376	0.0893376	0.0893376	0.0893376
SP_2239	Serine protease	A0A0H2US63	41.841	393	0.772532	1	0.958911	0.857874	0.820039	0.695971	0.479464	0.286095	0.198388	0.103527	0.0618797	0.0721066	0.102324	0.0755538	0.073537	0.0844967	0.0579522	0.0434994	0.0507109	0.0463286	0.825459
SP_2240	SpspoJ protein	A0A0H2US96	29.153	252	0.00412058	0.00412058	0.00412058	0.00412058	0.00412058	0.00412058	0.00412058	0.00412058	0.00776996	0.0525186	0.0726254	0.0710968	0.0753201	0.0697329	0.0652341	0.0428048	0.0359086	0.0188593	0.0163474	0.0195987	1
speE	Polyamine aminopropyltransferase	P66835	32.859	286	0.397134	0.986216	1	0.736272	0.432442	0.198606	0.0876417	0.0530962	0.0234796	0.00499056	0.00269815	0.00400397	0.00127129	0.00127129	0.00127129	0.00127129	0.00127129	0.00127129	0.00127129	0.00127129	0.00127129
spxA	Regulatory protein Spx	Q97Q26	15.45	133	0.0297703	0.0297703	0.0297703	0.232574	1	0.32219	0.142338	0.198012	0.102886	0.098992	0.0522431	0.20644	0.216987	0.0413596	0.0297703	0.0297703	0.0297703	0.0297703	0.0297703	0.0297703	0.0758149
spxB	Pyruvate oxidase	Q54970	65.265	591	0.0109812	0.0454133	0.614034	1	0.824402	0.554969	0.341105	0.22722	0.116347	0.0352527	0.021572	0.0198866	0.0120018	0.00799029	0.00145475	0.000964657	0.00428019	0.00145607	0.000682815	0.00282008	0.0408998
ssb	Single-stranded DNA-binding protein	P66854	17.351	156	0.00421339	0.417544	0.96402	1	0.811079	0.664752	0.47014	0.404609	0.267846	0.159928	0.104665	0.0844791	0.0530192	0.0328437	0.0154589	0.0134056	0.00519414	0.00655551	0.00710216	0.00808314	0.142488
stkP	Serine/threonine-protein kinase StkP	Q97PA9	72.288	659	0.689351	1	0.723165	0.536934	0.413134	0.272348	0.181178	0.140054	0.125552	0.0952215	0.0991959	0.100461	0.10894	0.125999	0.12931	0.122549	0.160145	0.0792694	0.0627178	0.0505146	0.203841
strH	Beta-N-acetylhexosaminidase	P49610	144.55	1312	0.0183666	0.444147	1	0.354781	0.295035	0.020912	0.208369	0.221704	0.144113	0.0183666	0.0183666	0.0523044	0.0608374	0.063203	0.0476703	0.0803417	0.364118	0.0817412	0.131172	0.051299	0.849438
sulA	Dihydropteroate synthase	P05382	34.403	314	0.531784	1	0.634273	0.302535	0.199155	0.071467	0.0290751	0.0160084	0.00636483	0.00138332	0.00138332	0.00138332	0.00138332	0.00138332	0.00138332	0.00138332	0.00138332	0.00138332	0.00138332	0.00138332	0.00138332
sulD	Bifunctional folate synthesis protein	P22291	31.142	270	0.442861	0.674569	1	0.604765	0.428759	0.0792065	0.0108428	0.0102892	0.0102892	0.0102892	0.0102892	0.0102892	0.0102892	0.0102892	0.0102892	0.0102892	0.0102892	0.0102892	0.0102892	0.0102892	0.0117631
tadA	tRNA-specific adenosine deaminase	A0A0H2UMZ1	17.628	155	1	0.604131	0.16209	0.010989	0.0609667	0.010989	0.010989	0.010989	0.010989	0.010989	0.010989	0.010989	0.010989	0.010989	0.010989	0.010989	0.010989	0.010989	0.010989	0.010989	0.010989
tarI	Ribitol-5-phosphate cytidylyltransferase	Q97QE5	26.242	235	0.590823	1	0.490327	0.401224	0.212054	0.0777858	0.0296197	0.0145895	0.00621996	0.000252072	0.000252072	0.000252072	0.000252072	0.000252072	0.000252072	0.000252072	0.000252072	0.000252072	0.000252072	0.000354163	0.00742266
tarJ	Ribulose-5-phosphate reductase	A0A0H2UQB3	38.77	340	0.261754	1	0.739435	0.333662	0.170823	0.0788844	0.0256442	0.0107346	0.0111646	0.000514354	0.000514354	0.000514354	0.000514354	0.000514354	0.000514354	0.000514354	0.000514354	0.000514354	0.000514354	0.000514354	0.00653917
tdk	Thymidine kinase	Q97R22	22.826	199	0.603463	1	0.696744	0.379277	0.283936	0.138867	0.106353	0.0754517	0.0927607	0.125001	0.0925898	0.0942292	0.0751434	0.112535	0.114287	0.133907	0.119145	0.109585	0.117097	0.105549	0.116932
tehB	Tellurite resistance protein TehB	A0A0H2UPN9	32.685	286	1	0.983961	0.382043	0.247615	0.14048	0.0618965	0.0227791	0.00747288	0.00376266	0.00103466	0.00103466	0.00103466	0.00103466	0.00103466	0.00103466	0.00103466	0.00103466	0.00103466	0.00103466	0.00103466	0.00103466
tenA	Aminopyrimidine aminohydrolase	A0A0H2UP71	27.344	230	0.0941083	1	0.639765	0.0941083	0.0941083	0.0941083	0.0941083	0.0941083	0.0941083	0.0941083	0.0941083	0.0941083	0.0941083	0.0941083	0.0941083	0.0941083	0.0941083	0.0941083	0.0941083	0.0941083	0.0941083
tgt	Queuine tRNA-ribosyltransferase	P66907	43.121	380	0.01445	0.128254	1	0.957183	0.506336	0.331563	0.171775	0.123522	0.0806644	0.0284785	0.0217786	0.0130578	0.0102618	0.0112791	0.000790728	0.00151105	0.00543176	0.00277278	0.00247702	0.00370816	0.0598367
thiD	Phosphomethylpyrimidine kinase	A0A0H2UP75	28.335	263	0.864817	1	0.570981	0.414963	0.203195	0.0775399	0.0172282	0.00453739	0.00810874	0.0035474	0.0035474	0.0035474	0.0035474	0.0035474	0.0035474	0.0035474	0.0035474	0.0035474	0.0035474	0.0035474	0.0035474
thiE1	Thiamine-phosphate synthase 1	Q97RS5	23.276	209	1	0.499782	0.0929084	0.337844	0.253458	0.255659	0.193116	0.195249	0.243711	0.268106	0.247365	0.0633755	0.247421	0.350224	0.476931	0.343061	0.381882	0.183381	0.0951057	0.0767384	0.200238
thiI	Probable tRNA sulfurtransferase	Q97RE1	45.16	404	0.0171061	0.174133	1	0.952466	0.62518	0.215727	0.11423	0.0650188	0.0532221	0.0194518	0.0155812	0.00904486	0.00320864	0.0021492	0.00149174	0.00168891	0.00355359	0.00149174	0.00149174	0.00149174	0.0362466
thiM1	Hydroxyethylthiazole kinase 1	Q97RS6	27.586	260	0.338909	1	0.834823	0.451699	0.100121	0.069962	0.00427253	0.0039624	0.0039624	0.0039624	0.0039624	0.0039624	0.0039624	0.0039624	0.0039624	0.0039624	0.0039624	0.0039624	0.0039624	0.0039624	0.0039624
thrB	Homoserine kinase	P0A3L7	31.548	289	0.768613	1	0.630766	0.423587	0.285076	0.118869	0.0475468	0.0273367	0.0159278	0.00145851	0.00127657	0.001773	0.00259871	0.00548187	0.00406586	0.00127657	0.00127657	0.00127657	0.00127657	0.00127657	0.109873
thrC	Threonine synthase	A0A0H2US33	53.767	494	0.649405	1	0.597095	0.370946	0.206012	0.0845626	0.0374265	0.0212662	0.0112253	0.00424948	0.00419164	0.00352498	0.00343965	0.00626561	0.00889352	0.00847603	0.00590308	0.00392645	0.00329624	0.00193229	0.00900999
thrS	Threonine--tRNA ligase	Q97PI4	74.711	647	0.117381	0.514139	1	0.899822	0.603566	0.272966	0.118984	0.0560858	0.0205643	0.00245828	0.00146273	0.00175727	0.00126103	0.00106369	0.000218156	0.00017244	0.000686108	0.000443512	0.000199019	0.000840248	0.0375564
thyA	Thymidylate synthase	P67049	32.554	279	0.501978	1	0.670092	0.359188	0.212005	0.0951292	0.0441139	0.0263415	0.0183679	0.000566238	0.000566238	0.00110421	0.00084769	0.000641443	0.000566238	0.000566238	0.000566238	0.000566238	0.000566238	0.000566238	0.0149412
tig	Trigger factor	Q97SG9	47.198	427	0.713082	1	0.739708	0.553075	0.471962	0.436074	0.318749	0.265163	0.210077	0.171046	0.166362	0.142584	0.182604	0.241468	0.236972	0.201173	0.207313	0.0998671	0.0633851	0.058176	0.165257
tkt	Probable transketolase	P22976	71.097	658	0.0660443	0.659438	1	0.780519	0.483487	0.252235	0.127614	0.074939	0.0386336	0.0077359	0.00569424	0.00552875	0.0140359	0.00360944	0.000457209	0.0235875	0.0579397	0.00853847	0.00899377	0.00627988	0.0462099
tmk	Thymidylate kinase	Q97R91	23.353	212	1	0.938915	0.534808	0.270564	0.151534	0.0762725	0.0370018	0.025445	0.00720993	0.000749557	0.000749557	0.00542233	0.0106676	0.00622668	0.00505853	0.00744832	0.0673462	0.00726276	0.0167003	0.0067487	0.0418852
topA	DNA topoisomerase 1	A0A0H2UQH1	79.1	699	0.0132817	0.0112807	0.208075	0.378095	0.412717	1	0.762497	0.506086	0.906191	0.593602	0.443419	0.323009	0.110642	0.104528	0.0617806	0.0331664	0.0430591	0.0132658	0.0584872	0.0463762	0.298833
tpiA	Triosephosphate isomerase	P66942	26.55	252	0.722818	1	0.686354	0.423266	0.242738	0.146338	0.0717861	0.0441522	0.0178218	0.00139959	0.00103776	0.00367734	0.00240954	0.00199346	0.000152174	8.21081e-05	0.00169719	0.000634121	0.000114717	0.0011546	0.0119092
tpx	Probable thiol peroxidase	P0C2J8	18.019	163	0.880222	1	0.399736	0.251128	0.188747	0.0755925	0.035986	0.0220425	0.0155763	0.00101239	0.00101239	0.00101239	0.00101239	0.00101239	0.00101239	0.00101239	0.00101239	0.00101239	0.00101239	0.00101239	0.00902133
treR	Trehalose operon transcriptional repressor	A0A0H2URH4	27.607	236	0.0284294	0.0284294	0.081707	0.0800165	0.065007	0.0370235	0.0284294	0.0284294	0.0668991	0.0284294	0.0284294	0.0284294	0.0284294	0.0284294	0.0338436	0.0284294	0.0284294	0.0284294	0.0284294	0.0284294	1
trmB	tRNA (guanine-N(7)-)-methyltransferase	P67506	24.378	211	0.00675212	0.483069	1	0.861762	0.473051	0.159401	0.0619253	0.042066	0.0263802	0.0148295	0.00885064	0.0101672	0.0157927	0.0355858	0.0389679	0.0380335	0.01314	0.0110548	0.00607735	0.0056467	0.0268156
trmD	tRNA (guanine-N(1)-)-methyltransferase	Q97RM4	27.633	239	0.550299	1	0.943841	0.522629	0.302523	0.153628	0.0540683	0.030051	0.0126794	0.00135864	0.00135864	0.00135864	0.00135864	0.00135864	0.00135864	0.00135864	0.00135864	0.00135864	0.00135864	0.00135864	0.00397693
trmFO	Methylenetetrahydrofolate--tRNA-(uracil-5-)-methyltransferase TrmFO	Q97R84	49.187	444	0.496934	1	0.692703	0.429969	0.267945	0.17674	0.0722418	0.0660904	0.0293523	0.0113879	0.0139455	0.0112676	0.0106696	0.0053857	0.00187956	0.00302583	0.000622093	0.000622093	0.000622093	0.000622093	0.0174865
trpA	Tryptophan synthase alpha chain	Q97P33	27.738	258	1	0.925485	0.522971	0.194689	0.136357	0.0829403	0.0490155	0.0104315	0.00733568	0.00733568	0.00733568	0.00733568	0.00733568	0.00733568	0.00733568	0.00733568	0.00733568	0.00733568	0.00733568	0.00733568	0.00733568
trpB	Tryptophan synthase beta chain	Q97P32	44.275	407	0.487441	1	0.48792	0.327787	0.189652	0.0813537	0.0376863	0.0129282	0.00427767	0.00427767	0.00427767	0.00427767	0.00427767	0.00427767	0.00427767	0.00427767	0.00427767	0.00427767	0.00427767	0.00427767	0.00427767
trpC	Indole-3-glycerol phosphate synthase	Q97P30	28.94	255	1	0.0536616	0.782508	0.398518	0.302048	0.155195	0.260093	0.017715	0.017715	0.017715	0.017715	0.017715	0.017715	0.017715	0.017715	0.017715	0.017715	0.017715	0.017715	0.017715	0.017715
trpD	Anthranilate phosphoribosyltransferase	P66999	35.904	334	0.0955519	0.231086	0.715363	1	0.729274	0.682927	0.512769	0.38316	0.300567	0.113216	0.0996167	0.0645094	0.0375877	0.0202805	0.00410379	0.00410379	0.00410379	0.00410379	0.00410379	0.00410379	0.0088989
trpE	Anthranilate synthase component 1	A0A0H2URN1	51.211	453	0.338755	1	0.452338	0.180314	0.00927164	0.00927164	0.00927164	0.00927164	0.00927164	0.00927164	0.00927164	0.00927164	0.00927164	0.00927164	0.00927164	0.00927164	0.00927164	0.00927164	0.00927164	0.00927164	0.0484008
trpF	N-(5-phosphoribosyl)anthranilate isomerase	Q97P31	21.29	199	1	0.525025	0.043145	0.043145	0.043145	0.043145	0.043145	0.043145	0.043145	0.043145	0.043145	0.043145	0.043145	0.043145	0.043145	0.043145	0.043145	0.043145	0.043145	0.043145	0.043145
trpG	Anthranilate synthase component II	A0A0H2URK6	20.927	188	0.637365	1	0.474264	0.417498	0.121741	0.0492831	0.0408675	0.0162839	0.00837161	0.00837161	0.00837161	0.00837161	0.00837161	0.00837161	0.00837161	0.00837161	0.00837161	0.00837161	0.00837161	0.00837161	0.00837161
trpS	Tryptophan--tRNA ligase	P67595	38.417	341	0.747003	1	0.657827	0.370215	0.25644	0.139213	0.074303	0.0468905	0.0264089	0.0021938	0.00221718	0.00177166	0.0018356	0.00152413	0.000455427	0.000168006	0.000168006	0.000303499	0.00105705	0.000860445	0.0143807
truA	tRNA pseudouridine synthase A	Q97PL0	28.38	249	0.0768261	0.0768261	1	0.809787	0.679344	0.0768261	0.0768261	0.0768261	0.0768261	0.0768261	0.0768261	0.0768261	0.0768261	0.0768261	0.0768261	0.0768261	0.0768261	0.0768261	0.0768261	0.0768261	0.0768261
truB	tRNA pseudouridine synthase B	Q97QJ3	32.271	292	0.38114	1	0.716907	0.36928	0.21491	0.10723	0.0783649	0.0890973	0.0771139	0.0886554	0.0970963	0.0879648	0.0798346	0.0734691	0.0621838	0.0511665	0.0561857	0.0366654	0.0318778	0.0298608	0.282777
trx	Thioredoxin	A0A0H2URA9	11.449	104	1	0.656854	0.274498	0.161704	0.112658	0.0468947	0.0203884	0.0168184	0.0136339	0.000549401	0.000645952	0.00154667	0.00194741	0.00279955	0.00042512	0.000281512	0.00237834	0.000501721	0.000211699	0.000921638	0.0135384
trxB	Thioredoxin reductase	A0A0H2UQN9	33.147	303	1	0.718287	0.52981	0.353943	0.232606	0.10819	0.0476379	0.029153	0.0102629	0.000807731	0.000171494	0.000508758	0.000447941	0.000792862	0.000171494	0.000171494	0.000171494	0.000171494	0.000171494	0.000171494	0.0022242
tsaD	tRNA N6-adenosine threonylcarbamoyltransferase	Q97T27	36.185	336	0.345722	0.779522	1	0.765442	0.445229	0.258654	0.12102	0.0637433	0.0341988	0.0397725	0.0358359	0.0341095	0.0237162	0.0184504	0.0154339	0.0120582	0.0162516	0.0104178	0.0103216	0.0123755	0.0676005
tsf	Elongation factor Ts	P0A3B7	37.361	346	0.873179	1	0.675998	0.469509	0.347921	0.220978	0.105357	0.0639637	0.0283009	0.00322808	0.00292025	0.005407	0.00368298	0.0040132	0.000648277	0.00082984	0.00270123	0.000785159	0.000280387	0.00146257	0.0220154
tuf	Elongation factor Tu	P64030	43.97	398	0.953622	1	0.63962	0.482797	0.332957	0.234603	0.122859	0.0797669	0.0503452	0.00440845	0.00420808	0.00659423	0.00671474	0.00759649	0.00160241	0.00124232	0.00861969	0.00182735	0.00103284	0.00341812	0.0432979
tyrA	Prephenate dehydrogenase	A0A0H2UQS5	41.014	367	0.19163	1	0.673882	0.345458	0.219917	0.0466297	0.0104851	0.00428462	0.00272059	0.0014196	0.0014196	0.00331881	0.0014196	0.0014196	0.0014196	0.0014196	0.0014196	0.0014196	0.0014196	0.0014196	0.0014196
tyrS	Tyrosine--tRNA ligase	Q97NE3	47.48	418	0.267414	1	0.893836	0.582543	0.357987	0.161733	0.0749893	0.0398115	0.0199081	0.00273975	0.00192846	0.0039353	0.0025304	0.00185165	0.000241948	0.000124657	0.000954093	0.000258985	7.6723e-05	0.000982508	0.0175395
udk	Uridine kinase	P67413	24.466	212	0.702352	1	0.535716	0.280184	0.161606	0.0564962	0.0191844	0.0110577	0.00799472	0.000522337	0.000522337	0.000522337	0.000522337	0.000522337	0.000522337	0.000522337	0.000522337	0.000522337	0.000522337	0.000522337	0.027495
ung	Uracil-DNA glycosylase	P23379	24.049	217	0.703804	1	0.781222	0.47035	0.357908	0.114828	0.0615527	0.0402017	0.0142452	0.00651289	0.00334663	0.00334969	0.00334663	0.00334663	0.00334663	0.00334663	0.00334663	0.00334663	0.00334663	0.00334663	0.00557038
upp	Uracil phosphoribosyltransferase	Q97RQ3	22.898	209	0.431682	1	0.790807	0.420953	0.197368	0.072884	0.0316616	0.0157981	0.00652522	0.000512599	0.000266737	0.000854396	0.000890861	0.00086597	5.53026e-05	5.53026e-05	0.00033707	0.000120651	5.53026e-05	0.000383001	0.00751771
uppP	Undecaprenyl-diphosphatase	P60934	31.81	281	0.0401976	0.788832	1	0.513844	0.207886	0.294225	0.157746	0.0401976	0.0401976	0.0535635	0.0401976	0.0401976	0.0401976	0.0401976	0.0401976	0.0401976	0.0401976	0.0401976	0.0401976	0.0401976	0.213034
uppS	Isoprenyl transferase	Q97SR4	28.705	252	0.565404	1	0.688307	0.412717	0.152316	0.0431785	0.0146483	0.00980953	0.00390039	0.000811988	0.000811988	0.000811988	0.000811988	0.000811988	0.000811988	0.000811988	0.000811988	0.000811988	0.000811988	0.000811988	0.0365639
uraA	Uracil permease	A0A0H2UQK3	46.172	439	0.0108157	0.736363	0.727415	0.848669	1	0.566373	0.204274	0.10457	0.0672927	0.0108157	0.0108157	0.0108157	0.0108157	0.0108157	0.0108157	0.0108157	0.0108157	0.0108157	0.0108157	0.0108157	0.0270836
usp45	Secreted 45 kd protein	A0A0H2US70	41.697	392	1	0.914437	0.582273	0.398603	0.25929	0.157241	0.0923129	0.0694497	0.0531549	0.00614632	0.00449802	0.00204868	0.00433956	0.00508423	0.00262709	0.00223637	0.00577872	0.00131446	0.000997588	0.00408789	0.0554306
uvrA	UvrABC system protein A	P63384	104.18	943	0.0154773	0.00842347	0.527782	1	0.961043	0.73139	0.572147	0.433204	0.361418	0.199349	0.14082	0.0834565	0.0569524	0.0275393	0.00604402	0.00194821	0.00140605	0.00141408	0.00140605	0.00140605	0.124068
uvrB	UvrABC system protein B	Q54986	75.733	662	0.176889	0.973851	1	0.76077	0.467782	0.279984	0.134465	0.0880474	0.0446846	0.00228063	0.00173183	0.00173183	0.00891418	0.00949334	0.00754382	0.00173183	0.00173183	0.00173183	0.00173183	0.00173183	0.028101
uvrC	UvrABC system protein C	Q97S07	70.408	614	0.125049	0.417341	0.540655	1	0.417747	0.654643	0.765177	0.580124	0.688693	0.709856	0.542966	0.516578	0.250483	0.17414	0.177108	0.131503	0.0232836	0.0242304	0.0232836	0.0305872	0.750211
valS	Valine--tRNA ligase	Q97S45	100.77	883	0.12127	0.798957	1	0.706347	0.436125	0.23573	0.128726	0.0907708	0.0689544	0.0492249	0.0426669	0.0397083	0.0336748	0.0295466	0.0233847	0.0219078	0.0278974	0.00800765	0.00387035	0.0053878	0.0354852
vex2	ABC transporter, ATP-binding protein Vexp2	A0A0H2UP16	23.851	215	1	0.891775	0.413415	0.319841	0.10375	0.0456023	0.00978619	0.0121269	0.00637156	0.00202851	0.00202851	0.00202851	0.00202851	0.00202851	0.00202851	0.00202851	0.00202851	0.00202851	0.00202851	0.00202851	0.0372012
vex3	Transmembrane protein Vexp3	A0A0H2UP51	49.984	459	0.7428	1	0.714582	0.576408	0.370006	0.251448	0.115494	0.0707342	0.0201849	0.0140827	0.0162996	0.022376	0.0147686	0.01148	0.00328531	0.00328531	0.00328531	0.00328531	0.00328531	0.00328531	0.0401545
vicX	VicX protein	A0A0H2UQC8	29.917	269	0.016746	0.815928	1	0.728124	0.559469	0.784839	0.674325	0.586401	0.352411	0.103071	0.0597565	0.016746	0.016746	0.016746	0.016746	0.016746	0.016746	0.016746	0.016746	0.016746	0.701472
vncR	DNA-binding response regulator VncR	A0A0H2UNY7	24.966	218	0.919177	1	0.336886	0.0870862	0.056983	0.0290405	0.022535	0.0109886	0.0109886	0.0109886	0.0109886	0.0109886	0.0109886	0.0109886	0.0109886	0.0109886	0.0109886	0.0109886	0.0109886	0.0109886	0.0154233
vncS	Histidine kinase	A0A0H2UNY8	50.456	442	0.402278	1	0.478455	0.352455	0.218111	0.134508	0.0604604	0.0265223	0.0265223	0.0265223	0.0265223	0.0265223	0.0265223	0.0265223	0.0265223	0.0265223	0.0265223	0.0265223	0.0265223	0.0265223	0.0265223
whiA	Putative sporulation transcription regulator WhiA	Q97PN9	34.057	303	0.215527	0.0207824	0.0207824	0.133098	0.0914125	0.0806009	0.0907846	0.102844	0.116785	0.151688	0.131719	0.176509	0.249674	0.244099	0.193894	0.222553	0.148349	0.0597916	0.0528921	0.04046	1
xerS	Tyrosine recombinase XerS	Q97QP2	41.19	356	0.0696041	0.0696041	0.0696041	0.0696041	0.0696041	0.0696041	0.0696041	0.0696041	0.139082	0.820271	0.892988	0.879178	1	0.943967	0.477167	0.227697	0.0696041	0.0967915	0.0696041	0.0696041	0.107324
xseA	Exodeoxyribonuclease 7 large subunit	Q97QJ8	50.508	446	0.00574371	1	0.541619	0.325765	0.181318	0.185825	0.137311	0.101152	0.128543	0.0907027	0.0616166	0.0150036	0.00591054	0.00574371	0.00574371	0.00574371	0.00574371	0.00574371	0.00574371	0.00574371	0.150662
xseB	Exodeoxyribonuclease 7 small subunit	P67465	7.8498	70	1	0.688055	0.7345	0.901516	0.941278	0.815624	0.69533	0.772001	0.456907	0.44815	0.343383	0.13826	0.0121214	0.0108364	0.0108364	0.0108364	0.0108364	0.0108364	0.0108364	0.0108364	0.105982
yajC-2	Preprotein translocase, YajC subunit	A0A0H2US94	11.047	99	0.0018716	0.192165	0.455895	0.60533	0.703722	1	0.811735	0.660693	0.47334	0.341569	0.289621	0.178209	0.130776	0.10658	0.0810414	0.0690099	0.113394	0.0475933	0.0394071	0.0528675	0.275122
ybeY	Endoribonuclease YbeY	Q97R63	19.234	165	1	0.805759	0.326493	0.207723	0.133916	0.0722937	0.0251447	0.0181445	0.00780126	0.00110459	0.00110459	0.00110459	0.00110459	0.00110459	0.00110459	0.00110459	0.00110459	0.00110459	0.00110459	0.00110459	0.00674504
ychF	Ribosome-binding ATPase YchF	A0A0H2UMR5	41.17	371	0.502265	1	0.613793	0.358773	0.237147	0.119468	0.0520837	0.0322643	0.0191784	0.000671279	0.000336457	0.00142238	0.00161341	0.00156117	0.000208707	0.000104554	0.000640322	0.000302668	9.15462e-05	0.00114481	0.0216851
yfiA	Ribosome hibernation promoting factor	A0A0H2US65	21.099	182	0.163876	0.210114	0.193373	0.195845	0.18214	0.188683	0.194927	0.237873	0.358303	1	0.617253	0.584832	0.422754	0.243358	0.105413	0.0520633	0.0206738	0.00825384	0.00270674	0.00879126	0.15262
yidC1	Membrane protein insertase YidC 1	Q97NP5	34.105	308	0.00681689	0.0267098	0.0567306	0.0777504	0.0764906	0.107463	0.106	0.0578076	0.0794293	0.108136	0.107822	0.12757	0.167153	0.173408	0.208995	0.213601	0.602868	0.145468	0.184288	0.125992	1
yidC2	Membrane protein insertase YidC 2	Q97NI6	31.056	274	0.0258615	0.0850453	0.085512	0.13702	0.140803	0.0477638	0.0666972	0.0528725	0.0919299	0.0860168	0.0812894	0.0487846	0.102491	0.142491	0.212538	0.17082	0.352402	0.117419	0.134046	0.0950216	1
ylmE	YlmE protein	A0A0H2URB8	25.567	223	0.375649	1	0.930974	0.61991	0.372847	0.128448	0.063717	0.0449725	0.0180519	0.0227496	0.0345071	0.0156847	0.012627	0.0122179	0.00710866	0.0046229	0.00124141	0.00124141	0.00124141	0.00124141	0.0327855
ylmH	YlmH protein	A0A0H2UR18	30.405	261	0.0270614	0.0270614	0.0270614	0.0270614	0.0270614	0.0270614	0.0270614	0.0270614	0.0270614	0.0270614	0.0270614	0.245632	0.304634	0.151715	0.1722	0.145162	0.883038	0.849253	0.602521	0.429502	1
zmpB	Zinc metalloprotease ZmpB	Q9L7Q2	213.53	1906	0.302642	1	0.93632	0.692704	0.490147	0.416008	0.303243	0.227541	0.165429	0.0769682	0.0614592	0.0688924	0.0979817	0.10389	0.105073	0.0993386	0.092487	0.0744902	0.0648818	0.0754835	0.602004
zmpC	Zinc metalloprotease ZmpC	Q97T80	206.73	1856	0.323881	1	0.812048	0.751629	0.585566	0.376848	0.241164	0.160348	0.0895919	0.0213929	0.015974	0.0377721	0.0107827	0.111347	0.114369	0.164624	0.379776	0.0193881	0.0240963	0.177149	0.482188
zwf	Glucose-6-phosphate 1-dehydrogenase	O54537	56.789	495	0.216928	1	0.766674	0.481278	0.30302	0.134671	0.0667487	0.0343429	0.0186058	0.000918355	0.000294617	0.000182735	0.000471939	0.000182735	0.000182735	0.000182735	0.000182735	0.000182735	0.000182735	0.000182735	0.00966416
