# Supplementary material for: Grad‐seq in a Gram‐positive bacterium reveals exonucleolytic sRNA activation in competence control
Source: EMBO J. 2020 Mar 30;39(9):e103852. doi: 10.15252/embj.2019103852 (PMC7196914; doi:10.15252/embj.2019103852)
Supplement: Supplementary file 6 — Dataset EV2 [file EMBJ-39-e103852-s006.zip › README.txt]

Dataset EV2

This table contains the Grad-seq MS data. The data are normalized to 1 in order to allow comparability between different proteins.
