# Supplementary material for: Grad‐seq in a Gram‐positive bacterium reveals exonucleolytic sRNA activation in competence control
Source: EMBO J. 2020 Mar 30;39(9):e103852. doi: 10.15252/embj.2019103852 (PMC7196914; doi:10.15252/embj.2019103852)
Supplement: Supplementary file 7 — Dataset EV3 [file EMBJ-39-e103852-s007.zip]

Archive with 2 entries (2 files):
- Dataset_EV3.xlsx
- README.txt
