# Supplementary material for: Grad‐seq in a Gram‐positive bacterium reveals exonucleolytic sRNA activation in competence control
Source: EMBO J. 2020 Mar 30;39(9):e103852. doi: 10.15252/embj.2019103852 (PMC7196914; doi:10.15252/embj.2019103852)
Supplement: Supplementary file 7 — Dataset EV3 [file EMBJ-39-e103852-s007.zip › Dataset_EV3.xlsx]

## Sheet: Proteins <20 kDa; >=F#4
Gene	Protein name	Protein ID	Molecular weight [kDa]	Sequence length [aa]	Fraction 1	Fraction 2	Fraction 3	Fraction 4	Fraction 5	Fraction 6	Fraction 7	Fraction 8	Fraction 9	Fraction 10	Fraction 11	Fraction 12	Fraction 13	Fraction 14	Fraction 15	Fraction 16	Fraction 17	Fraction 18	Fraction 19	Fraction 20	Pellet
argR	Arginine repressor	A0A0H2UPR2	17.842	156	0.00904156	0.0401086	0.469221	1	0.737588	0.475635	0.401285	0.278801	0.126779	0.0719535	0.0391238	0.0366942	0.0226423	0.0115764	0.00433495	0.00302188	0.00052821	0.00131849	0.000677133	0.0010712	0.0295694
atpC	ATP synthase epsilon chain	P63667	15.638	139	0.419219	0.350617	0.214264	0.573264	1	0.920199	0.683577	0.558883	0.361253	0.215747	0.129478	0.139361	0.0604503	0.0449916	0.0208961	0.0212157	0.0188582	0.00982387	0.0128093	0.0154711	0.183579
atpF	ATP synthase subunit b	P0A2Z2	17.986	164	0.164516	0.0832924	0.0716236	0.430262	0.835725	1	0.827216	0.788082	0.603883	0.346263	0.265337	0.17738	0.113607	0.0668905	0.0342681	0.0274794	0.0613866	0.0207806	0.0165562	0.0218903	0.162445
ctsR	Transcriptional regulator CtsR	A0A0H2US55	17.571	152	0.0335358	0.222871	0.0987868	0.360232	0.270778	0.197465	0.148031	0.122294	0.11502	0.0895637	0.0362118	0.0685596	0.0673208	0.0606208	0.0486237	0.040516	0.00532374	0.0140956	0.0110824	0.00847381	1
ftsL	Cell division protein FtsL	A0A0H2UNI0	12.206	105	0.036002	0.543229	0.319621	0.036002	0.036002	0.21199	0.180638	0.109318	0.109063	0.18641	0.287384	0.180266	0.452061	0.532603	0.457416	0.368502	0.894105	0.26595	0.247548	0.115377	1
ilvN	Acetolactate synthase, small subunit	A0A0H2UNL0	17.694	158	0.234691	0.782899	0.954622	0.801478	0.804162	0.477535	0.251022	0.173911	0.156024	0.494263	0.894465	0.895476	1	0.862247	0.701528	0.431716	0.502536	0.118677	0.111732	0.101099	0.947665
mrnC	Mini-ribonuclease 3	A0A0H2UNY0	14.636	128	0.0470175	0.0470175	0.0470175	0.0470175	0.0470175	0.0470175	0.0816674	0.351369	0.407704	0.654352	0.704583	0.55734	0.460804	0.666822	0.549548	0.59582	0.708808	0.31647	0.221142	0.152351	1
ogt	Methylated-DNA--protein-cysteine methyltransferase	A0A0H2UQP4	19.7	176	0.0647295	0.294208	0.24162	1	0.948405	0.765481	0.185963	0.173073	0.0143435	0.0116025	0.0116025	0.0116025	0.0116025	0.0116025	0.0116025	0.0116025	0.0116025	0.0116025	0.0116025	0.0116025	0.0184391
rbfA	Ribosome-binding factor A	Q97S56	13.322	116	0.00100459	0.00100459	0.00100459	0.00100459	0.00100459	0.00100459	0.00557628	0.0858855	0.516603	1	0.70468	0.57279	0.412271	0.258898	0.14182	0.0710004	0.0413497	0.0142658	0.00398642	0.00762201	0.0381452
ribH	6,7-dimethyl-8-ribityllumazine synthase	P66040	16.752	155	0.0357364	0.0417049	0.0153371	0.00201735	0.00201735	0.00201735	0.15262	0.976713	0.992755	1	0.696248	0.496841	0.310956	0.179386	0.0662917	0.0130062	0.0124753	0.00369176	0.00201735	0.00201735	0.0552258
rlmH	Ribosomal RNA large subunit methyltransferase H	P0A4S3	18.099	159	0.0958439	0.48776	0.787434	1	0.871242	0.764654	0.622922	0.711086	0.691649	0.468273	0.332628	0.325326	0.185263	0.279534	0.221886	0.180402	0.0129468	0.0129468	0.0129468	0.0129468	0.952252
rnpA	Ribonuclease P protein component	Q97NI5	14.299	123	0.109122	0.109122	0.483389	0.19718	0.178288	1	0.593144	0.109122	0.109122	0.211539	0.109122	0.109122	0.109122	0.109122	0.109122	0.109122	0.109122	0.109122	0.109122	0.109122	0.109122
rplE	50S ribosomal protein L5	Q97SV1	19.774	180	0.051708	0.0595688	0.0619852	0.0693132	0.0665604	0.0743878	0.0768493	0.0731279	0.0668447	0.113285	0.15304	0.176222	0.319608	0.595405	0.690933	0.67989	1	0.361082	0.272533	0.228218	0.58955
rplF	50S ribosomal protein L6	Q97SU7	19.431	178	0.0138059	0.0268082	0.0199874	0.0132293	0.0122122	0.016723	0.0282961	0.0431244	0.0409481	0.0883275	0.0979536	0.111654	0.388183	0.789898	0.942077	1	0.637275	0.469628	0.281777	0.252158	0.780538
rplI	50S ribosomal protein L9	P66320	16.523	150	0.0331365	0.0243436	0.0111704	0.0084141	0.00468277	0.00374406	0.00376077	0.00446823	0.00623886	0.00658669	0.0073729	0.00963701	0.102761	0.310201	0.399671	0.378264	0.371527	0.217583	0.162254	0.134179	1
rplJ	50S ribosomal protein L10	P66050	17.479	166	0.0322189	0.0307764	0.0184985	0.01769	0.016439	0.017837	0.0190831	0.0255265	0.0313207	0.0791339	0.102605	0.10884	0.28167	0.631503	0.720956	0.717018	1	0.408423	0.301046	0.257968	0.482919
rplK	50S ribosomal protein L11	Q97RZ6	14.8	141	0.127714	0.109509	0.0622155	0.0423451	0.0347941	0.0232616	0.0214388	0.0248673	0.0337512	0.07731	0.0940531	0.0966002	0.300086	0.595764	0.719049	0.715085	1	0.418219	0.311244	0.258076	0.584124
rplL	50S ribosomal protein L7/L12	P0A471	12.442	122	0.369101	0.388385	0.320468	0.32007	0.31185	0.374239	0.368	0.415621	0.398767	0.455779	0.428278	0.467649	0.655323	0.833401	0.962533	0.931439	1	0.506966	0.400151	0.366097	0.72259
rplM	50S ribosomal protein L13	A0A0H2UNF0	16.143	148	0.00533267	0.00792683	0.00585224	0.0212583	0.0360728	0.0379049	0.040177	0.0406286	0.0531124	0.100062	0.142522	0.179934	0.507788	0.733281	0.865906	0.866693	1	0.509656	0.452134	0.280484	0.918925
rplN	50S ribosomal protein L14	P0A473	13.006	122	0.0410708	0.046088	0.0281177	0.0245759	0.0232548	0.0214418	0.0253425	0.0364555	0.0395233	0.113784	0.125528	0.149811	0.42102	0.804981	0.938735	0.977848	1	0.497831	0.368904	0.281664	0.835755
rplO	50S ribosomal protein L15	Q97SU3	15.446	146	0.00362677	0.00231554	0.00163237	0.00378994	0.00657433	0.00938321	0.0152964	0.0185606	0.02653	0.0622368	0.0802745	0.116179	0.302299	0.5007	0.595234	0.6312	1	0.446545	0.357397	0.280093	0.570602
rplP	50S ribosomal protein L16	P0A475	15.436	137	0.000264549	0.000264549	0.000264549	0.00052663	0.00557879	0.00954956	0.0133816	0.0105476	0.0120836	0.027073	0.0167559	0.0173266	0.123097	0.36278	0.491513	0.679698	0.35501	0.0953444	0.143745	0.0532557	1
rplQ	50S ribosomal protein L17	Q97ST6	14.495	128	0.00178752	0.00253691	0.00143585	0.00329227	0.00426337	0.00718584	0.014713	0.0216605	0.0465827	0.10349	0.0916434	0.112683	0.35606	0.717099	0.80007	1	0.964343	0.375034	0.434299	0.254727	0.712257
rplR	50S ribosomal protein L18	Q97SU6	12.867	118	0.00101293	0.0109461	0.0248164	0.0219661	0.0221152	0.0409901	0.034253	0.0383831	0.0452794	0.0969926	0.108229	0.133361	0.319023	0.529686	0.622725	0.7739	1	0.35574	0.356812	0.248287	0.576803
rplS	50S ribosomal protein L19	Q97QC6	13.136	115	0.0363664	0.0437522	0.0222418	0.0112052	0.00882508	0.0130854	0.0202648	0.0221212	0.0422377	0.131256	0.151181	0.180651	0.415391	0.697759	0.84862	0.888517	1	0.480945	0.394747	0.277022	0.889877
rplT	50S ribosomal protein L20	P66112	13.693	119	0.000464117	0.000464117	0.000464117	0.00231335	0.00232947	0.00640771	0.0259213	0.00937379	0.0119404	0.0692529	0.0709831	0.0482732	0.159774	0.389044	0.539673	0.268037	0.371246	0.0750877	0.183912	0.0928484	1
rplU	50S ribosomal protein L21	Q97QU4	11.197	104	0.00355104	0.00151568	0.000106209	0.00564602	0.0108211	0.0190175	0.0245865	0.0360236	0.0540718	0.183089	0.234756	0.201906	0.46245	0.752508	0.845579	0.719257	1	0.28686	0.359133	0.22697	0.602953
rplV	50S ribosomal protein L22	P61182	12.2	114	0.000738596	0.000678435	9.40132e-05	0.00274029	0.00678801	0.01664	0.0217577	0.0309622	0.0481254	0.11439	0.135469	0.183158	0.480099	0.757928	0.975277	1	0.762349	0.372391	0.346689	0.268169	0.823892
rplW	50S ribosomal protein L23	Q97SV3	10.785	98	0.000943082	0.00165002	0.00113037	0.00298536	0.00377614	0.00601341	0.0112031	0.0249087	0.0359602	0.133378	0.180261	0.194106	0.446144	0.838886	0.947453	1	0.875378	0.45204	0.348989	0.265497	0.679821
rplX	50S ribosomal protein L24	P60629	10.991	101	0.00632643	0.00558516	0.00520475	0.00812791	0.0146124	0.0317784	0.0350971	0.0465038	0.0556221	0.105371	0.132229	0.188634	0.387267	0.652218	0.837856	0.797141	1	0.544688	0.368357	0.300587	0.54666
rpmA	50S ribosomal protein L27	P66135	10.089	94	0.00122134	0.0030912	0.00357127	0.00300164	0.00333539	0.0130651	0.0201306	0.0293721	0.0434054	0.113193	0.161365	0.189921	0.340009	0.542356	0.675167	0.665785	1	0.50161	0.338719	0.283549	0.537191
rpmB	50S ribosomal protein L28	P66155	6.8841	62	0.0314415	0.0139403	0.00711275	0.00916619	0.0130277	0.0171847	0.0166609	0.0122762	0.0173501	0.0204791	0.0213501	0.0315572	0.203204	0.32058	0.393887	0.407184	1	0.225542	0.344228	0.180953	0.490402
rpmC	50S ribosomal protein L29	P0A483	7.9872	68	0.0304154	0.0285114	0.0158146	0.0136326	0.0165098	0.0255012	0.0272749	0.035209	0.041546	0.129401	0.158498	0.15691	0.313922	0.585036	0.693855	0.637851	1	0.446246	0.383359	0.287238	0.455527
rpmD	50S ribosomal protein L30	Q97SU4	6.3985	60	0.280114	0.212073	0.114208	0.0859891	0.0602787	0.0263552	0.0139952	0.0113757	0.00795352	0.00267221	0.0019912	0.010501	0.272647	0.474708	0.784039	1	0.711427	0.581509	0.262955	0.30232	0.626043
rpmE2	50S ribosomal protein L31 type B	P66200	9.3584	80	0.0625012	0.0981155	0.105274	0.087119	0.0948248	0.0982323	0.0961318	0.09653	0.0785403	0.0880715	0.139729	0.257559	0.470894	0.767602	0.841443	0.876726	1	0.635102	0.51068	0.340896	0.796971
rpmF	50S ribosomal protein L32	Q97NB7	6.8017	60	0.00471643	0.00404547	0.00305716	0.0288891	0.0430601	0.0540701	0.031496	0.0212557	0.0302289	0.0733926	0.0615624	0.0672848	0.374902	0.58724	1	0.838598	0.972379	0.272586	0.441509	0.241908	0.678443
rpmG2	50S ribosomal protein L33 2	Q97NL4	5.6146	50	0.17394	0.299726	0.296132	0.177102	0.156589	0.25313	0.244266	0.235682	0.410675	0.366074	0.729087	1	0.827598	0.484318	0.477915	0.324246	0.493145	0.172537	0.089118	0.0731082	0.220379
rpmG3	50S ribosomal protein L33 type 3	P61360	5.9109	49	0.009903	0.00777685	0.00449857	0.00398331	0.00548084	0.00843165	0.0111858	0.0158374	0.0229853	0.0533123	0.0640293	0.0797614	0.227025	0.391441	0.462329	0.437608	1	0.357709	0.277774	0.209281	0.398918
rpmH	50S ribosomal protein L34	P66256	5.2652	44	0.0146575	0.0146575	0.0146575	0.0146575	0.0146575	0.0371181	0.0348992	0.0188583	0.0146575	0.0444521	0.0482264	0.0433947	0.0890853	0.405053	0.683623	0.389061	1	0.152327	0.272302	0.063683	0.0693699
rpmI	50S ribosomal protein L35	P66278	7.8362	66	0.00937178	0.00937178	0.00937178	0.216848	0.489077	0.588629	0.352959	0.0733046	0.00937178	0.00937178	0.00937178	0.00937178	0.0520058	0.212626	0.275056	0.203979	0.144104	0.220332	0.174001	0.0698199	1
rpmJ	50S ribosomal protein L36	P0A495	4.4214	38	0.0633262	0.138865	0.122718	0.101486	0.0881474	0.091882	0.0618635	0.0347876	0.0534162	0.0523706	0.0719076	0.107883	0.338664	0.441346	0.484614	0.56444	1	0.63738	0.370434	0.320414	0.87425
rpoZ	DNA-directed RNA polymerase subunit omega	P66730	11.792	103	0.25519	0.193119	0.214121	0.447118	1	0.901067	0.56846	0.629568	0.33739	0.0524471	0.0739947	0.117825	0.0536308	0.0141	0.00600344	0.00870659	0.0223521	0.0124999	0.0102714	0.0129286	0.0928178
rpsE	30S ribosomal protein S5	P66581	17.057	164	0.066376	0.0620829	0.0368053	0.0550503	0.0712498	0.0552945	0.0445682	0.0996814	0.434311	1	0.889655	0.76007	0.666484	0.595604	0.47512	0.362302	0.280406	0.20498	0.149982	0.139059	0.841326
rpsF	30S ribosomal protein S6	P66602	11.153	96	0.0890455	0.0688515	0.0660002	0.0688462	0.0786136	0.101603	0.131973	0.288478	0.560747	1	0.882999	0.748937	0.61224	0.52324	0.46006	0.349185	0.424129	0.218972	0.188337	0.174844	0.67233
rpsG	30S ribosomal protein S7	Q97SQ4	17.755	156	0.00109103	0.00324751	0.00188393	0.00348967	0.0102989	0.0200014	0.0512609	0.183984	0.550008	1	0.878253	0.843755	0.622684	0.40463	0.296699	0.203491	0.29583	0.152403	0.146156	0.13139	0.467356
rpsH	30S ribosomal protein S8	P66632	14.754	132	0.0260288	0.028737	0.0206267	0.0224564	0.0187135	0.0353634	0.0768012	0.228542	0.569028	0.782221	0.754827	1	0.716984	0.423479	0.282934	0.228543	0.20077	0.166404	0.145865	0.112103	0.634964
rpsI	30S ribosomal protein S9	Q97SN4	14.248	130	0.00302569	0.00230539	0.00229862	0.00810225	0.0169703	0.0268632	0.058196	0.148941	0.483206	1	0.624941	0.515649	0.582423	0.304593	0.259821	0.178742	0.204115	0.050582	0.113872	0.0645	0.885276
rpsJ	30S ribosomal protein S10	P66339	11.582	102	0.0114856	0.0195935	0.00988685	0.00641191	0.00785722	0.0117934	0.0383544	0.0998081	0.438429	1	0.842427	0.734936	0.612594	0.462549	0.347268	0.278933	0.209971	0.114711	0.106119	0.0803263	0.63249
rpsK	30S ribosomal protein S11	P66359	13.385	127	0.00238861	0.0032373	0.00454141	0.00703422	0.00606157	0.0175591	0.0493544	0.0961734	0.524593	1	0.877898	0.489169	0.489954	0.437284	0.331865	0.319797	0.284276	0.0640622	0.0833106	0.0522662	0.808019
rpsL	30S ribosomal protein S12	P0A4A7	15.143	137	0.000850442	0.000604595	0.000316033	0.00213286	0.00541775	0.0154102	0.0187772	0.0394852	0.221602	1	0.785818	0.428579	0.471957	0.346621	0.302306	0.297142	0.463383	0.0815067	0.136124	0.0668904	0.587789
rpsM	30S ribosomal protein S13	P66392	13.421	121	0.004489	0.0028542	0.00177455	0.00383246	0.0118519	0.0243374	0.0694051	0.174426	0.620362	1	0.974542	0.978707	0.769493	0.51748	0.359801	0.27724	0.365897	0.177537	0.167598	0.144792	0.705724
rpsN	30S ribosomal protein S14	P66419	10.076	89	0.000774037	0.000269795	0.000244105	0.00754078	0.016678	0.0389573	0.0726944	0.112962	0.380618	1	0.828391	0.553172	0.405728	0.261899	0.235211	0.194998	0.355912	0.0598966	0.151624	0.0821865	0.516643
rpsO	30S ribosomal protein S15	Q97PI9	10.535	89	0.000130388	0.00187514	0.00755755	0.0261916	0.0584594	0.0753813	0.100622	0.218378	0.646066	1	0.807893	0.925354	0.737952	0.474229	0.313412	0.234478	0.281369	0.185931	0.169225	0.156504	0.678004
rpsP	30S ribosomal protein S16	P66444	10.222	90	0.00741599	0.0111636	0.00578816	0.00974603	0.014341	0.0144595	0.0408734	0.181087	0.478882	1	0.519495	0.641561	0.624803	0.517291	0.408068	0.40794	0.227372	0.156507	0.14667	0.125751	0.749733
rpsQ	30S ribosomal protein S17	P0A4B3	10.011	86	0.000595601	0.00288161	0.00921158	0.0336528	0.0742556	0.0671203	0.0964174	0.267878	0.798378	0.836848	1	0.626859	0.503529	0.465964	0.320615	0.289237	0.478737	0.146795	0.167432	0.126434	0.775384
rpsR	30S ribosomal protein S18	P66472	9.2036	79	0.000134926	0.000134926	0.000134926	0.000134926	0.0043732	0.0197437	0.0530069	0.110476	0.386291	1	0.906304	0.591744	0.447949	0.363223	0.316729	0.291288	0.408038	0.0826565	0.159775	0.0866798	0.49299
rpsS	30S ribosomal protein S19	P0A4B5	10.75	93	8.94277e-05	0.000824928	8.94277e-05	0.00688408	0.0200631	0.0281881	0.0796823	0.216443	0.676906	0.754077	0.802877	1	0.567658	0.275578	0.185438	0.158509	0.328421	0.156363	0.189713	0.122706	0.590161
rpsT	30S ribosomal protein S20	Q97RH7	8.5538	78	0.00819625	0.00593209	0.00536824	0.00461228	0.00735093	0.0222512	0.0688	0.17269	0.678619	1	0.833525	0.621742	0.493309	0.383192	0.319241	0.290384	0.377637	0.106333	0.141896	0.0994513	0.467414
rpsU	30S ribosomal protein S21	P66524	6.9981	58	0.000196332	0.000196332	0.000196332	0.000196332	0.00291655	0.0116995	0.0402876	0.0730682	0.296766	1	0.795555	0.698272	0.529211	0.388479	0.423265	0.346723	0.735183	0.143344	0.277405	0.15668	0.531884
rsfS	Ribosomal silencing factor RsfS	Q97P97	12.819	117	0.00120694	0.00120694	0.00120694	0.00120694	0.00120694	0.00120694	0.00120694	0.00120694	0.00167385	0.0129516	0.00977483	0.0169661	0.177001	0.740771	0.937295	1	0.63096	0.347086	0.185447	0.13833	0.0941799
smpB	SsrA-binding protein	Q97R56	17.759	155	0.0371126	0.0371126	0.580314	1	0.695007	0.33532	0.177631	0.114451	0.264044	0.183907	0.180965	0.195572	0.152532	0.0980759	0.0371126	0.0810476	0.0371126	0.0371126	0.0371126	0.0371126	0.151497
SP_0007	Uncharacterized protein SP_0007	P64405	10.065	88	0.0272489	0.0499613	0.0495964	0.0268584	0.0151561	0.0105149	0.0141941	0.0169444	0.0328015	0.0710487	0.0675112	0.05978	0.448857	0.528897	0.702046	0.779045	1	0.568967	0.413051	0.252896	0.187714
SP_0008	Uncharacterized protein	A0A0H2UMR4	14.805	122	0.0127176	0.0127176	0.0127176	0.0469102	0.0223119	0.0685382	0.136091	0.148514	0.167634	0.200047	0.176288	0.266669	0.253849	0.44484	0.448344	0.441996	0.412975	0.220759	0.200579	0.194259	1
SP_0203	Uncharacterized protein	A0A0H2UNA6	5.4352	46	0.00528082	0.00528082	0.00528082	0.00528082	0.00528082	0.00528082	0.00528082	0.00528082	0.00528082	0.00528082	0.00528082	0.00881777	0.146175	0.419486	0.493517	0.552538	1	0.312331	0.207343	0.12384	0.100271
SP_0276	Uncharacterized protein	A0A0H2UND9	10.944	92	0.202656	0.202656	0.202656	0.202656	0.202656	0.202656	1	0.290839	0.202656	0.202656	0.202656	0.202656	0.202656	0.202656	0.202656	0.202656	0.202656	0.202656	0.202656	0.202656	0.523664
SP_0412	Uncharacterized protein	A0A0H2UNI9	13.673	123	0.0399773	0.0399773	0.0399773	0.550974	0.173941	0.47248	0.182314	0.297969	0.31496	0.218047	0.213886	0.572896	0.668523	0.385564	0.506258	0.338296	0.0496399	0.120694	0.0399773	0.0824257	1
SP_0451	Uncharacterized protein	A0A0H2UNL1	8.1933	71	0.0648591	0.847269	0.992335	1	0.893063	0.734902	0.419943	0.40851	0.38095	0.232905	0.154143	0.104857	0.0606835	0.0376954	0.0230878	0.0151619	0.0203644	0.00607897	0.00295748	0.00572925	0.0499751
SP_0501	Transcriptional regulator, MerR family	A0A0H2UNQ3	13.862	118	0.00449097	0.00449097	0.10095	0.0699553	0.0803845	0.126038	0.20687	0.268376	0.481122	0.827984	0.921236	0.933325	0.840366	0.801588	0.724309	0.633398	0.491352	0.337628	0.229115	0.213587	1
SP_0554	Uncharacterized protein	A0A0H2UNW2	11.24	97	0.226678	0.278374	0.468069	0.747368	1	0.767594	0.473188	0.392589	0.346521	0.204267	0.225339	0.170933	0.112154	0.132721	0.187298	0.126839	0.244875	0.0794736	0.064275	0.0623154	0.357423
SP_0555	Ribosomal protein L7A family	A0A0H2UNV9	10.886	99	0.666691	0.795405	0.425194	0.0491706	0.590529	0.212833	0.644719	0.25158	0.341619	1	0.684922	0.559262	0.499544	0.0933835	0.0491706	0.0491706	0.0491706	0.0491706	0.0491706	0.0491706	0.4113
SP_0564	Uncharacterized protein	A0A0H2UNZ4	14.294	131	0.00952618	0.00952618	0.00952618	0.00952618	0.00952618	0.00952618	0.00952618	0.00952618	0.00952618	0.00952618	0.00952618	0.00952618	0.250098	0.714524	1	0.864147	0.213088	0.217963	0.200573	0.112566	0.773554
SP_0653	Uncharacterized protein	A0A0H2UP21	10.105	84	0.510173	0.388244	0.208637	0.367262	0.536947	0.368413	0.247017	0.208637	0.208637	0.208637	0.208637	0.269783	0.208637	0.208637	0.208637	0.208637	0.208637	0.208637	0.208637	0.208637	1
SP_0670	Uncharacterized protein	A0A0H2UP36	6.006	56	0.0274092	0.0060677	0.0263519	0.460525	0.913494	1	0.657882	0.454246	0.28779	0.163594	0.119282	0.0916417	0.0583516	0.0356083	0.0238543	0.0196543	0.0362068	0.0105586	0.0105386	0.0109585	0.0579799
SP_0678	Uncharacterized protein	A0A0H2UP83	14.577	126	0.686356	0.92411	0.993165	0.95333	1	0.665829	0.364729	0.26588	0.142836	0.0617057	0.0533405	0.0321022	0.0281475	0.00909463	0.00630883	0.00454804	0.00727743	0.00277677	0.00291027	0.00369059	0.082822
SP_0748	UPF0298 protein SP_0748	Q97RQ1	9.9404	82	0.0071705	0.0071705	0.0419751	0.0071705	0.0071705	0.0103353	0.0222765	0.0486747	0.0100207	0.195092	0.0804168	0.354816	0.270558	0.114039	0.0927748	0.089486	0.0439331	0.0904856	0.0694585	0.053357	1
SP_0783	Uncharacterized protein	A0A0H2UPB6	18.602	178	0.338913	0.97674	0.878042	1	0.5682	0.565572	0.426508	0.173779	0.0638579	0.0830129	0.0202069	0.0202069	0.055539	0.0519651	0.0367776	0.034835	0.0202069	0.0202069	0.0202069	0.0202069	0.392157
SP_0816	Uncharacterized protein	A0A0H2UPD4	11.229	99	0.401713	0.408897	0.321605	0.641161	1	0.999728	0.862624	0.671629	0.527657	0.2805	0.195597	0.0946645	0.050884	0.0360784	0.00726375	0.00637186	0.0332879	0.0055826	0.00156398	0.00480363	0.0492618
SP_1030	Uncharacterized protein	A0A0H2UPS4	8.0934	72	0.0414349	0.430902	0.478079	0.652704	1	0.741032	0.5164	0.393271	0.313941	0.276556	0.117943	0.110262	0.0912602	0.0624519	0.0261276	0.0261276	0.0261276	0.0261276	0.0261276	0.0261276	0.0261276
SP_1080	Uncharacterized protein	A0A0H2UPW8	5.9887	52	0.667585	0.27251	0.890787	1	0.854221	0.515195	0.12782	0.195937	0.0648529	0.0145723	0.0145723	0.0145723	0.0145723	0.0145723	0.0145723	0.0145723	0.0145723	0.0145723	0.0145723	0.0145723	0.0145723
SP_1144	Uncharacterized protein	A0A0H2UQ20;A0A0H2UNX7	10.751	97	0.53806	0.301459	0.162265	0.193827	0.110963	0.102289	0.132372	0.26347	0.572961	1	0.96391	0.633185	0.618769	0.5071	0.385382	0.271883	0.32021	0.165412	0.143235	0.128281	0.636665
SP_1149	IS630-Spn1, transposase Orf1	A0A0H2UQ14;A0A0H2URU2	16.209	138	0.0946091	0.628426	0.750387	0.819899	0.993649	1	0.851928	0.743686	0.673322	0.396044	0.253672	0.205675	0.141142	0.0808257	0.00821411	0.0339984	0.00543573	0.00543573	0.00543573	0.00543573	0.115059
SP_1218	Uncharacterized protein	A0A0H2UQC3	14.189	123	0.925784	0.701716	0.503746	0.496869	0.351074	0.484737	0.320668	0.286431	0.356901	0.387465	0.256755	0.378329	0.442388	0.398729	0.413989	0.336481	0.322996	0.208608	0.155549	0.155584	1
SP_1231	Flavoprotein	A0A0H2UQD2	19.866	183	0.016535	0.0163536	0.610063	1	0.769543	0.354208	0.192271	0.13683	0.145526	0.0537888	0.0640555	0.0359048	0.0459539	0.0478114	0.0510702	0.0432849	0.0299427	0.0199794	0.0173833	0.0165887	0.319128
SP_1234	Transcriptional regulator, biotin repressor family	A0A0H2UQ70	19.729	171	0.470234	0.859809	0.885723	1	0.90063	0.581472	0.338095	0.31597	0.185178	0.0952098	0.0813293	0.0660837	0.0329701	0.0213311	0.0173499	0.00712962	0.00712962	0.00712962	0.00712962	0.00712962	0.0612752
SP_1404	UPF0223 protein SP_1404	P67361	10.308	92	0.410379	0.236182	0.0790936	0.165583	0.203232	0.272575	0.382835	0.576151	1	0.511851	0.205903	0.0771171	0.036505	0.0278872	0.0278872	0.0278872	0.0278872	0.0278872	0.0278872	0.0278872	0.0278872
SP_1423	Putative transcriptional repressor	A0A0H2UQL0	8.9353	79	0.0549938	0.0549938	0.506158	0.915283	0.449596	1	0.516383	0.594607	0.432879	0.155331	0.0752999	0.0549938	0.0549938	0.0549938	0.0549938	0.0549938	0.0549938	0.0549938	0.0549938	0.0549938	0.0549938
SP_1465	Uncharacterized protein	A0A0H2UQN3	16.904	148	0.227355	0.581474	0.794733	1	0.896451	0.649521	0.373846	0.425537	0.246249	0.133765	0.137035	0.0846826	0.0326274	0.0183657	0.0063924	0.00435416	0.00435416	0.00435416	0.00435416	0.00435416	0.176136
SP_1537	Putative general stress protein 13	A0A0H2UR10	13.852	119	0.0439467	0.0439467	0.0439467	0.0439467	0.0439467	0.0439467	0.0439467	0.238764	0.179232	0.258517	0.197744	0.208489	0.335648	0.233435	0.284985	0.106266	0.0439467	0.0439467	0.0439467	0.0523497	1
SP_1572	Non-heme iron-containing ferritin	A0A0H2UQW0	19.987	178	0.000635693	0.0493847	0.546857	1	0.679398	0.362498	0.178172	0.129068	0.0769511	0.0217492	0.0146481	0.00978884	0.00637023	0.00502396	0.00111019	0.000552141	0.00281772	0.000752964	0.00045253	0.00156989	0.0237777
SP_1748	Uncharacterized protein	A0A0H2URH9	11.704	103	0.0046831	0.0046831	0.0046831	0.0390829	0.0689983	0.118343	0.0971568	0.226085	0.260166	0.315179	0.471939	0.787482	1	0.3973	0.315851	0.242027	0.13391	0.133118	0.0758081	0.0609683	0.344745
SP_1785	Uncharacterized protein	A0A0H2URL1	18.135	156	0.378164	0.904106	0.963809	0.775861	0.912405	1	0.651544	0.526335	0.270226	0.386397	0.247938	0.329276	0.48118	0.662736	0.731197	0.864374	0.495898	0.305992	0.2094	0.188273	0.761199
SP_1794	Uncharacterized protein	A0A0H2URJ5	16.284	141	0.0735315	0.532642	0.169947	0.9225	0.736739	1	0.821176	0.694883	0.0194828	0.0174219	0.412514	0.00567812	0.177487	0.00207564	0.00207564	0.00207564	0.250943	0.0757929	0.0799018	0.0813106	0.796345
SP_1863	Transcriptional regulator, MarR family	A0A0H2URG0	16.591	147	0.289137	0.383773	0.451121	0.924616	1	0.815808	0.661819	0.0490614	0.0370834	0.209122	0.177547	0.0310097	0.0166356	0.0528832	0.024892	0.0023648	0.0023648	0.0023648	0.0023648	0.0023648	0.150453
SP_1864	Uncharacterized protein	A0A0H2URI0	11.214	98	0.368615	0.20238	0.0848219	0.0433525	0.0268575	0.0417139	0.0170252	0.0602426	0.00485553	0.00485553	0.00485553	0.0977612	0.0661413	0.067671	0.270921	0.405886	0.218816	0.137899	1	0.0937972	0.154747
SP_1882	UPF0154 protein SP_1882	P67293	9.0857	82	0.268723	0.391278	0.328705	0.268406	0.226615	0.240746	0.192821	0.174456	0.204819	0.245695	0.239031	0.176969	0.271557	0.410436	0.438307	0.394097	0.589166	0.260045	0.222201	0.21874	1
SP_1926	Uncharacterized protein	A0A0H2URJ8	18.028	158	0.0109371	0.00261727	0.00172653	0.00154944	0.00523765	0.0131782	0.022039	0.0198002	0.0268055	0.038502	0.0275926	0.0246663	0.0240158	0.0238527	0.0288404	0.0335524	0.0582593	0.0285852	0.0490594	0.0474753	1
SP_1969	Putative type II DNA modification methyltransferase	A0A0H2URW9	19.886	179	0.00378685	0.00378685	0.00378685	0.00378685	0.0105404	0.0386515	0.06472	0.188438	0.509215	1	0.751598	0.592839	0.448867	0.355161	0.20391	0.0601321	0.120906	0.0277621	0.00378685	0.00916393	0.0761917
SP_2102	Uncharacterized protein	A0A0H2US49	11.383	103	0.88594	0.5993	0.485576	0.379689	0.357599	0.434429	0.417047	0.23037	0.290305	0.621044	0.363785	0.31116	0.471006	0.338003	0.412187	0.376605	0.445357	0.194506	0.273094	0.201615	1
SP_2226	Uncharacterized protein	A0A0H2USC7	14.013	122	0.0139424	0.391676	0.596846	0.768266	0.101171	0.427266	0.404277	0.368718	0.458525	0.819094	1	0.916798	0.826104	0.580629	0.457312	0.288294	0.2608	0.164292	0.0616683	0.070596	0.46513
spxA	Regulatory protein Spx	Q97Q26	15.45	133	0.0297703	0.0297703	0.0297703	0.232574	1	0.32219	0.142338	0.198012	0.102886	0.098992	0.0522431	0.20644	0.216987	0.0413596	0.0297703	0.0297703	0.0297703	0.0297703	0.0297703	0.0297703	0.0758149
ssb	Single-stranded DNA-binding protein	P66854	17.351	156	0.00421339	0.417544	0.96402	1	0.811079	0.664752	0.47014	0.404609	0.267846	0.159928	0.104665	0.0844791	0.0530192	0.0328437	0.0154589	0.0134056	0.00519414	0.00655551	0.00710216	0.00808314	0.142488
yajC-2	Preprotein translocase, YajC subunit	A0A0H2US94	11.047	99	0.0018716	0.192165	0.455895	0.60533	0.703722	1	0.811735	0.660693	0.47334	0.341569	0.289621	0.178209	0.130776	0.10658	0.0810414	0.0690099	0.113394	0.0475933	0.0394071	0.0528675	0.275122
