# Supplementary material for: Grad‐seq in a Gram‐positive bacterium reveals exonucleolytic sRNA activation in competence control
Source: EMBO J. 2020 Mar 30;39(9):e103852. doi: 10.15252/embj.2019103852 (PMC7196914; doi:10.15252/embj.2019103852)
Supplement: Supplementary file 7 — Dataset EV3 [file EMBJ-39-e103852-s007.zip › README.txt]

Dataset EV3

This table contains a filtered version of Dataset EV2. The data were filtered to only contain proteins with a mass of <20 kDa that show their peak intensities in fractions 4 or higher.
