# Supplementary material for: Grad‐seq in a Gram‐positive bacterium reveals exonucleolytic sRNA activation in competence control
Source: EMBO J. 2020 Mar 30;39(9):e103852. doi: 10.15252/embj.2019103852 (PMC7196914; doi:10.15252/embj.2019103852)
Supplement: Supplementary file 8 — Dataset EV4 [file EMBJ-39-e103852-s008.zip › Dataset_EV4.xlsx]

## Sheet: Operon profiles
Operon #	Gene	Fraction 1	Fraction 2	Fraction 3	Fraction 4	Fraction 5	Fraction 6	Fraction 7	Fraction 8	Fraction 9	Fraction 10	Fraction 11	Fraction 12	Fraction 13	Fraction 14	Fraction 15	Fraction 16	Fraction 17	Fraction 18	Fraction 19	Fraction 20	Pellet
STRG.85	SP_0001	0.570175	1	0.708138	0.508621	0.316085	0.155415	0.0620122	0.0338983	0.024229	0.0071432	0.00534052	0.0052315	0.00325035	0.000877933	0.00127554	0.00115891	0.00187215	0.000954593	0.000877933	0.00238537	0.105024
STRG.85	SP_0002	0.334473	1	0.755322	0.462363	0.277665	0.104676	0.0467761	0.0251525	0.0157539	0.00128536	0.00110384	0.0016795	0.00116982	0.00136144	0.00028545	0.00028545	0.000704283	0.00028545	0.00028545	0.000364052	0.0101382
STRG.85	SP_0004	0.502265	1	0.613793	0.358773	0.237147	0.119468	0.0520837	0.0322643	0.0191784	0.000671279	0.000336457	0.00142238	0.00161341	0.00156117	0.000208707	0.000104554	0.000640322	0.000302668	9.15462e-05	0.00114481	0.0216851
STRG.85	SP_0005	0.298118	1	0.663407	0.331551	0.149972	0.0591859	0.0304026	0.0222881	0.0336615	0.0278424	0.0224739	0.0359293	0.0425139	0.0298265	0.0205612	0.0174798	0.00900757	0.00568156	0.00582136	0.00450623	0.0417835
STRG.85	SP_0006	0.00237605	0.102362	0.0472476	0.104746	0.0337892	0.0459844	0.0392362	0.0413727	0.0482349	0.0522586	0.0448512	0.0534668	0.0665479	0.0927707	0.0879565	0.0600502	0.0178268	0.0300375	0.0233041	0.0227108	1
STRG.85	SP_0007	0.0272489	0.0499613	0.0495964	0.0268584	0.0151561	0.0105149	0.0141941	0.0169444	0.0328015	0.0710487	0.0675112	0.05978	0.448857	0.528897	0.702046	0.779045	1	0.568967	0.413051	0.252896	0.187714
STRG.85	SP_0008	0.0127176	0.0127176	0.0127176	0.0469102	0.0223119	0.0685382	0.136091	0.148514	0.167634	0.200047	0.176288	0.266669	0.253849	0.44484	0.448344	0.441996	0.412975	0.220759	0.200579	0.194259	1
STRG.85	SP_0010	0.555787	1	0.745237	0.286756	0.0982153	0.0465151	0.0464742	0.0149603	0.0142939	0.0142939	0.0142939	0.0142939	0.0142939	0.0142939	0.0142939	0.0142939	0.0142939	0.0142939	0.0142939	0.0142939	0.0931285
STRG.85	SP_0011
STRG.85	SP_0012	0.590257	1	0.623202	0.348428	0.194703	0.0768886	0.0297958	0.0214403	0.011281	0.00060996	0.000391054	0.00100594	0.00124947	0.00164144	0.000279583	0.000217907	0.000589733	0.000289664	8.60452e-05	0.000751221	0.0109941
STRG.85	SP_0013	0.0249643	0.0450878	0.0424253	0.0802629	0.26318	0.481617	0.511521	0.526052	0.491382	0.403624	0.338957	0.281489	0.215958	0.1757	0.144577	0.139183	0.158274	0.0980909	0.0926416	0.0873013	1
STRG.85	SP_0014
STRG.85	SP_RS00015
STRG.97	SP_0018
STRG.97	SP_0019	0.432433	1	0.823414	0.481151	0.304263	0.131389	0.0541415	0.0308848	0.0149602	0.0016881	0.000821065	0.00150663	0.00116706	0.0014117	0.000262966	0.000230268	4.70794e-05	0.000236953	0.000316919	0.000461302	0.0154026
STRG.97	SP_0020	1	0.604131	0.16209	0.010989	0.0609667	0.010989	0.010989	0.010989	0.010989	0.010989	0.010989	0.010989	0.010989	0.010989	0.010989	0.010989	0.010989	0.010989	0.010989	0.010989	0.010989
STRG.97	SP_0021	1	0.949122	0.531048	0.314456	0.209772	0.0676012	0.0276043	0.0150795	0.00740047	0.00113089	0.00113089	0.00113089	0.00113089	0.00113089	0.00113089	0.00113089	0.00113089	0.00113089	0.00113089	0.00113089	0.00628569
STRG.97	SP_0022	1	0.659828	0.415296	0.110432	0.0824032	0.0345001	0.0288081	0.00657642	0.0193711	0.00953477	0.00657642	0.00657642	0.00657642	0.00657642	0.00657642	0.00657642	0.00657642	0.00657642	0.00657642	0.00657642	0.00657642
STRG.97	SP_0024	0.712489	1	0.502433	0.289102	0.186444	0.0369555	0.0167564	0.00692453	0.00789503	0.00124307	0.00124307	0.00124307	0.00124307	0.00124307	0.00124307	0.00124307	0.00124307	0.00124307	0.00124307	0.00124307	0.00124307
STRG.97	SP_0025
STRG.97	SP_0026
STRG.97	SP_0027	0.701404	1	0.577362	0.390358	0.260563	0.109064	0.0554992	0.042771	0.0280958	0.0182543	0.0153478	0.0165518	0.0167374	0.0166657	0.0100305	0.0089125	0.00593265	0.00705911	0.00566833	0.00541904	0.136799
STRG.97	SP_2242
STRG.97	SP_2243
STRG.97	SP_2244
STRG.97	SP_RS00155
STRG.97	SP_RS11515
STRG.97	SP_rrnaA16S
STRG.97	SP_rrnaA23S
STRG.97	SP_rrnaA5S
STRG.108	SP_0032	0.000700984	0.281838	0.927597	1	0.817898	0.540755	0.380196	0.287447	0.213736	0.113203	0.07669	0.0402773	0.0291858	0.0163133	0.00459694	0.00302051	0.000553081	0.00122661	0.000553081	0.00219429	0.0709543
STRG.108	SP_0033	1	0.731222	0.382948	0.17759	0.139486	0.0251144	0.0125226	0.0129736	0.00661247	0.00136791	0.00136791	0.00136791	0.00136791	0.00136791	0.00136791	0.00136791	0.00136791	0.00136791	0.00136791	0.00136791	0.00136791
STRG.114	SP_0035	0.319323	1	0.727996	0.407866	0.252037	0.0937108	0.0514326	0.0321985	0.0160832	0.00467743	0.00681618	0.00305887	0.00485929	0.00441343	0.00330498	0.00218893	0.00581263	0.0025222	0.00222825	0.000872206	0.0139169
STRG.114	SP_0036	0.445878	1	0.525667	0.15651	0.15651	0.15651	0.15651	0.15651	0.15651	0.15651	0.15651	0.15651	0.15651	0.15651	0.15651	0.15651	0.15651	0.15651	0.15651	0.15651	0.278505
STRG.114	SP_0037	0.771128	1	0.605233	0.405385	0.25148	0.12914	0.0662597	0.0446136	0.0271598	0.00179368	0.0015963	0.00190316	0.000776707	0.000807546	0.000437131	0.000437131	0.000437131	0.000437131	0.000437131	0.000886764	0.0568345
STRG.114	SP_0038	1	0.885666	0.551347	0.475421	0.323228	0.245205	0.181306	0.111917	0.0577803	0.0202605	0.0151494	0.0111042	0.00721444	0.0101544	0.00201654	0.00201654	0.00201654	0.00201654	0.00201654	0.00201654	0.0255242
STRG.114	SP_0039
STRG.114	SP_0041
STRG.114	SP_0042
STRG.114	SP_0043
STRG.121	SP_0052
STRG.121	SP_0053	0.68801	1	0.202361	0.202361	0.202361	0.202361	0.202361	0.202361	0.202361	0.202361	0.202361	0.202361	0.202361	0.202361	0.202361	0.202361	0.202361	0.202361	0.202361	0.202361	0.202361
STRG.121	SP_0054
STRG.121	SP_0055
STRG.121	SP_0056	0.00157388	0.145845	1	0.941114	0.608467	0.280268	0.151268	0.0840072	0.0467503	0.00747648	0.00540195	0.00608539	0.00351361	0.00107557	0.000493879	0.00035818	0.000366459	0.000274408	0.000153616	0.000300247	0.0120728
STRG.121	SP_RS11540
STRG.129	SP_0060
STRG.129	SP_0061	1	0.984531	0.385948	0.152218	0.097149	0.0163118	0.00219812	0.00219812	0.00219812	0.00219812	0.00219812	0.00219812	0.00219812	0.00219812	0.00219812	0.00219812	0.00219812	0.00219812	0.00783606	0.00219812	0.00219812
STRG.129	SP_0062
STRG.130	SP_0063
STRG.130	SP_0064
STRG.130	SP_0065	0.314692	1	0.768306	0.39276	0.227211	0.0478624	0.0167672	0.00355694	0.00355694	0.00571031	0.00937244	0.0102447	0.00980131	0.00774044	0.0060219	0.00562814	0.00355694	0.00355694	0.00355694	0.00355694	0.0055263
STRG.130	SP_0066	1	0.762183	0.438402	0.12635	0.103683	0.0426512	0.0252277	0.0154791	0.0154791	0.0154791	0.0154791	0.0154791	0.0154791	0.0154791	0.0154791	0.0154791	0.0154791	0.0154791	0.0154791	0.0154791	0.0154791
STRG.130	SP_0069
STRG.130	SP_RS00370
STRG.140	SP_0077
STRG.140	SP_0078	0.881911	1	0.835757	0.454615	0.360525	0.353022	0.174742	0.162042	0.120098	0.0141535	0.00522166	0.00522166	0.0122421	0.00522166	0.0128012	0.00522166	0.00522166	0.00522166	0.00522166	0.00522166	0.117641
STRG.140	SP_0079	0.161669	0.425409	0.796723	1	0.818747	0.56427	0.319877	0.208504	0.137345	0.051226	0.0405824	0.0289939	0.0154591	0.0119621	0.00286921	0.00248535	0.00192279	0.000938359	0.000938359	0.00155771	0.0323687
STRG.140	SP_RS00415
STRG.140	SP_RS00420
STRG.140	SP_RS11555
STRG.141	SP_0082
STRG.141	SP_0083	0.0522147	0.0888078	0.0422169	1	0.792904	0.00510049	0.00102739	0.00102739	0.00102739	0.00102739	0.00102739	0.00102739	0.00102739	0.00102739	0.00102739	0.00102739	0.00102739	0.00102739	0.00102739	0.00102739	0.00291698
STRG.141	SP_0084	0.409795	1	0.642106	0.479748	0.372235	0.102392	0.00679189	0.0130844	0.00461823	0.00461823	0.00461823	0.00461823	0.00461823	0.00461823	0.00461823	0.00461823	0.00461823	0.00461823	0.00461823	0.00461823	0.0283785
STRG.141	SP_0085	5.697e-05	5.697e-05	5.697e-05	5.697e-05	0.000654103	0.00637	0.0247693	0.0508586	0.299133	1	0.748726	0.73835	0.676322	0.459847	0.430655	0.381913	0.552744	0.184284	0.254945	0.181603	0.848591
STRG.141	SP_0086
STRG.141	SP_0088
STRG.141	SP_RS00455
STRG.147	SP_0096	1	0.700558	0.290594	0.291195	0.0627773	0.0958277	0.0204856	0.0174052	0.0174052	0.0174052	0.0174052	0.0174052	0.0174052	0.0174052	0.0174052	0.0174052	0.0174052	0.0174052	0.0174052	0.0174052	0.0205181
STRG.147	SP_RS11560
STRG.152	SP_0097	0.671884	0.838991	0.92358	1	0.802511	0.679357	0.531028	0.398333	0.245623	0.1053	0.0832375	0.0273414	0.0218583	0.0161576	0.00121408	0.00121408	0.00189849	0.00142768	0.00121408	0.00198991	0.0653788
STRG.152	SP_0098	0.742957	1	0.809708	0.564448	0.349677	0.176366	0.0983687	0.0728916	0.0200472	0.00512375	0.00420964	0.00420964	0.00420964	0.00420964	0.00420964	0.00420964	0.00420964	0.00420964	0.00420964	0.00420964	0.046865
STRG.152	SP_0099	0.60402	1	0.61385	0.367577	0.22025	0.100442	0.0796848	0.0122116	0.0101299	0.00996687	0.00996687	0.00996687	0.00996687	0.00996687	0.00996687	0.00996687	0.00996687	0.00996687	0.00996687	0.00996687	0.0362332
STRG.152	SP_0100	0.301939	1	0.77904	0.498426	0.356654	0.285119	0.19312	0.0820488	0.0465789	0.0166239	0.0166239	0.0166239	0.0166239	0.0166239	0.0166239	0.0166239	0.0166239	0.0166239	0.0166239	0.0166239	0.0166239
STRG.159	SP_0102	0.0563917	0.590654	0.829909	1	0.709091	0.434704	0.217199	0.166531	0.118286	0.100839	0.0725124	0.0651424	0.123833	0.0992772	0.105078	0.0835646	0.0960248	0.0856687	0.0619395	0.0639786	0.832535
STRG.159	SP_0103	0.0857348	0.862848	1	0.664288	0.434267	0.217892	0.110148	0.0633133	0.0473467	0.0174287	0.0111643	0.00889175	0.00989488	0.00778957	0.0044359	0.00267516	0.00229564	0.0018186	0.00148443	0.00154263	0.0984773
STRG.160	SP_0104	1	0.568807	0.275382	0.191719	0.0522117	0.0334414	0.00806893	0.00806893	0.00806893	0.00806893	0.00806893	0.00806893	0.00806893	0.00806893	0.00806893	0.00806893	0.00806893	0.00806893	0.00806893	0.00806893	0.0209617
STRG.160	SP_0105	0.882998	1	0.718269	0.644936	0.432693	0.208389	0.127536	0.0823533	0.0747636	0.00565154	0.00565154	0.00565154	0.00565154	0.00565154	0.00565154	0.00565154	0.00565154	0.00565154	0.00565154	0.00565154	0.00565154
STRG.160	SP_0106	0.515224	1	0.931852	0.648013	0.387567	0.104548	0.0412929	0.00654688	0.00654688	0.00654688	0.00654688	0.00654688	0.00654688	0.00654688	0.00654688	0.00654688	0.00654688	0.00654688	0.00654688	0.00654688	0.00654688
STRG.160	SP_RS00525
STRG.165	SP_0109
STRG.165	SP_0110	0.0153654	1	0.120628	0.115208	0.0366246	0.0153654	0.0429749	0.0489904	0.0432587	0.0949707	0.018629	0.0324627	0.0153654	0.0153654	0.0153654	0.101998	0.0153654	0.0244943	0.0394227	0.0153654	0.0153654
STRG.165	SP_0111	0.0778839	0.0778839	0.205941	0.222985	0.181693	0.141234	0.420877	0.779401	0.328507	0.331748	0.409189	0.249574	0.269802	0.21463	0.153781	0.19994	0.197388	0.1152	0.109556	0.0978147	1
STRG.184	SP_0117	0.00579055	0.00957878	0.040352	0.143037	0.25293	0.404923	0.324536	0.208297	0.125188	0.059058	0.0399919	0.0410322	0.0289155	0.0209003	0.015132	0.0127291	0.0200944	0.0104964	0.0115766	0.025499	1
STRG.184	SP_0118	0.292183	1	0.840571	0.529717	0.298047	0.155329	0.0724403	0.0428953	0.0209852	0.00109051	0.000986762	0.00115673	0.00153443	0.000922445	0.000280788	0.000280788	0.000280788	0.000280788	0.000280788	0.000280788	0.00976477
STRG.184	SP_0119	1	0.864931	0.424461	0.18591	0.0964962	0.0210383	0.00877215	0.00522963	0.00424237	0.00424237	0.00424237	0.00424237	0.00424237	0.00424237	0.00424237	0.00424237	0.00424237	0.00424237	0.00424237	0.00424237	0.00424237
STRG.184	SP_0120	0.371657	1	0.741981	0.490647	0.326077	0.169772	0.0845363	0.0550667	0.0295141	0.0118169	0.00972682	0.00664742	0.00604191	0.00632846	0.00547709	0.00456105	0.00481929	0.00282146	0.00264229	0.00288205	0.025473
STRG.183	SP_0121	0.0186284	0.0479521	0.505571	1	0.884365	0.706915	0.511134	0.413229	0.314958	0.349365	0.317922	0.349417	0.353996	0.270737	0.190802	0.175138	0.0943708	0.0958786	0.0707404	0.0709064	0.909024
STRG.183	SP_0122	1	0.416884	0.237641	0.577654	0.767551	0.77432	0.610072	0.447582	0.247193	0.133747	0.0939063	0.0564479	0.0407132	0.0249597	0.00978468	0.00770248	0.0169512	0.00604317	0.00552162	0.0068153	0.126073
STRG.183	SP_RS00615
STRG.190	SP_0127	0.178717	0.69207	1	0.855122	0.550236	0.301786	0.131031	0.074582	0.0349109	0.0226033	0.017833	0.01501	0.0121825	0.0136713	0.00977269	0.0100056	0.0143877	0.00959612	0.00981372	0.00923072	0.0154082
STRG.190	SP_0128	1	0.355467	0.0223178	0.0223178	0.0223178	0.0223178	0.0223178	0.0223178	0.0223178	0.0223178	0.0223178	0.0223178	0.0223178	0.0223178	0.0223178	0.0223178	0.0223178	0.0223178	0.0223178	0.0223178	0.0223178
STRG.190	SP_0129	0.345722	0.779522	1	0.765442	0.445229	0.258654	0.12102	0.0637433	0.0341988	0.0397725	0.0358359	0.0341095	0.0237162	0.0184504	0.0154339	0.0120582	0.0162516	0.0104178	0.0103216	0.0123755	0.0676005
STRG.203	SP_0146
STRG.203	SP_0147
STRG.203	SP_0148	1	0.746806	0.687966	0.53502	0.446046	0.294348	0.163617	0.0997625	0.0535703	0.008553	0.00572144	0.00610382	0.00597249	0.00566299	0.000793451	0.000554604	0.00540996	0.00134226	0.000733061	0.00431561	0.0468004
STRG.203	SP_0149	1	0.973	0.938302	0.748783	0.547228	0.315113	0.130782	0.0812988	0.0387929	0.00377966	0.000884069	0.00470543	0.00304098	0.00207983	0.000676015	0.000676015	0.000676015	0.000676015	0.000676015	0.00117795	0.033033
STRG.203	SP_0150	0.279456	1	0.873564	0.534145	0.21231	0.119493	0.0414214	0.0219766	0.00616919	0.00167298	0.00167298	0.00167298	0.00167298	0.00167298	0.00167298	0.00167298	0.00167298	0.00167298	0.00167298	0.00167298	0.00167298
STRG.203	SP_0151	0.920124	1	0.495232	0.332216	0.197183	0.0970677	0.0653347	0.0553221	0.0464676	0.0426917	0.0398536	0.043345	0.0657367	0.0867602	0.0892725	0.0850067	0.0374333	0.0356475	0.0194535	0.0180346	0.398178
STRG.203	SP_0152
STRG.204	SP_0154
STRG.204	SP_0155
STRG.204	SP_0156	0.620964	1	0.63734	0.747287	0.900376	0.339835	0.344002	0.145345	0.0508042	0.0287833	0.011369	0.0180964	0.0208732	0.0184464	0.016067	0.013412	0.00704862	0.00704862	0.00704862	0.00704862	0.151834
STRG.204	SP_0157	0.773299	1	0.251626	0.157178	0.11803	0.0376231	0.0553577	0.024327	0.0219996	0.00599578	0.00599578	0.00599578	0.00599578	0.00599578	0.00599578	0.00599578	0.00599578	0.00599578	0.00599578	0.00599578	0.029025
STRG.204	SP_0158	1	0.824026	0.355703	0.19826	0.109992	0.0415529	0.0183609	0.0136357	0.00456802	0.000485068	0.000485068	0.000485068	0.000485068	0.000485068	0.000485068	0.000485068	0.000485068	0.000485068	0.000485068	0.000485068	0.00918685
STRG.204	SP_RS11585
STRG.211	SP_0162
STRG.211	SP_0163	0.0260493	0.0260493	0.0260493	0.250777	0.389483	1	0.407232	0.302449	0.168003	0.0260493	0.0260493	0.0260493	0.0260493	0.0260493	0.0260493	0.0260493	0.0260493	0.0260493	0.0260493	0.0260493	0.137704
STRG.211	SP_0165
STRG.211	SP_0166
STRG.211	SP_0167
STRG.211	SP_0168
STRG.211	SP_0171
STRG.211	SP_RS11595
STRG.214	SP_0173	0.0882502	0.754361	1	0.849713	0.517404	0.342454	0.202444	0.103997	0.0591329	0.0331841	0.0171926	0.0172916	0.0140999	0.00705738	0.00621495	0.00291097	0.00705287	0.00442455	0.0045316	0.00905357	0.135631
STRG.214	SP_RS11605
STRG.222	SP_0175	0.0357364	0.0417049	0.0153371	0.00201735	0.00201735	0.00201735	0.15262	0.976713	0.992755	1	0.696248	0.496841	0.310956	0.179386	0.0662917	0.0130062	0.0124753	0.00369176	0.00201735	0.00201735	0.0552258
STRG.222	SP_0176	0.759762	1	0.694275	0.501833	0.38976	0.402628	0.162017	0.18997	0.0644492	0.00406245	0.00233591	0.00194134	0.00201293	0.000511239	0.000511239	0.000511239	0.000511239	0.000511239	0.000511239	0.000511239	0.0204583
STRG.222	SP_0177	0.850095	1	0.413105	0.17372	0.114183	0.0150014	0.00672172	0.147171	0.155692	0.0803022	0.0574872	0.044807	0.0487815	0.0525227	0.0571382	0.0450951	0.0223364	0.0135666	0.00672172	0.00933109	0.0546769
STRG.222	SP_0178	0.114589	0.364248	0.0149543	0.0149543	0.0149543	0.0149543	0.0149543	0.0149543	0.0261072	0.0801523	0.0731735	0.0680145	0.0800698	0.0851021	0.0718875	0.0857707	0.0149543	0.036956	0.0149543	0.0149543	1
STRG.221	SP_0179	0.00432049	0.136977	0.765973	0.907782	1	0.747402	0.495773	0.396366	0.381716	0.252706	0.193706	0.108023	0.0716777	0.0119083	0.00721418	0.00562072	0.00432049	0.00432049	0.00432049	0.00432049	0.13949
STRG.221	SP_0180
STRG.221	SP_0181
STRG.223	SP_0182	0.89032	1	0.549505	0.347207	0.132736	0.0494585	0.0133738	0.00250066	0.00213242	0.00181058	0.00181058	0.00181058	0.00181058	0.00181058	0.00181058	0.00181058	0.00181058	0.00181058	0.00181058	0.00181058	0.00181058
STRG.223	SP_0184	0.469218	0.952124	1	0.778785	0.655221	0.562904	0.203193	0.137718	0.0288405	0.00870505	0.00544604	0.00891075	0.00947024	0.00656346	0.00566799	0.00611194	0.00500222	0.00789012	0.00721303	0.00635692	0.0402106
STRG.223	SP_0185	0.216945	0.5988	1	0.806645	0.702221	0.402845	0.215411	0.06423	0.0482988	0.0125595	0.00827715	0.00827715	0.00827715	0.00827715	0.00827715	0.00827715	0.00827715	0.00827715	0.00827715	0.00827715	0.0340264
STRG.223	SP_RS11610
STRG.228	SP_0186	0.0154773	0.00842347	0.527782	1	0.961043	0.73139	0.572147	0.433204	0.361418	0.199349	0.14082	0.0834565	0.0569524	0.0275393	0.00604402	0.00194821	0.00140605	0.00141408	0.00140605	0.00140605	0.124068
STRG.228	SP_0187	0.458218	1	0.736573	0.405697	0.223067	0.104255	0.0383261	0.0226152	0.011671	0.000372629	0.000372629	0.000372629	0.000372629	0.000372629	0.000372629	0.000372629	0.000372629	0.000372629	0.000372629	0.000372629	0.00617686
STRG.228	SP_0188
STRG.228	SP_0189	0.734894	1	0.372354	0.46942	0.290408	0.190232	0.182946	0.209069	0.118157	0.0882368	0.0622836	0.0601305	0.0496429	0.0585325	0.0384763	0.0262702	0.0382206	0.00786056	0.00746119	0.00644579	0.167338
STRG.228	SP_0191	1	0.474146	0.4739	0.425838	0.354457	0.256304	0.142772	0.0785116	0.040745	0.0062199	0.00164223	0.00164223	0.00164223	0.00164223	0.00164223	0.00164223	0.00164223	0.00164223	0.00164223	0.00164223	0.0382321
STRG.228	SP_0192	1	0.705486	0.429387	0.326463	0.250309	0.122069	0.0554388	0.0271557	0.00853068	0.00189039	0.00201194	0.00162016	0.0019449	0.00152398	0.000480601	0.000676584	0.000480601	0.000480601	0.000480601	0.000892258	0.0133153
STRG.228	SP_0194
STRG.228	SP_0197	0.654027	1	0.463587	0.195502	0.0978889	0.0974759	0.00568342	0.00568342	0.00568342	0.00568342	0.00568342	0.00568342	0.00568342	0.00568342	0.00568342	0.00568342	0.00568342	0.00568342	0.00568342	0.00568342	0.00568342
STRG.228	SP_0198	1	0.26783	0.195058	0.106563	0.0153474	0.0153474	0.0153474	0.0153474	0.0153474	0.0153474	0.0153474	0.0153474	0.0153474	0.0153474	0.0153474	0.0153474	0.0153474	0.0153474	0.0153474	0.0153474	0.0153474
STRG.228	SP_0199	0.0457456	0.0457456	0.0457456	0.0457456	0.0457456	0.0457456	0.0457456	0.0457456	0.0457456	0.0457456	0.0457456	0.0457456	0.0457456	0.159836	0.149454	0.112068	0.0614818	0.0913467	0.0785217	0.0824875	1
STRG.228	SP_0200	0.00949254	0.557214	0.685317	1	0.610283	0.340811	0.165905	0.15069	0.0550059	0.0108734	0.015457	0.022744	0.00949254	0.00955611	0.0112548	0.00949254	0.0239164	0.0331412	0.0371515	0.0248517	0.129119
STRG.228	SP_0202	0.306027	1	0.886671	0.636045	0.42594	0.229964	0.142961	0.0888966	0.057518	0.0184825	0.0103435	0.00703287	0.0036553	0.00320766	0.000422763	0.000501296	0.0014955	0.000720212	0.000540165	0.00146532	0.0696924
STRG.228	SP_0203	0.00528082	0.00528082	0.00528082	0.00528082	0.00528082	0.00528082	0.00528082	0.00528082	0.00528082	0.00528082	0.00528082	0.00881777	0.146175	0.419486	0.493517	0.552538	1	0.312331	0.207343	0.12384	0.100271
STRG.228	SP_0204	0.977775	1	0.410796	0.139639	0.190968	0.0177088	0.0177088	0.0177088	0.0177088	0.0177088	0.0177088	0.0177088	0.0177088	0.0177088	0.0177088	0.0177088	0.0177088	0.0177088	0.0177088	0.0177088	0.0177088
STRG.228	SP_0205	0.159665	1	0.159665	0.159665	0.159665	0.159665	0.159665	0.159665	0.159665	0.159665	0.159665	0.159665	0.159665	0.159665	0.159665	0.159665	0.159665	0.159665	0.159665	0.159665	0.159665
STRG.228	SP_0206	1	0.686324	0.27409	0.211997	0.0713576	0.913065	0.356066	0.0313227	0.0674722	0.0118765	0.0118765	0.0118765	0.0118765	0.0118765	0.0118765	0.0118765	0.0118765	0.0118765	0.0118765	0.0118765	0.0326694
STRG.228	SP_0207	1	0.592785	0.10138	0.00981865	0.00981865	0.00981865	0.00981865	0.00981865	0.00981865	0.00981865	0.00981865	0.00981865	0.00981865	0.00981865	0.00981865	0.00981865	0.00981865	0.00981865	0.00981865	0.00981865	0.00981865
STRG.229	SP_0208	0.0114856	0.0195935	0.00988685	0.00641191	0.00785722	0.0117934	0.0383544	0.0998081	0.438429	1	0.842427	0.734936	0.612594	0.462549	0.347268	0.278933	0.209971	0.114711	0.106119	0.0803263	0.63249
STRG.229	SP_0209	0.0240887	0.0137015	0.0125148	0.00719866	0.00906075	0.0177924	0.0258157	0.0319594	0.036801	0.114488	0.124332	0.189858	0.434627	0.690047	0.741064	0.931803	0.859264	0.382268	0.393176	0.256738	1
STRG.229	SP_0210	0.00120547	0.00140687	0.00206758	0.0160114	0.0326686	0.0387698	0.0332093	0.0362914	0.0470841	0.129775	0.155335	0.191258	0.414949	0.751021	0.934017	0.810384	1	0.455054	0.328034	0.29499	0.584515
STRG.229	SP_0211	0.000943082	0.00165002	0.00113037	0.00298536	0.00377614	0.00601341	0.0112031	0.0249087	0.0359602	0.133378	0.180261	0.194106	0.446144	0.838886	0.947453	1	0.875378	0.45204	0.348989	0.265497	0.679821
STRG.229	SP_0212	0.00041891	0.000273877	3.22536e-05	0.000526853	0.00264999	0.00641598	0.0105489	0.0102537	0.0241485	0.146472	0.142008	0.131263	0.39655	0.696713	0.80529	0.957705	1	0.310861	0.361197	0.233848	0.947564
STRG.229	SP_0213	8.94277e-05	0.000824928	8.94277e-05	0.00688408	0.0200631	0.0281881	0.0796823	0.216443	0.676906	0.754077	0.802877	1	0.567658	0.275578	0.185438	0.158509	0.328421	0.156363	0.189713	0.122706	0.590161
STRG.229	SP_0214	0.000738596	0.000678435	9.40132e-05	0.00274029	0.00678801	0.01664	0.0217577	0.0309622	0.0481254	0.11439	0.135469	0.183158	0.480099	0.757928	0.975277	1	0.762349	0.372391	0.346689	0.268169	0.823892
STRG.229	SP_0215	0.0289432	0.0704149	0.0519725	0.0355492	0.023375	0.0192151	0.0176719	0.0552878	0.33229	0.760239	0.558393	0.648751	0.544808	0.33897	0.250096	0.213116	0.127501	0.12051	0.109254	0.104627	1
STRG.229	SP_0216	0.000264549	0.000264549	0.000264549	0.00052663	0.00557879	0.00954956	0.0133816	0.0105476	0.0120836	0.027073	0.0167559	0.0173266	0.123097	0.36278	0.491513	0.679698	0.35501	0.0953444	0.143745	0.0532557	1
STRG.229	SP_0217	0.0304154	0.0285114	0.0158146	0.0136326	0.0165098	0.0255012	0.0272749	0.035209	0.041546	0.129401	0.158498	0.15691	0.313922	0.585036	0.693855	0.637851	1	0.446246	0.383359	0.287238	0.455527
STRG.229	SP_0218	0.000595601	0.00288161	0.00921158	0.0336528	0.0742556	0.0671203	0.0964174	0.267878	0.798378	0.836848	1	0.626859	0.503529	0.465964	0.320615	0.289237	0.478737	0.146795	0.167432	0.126434	0.775384
STRG.229	SP_0219	0.0410708	0.046088	0.0281177	0.0245759	0.0232548	0.0214418	0.0253425	0.0364555	0.0395233	0.113784	0.125528	0.149811	0.42102	0.804981	0.938735	0.977848	1	0.497831	0.368904	0.281664	0.835755
STRG.229	SP_0220	0.00632643	0.00558516	0.00520475	0.00812791	0.0146124	0.0317784	0.0350971	0.0465038	0.0556221	0.105371	0.132229	0.188634	0.387267	0.652218	0.837856	0.797141	1	0.544688	0.368357	0.300587	0.54666
STRG.229	SP_0221	0.051708	0.0595688	0.0619852	0.0693132	0.0665604	0.0743878	0.0768493	0.0731279	0.0668447	0.113285	0.15304	0.176222	0.319608	0.595405	0.690933	0.67989	1	0.361082	0.272533	0.228218	0.58955
STRG.229	SP_0222	0.000774037	0.000269795	0.000244105	0.00754078	0.016678	0.0389573	0.0726944	0.112962	0.380618	1	0.828391	0.553172	0.405728	0.261899	0.235211	0.194998	0.355912	0.0598966	0.151624	0.0821865	0.516643
STRG.229	SP_0224	0.0260288	0.028737	0.0206267	0.0224564	0.0187135	0.0353634	0.0768012	0.228542	0.569028	0.782221	0.754827	1	0.716984	0.423479	0.282934	0.228543	0.20077	0.166404	0.145865	0.112103	0.634964
STRG.229	SP_0225	0.0138059	0.0268082	0.0199874	0.0132293	0.0122122	0.016723	0.0282961	0.0431244	0.0409481	0.0883275	0.0979536	0.111654	0.388183	0.789898	0.942077	1	0.637275	0.469628	0.281777	0.252158	0.780538
STRG.229	SP_0226	0.00101293	0.0109461	0.0248164	0.0219661	0.0221152	0.0409901	0.034253	0.0383831	0.0452794	0.0969926	0.108229	0.133361	0.319023	0.529686	0.622725	0.7739	1	0.35574	0.356812	0.248287	0.576803
STRG.229	SP_0227	0.066376	0.0620829	0.0368053	0.0550503	0.0712498	0.0552945	0.0445682	0.0996814	0.434311	1	0.889655	0.76007	0.666484	0.595604	0.47512	0.362302	0.280406	0.20498	0.149982	0.139059	0.841326
STRG.229	SP_0228	0.280114	0.212073	0.114208	0.0859891	0.0602787	0.0263552	0.0139952	0.0113757	0.00795352	0.00267221	0.0019912	0.010501	0.272647	0.474708	0.784039	1	0.711427	0.581509	0.262955	0.30232	0.626043
STRG.229	SP_0229	0.00362677	0.00231554	0.00163237	0.00378994	0.00657433	0.00938321	0.0152964	0.0185606	0.02653	0.0622368	0.0802745	0.116179	0.302299	0.5007	0.595234	0.6312	1	0.446545	0.357397	0.280093	0.570602
STRG.229	SP_0230	0.26296	0.825895	1	0.899404	0.770778	0.417545	0.325713	0.190575	0.17153	0.0751064	0.0561439	0.0460971	0.0379596	0.0249084	0.0175927	0.0192256	0.0188406	0.0145691	0.0070919	0.0100475	0.170591
STRG.229	SP_0231	1	0.796532	0.409963	0.256186	0.154672	0.0632854	0.0224993	0.0140006	0.00722213	8.32507e-05	7.73503e-05	0.000332424	0.000220784	0.000559985	7.73503e-05	7.73503e-05	0.000485197	7.73503e-05	7.73503e-05	0.000261306	0.00834627
STRG.229	SP_0232	1	0.889605	0.452502	0.410987	0.30087	0.194087	0.151013	0.136824	0.183697	0.344473	0.297592	0.240148	0.163992	0.161328	0.115025	0.0998	0.115484	0.0536734	0.0524564	0.0445731	0.183174
STRG.229	SP_0233	0.0633262	0.138865	0.122718	0.101486	0.0881474	0.091882	0.0618635	0.0347876	0.0534162	0.0523706	0.0719076	0.107883	0.338664	0.441346	0.484614	0.56444	1	0.63738	0.370434	0.320414	0.87425
STRG.229	SP_0234	0.004489	0.0028542	0.00177455	0.00383246	0.0118519	0.0243374	0.0694051	0.174426	0.620362	1	0.974542	0.978707	0.769493	0.51748	0.359801	0.27724	0.365897	0.177537	0.167598	0.144792	0.705724
STRG.229	SP_0235	0.00238861	0.0032373	0.00454141	0.00703422	0.00606157	0.0175591	0.0493544	0.0961734	0.524593	1	0.877898	0.489169	0.489954	0.437284	0.331865	0.319797	0.284276	0.0640622	0.0833106	0.0522662	0.808019
STRG.229	SP_0236	0.0406358	0.0481641	0.151086	0.791254	1	0.825362	0.53411	0.453928	0.305498	0.138558	0.113655	0.0881238	0.048797	0.0313145	0.0144791	0.0117879	0.0189807	0.00977288	0.00693788	0.00980866	0.116543
STRG.229	SP_0237	0.00178752	0.00253691	0.00143585	0.00329227	0.00426337	0.00718584	0.014713	0.0216605	0.0465827	0.10349	0.0916434	0.112683	0.35606	0.717099	0.80007	1	0.964343	0.375034	0.434299	0.254727	0.712257
STRG.229	SP_RS00945
STRG.229	SP_RS00970
STRG.245	SP_0238	1	0.451884	0.374992	0.349105	0.304062	0.10174	0.0334018	0.0207845	0.00156193	0.00156193	0.00156193	0.00156193	0.00156193	0.00156193	0.00156193	0.00156193	0.00156193	0.00156193	0.00156193	0.00156193	0.00156193
STRG.245	SP_0239	0.114631	0.324871	1	0.953587	0.587808	0.295089	0.1339	0.0800095	0.0283826	0.00422822	0.00177072	0.00213014	0.000586105	0.000586105	0.000586105	0.000586105	0.000586105	0.000586105	0.000586105	0.000586105	0.00899327
STRG.245	SP_0240	0.726145	1	0.498464	0.299125	0.183429	0.0594077	0.022702	0.0160195	0.0102176	0.00074319	0.00074319	0.00074319	0.00074319	0.00074319	0.00074319	0.00074319	0.00074319	0.00074319	0.00074319	0.00074319	0.0153333
STRG.253	SP_0246	0.0294022	0.0300948	0.0377786	0.349736	0.199564	0.161841	0.0738459	0.156376	0.397481	0.93674	0.816748	0.667489	0.580385	0.711553	0.587177	0.521213	0.415715	0.311801	0.22054	0.150044	1
STRG.253	SP_0247	0.102365	0.102365	0.61152	1	0.993306	0.102365	0.102365	0.265215	0.422397	0.48916	0.334883	0.473867	0.528592	0.453277	0.290123	0.102365	0.102365	0.102365	0.102365	0.102365	0.572735
STRG.254	SP_0248
STRG.254	SP_0249	1	0.992684	0.3247	0.292723	0.190293	0.0265713	0.0265713	0.0265713	0.0265713	0.0265713	0.0265713	0.0265713	0.0265713	0.0265713	0.0265713	0.0265713	0.0265713	0.0265713	0.0265713	0.0265713	0.0265713
STRG.254	SP_0250
STRG.254	SP_0251	0.0643598	1	0.881092	0.715088	0.373625	0.20013	0.14924	0.0881564	0.0522575	0.0210065	0.013537	0.0143126	0.015618	0.0117184	0.00806451	0.00822969	0.0144386	0.00581846	0.00371111	0.00339419	0.0287856
STRG.254	SP_0252	0.0115874	0.0361565	0.961568	1	0.762439	0.430801	0.174162	0.0601718	0.0222559	0.0115874	0.0115874	0.0115874	0.0115874	0.0115874	0.0115874	0.0115874	0.0115874	0.0115874	0.0115874	0.0115874	0.0115874
STRG.254	SP_0253	0.000596463	0.00432111	0.188185	1	0.415245	0.190152	0.103783	0.0572919	0.0329784	0.00673862	0.00384575	0.00258662	0.000596463	0.000596463	0.000596463	0.000596463	0.000596463	0.000596463	0.000596463	0.000596463	0.00741188
STRG.255	SP_0254	0.190582	1	0.878363	0.594381	0.384127	0.306109	0.163174	0.102214	0.0198802	0.00261984	0.00143069	0.00152219	0.000966755	0.000958489	7.93706e-05	7.93706e-05	7.93706e-05	0.000114586	7.93706e-05	0.000437967	0.0144417
STRG.255	SP_0255	0.410134	1	0.496774	0.405844	0.090077	0.00428691	0.0180881	0.0180609	0.0560699	0.00428691	0.00428691	0.00428691	0.00428691	0.00428691	0.00428691	0.00428691	0.00428691	0.00428691	0.00428691	0.00428691	0.00428691
STRG.255	SP_0256	1	0.158747	0.0302726	0.0302726	0.0302726	0.0302726	0.0302726	0.0302726	0.0302726	0.0302726	0.0302726	0.0302726	0.0302726	0.0302726	0.0302726	0.0302726	0.0302726	0.0302726	0.0302726	0.0302726	0.0302726
STRG.263	SP_0259	0.992206	1	0.468327	0.305737	0.207885	0.0991493	0.0781486	0.0415589	0.0132624	0.00313079	0.00313079	0.00313079	0.00313079	0.00313079	0.00313079	0.00313079	0.00313079	0.00313079	0.00313079	0.00313079	0.043833
STRG.263	SP_0260
STRG.263	SP_0261	0.565404	1	0.688307	0.412717	0.152316	0.0431785	0.0146483	0.00980953	0.00390039	0.000811988	0.000811988	0.000811988	0.000811988	0.000811988	0.000811988	0.000811988	0.000811988	0.000811988	0.000811988	0.000811988	0.0365639
STRG.263	SP_0262
STRG.263	SP_0263	0.312028	1	0.972791	0.805682	0.531544	0.458219	0.267943	0.173849	0.111212	0.0506726	0.0240398	0.0223436	0.0117032	0.00587363	0.00403126	0.00392348	0.0071986	0.00553836	0.00360232	0.00378567	0.0707118
STRG.263	SP_0264	0.250921	1	0.881088	0.558021	0.346436	0.163936	0.0653954	0.0325702	0.0134257	0.00162281	0.00388826	0.002519	0.00278588	0.00192927	0.0010483	0.000735954	0.00131399	0.000520877	0.000454416	0.000945466	0.0199469
STRG.263	SP_0265	0.0495814	0.376001	1	0.676136	0.545287	0.369054	0.404191	0.0299401	0.0131263	0.0111968	0.0111968	0.0111968	0.0111968	0.0111968	0.0111968	0.0111968	0.0111968	0.0111968	0.0111968	0.0111968	0.0111968
STRG.269	SP_0266	0.131511	1	0.80805	0.663776	0.40027	0.179324	0.0805955	0.0530838	0.0232396	0.00402988	0.00237612	0.00284851	0.00240247	0.00239919	0.000422057	0.000263336	0.00115211	0.000349159	5.96074e-05	0.000852305	0.0167039
STRG.269	SP_0267	0.463357	1	0.452287	0.330133	0.228429	0.0842951	0.0279167	0.00321914	0.00172758	0.00172758	0.00172758	0.00172758	0.00172758	0.00172758	0.00172758	0.00172758	0.00172758	0.00172758	0.00172758	0.00172758	0.00172758
STRG.277	SP_0270
STRG.277	SP_0271	0.000850442	0.000604595	0.000316033	0.00213286	0.00541775	0.0154102	0.0187772	0.0394852	0.221602	1	0.785818	0.428579	0.471957	0.346621	0.302306	0.297142	0.463383	0.0815067	0.136124	0.0668904	0.587789
STRG.277	SP_0272	0.00109103	0.00324751	0.00188393	0.00348967	0.0102989	0.0200014	0.0512609	0.183984	0.550008	1	0.878253	0.843755	0.622684	0.40463	0.296699	0.203491	0.29583	0.152403	0.146156	0.13139	0.467356
STRG.277	SP_0273	0.510467	1	0.726059	0.497322	0.341581	0.202568	0.0943323	0.0519193	0.0272192	0.00345469	0.00272816	0.00335235	0.00406082	0.00515755	0.00105433	0.000973056	0.00313812	0.0020434	0.000728494	0.00147064	0.027594
STRG.277	SP_0274	0.0258222	0.434496	1	0.762569	0.471165	0.28323	0.17119	0.12007	0.067919	0.0168903	0.00921547	0.00608518	0.003731	0.00250168	0.000727048	0.00156546	0.000727048	0.000727048	0.000727048	0.000727048	0.0731449
STRG.277	SP_0275	0.105355	1	0.105355	0.105355	0.105355	0.105355	0.105355	0.105355	0.105355	0.105355	0.105355	0.105355	0.105355	0.105355	0.105355	0.105355	0.105355	0.105355	0.105355	0.105355	0.559124
STRG.277	SP_0276	0.202656	0.202656	0.202656	0.202656	0.202656	0.202656	1	0.290839	0.202656	0.202656	0.202656	0.202656	0.202656	0.202656	0.202656	0.202656	0.202656	0.202656	0.202656	0.202656	0.523664
STRG.277	SP_0277
STRG.277	SP_0278	0.248175	1	0.716252	0.481773	0.320847	0.161984	0.0709673	0.0435028	0.0254656	0.00360466	0.00206239	0.00236105	0.00223997	0.00136223	0.000334107	0.000425169	0.00412994	0.000575097	9.42878e-05	0.000829245	0.0118384
STRG.277	SP_0279
STRG.277	SP_0280	0.0134489	0.0134489	0.0134489	0.0134489	0.0134489	0.0443504	0.363725	1	0.604741	0.916858	0.756584	0.701435	0.526036	0.356588	0.209257	0.135195	0.0516727	0.027077	0.0171321	0.0134489	0.358897
STRG.277	SP_RS01365
STRG.284	SP_0281	0.0113699	0.00904004	0.274589	1	0.937683	0.584953	0.33469	0.215797	0.121623	0.0424023	0.0272103	0.0198582	0.0122286	0.00785985	0.00129201	0.000549694	0.00467987	0.00101183	0.000472086	0.00254333	0.0317197
STRG.284	SP_RS01375
STRG.285	SP_0282	0.00518821	0.139249	0.701188	1	0.883849	0.716459	0.474519	0.342135	0.244597	0.161662	0.121284	0.122732	0.110692	0.0798234	0.0663746	0.0615264	0.0417251	0.0466058	0.0339819	0.0348287	0.650814
STRG.285	SP_0283	0.00236521	0.202647	0.991673	0.954532	0.88162	1	0.749861	0.50408	0.335199	0.224052	0.182529	0.115028	0.129077	0.132609	0.0912639	0.0753652	0.0515709	0.051045	0.0241303	0.0412685	0.752755
STRG.285	SP_0284	0.178015	0.389148	0.771747	1	0.905875	0.722308	0.536143	0.460488	0.333684	0.232017	0.171007	0.14566	0.125863	0.103077	0.0863116	0.087818	0.0858483	0.050573	0.0453736	0.0476423	0.58188
STRG.288	SP_0285	0.635152	1	0.583872	0.325652	0.188716	0.068093	0.0290852	0.0178318	0.0105466	0.000321093	0.000157509	0.000281327	0.000167935	0.000508851	0.000144431	0.000144431	0.000144431	0.000144431	0.000144431	0.000144431	0.00630884
STRG.288	SP_0286	0.765412	1	0.673213	0.612257	0.253775	0.178882	0.102331	0.0849759	0.0438851	0.0154686	0.00594588	0.0144121	0.00478169	0.00719737	0.00483056	0.00536598	0.0031406	0.0046033	0.00412003	0.00417655	0.21007
STRG.288	SP_RS11645
STRG.290	SP_0287	0.0381454	0.793593	1	0.959712	0.768201	0.742608	0.409316	0.217666	0.259485	0.157462	0.0878595	0.0381454	0.0381454	0.0381454	0.0381454	0.0381454	0.0381454	0.0381454	0.0381454	0.0381454	0.106535
STRG.290	SP_0288
STRG.290	SP_0289	0.531784	1	0.634273	0.302535	0.199155	0.071467	0.0290751	0.0160084	0.00636483	0.00138332	0.00138332	0.00138332	0.00138332	0.00138332	0.00138332	0.00138332	0.00138332	0.00138332	0.00138332	0.00138332	0.00138332
STRG.290	SP_0290	0.620185	1	0.720238	0.308336	0.204431	0.100926	0.0223364	0.0175553	0.00757264	0.00757264	0.00757264	0.00757264	0.00757264	0.00757264	0.00757264	0.00757264	0.00757264	0.00757264	0.00757264	0.00757264	0.02254
STRG.290	SP_0291	0.00841679	0.0751427	0.751484	1	0.724343	0.305834	0.169048	0.11442	0.0586837	0.0094237	0.00272511	0.00473824	0.000522464	0.000522464	0.000522464	0.000522464	0.000522464	0.000660368	0.000522464	0.000630914	0.0279303
STRG.290	SP_0292	0.442861	0.674569	1	0.604765	0.428759	0.0792065	0.0108428	0.0102892	0.0102892	0.0102892	0.0102892	0.0102892	0.0102892	0.0102892	0.0102892	0.0102892	0.0102892	0.0102892	0.0102892	0.0102892	0.0117631
STRG.302	SP_0294	0.00533267	0.00792683	0.00585224	0.0212583	0.0360728	0.0379049	0.040177	0.0406286	0.0531124	0.100062	0.142522	0.179934	0.507788	0.733281	0.865906	0.866693	1	0.509656	0.452134	0.280484	0.918925
STRG.302	SP_0295	0.00302569	0.00230539	0.00229862	0.00810225	0.0169703	0.0268632	0.058196	0.148941	0.483206	1	0.624941	0.515649	0.582423	0.304593	0.259821	0.178742	0.204115	0.050582	0.113872	0.0645	0.885276
STRG.310	SP_0311
STRG.310	SP_0312	0.0022882	0.0022882	0.142585	0.267296	1	0.925771	0.557341	0.343114	0.266446	0.0737763	0.0497672	0.0289177	0.0119086	0.00438059	0.0022882	0.0022882	0.0022882	0.0022882	0.0022882	0.0022882	0.0214413
STRG.310	SP_RS11670
STRG.319	SP_0329
STRG.319	SP_0330	0.698088	1	0.664722	0.341582	0.271488	0.16168	0.113134	0.0945706	0.0817417	0.0620053	0.0493104	0.0223089	0.00456194	0.0051853	0.00456194	0.00456194	0.00456194	0.00456194	0.00456194	0.00456194	0.383611
STRG.320	SP_0332	0.0871687	0.0871687	0.0871687	0.0871687	0.0871687	0.591255	0.403101	0.543766	0.498917	0.192326	0.153312	0.139931	0.247337	0.0871687	0.0871687	0.0871687	0.16712	0.116567	0.0871687	0.0871687	1
STRG.320	SP_0333
STRG.320	SP_2241
STRG.320	SP_RS01615
STRG.323	SP_0334	0.0988499	0.196732	0.104468	0.0402361	0.0604345	0.0309453	0.0413387	0.0720357	0.280072	0.496245	0.429138	0.406862	0.452021	0.461056	0.410465	0.378121	0.262646	0.153997	0.0981866	0.0946528	1
STRG.323	SP_0335	0.036002	0.543229	0.319621	0.036002	0.036002	0.21199	0.180638	0.109318	0.109063	0.18641	0.287384	0.180266	0.452061	0.532603	0.457416	0.368502	0.894105	0.26595	0.247548	0.115377	1
STRG.323	SP_0336	0.000945726	0.00435697	0.0578731	0.17395	0.407968	0.505688	0.37744	0.261301	0.235634	0.191026	0.136396	0.121184	0.22144	0.396988	0.431784	0.420716	0.500535	0.240014	0.18831	0.172691	1
STRG.323	SP_0337	0.00863345	0.107845	0.330118	0.399528	0.561362	0.427907	0.317112	0.197754	0.249564	0.144181	0.13174	0.0512641	0.0982961	0.0376284	0.0943969	0.026307	0.0187791	0.0214906	0.0200426	0.0114839	1
STRG.332	SP_0338	0.59143	1	0.592985	0.301867	0.204492	0.0709216	0.0123768	0.0073664	0.0073664	0.0073664	0.0073664	0.0073664	0.0073664	0.0073664	0.0073664	0.0073664	0.0073664	0.0073664	0.0073664	0.023975	0.109809
STRG.332	SP_RS11680
STRG.333	SP_0340	0.397908	1	0.713414	0.5011	0.278099	0.107599	0.0433592	0.0279548	0.0106729	0.000229899	0.000229899	0.000229899	0.000229899	0.000229899	0.000229899	0.000229899	0.000229899	0.000229899	0.000229899	0.000366251	0.0068595
STRG.333	SP_0341	0.652078	1	0.657578	0.433963	0.257395	0.115808	0.0577044	0.0373125	0.0196825	0.00491147	0.00247945	0.00464702	0.00375213	0.00276477	0.0073883	0.000155735	0.00538884	0.00546383	0.0329569	0.00451394	0.0137465
STRG.335	SP_0342	0.366877	1	0.578572	0.368555	0.228584	0.100519	0.041439	0.0240097	0.0128899	0.00323292	0.00178964	0.00238077	0.00187942	0.00167072	0.00098119	0.000788203	0.000164549	0.000164549	0.000164549	0.000224777	0.008126
STRG.335	SP_RS01670
STRG.347	SP_0346	0.787183	0.557305	0.616718	0.30615	0.229929	0.196062	0.144972	0.106226	0.125808	0.165954	0.215656	0.210293	0.304556	0.400622	0.338363	0.326507	0.298613	0.156029	0.127049	0.115754	1
STRG.347	SP_0347	1	0.700541	0.390281	0.231841	0.178627	0.0754953	0.046373	0.0267917	0.0161211	0.00616191	0.00124328	0.00124328	0.00124328	0.00124328	0.00124328	0.00124328	0.00124328	0.00124328	0.00124328	0.00124328	0.00800867
STRG.347	SP_0348	0.780364	1	0.624024	0.392473	0.25208	0.135562	0.0520332	0.0256949	0.0136175	0.00241874	0.00313969	0.00298512	0.00350866	0.0026085	0.000547182	0.000430233	0.00091407	0.000384251	0.000247063	0.00118774	0.0395072
STRG.347	SP_0349	0.552471	1	0.574657	0.333061	0.188027	0.0685892	0.0342661	0.02052	0.0140338	0.00641728	0.00643114	0.00610775	0.00806478	0.0103197	0.00707266	0.00441399	0.00920741	0.00455883	0.0025809	0.00423019	0.262798
STRG.347	SP_0350	0.138352	0.912146	1	0.668539	0.49634	0.289451	0.167763	0.106426	0.0887739	0.0652655	0.0500916	0.0439054	0.0453169	0.0449583	0.0450121	0.0426017	0.0187329	0.0195619	0.0137044	0.0150099	0.328064
STRG.347	SP_0351	0.0504543	0.164821	0.149568	0.0684211	0.0402414	0.0459543	0.0387007	0.0161296	0.049007	0.127164	0.126507	0.138838	0.192855	0.219708	0.217843	0.227158	0.172559	0.0666582	0.0582889	0.0490745	1
STRG.347	SP_0352	0.50372	1	0.691	0.500299	0.318082	0.226619	0.1377	0.1212	0.0934089	0.059256	0.0571985	0.0469693	0.0559814	0.0676378	0.0607399	0.0580888	0.0455988	0.0308652	0.0217297	0.0218367	0.385803
STRG.347	SP_0353	0.466477	1	0.629586	0.502519	0.314304	0.173266	0.068619	0.0326974	0.024919	0.0128108	0.00629662	0.00608565	0.0102439	0.00914798	0.00662308	0.00330824	0.00341407	0.00207532	0.00127088	0.00174292	0.116843
STRG.347	SP_0354	0.158642	0.422329	0.688503	0.927951	1	0.728764	0.561715	0.377747	0.281699	0.190451	0.149842	0.122526	0.116031	0.121071	0.0866353	0.0423577	0.0548656	0.0482926	0.0373247	0.0250904	0.394992
STRG.347	SP_0355	0.264523	1	0.654845	0.390503	0.243944	0.138355	0.094704	0.0648741	0.0622788	0.0509992	0.0435256	0.0543728	0.0636338	0.0686873	0.0625769	0.052921	0.0408197	0.0298629	0.0189514	0.0177551	0.244881
STRG.347	SP_0357	0.37998	1	0.654564	0.405992	0.248975	0.113095	0.0486889	0.0265609	0.0154644	0.00182418	0.00175956	0.00177991	0.00166032	0.00205197	0.000769163	0.000697837	0.00207971	0.000840937	0.000456461	0.000831557	0.0126523
STRG.347	SP_0358	0.0284203	0.094086	0.743453	1	0.721821	0.403307	0.217646	0.135012	0.065434	0.0211965	0.0125844	0.010827	0.00742346	0.00547415	0.000610427	0.00035881	0.00119773	0.000225674	5.97666e-05	0.00077123	0.0231563
STRG.347	SP_0359	0.304773	1	0.754919	0.488289	0.283367	0.127493	0.0486933	0.0276162	0.01336	0.00163308	0.00114107	0.00159806	0.00140931	0.00136701	7.09206e-05	8.19839e-05	0.000132065	0.00019374	8.27471e-05	0.000360649	0.00878811
STRG.347	SP_0360	0.00933499	0.0290887	0.549317	1	0.751289	0.43854	0.230625	0.154969	0.0698025	0.0188306	0.0140861	0.0107454	0.00537658	0.00335326	0.000583555	0.000434694	0.00203975	0.000333131	0.000287462	0.000924436	0.0227729
STRG.347	SP_RS01740
STRG.361	SP_0366	0.525308	1	0.701491	0.479783	0.349719	0.241675	0.137924	0.0870347	0.0548578	0.00836298	0.00507738	0.0041716	0.00310172	0.00259946	0.000636088	0.00083388	0.00202007	0.000640258	0.000451892	0.00164769	0.0280703
STRG.361	SP_0368	0.445068	0.868835	1	0.804086	0.54883	0.334383	0.193537	0.126688	0.0800794	0.0644868	0.0597575	0.0441694	0.0316746	0.0279434	0.0188832	0.0163412	0.0196531	0.01354	0.0096083	0.0150924	0.388324
STRG.361	SP_RS11700
STRG.367	SP_0369	0.454023	1	0.7326	0.514923	0.333577	0.205117	0.113525	0.07809	0.0450221	0.0124614	0.00836343	0.00589083	0.0102486	0.00343075	0.00136133	0.000904323	0.00359883	0.00152223	0.00112514	0.00203046	0.0399933
STRG.367	SP_0370	0.0144219	1	0.0144219	0.0144219	0.0144219	0.0144219	0.0779051	0.0918471	0.128609	0.219631	0.189453	0.223945	0.199453	0.23934	0.144638	0.161801	0.14421	0.0679965	0.048356	0.0376168	0.305831
STRG.368	SP_0371
STRG.368	SP_0372	1	0.848287	0.594466	0.508444	0.422688	0.355254	0.231704	0.192843	0.214823	0.325335	0.226073	0.210861	0.13478	0.0801126	0.0470063	0.0277463	0.026628	0.0112793	0.008649	0.00960832	0.171237
STRG.368	SP_0373	0.00321872	0.00321872	0.0496005	0.298839	0.228208	0.283817	0.27501	0.257165	0.384666	0.906278	0.737875	0.96794	1	0.884846	0.675357	0.588916	0.391586	0.173148	0.117444	0.127912	0.77583
STRG.368	SP_0374	0.935276	1	0.751253	0.545119	0.491952	0.478301	0.407026	0.412869	0.546517	0.573703	0.539113	0.455501	0.336964	0.323523	0.185227	0.147529	0.189809	0.0701133	0.0332219	0.0365502	0.504512
STRG.368	SP_0375	0.155425	1	0.903051	0.639159	0.381045	0.214721	0.0920179	0.0482872	0.0221344	0.00233766	0.00207512	0.0026273	0.00176373	0.00156293	0.000165637	9.68058e-05	0.000698437	0.000378732	0.000153215	0.000774029	0.01242
STRG.368	SP_0376	1	0.843126	0.600178	0.0179102	0.00907197	0.00645648	0.00348794	0.000434543	0.000434543	0.000434543	0.000434543	0.000434543	0.000434543	0.000434543	0.000434543	0.000434543	0.000434543	0.000434543	0.000434543	0.000434543	0.00234266
STRG.368	SP_0377	0.00190266	0.00190266	0.0164676	0.0114576	0.0899384	0.107988	0.0681912	0.0291474	0.0141286	0.00593696	0.00496308	0.00474472	0.00617819	0.00544912	0.00574288	0.00618272	0.0121056	0.00566814	0.00492026	0.00582935	1
STRG.368	SP_0378	0.0043657	0.0043657	0.0043657	0.129734	0.134901	0.179496	0.0998974	0.0714009	0.0457096	0.0265941	0.0117099	0.00615508	0.00445725	0.0043657	0.0043657	0.0043657	0.0043657	0.0043657	0.0043657	0.0109256	1
STRG.379	SP_0381	0.476974	1	0.563205	0.397237	0.19822	0.0857258	0.0203095	0.0134276	0.00358786	0.00161325	0.00161325	0.00161325	0.00161325	0.00161325	0.00161325	0.00161325	0.00161325	0.00161325	0.00161325	0.00161325	0.012529
STRG.379	SP_0382	0.919631	1	0.477241	0.245649	0.141239	0.050073	0.0185007	0.0143213	0.00431279	0.00067533	0.00067533	0.00067533	0.00067533	0.00067533	0.00067533	0.00067533	0.00067533	0.00067533	0.00067533	0.00067533	0.00506188
STRG.379	SP_0383	0.79618	1	0.328566	0.142915	0.0623184	0.0590878	0.00571962	0.0104983	0.0142334	0.00456363	0.00456363	0.00456363	0.00456363	0.00456363	0.00456363	0.00456363	0.00456363	0.00456363	0.00456363	0.00456363	0.00456363
STRG.379	SP_0384	0.567538	0.789686	1	0.584708	0.36342	0.220983	0.132864	0.111931	0.119647	0.133388	0.139943	0.101527	0.0933616	0.114144	0.121269	0.111039	0.189923	0.121325	0.104369	0.112302	0.0774556
STRG.382	SP_0385
STRG.382	SP_0386	0.317175	0.837978	0.0854535	0.689784	1	0.181997	0.0854535	0.0854535	0.0854535	0.0854535	0.0854535	0.0854535	0.0854535	0.0854535	0.0854535	0.0854535	0.0854535	0.0854535	0.0854535	0.0854535	0.267836
STRG.382	SP_0387	0.86172	1	0.432368	0.214536	0.0969499	0.00321097	0.0110811	0.00321097	0.00321097	0.00321097	0.00321097	0.00321097	0.00321097	0.00321097	0.00321097	0.00321097	0.00321097	0.00321097	0.00321097	0.00321097	0.00460782
STRG.382	SP_0389
STRG.382	SP_0390
STRG.382	SP_0391	0.00285215	0.0318163	0.0621396	0.104798	0.124858	0.121983	0.0740067	0.0498263	0.0337913	0.0135114	0.00284863	0.00534376	0.00157751	0.00157751	0.00157751	0.00157751	0.00157751	0.00157751	0.00533355	0.0161283	1
STRG.382	SP_RS01905
STRG.382	SP_RS01910
STRG.382	SP_RS11710
STRG.395	SP_0401	0.137311	0.521617	0.843038	1	0.798021	0.465491	0.371862	0.266114	0.162391	0.0864628	0.0509176	0.0283323	0.017076	0.0105047	0.0124841	0.0156626	0.0155033	0.00706012	0.00368081	0.00460137	0.0877336
STRG.395	SP_0402	0.923375	1	0.617595	0.384542	0.235221	0.0913347	0.02964	0.0267963	0.0149817	0.00150025	0.00150025	0.00150025	0.00150025	0.00166362	0.00150025	0.00150025	0.00150025	0.00150025	0.00150025	0.00150025	0.0228252
STRG.395	SP_0403	0.0994422	0.853061	1	0.689351	0.791334	0.474726	0.38221	0.344492	0.312368	0.431978	0.275986	0.36553	0.331258	0.223772	0.153939	0.137461	0.017781	0.0230304	0.00865602	0.0105674	0.71359
STRG.395	SP_RS11715
STRG.398	SP_0404	1	0.938661	0.71836	0.514187	0.312972	0.205779	0.0753651	0.0528315	0.0308572	0.0041527	0.00630996	0.00478276	0.00504728	0.0045803	0.00353245	0.00272318	0.00583575	0.00176567	0.00217141	0.00490272	0.0991739
STRG.398	SP_0405	0.405165	1	0.438568	0.164999	0.0244441	0.0244441	0.0244441	0.0244441	0.0244441	0.0244441	0.0244441	0.0244441	0.0244441	0.0244441	0.0244441	0.0244441	0.0244441	0.0244441	0.0244441	0.0244441	0.0244441
STRG.398	SP_0406	0.00142073	0.00142073	0.00142073	0.00142073	0.0259613	0.00142073	0.0046315	0.0285374	0.0698146	0.258436	0.375012	0.601389	0.620864	0.524411	0.394845	0.300744	0.242741	0.133428	0.074708	0.0830097	1
STRG.398	SP_0408
STRG.398	SP_0409	0.841327	1	0.468922	0.294947	0.194931	0.0924221	0.0366389	0.0240766	0.0142289	0.00074344	0.000781103	0.00247786	0.00252694	0.0133963	0.000501757	0.000330395	0.00145872	0.000368689	0.000197083	0.00109556	0.0185479
STRG.406	SP_0411	0.265083	1	0.844428	0.516402	0.316559	0.172309	0.0792141	0.0464503	0.0275537	0.00514841	0.00457881	0.0038849	0.00277991	0.0018951	0.000920823	0.000734451	0.00151937	0.000465836	0.000579411	0.000914719	0.0146155
STRG.406	SP_0412	0.0399773	0.0399773	0.0399773	0.550974	0.173941	0.47248	0.182314	0.297969	0.31496	0.218047	0.213886	0.572896	0.668523	0.385564	0.506258	0.338296	0.0496399	0.120694	0.0399773	0.0824257	1
STRG.406	SP_0413	0.340463	1	0.814728	0.522188	0.322979	0.151732	0.0593884	0.0374565	0.015738	0.00161458	0.00162855	0.00169208	0.000660172	0.00304319	0.000106455	0.000106455	0.00171419	0.000106455	0.000106455	0.000427203	0.0234037
STRG.410	SP_0415	0.236375	1	0.81095	0.538785	0.337307	0.194899	0.178875	0.235523	0.344761	0.420976	0.383834	0.380387	0.333898	0.280654	0.203005	0.147815	0.0904631	0.0589153	0.0362158	0.0372148	0.958482
STRG.410	SP_0416	0.145072	0.708159	1	0.730002	0.407049	0.304146	0.189769	0.168973	0.131346	0.159686	0.264009	0.400622	0.427501	0.268958	0.219349	0.165959	0.13359	0.0438322	0.0737616	0.0368852	0.498371
STRG.410	SP_0417	0.818454	1	0.627986	0.399138	0.22403	0.143342	0.0691786	0.0392654	0.0158909	0.000704768	0.00108608	0.0015067	0.00131455	0.00132579	0.000405008	0.000405008	0.000405008	0.000405008	0.000405008	0.000405008	0.0120382
STRG.410	SP_0418	1	0.680599	0.39679	0.339597	0.244387	0.13126	0.0701572	0.0534633	0.0332406	0.00231562	0.00153312	0.00558389	0.00765062	0.0080228	0.00148108	0.000988138	0.00569134	0.00144718	0.000388616	0.00321964	0.0417278
STRG.410	SP_0419	0.596058	1	0.691299	0.48082	0.311313	0.16193	0.073403	0.0440234	0.0158014	0.00556112	0.00413194	0.00462064	0.00440362	0.00460197	0.0019078	0.00153582	0.0015585	0.000855361	0.00078265	0.00122617	0.0350471
STRG.410	SP_0420	1	0.937407	0.438026	0.285718	0.173666	0.0610648	0.0283514	0.0172055	0.0111723	0.0028762	0.00139089	0.00184786	0.00199748	0.00209297	0.000677151	0.000685297	0.000640767	0.000329814	0.000257348	0.000476508	0.01355
STRG.410	SP_0421	0.61987	1	0.633797	0.357409	0.20168	0.0776303	0.0307631	0.018221	0.0128591	0.00159406	0.00107595	0.00187606	0.00178808	0.00224149	0.000549204	0.000209662	0.000891812	0.000531361	0.000188577	0.000567133	0.0407429
STRG.410	SP_0422	0.248277	1	0.947254	0.610945	0.370177	0.1402	0.0579246	0.0345494	0.0113468	0.00191323	0.00151905	0.0018925	0.00168094	0.0018172	0.000275986	0.00034092	0.000858036	0.000392546	5.01198e-05	0.000725257	0.0153078
STRG.410	SP_0423	0.454126	1	0.645023	0.513145	0.416977	0.372096	0.230898	0.139112	0.114125	0.0282613	0.0207756	0.013872	0.0103498	0.00788286	0.00177867	0.000465822	0.0043545	0.000668061	0.000549004	0.002672	0.0314352
STRG.410	SP_0424	0.125676	1	0.959292	0.563317	0.349964	0.108729	0.0829104	0.049276	0.0453291	0.0620822	0.0472517	0.0598732	0.047155	0.0518577	0.0410565	0.0284945	0.00896015	0.00272828	0.00114202	0.00160694	0.0419339
STRG.410	SP_0425	0.583602	1	0.766499	0.533692	0.372684	0.141439	0.0794748	0.0510589	0.027136	0.00650715	0.00468005	0.00526962	0.00475345	0.00471169	0.0029355	0.00248973	0.000349174	0.00204968	0.00158555	0.00212138	0.0461205
STRG.410	SP_0426	0.0324923	0.149577	0.184636	0.131642	0.0766252	0.0506974	0.0533307	0.0593145	0.1059	0.187445	0.223828	0.334474	0.38513	0.363683	0.303187	0.25838	0.18267	0.126612	0.0766098	0.0671508	1
STRG.410	SP_0427	0.0419341	0.0874388	0.19047	0.107123	0.0713586	0.0464905	0.0652272	0.0531965	0.0910363	0.199646	0.228779	0.348358	0.390853	0.419253	0.372456	0.37081	0.209465	0.121452	0.0903428	0.0710157	1
STRG.410	SP_0428
STRG.410	SP_0429
STRG.410	SP_0430
STRG.410	SP_0431
STRG.422	SP_0433	0.852087	1	0.576844	0.358521	0.199437	0.0807116	0.0173681	0.0112023	0.00815737	0.0028302	0.00059337	0.00059337	0.00059337	0.00059337	0.00059337	0.00059337	0.00059337	0.00059337	0.00059337	0.00059337	0.0259128
STRG.422	SP_0434	0.988394	1	0.48844	0.322711	0.204827	0.0877845	0.0455612	0.0311542	0.0154731	0.000916314	0.000649333	0.00200163	0.00201417	0.00343983	0.0017674	0.00164327	0.00211602	0.00108162	0.000210631	0.000933031	0.0212392
STRG.422	SP_0435	1	0.750758	0.419517	0.325821	0.193775	0.0761092	0.0345608	0.0267919	0.0146116	0.000664852	0.000516536	0.00213394	0.00279123	0.00254286	0.000235337	7.83169e-05	0.00184786	0.000622391	9.61041e-05	0.000927523	0.0150566
STRG.424	SP_0436	0.0155458	0.577569	1	0.660984	0.377899	0.251148	0.111434	0.0719295	0.0394147	0.00844718	0.00576857	0.00523208	0.00364155	0.00335656	0.000304116	0.000100984	0.00178754	0.000112381	9.70056e-05	0.000883709	0.0185294
STRG.424	SP_0437	0.0931359	0.600653	1	0.812577	0.54579	0.312788	0.17264	0.107014	0.0537197	0.0110706	0.00612067	0.00587865	0.00456638	0.00465004	0.00111036	0.00081189	0.00120963	0.000874614	0.000667668	0.00165146	0.0266226
STRG.424	SP_0438	0.1133	0.467967	1	0.714359	0.447526	0.351894	0.215534	0.115863	0.0486436	0.00416494	0.00730797	0.00955543	0.00590026	0.00294371	0.000305359	0.000305359	0.00313342	0.000846306	0.000305359	0.0020821	0.0201679
STRG.430	SP_0439	0.554764	1	0.661429	0.407282	0.239711	0.121153	0.0528343	0.0284893	0.0113801	0.000923894	0.000248749	0.000366312	0.000405717	0.00028851	0.000208732	0.000208732	0.000208732	0.000208732	0.000208732	0.00136429	0.0430903
STRG.430	SP_0441	0.0314415	0.0139403	0.00711275	0.00916619	0.0130277	0.0171847	0.0166609	0.0122762	0.0173501	0.0204791	0.0213501	0.0315572	0.203204	0.32058	0.393887	0.407184	1	0.225542	0.344228	0.180953	0.490402
STRG.430	SP_0442	0.629116	1	0.580206	0.3345	0.168597	0.105165	0.0433634	0.0347688	0.0158269	0.00200746	0.00135445	0.00158246	0.00149204	0.00193059	0.000607497	0.000607497	0.000607497	0.000607497	0.000607497	0.000952742	0.0112423
STRG.430	SP_0443	0.233166	1	0.954605	0.651685	0.412814	0.226924	0.121027	0.0698259	0.0432016	0.00693979	0.00454584	0.00370322	0.00359806	0.00279686	0.00117895	0.00123282	0.0027534	0.00119969	0.00189224	0.00174197	0.0418737
STRG.430	SP_RS11740
STRG.430	SP_RS11745
STRG.431	SP_0445	0.57421	1	0.657464	0.433943	0.278523	0.126657	0.0674855	0.0470356	0.0118183	0.00465095	0.00465095	0.00465095	0.00465095	0.00465095	0.00465095	0.00465095	0.00465095	0.00465095	0.00465095	0.00944039	0.0585873
STRG.431	SP_0446	0.234691	0.782899	0.954622	0.801478	0.804162	0.477535	0.251022	0.173911	0.156024	0.494263	0.894465	0.895476	1	0.862247	0.701528	0.431716	0.502536	0.118677	0.111732	0.101099	0.947665
STRG.431	SP_0447	0.427746	1	0.798849	0.618608	0.381603	0.259025	0.134274	0.0948999	0.0625508	0.0276608	0.0228597	0.0140632	0.00969639	0.00778111	0.00606193	0.00386414	0.0141379	0.00402136	0.00371886	0.00451643	0.054041
STRG.431	SP_0448
STRG.431	SP_0449
STRG.431	SP_0450	0.0890032	0.676658	1	0.8585	0.54177	0.281442	0.112279	0.0854474	0.00906467	0.00310159	0.00310159	0.00310159	0.00310159	0.00310159	0.00310159	0.00310159	0.00310159	0.00310159	0.00310159	0.00310159	0.0120025
STRG.435	SP_0452	0.64729	1	0.828561	0.813766	0.523613	0.361303	0.25189	0.153525	0.0674039	0.0175673	0.0116603	0.00972442	0.00863016	0.00705793	0.00155351	0.00155351	0.00155351	0.00155351	0.00155351	0.00155351	0.035819
STRG.435	SP_0453	0.0500843	0.324013	1	0.805309	0.554678	0.276969	0.195449	0.127574	0.076556	0.00612261	0.00780386	0.0085413	0.0045785	0.00275575	0.000884687	0.000884687	0.000884687	0.000884687	0.000884687	0.000884687	0.0222387
STRG.439	SP_0454	0.211309	0.881506	1	0.95214	0.739282	0.354543	0.218012	0.151807	0.111913	0.0369088	0.0220159	0.0161029	0.0161029	0.0161029	0.0161029	0.0161029	0.0161029	0.0161029	0.0161029	0.0161029	0.0661162
STRG.439	SP_0457	0.0401976	0.788832	1	0.513844	0.207886	0.294225	0.157746	0.0401976	0.0401976	0.0535635	0.0401976	0.0401976	0.0401976	0.0401976	0.0401976	0.0401976	0.0401976	0.0401976	0.0401976	0.0401976	0.213034
STRG.441	SP_0458	0.352952	0.352952	0.352952	0.352952	0.352952	0.352952	0.352952	0.352952	0.352952	0.352952	0.352952	0.423019	0.437654	0.643705	0.352952	0.352952	0.352952	0.352952	0.352952	0.352952	1
STRG.441	SP_RS11760
STRG.447	SP_0462	0.125125	0.209936	0.672838	0.700279	0.914506	1	0.894859	0.65745	0.448799	0.128817	0.104556	0.0315474	0.0181312	0.0132615	0.00813854	0.00881895	0.00813854	0.00813854	0.00813854	0.00813854	0.239224
STRG.447	SP_RS11770
STRG.457	SP_0467	0.0805803	0.0805803	0.0805803	0.0805803	0.0805803	0.0805803	0.115262	0.106151	0.0805803	0.0805803	0.0805803	0.0805803	0.0805803	0.080842	0.0829072	0.0840651	0.0805803	0.0805803	0.0805803	0.0805803	1
STRG.457	SP_0468
STRG.466	SP_0474
STRG.466	SP_0475	0.150108	0.150108	0.150108	0.150108	1	0.150108	0.150108	0.150108	0.150108	0.150108	0.150108	0.150108	0.150108	0.150108	0.150108	0.150108	0.150108	0.150108	0.150108	0.150108	0.150108
STRG.466	SP_0476
STRG.466	SP_0477
STRG.473	SP_0479	0.215008	0.215008	0.215008	0.215008	0.215008	0.652215	0.338816	0.233238	0.215008	0.639477	1	0.215008	0.215008	0.215008	0.215008	0.215008	0.215008	0.215008	0.215008	0.215008	0.312941
STRG.473	SP_0480	0.00728961	0.470503	0.878272	1	0.801175	0.572185	0.42215	0.27119	0.194058	0.154377	0.0984389	0.0868759	0.136573	0.136689	0.263722	0.241766	0.0764661	0.0606436	0.143767	0.0405136	0.328057
STRG.475	SP_0481	0.500882	0.447851	0.967133	1	0.607272	0.21023	0.0970172	0.0538614	0.0141923	0.00271061	0.00271061	0.00271061	0.00271061	0.00271061	0.00271061	0.00271061	0.00271061	0.00271061	0.00271061	0.00271061	0.00271061
STRG.475	SP_0482
STRG.475	SP_0483	0.260387	1	0.650639	0.623067	0.485456	0.267923	0.161029	0.0966128	0.0477371	0.00363039	0.00363039	0.00363039	0.00363039	0.00363039	0.00363039	0.00363039	0.00363039	0.00363039	0.00363039	0.00363039	0.0263311
STRG.475	SP_0484
STRG.475	SP_RS02385
STRG.477	SP_0486	0.505355	1	0.397212	0.247492	0.181705	0.0249592	0.0109975	0.00920358	0.00445763	0.00294708	0.00294708	0.00294708	0.00294708	0.00294708	0.00294708	0.00294708	0.00294708	0.00294708	0.00294708	0.00294708	0.00914079
STRG.477	SP_0488
STRG.477	SP_0489
STRG.477	SP_0490
STRG.477	SP_0493	0.396038	0.410579	0.314875	0.477999	1	0.669355	0.30212	0.206804	0.200553	0.0821482	0.0758739	0.0446174	0.0291384	0.0229733	0.00145717	0.00829981	0.00711003	0.00313954	0.00286179	0.00287504	0.0881166
STRG.477	SP_0494	0.487236	1	0.686118	0.420175	0.253147	0.0919899	0.0483653	0.0271689	0.0147923	0.00251131	0.00106105	0.00116365	0.000716323	0.00065478	0.000206842	0.000206842	0.000206842	0.000206842	0.000206842	0.000206842	0.00642776
STRG.477	SP_RS02420
STRG.477	SP_RS02430
STRG.491	SP_0500
STRG.491	SP_0501	0.00449097	0.00449097	0.10095	0.0699553	0.0803845	0.126038	0.20687	0.268376	0.481122	0.827984	0.921236	0.933325	0.840366	0.801588	0.724309	0.633398	0.491352	0.337628	0.229115	0.213587	1
STRG.491	SP_0502	0.0110967	0.0129082	0.00886305	0.0595469	0.577376	1	0.716688	0.522513	0.364279	0.187825	0.116232	0.082268	0.047857	0.0267268	0.00739637	0.00309318	0.00851945	0.00180048	0.000613968	0.00388594	0.062749
STRG.491	SP_0505	0.0955336	0.0955336	0.0955336	0.0955336	0.0955336	0.911253	1	0.837068	0.628223	0.526657	0.14038	0.0955336	0.0955336	0.0955336	0.0955336	0.0955336	0.0955336	0.0955336	0.0955336	0.0955336	0.0955336
STRG.491	SP_0506
STRG.491	SP_0507	0.0606038	0.0606038	0.503182	1	0.959489	0.365465	0.229614	0.210553	0.107096	0.0791919	0.0606038	0.0606038	0.0606038	0.0606038	0.0606038	0.0606038	0.0606038	0.0606038	0.0606038	0.0606038	0.0606038
STRG.491	SP_RS02475
STRG.491	SP_RS11795
STRG.494	SP_0508	0.0599941	0.133477	0.806927	1	0.744847	0.576574	0.486506	0.348165	0.288761	0.174232	0.143679	0.0835026	0.0444098	0.0284162	0.00390474	0.00354547	0.00354547	0.00354547	0.00354547	0.00354547	0.0725223
STRG.494	SP_0509	0.0352111	0.229315	0.850566	1	0.79966	0.584257	0.346684	0.247488	0.157227	0.125483	0.0507436	0.0286956	0.0178194	0.0121907	0.00487431	0.00107139	0.00107139	0.00107139	0.00107139	0.00138477	0.051427
STRG.494	SP_0510	0.308174	1	0.723794	0.368668	0.238121	0.128514	0.0698709	0.0314346	0.016842	0.00330812	0.00330812	0.00330812	0.00330812	0.00330812	0.00330812	0.00330812	0.00330812	0.00330812	0.00330812	0.00330812	0.00974781
STRG.494	SP_RS11800
STRG.497	SP_0515	0.433345	0.934722	1	0.73642	0.347195	0.115784	0.0445417	0.00828805	0.00828805	0.00828805	0.00828805	0.00828805	0.00828805	0.00828805	0.00828805	0.00828805	0.00828805	0.00828805	0.00828805	0.00828805	0.0247732
STRG.497	SP_0516	0.429392	1	0.852924	0.621987	0.456868	0.311236	0.160973	0.101883	0.0605669	0.0106803	0.00819304	0.00721818	0.00456619	0.00394299	0.000473579	0.000458651	0.00127817	0.000204947	0.000165792	0.00119699	0.0242668
STRG.497	SP_0517	0.68338	1	0.720724	0.548973	0.391043	0.257077	0.131128	0.088887	0.0501062	0.0106608	0.00802766	0.00773725	0.0067125	0.00583879	0.00237482	0.00181973	0.00542493	0.00173245	0.00103428	0.00302176	0.0358976
STRG.497	SP_0519	0.286446	0.676746	1	0.807422	0.601585	0.415831	0.290448	0.201284	0.148287	0.0831177	0.119395	0.0787994	0.0652859	0.0700037	0.0430888	0.0356119	0.139657	0.035414	0.038992	0.0348927	0.653485
STRG.497	SP_RS02535
STRG.3	SP_0520	1	0.655463	0.482977	0.233628	0.101122	0.0655341	0.0240166	0.0141021	0.00611286	0.00189224	0.00189224	0.00189224	0.00189224	0.00189224	0.00189224	0.00189224	0.00189224	0.00189224	0.00189224	0.00189224	0.00551933
STRG.3	SP_0521	0.926028	1	0.514407	0.315704	0.168353	0.0760017	0.0347671	0.020632	0.0108852	0.00196546	0.00198995	0.00201786	0.00233714	0.00195684	0.0016404	0.00147401	0.000705922	0.000705922	0.000705922	0.000780224	0.00954152
STRG.7	SP_0522	0.399015	1	0.904332	0.873316	0.552429	0.318153	0.131829	0.087594	0.064805	0.0161471	0.00735846	0.00603821	0.0138729	0.00554735	0.0252121	0.0319756	0.0336505	0.0150672	0.00999829	0.0139188	0.0785921
STRG.7	SP_0523	0.0706951	0.0706951	0.0706951	1	0.671815	0.522895	0.307672	0.182334	0.0706951	0.0706951	0.0706951	0.0706951	0.0706951	0.0706951	0.0706951	0.0706951	0.0706951	0.0706951	0.0706951	0.0706951	0.153195
STRG.7	SP_0525
STRG.7	SP_0526	0.629388	1	0.856635	0.96859	0.562695	0.42344	0.316164	0.229251	0.185142	0.146232	0.0887476	0.0596765	0.0588652	0.054393	0.0219956	0.0214551	0.0133774	0.00566036	0.00566036	0.00566036	0.615371
STRG.7	SP_0527	0.0135106	0.152238	0.81396	0.972964	1	0.965907	0.629374	0.441321	0.346296	0.132798	0.135738	0.0597902	0.0240996	0.0241555	0.0135106	0.0135106	0.0135106	0.0135106	0.0135106	0.0135106	0.198535
STRG.4	SP_0524	0.603139	1	0.4613	0.277741	0.0293566	0.0293566	0.0293566	0.0293566	0.0293566	0.0293566	0.0293566	0.0293566	0.0293566	0.0293566	0.0293566	0.0293566	0.0293566	0.0293566	0.0293566	0.0293566	0.0293566
STRG.4	SP_RS11810
STRG.18	SP_0547
STRG.18	SP_0549	0.213479	1	0.46145	0.302912	0.205313	0.0809501	0.0741712	0.0603715	0.0657163	0.0701029	0.0578123	0.0462704	0.0941945	0.14993	0.150255	0.135162	0.0807503	0.043967	0.0284308	0.0213845	0.841848
STRG.18	SP_0550	0.00675212	0.483069	1	0.861762	0.473051	0.159401	0.0619253	0.042066	0.0263802	0.0148295	0.00885064	0.0101672	0.0157927	0.0355858	0.0389679	0.0380335	0.01314	0.0110548	0.00607735	0.0056467	0.0268156
STRG.18	SP_0552	0.921459	1	0.475553	0.43067	0.503825	0.300041	0.182397	0.267614	0.237673	0.386708	0.346414	0.319563	0.40857	0.441046	0.466992	0.492573	0.434348	0.248052	0.155557	0.136397	0.486551
STRG.18	SP_0553	0.924011	1	0.713979	0.868132	0.846229	0.467094	0.247199	0.164799	0.112072	0.0485054	0.0413248	0.0356169	0.0228077	0.0163272	0.00914973	0.00654548	0.00914279	0.00450457	0.00352319	0.0048423	0.0938589
STRG.18	SP_0554	0.226678	0.278374	0.468069	0.747368	1	0.767594	0.473188	0.392589	0.346521	0.204267	0.225339	0.170933	0.112154	0.132721	0.187298	0.126839	0.244875	0.0794736	0.064275	0.0623154	0.357423
STRG.18	SP_0555	0.666691	0.795405	0.425194	0.0491706	0.590529	0.212833	0.644719	0.25158	0.341619	1	0.684922	0.559262	0.499544	0.0933835	0.0491706	0.0491706	0.0491706	0.0491706	0.0491706	0.0491706	0.4113
STRG.18	SP_0556	0.00728357	0.0119527	0.0100306	0.00767184	0.00696034	0.00745994	0.00842103	0.0148321	0.0408754	0.143715	0.149512	0.173154	0.17992	0.186718	0.189489	0.185079	0.181853	0.0807278	0.121434	0.072468	1
STRG.18	SP_0557	0.00100459	0.00100459	0.00100459	0.00100459	0.00100459	0.00100459	0.00557628	0.0858855	0.516603	1	0.70468	0.57279	0.412271	0.258898	0.14182	0.0710004	0.0413497	0.0142658	0.00398642	0.00762201	0.0381452
STRG.28	SP_0561
STRG.28	SP_0562	0.0976872	0.589136	1	0.712539	0.500891	0.256841	0.106456	0.065669	0.034358	0.0106506	0.0106506	0.0106506	0.0106506	0.0106506	0.0106506	0.0106506	0.0106506	0.0106506	0.0106506	0.0106506	0.0106506
STRG.28	SP_0563	1	0.637714	0.32753	0.192035	0.151828	0.0798925	0.0359686	0.0300405	0.0185162	0.00114933	0.00114933	0.00114933	0.00114933	0.00114933	0.00114933	0.00114933	0.00114933	0.00114933	0.00114933	0.00114933	0.00755554
STRG.28	SP_0564	0.00952618	0.00952618	0.00952618	0.00952618	0.00952618	0.00952618	0.00952618	0.00952618	0.00952618	0.00952618	0.00952618	0.00952618	0.250098	0.714524	1	0.864147	0.213088	0.217963	0.200573	0.112566	0.773554
STRG.28	SP_0565
STRG.28	SP_0566
STRG.28	SP_0567
STRG.28	SP_0568	0.12127	0.798957	1	0.706347	0.436125	0.23573	0.128726	0.0907708	0.0689544	0.0492249	0.0426669	0.0397083	0.0336748	0.0295466	0.0233847	0.0219078	0.0278974	0.00800765	0.00387035	0.0053878	0.0354852
STRG.28	SP_0569
STRG.28	SP_0570
STRG.28	SP_0571	0.914958	1	0.416362	0.235732	0.0933617	0.0429475	0.0100747	0.00341297	0.00341297	0.00341297	0.00341297	0.00341297	0.00341297	0.00341297	0.00341297	0.00341297	0.00341297	0.00341297	0.00341297	0.00341297	0.0162578
STRG.27	SP_0576
STRG.27	SP_0577	0.348187	0.348187	0.776716	0.726237	0.422913	0.504526	0.348187	0.348187	0.348187	0.348187	0.348187	0.348187	0.348187	0.348187	0.348187	0.348187	0.348187	0.348187	0.348187	0.348187	1
STRG.27	SP_0578	0.0932974	1	0.190986	0.0932974	0.0932974	0.0932974	0.0932974	0.0932974	0.0932974	0.0932974	0.0932974	0.0932974	0.0932974	0.0932974	0.0932974	0.0932974	0.0932974	0.0932974	0.0932974	0.0932974	0.0932974
STRG.38	SP_0579	0.00866367	0.0699026	0.888835	1	0.677206	0.391944	0.199776	0.129944	0.0621569	0.0147161	0.00646715	0.00446433	0.00148701	0.00121216	0.000275103	0.000275103	0.000275103	0.000275103	0.000275103	0.000275103	0.025978
STRG.38	SP_0580	0.615393	1	0.304229	0.177095	0.0407759	0.00475866	0.00475866	0.00475866	0.00475866	0.00475866	0.00475866	0.00475866	0.00475866	0.00475866	0.00475866	0.00475866	0.00475866	0.00475866	0.00475866	0.00475866	0.00475866
STRG.38	SP_0581	0.00112331	0.0848468	0.841358	1	0.663842	0.365556	0.211355	0.126864	0.0620741	0.0194393	0.0119068	0.00782305	0.0051227	0.00548478	0.00249561	0.00226559	0.00186613	0.00108503	0.000692242	0.00156811	0.0336807
STRG.38	SP_0583
STRG.38	SP_RS02895
STRG.35	SP_0585	0.448948	1	0.74049	0.206307	0.182544	0.0936125	0.0523531	0.0501984	0.00930189	0.00930189	0.00930189	0.00930189	0.00930189	0.00930189	0.00930189	0.00930189	0.00930189	0.00930189	0.00930189	0.00930189	0.00930189
STRG.35	SP_0586
STRG.44	SP_0588	0.0060041	0.0160579	0.355241	0.87014	0.985113	0.987126	0.848642	0.861652	0.680475	0.638433	0.603752	0.562868	0.46879	0.382853	0.275539	0.23759	0.260537	0.133554	0.0965088	0.0898098	1
STRG.44	SP_0589	1	0.103261	0.103261	0.103261	0.103261	0.103261	0.177587	0.103261	0.103261	0.103261	0.103261	0.103261	0.103261	0.103261	0.103261	0.137332	0.103261	0.103261	0.103261	0.103261	0.660671
STRG.44	SP_0590	1	0.900128	0.543884	0.316949	0.166414	0.062839	0.0277636	0.00737368	0.00286589	0.00238299	0.00238299	0.00238299	0.00238299	0.00238299	0.00238299	0.00238299	0.00238299	0.00238299	0.00238299	0.00238299	0.0143894
STRG.44	SP_0591	0.726704	1	0.715796	0.512939	0.254333	0.129419	0.0537615	0.0347673	0.0222024	0.000595797	0.000357321	0.000357321	0.000357321	0.000357321	0.000357321	0.000357321	0.000357321	0.000357321	0.000357321	0.000357321	0.0109488
STRG.44	SP_0592	0.0470175	0.0470175	0.0470175	0.0470175	0.0470175	0.0470175	0.0816674	0.351369	0.407704	0.654352	0.704583	0.55734	0.460804	0.666822	0.549548	0.59582	0.708808	0.31647	0.221142	0.152351	1
STRG.44	SP_0593	0.0956318	0.516601	1	0.717522	0.395101	0.162869	0.0970569	0.0528324	0.0275272	0.00534059	0.00534059	0.00534059	0.00534059	0.00534059	0.00534059	0.00534059	0.00534059	0.00534059	0.00534059	0.00534059	0.00534059
STRG.44	SP_0595
STRG.44	SP_0599
STRG.44	SP_0600	1	0.891775	0.413415	0.319841	0.10375	0.0456023	0.00978619	0.0121269	0.00637156	0.00202851	0.00202851	0.00202851	0.00202851	0.00202851	0.00202851	0.00202851	0.00202851	0.00202851	0.00202851	0.00202851	0.0372012
STRG.44	SP_0601	0.7428	1	0.714582	0.576408	0.370006	0.251448	0.115494	0.0707342	0.0201849	0.0140827	0.0162996	0.022376	0.0147686	0.01148	0.00328531	0.00328531	0.00328531	0.00328531	0.00328531	0.00328531	0.0401545
STRG.44	SP_0603	0.919177	1	0.336886	0.0870862	0.056983	0.0290405	0.022535	0.0109886	0.0109886	0.0109886	0.0109886	0.0109886	0.0109886	0.0109886	0.0109886	0.0109886	0.0109886	0.0109886	0.0109886	0.0109886	0.0154233
STRG.44	SP_0604	0.402278	1	0.478455	0.352455	0.218111	0.134508	0.0604604	0.0265223	0.0265223	0.0265223	0.0265223	0.0265223	0.0265223	0.0265223	0.0265223	0.0265223	0.0265223	0.0265223	0.0265223	0.0265223	0.0265223
STRG.44	SP_0605	0.630373	1	0.623824	0.442854	0.304883	0.168394	0.0783716	0.0454478	0.0230997	0.00191747	0.00172517	0.00311154	0.00308327	0.00319964	0.000418506	0.000202217	0.0036805	0.000554834	0.000101588	0.00130212	0.0220648
STRG.44	SP_RS02945
STRG.67	SP_0611	0.174846	0.602713	1	0.804349	0.663396	0.40038	0.277514	0.174543	0.0554859	0.0230695	0.00830441	0.00704254	0.00284686	0.00190143	0.00190143	0.00190143	0.00190143	0.00190143	0.00190143	0.00190143	0.0171256
STRG.67	SP_0613	0.0344677	0.194769	0.750892	1	0.905557	0.545046	0.339749	0.311612	0.270736	0.274427	0.304834	0.310506	0.339134	0.220939	0.177726	0.141102	0.0565421	0.0920287	0.0610796	0.0600718	0.845046
STRG.67	SP_0614	0.0305218	0.908021	0.874441	1	0.479884	0.0947852	0.0192458	0.0046525	0.00611407	0.0046525	0.0046525	0.0046525	0.0046525	0.0046525	0.0046525	0.0046525	0.0046525	0.0046525	0.0046525	0.0046525	0.0046525
STRG.67	SP_0615	0.111243	1	0.737195	0.514066	0.251665	0.144423	0.0678473	0.0754904	0.0584751	0.0536767	0.0698054	0.0728662	0.0773881	0.0688278	0.0403563	0.0445507	0.0647015	0.0320482	0.0184258	0.0327463	0.34441
STRG.67	SP_0616	0.273488	1	0.889008	0.550528	0.395785	0.193031	0.127624	0.0801463	0.0705839	0.020179	0.0220317	0.0168994	0.00162862	0.00162862	0.00162862	0.00162862	0.00162862	0.00162862	0.00162862	0.00254872	0.0679539
STRG.67	SP_0617
STRG.67	SP_0618	0.125049	0.417341	0.540655	1	0.417747	0.654643	0.765177	0.580124	0.688693	0.709856	0.542966	0.516578	0.250483	0.17414	0.177108	0.131503	0.0232836	0.0242304	0.0232836	0.0305872	0.750211
STRG.67	SP_0619	0.71675	1	0.654417	0.357978	0.16614	0.115492	0.0539491	0.0329842	0.0223443	0.00275203	0.00275203	0.00275203	0.00275203	0.00275203	0.00275203	0.00275203	0.00275203	0.00275203	0.00275203	0.00275203	0.00381911
STRG.67	SP_0622	0.515567	1	0.546408	0.353457	0.185779	0.0666785	0.0283359	0.0180143	0.00882052	0.000246192	0.000246192	0.000246192	0.000246192	0.000246192	0.000246192	0.000246192	0.000246192	0.000246192	0.000246192	0.000325012	0.0137094
STRG.67	SP_0623	0.68471	1	0.556372	0.297372	0.193374	0.1014	0.0469918	0.0304984	0.0165278	0.000701776	0.000488171	0.00116876	0.00127151	0.00139921	5.29562e-05	5.29562e-05	0.0011778	0.000179307	5.29562e-05	0.0007432	0.0129483
STRG.67	SP_0624	0.442076	1	0.960334	0.731326	0.765201	0.336299	0.279945	0.251779	0.270206	0.0995308	0.0309571	0.0443838	0.0114981	0.0114981	0.0114981	0.0114981	0.0114981	0.0114981	0.0114981	0.0114981	0.0172224
STRG.67	SP_0626	0.0729668	0.0729668	0.659974	0.776705	1	0.490272	0.403878	0.233594	0.105809	0.0729668	0.0729668	0.0729668	0.0729668	0.0729668	0.0729668	0.0729668	0.0729668	0.0729668	0.0729668	0.0729668	0.0729668
STRG.67	SP_0627	0.00476112	0.00757936	0.0188009	0.273513	0.883334	1	0.553056	0.393418	0.235382	0.0937547	0.060094	0.0452021	0.0207635	0.012455	0.00104387	0.000213701	0.00296478	0.000360022	0.000200655	0.00136581	0.0304346
STRG.67	SP_0628	1	0.681287	0.449982	0.276568	0.132444	0.043877	0.0189734	0.00678397	0.00493725	0.0026122	0.0026122	0.0026122	0.0026122	0.0026122	0.0026122	0.0026122	0.0026122	0.0026122	0.0026122	0.0026122	0.00634893
STRG.67	SP_0629	1	0.762682	0.830102	0.688175	0.546263	0.318028	0.167248	0.10141	0.0502226	0.00863942	0.00540973	0.00438636	0.00106941	0.000870339	0.000870339	0.000870339	0.00402021	0.000870339	0.000870339	0.000870339	0.0222427
STRG.67	SP_0630	0.127714	0.109509	0.0622155	0.0423451	0.0347941	0.0232616	0.0214388	0.0248673	0.0337512	0.07731	0.0940531	0.0966002	0.300086	0.595764	0.719049	0.715085	1	0.418219	0.311244	0.258076	0.584124
STRG.67	SP_0631	0.00686319	0.00958019	0.00501081	0.00630474	0.00764483	0.0116884	0.015556	0.0197665	0.0426085	0.120356	0.150936	0.148953	0.363048	0.752492	0.861462	0.869477	1	0.365388	0.282177	0.211524	0.660237
STRG.67	SP_RS03065
STRG.67	SP_RS11470
STRG.67	SP_RS11875
STRG.56	SP_0636	1	0.804525	0.566912	0.476359	0.696781	0.0648316	0.0564951	0.0271814	0.0140819	0.00621689	0.00621689	0.00621689	0.00621689	0.00621689	0.00621689	0.00621689	0.00621689	0.00621689	0.00621689	0.00621689	0.298372
STRG.56	SP_0637
STRG.56	SP_0638
STRG.56	SP_0639
STRG.56	SP_0640
STRG.56	SP_RS03110
STRG.515	SP_0645	1	0.764166	0.229445	0.122822	0.0914575	0.0151524	0.00709076	0.00369557	0.00369557	0.00369557	0.00369557	0.00369557	0.00369557	0.00369557	0.00369557	0.00369557	0.00369557	0.00369557	0.00369557	0.00369557	0.00369557
STRG.515	SP_0646
STRG.515	SP_0647	0.350484	0.883995	1	0.62462	0.675473	0.375915	0.292412	0.194665	0.0825463	0.0496034	0.0298919	0.0242259	0.0377985	0.0242259	0.0242259	0.0242259	0.0242259	0.0242259	0.0242259	0.0242259	0.101983
STRG.515	SP_0648	0.0389325	0.310151	1	0.942151	0.730536	0.597486	0.326211	0.198871	0.13401	0.0723689	0.084589	0.0747578	0.179639	0.266659	0.075384	0.0712388	0.00361059	0.00361059	0.00361059	0.00447068	0.480066
STRG.515	SP_RS03170
STRG.517	SP_0652
STRG.517	SP_0653	0.510173	0.388244	0.208637	0.367262	0.536947	0.368413	0.247017	0.208637	0.208637	0.208637	0.208637	0.269783	0.208637	0.208637	0.208637	0.208637	0.208637	0.208637	0.208637	0.208637	1
STRG.517	SP_0655
STRG.517	SP_0657
STRG.517	SP_RS03195
STRG.517	SP_RS03200
STRG.521	SP_0658
STRG.521	SP_0659
STRG.521	SP_0660	1	0.424198	0.139816	0.126937	0.118797	0.0428304	0.0276599	0.0276599	0.0276599	0.0276599	0.0276599	0.0276599	0.0276599	0.0276599	0.0276599	0.0276599	0.0276599	0.0276599	0.0276599	0.0276599	0.0276599
STRG.523	SP_0661	0.845679	1	0.498986	0.373666	0.119171	0.0842065	0.0681675	0.0149053	0.0238772	0.0149053	0.0149053	0.0149053	0.0149053	0.0149053	0.0149053	0.0149053	0.0149053	0.0149053	0.0149053	0.0149053	0.0190006
STRG.523	SP_0662	0.292641	1	0.620309	0.288014	0.167791	0.0324819	0.0324819	0.0324819	0.0324819	0.0324819	0.0324819	0.0324819	0.0324819	0.0324819	0.0324819	0.0324819	0.0324819	0.0324819	0.0324819	0.0324819	0.0324819
STRG.523	SP_0663	0.136209	0.780322	1	0.468667	0.179552	0.0754375	0.0454534	0.0307459	0.0148806	0.00965407	0.014885	0.0345056	0.0303621	0.0274971	0.0137302	0.0089303	0.00319997	0.00424702	0.00256034	0.00128433	0.0354338
STRG.523	SP_0664	0.302642	1	0.93632	0.692704	0.490147	0.416008	0.303243	0.227541	0.165429	0.0769682	0.0614592	0.0688924	0.0979817	0.10389	0.105073	0.0993386	0.092487	0.0744902	0.0648818	0.0754835	0.602004
STRG.523	SP_0665	0.528236	1	0.743846	0.425022	0.262146	0.0806875	0.0234849	0.0105599	0.00821588	0.00860968	0.00789667	0.00491744	0.00409783	0.0013628	0.0013628	0.0013628	0.0013628	0.0013628	0.0013628	0.0013628	0.00450622
STRG.523	SP_0666	0.279448	1	0.259218	0.295914	0.0435157	0.0435157	0.0435157	0.0435157	0.0435157	0.0435157	0.0435157	0.0435157	0.0435157	0.0435157	0.0435157	0.0435157	0.0435157	0.0435157	0.0435157	0.0435157	0.629007
STRG.523	SP_0667	0.0168045	0.0880829	0.131325	0.190845	0.176874	0.148907	0.103284	0.0676328	0.0403665	0.0151716	0.0134642	0.012615	0.006709	0.00211894	0.00211894	0.00211894	0.00211894	0.00211894	0.00211894	0.0168001	1
STRG.523	SP_0668	0.591605	1	0.648887	0.365863	0.189131	0.0860656	0.0357496	0.019881	0.00787715	0.00209803	0.000241224	0.000241224	0.000241224	0.000258241	0.000241224	0.000241224	0.000241224	0.0011215	0.00164022	0.00143257	0.00689463
STRG.523	SP_0669	0.501978	1	0.670092	0.359188	0.212005	0.0951292	0.0441139	0.0263415	0.0183679	0.000566238	0.000566238	0.00110421	0.00084769	0.000641443	0.000566238	0.000566238	0.000566238	0.000566238	0.000566238	0.000566238	0.0149412
STRG.533	SP_0671	0.268024	1	0.76405	0.476493	0.302789	0.122586	0.0731592	0.0453596	0.0239549	0.00904936	0.00377539	0.00250193	0.0013463	0.0013463	0.0013463	0.0013463	0.0013463	0.0013463	0.0013463	0.0013463	0.00433191
STRG.533	SP_0672	0.00271165	0.00271165	0.00271165	0.00271165	0.0684573	0.00271165	0.00271165	0.00298535	0.00282754	0.0142767	0.00787174	0.0142304	0.116476	0.690531	1	0.988221	0.737247	0.391355	0.223558	0.167342	0.231309
STRG.533	SP_0673	0.418297	1	0.469379	0.191518	0.126876	0.0558852	0.0204383	0.0121699	0.00535822	0.000628222	0.000628222	0.000628222	0.000628222	0.000628222	0.000628222	0.000628222	0.000628222	0.000628222	0.000628222	0.000628222	0.00346169
STRG.533	SP_0674	0.00752389	0.312695	1	0.900283	0.615168	0.323093	0.174681	0.203602	0.170732	0.202908	0.167958	0.171857	0.129133	0.121465	0.11076	0.065713	0.0502339	0.0370369	0.0276215	0.0275563	0.268559
STRG.533	SP_0675	0.294365	1	0.759179	0.454018	0.341257	0.106856	0.0561719	0.0215596	0.0118102	0.00530663	0.00514528	0.00514528	0.00514528	0.00514528	0.00514528	0.00514528	0.00514528	0.00514528	0.00514528	0.00514528	0.110736
STRG.536	SP_0677	1	0.83004	0.521235	0.176311	0.00787896	0.00787896	0.00787896	0.0303945	0.0106669	0.00787896	0.00787896	0.00787896	0.00787896	0.00787896	0.00787896	0.00787896	0.00787896	0.00787896	0.00787896	0.00787896	0.0106395
STRG.536	SP_0678	0.686356	0.92411	0.993165	0.95333	1	0.665829	0.364729	0.26588	0.142836	0.0617057	0.0533405	0.0321022	0.0281475	0.00909463	0.00630883	0.00454804	0.00727743	0.00277677	0.00291027	0.00369059	0.082822
STRG.536	SP_0679
STRG.541	SP_0681	0.574967	1	0.637415	0.444481	0.287318	0.151103	0.060262	0.039706	0.0200066	0.00173276	0.000975676	0.00226775	0.00179989	0.00253218	0.000404224	0.000137939	0.000906206	0.000776779	0.000496528	0.00124228	0.026132
STRG.541	SP_0682
STRG.541	SP_RS03355
STRG.545	SP_0688	0.775932	1	0.552075	0.33074	0.180456	0.0813715	0.0362347	0.020458	0.0109599	0.00198983	0.00191897	0.00171375	0.00432971	0.00853941	0.0109326	0.0108293	0.00542085	0.00459248	0.00263096	0.00249143	0.00839526
STRG.545	SP_0689	0.64636	1	0.531534	0.456427	0.219171	0.14356	0.0869357	0.037193	0.0203364	0.00443482	0.00152335	0.00152335	0.00152335	0.00152335	0.00152335	0.00152335	0.00152335	0.00152335	0.00152335	0.00152335	0.0588532
STRG.545	SP_0690	0.811223	0.717038	0.582609	0.565089	0.498607	0.43268	0.427892	0.548361	0.81794	0.4656	0.496105	0.615361	0.585393	0.55109	0.728896	0.944817	1	0.635271	0.717685	0.821991	0.988795
STRG.545	SP_0694
STRG.545	SP_0695
STRG.545	SP_0696
STRG.545	SP_0698
STRG.545	SP_0701	0.761907	1	0.613239	0.31788	0.116098	0.0448366	0.0151832	0.00807279	0.00213216	0.00213216	0.00213216	0.00213216	0.00213216	0.00213216	0.00213216	0.00213216	0.00213216	0.00213216	0.00213216	0.00213216	0.00213216
STRG.545	SP_0702	1	0.984014	0.441033	0.24104	0.177127	0.065991	0.0176247	0.0154586	0.00322735	0.000417608	0.000417608	0.000417608	0.000417608	0.000417608	0.000417608	0.000417608	0.000417608	0.000417608	0.000417608	0.000417608	0.00847445
STRG.545	SP_0703
STRG.545	SP_0704
STRG.545	SP_0705
STRG.545	SP_0706
STRG.545	SP_0707	0.352227	1	0.755027	0.0760684	0.0760684	0.0760684	0.0760684	0.0760684	0.0760684	0.0760684	0.0760684	0.0760684	0.0760684	0.0760684	0.0760684	0.0760684	0.0760684	0.0760684	0.0760684	0.0760684	0.522326
STRG.545	SP_RS03395
STRG.545	SP_RS03410
STRG.556	SP_0712
STRG.556	SP_0713	0.0156436	0.442735	1	0.829817	0.52878	0.277274	0.143027	0.0749832	0.0418944	0.00707596	0.00519594	0.00415134	0.00249591	0.00219606	8.33371e-05	8.33371e-05	0.000478278	0.000284114	0.0002378	0.000749504	0.0224254
STRG.561	SP_0716	0.1649	1	0.647247	0.34568	0.0273938	0.0273938	0.0273938	0.0273938	0.0273938	0.0273938	0.0273938	0.0273938	0.0273938	0.0273938	0.0273938	0.0273938	0.0273938	0.0273938	0.0273938	0.0273938	0.0273938
STRG.561	SP_0717	0.338909	1	0.834823	0.451699	0.100121	0.069962	0.00427253	0.0039624	0.0039624	0.0039624	0.0039624	0.0039624	0.0039624	0.0039624	0.0039624	0.0039624	0.0039624	0.0039624	0.0039624	0.0039624	0.0039624
STRG.561	SP_0718	1	0.499782	0.0929084	0.337844	0.253458	0.255659	0.193116	0.195249	0.243711	0.268106	0.247365	0.0633755	0.247421	0.350224	0.476931	0.343061	0.381882	0.183381	0.0951057	0.0767384	0.200238
STRG.565	SP_0722	0.0941083	1	0.639765	0.0941083	0.0941083	0.0941083	0.0941083	0.0941083	0.0941083	0.0941083	0.0941083	0.0941083	0.0941083	0.0941083	0.0941083	0.0941083	0.0941083	0.0941083	0.0941083	0.0941083	0.0941083
STRG.565	SP_0723
STRG.565	SP_0724
STRG.565	SP_0725
STRG.571	SP_0727	0.776476	1	0.503909	0.311733	0.389544	0.0591391	0.163303	0.0591391	0.0591391	0.0591391	0.0591391	0.0591391	0.0591391	0.0591391	0.0591391	0.0591391	0.0591391	0.0591391	0.0591391	0.0591391	0.0591391
STRG.571	SP_0728
STRG.571	SP_0729	0.0158901	0.171565	0.398121	0.60803	0.479629	0.401563	0.240332	0.13425	0.0469675	0.0225571	0.0321769	0.0950279	0.238453	0.718906	0.741558	0.653377	1	0.320047	0.19044	0.15298	0.385756
STRG.571	SP_0730	0.0109812	0.0454133	0.614034	1	0.824402	0.554969	0.341105	0.22722	0.116347	0.0352527	0.021572	0.0198866	0.0120018	0.00799029	0.00145475	0.000964657	0.00428019	0.00145607	0.000682815	0.00282008	0.0408998
STRG.571	SP_0731	0.673553	1	0.347251	0.08753	0.0679135	0.0144851	0.00503263	0.00349118	0.00427867	0.00111936	0.00111936	0.00111936	0.00111936	0.00111936	0.00111936	0.00111936	0.00111936	0.00111936	0.00111936	0.00111936	0.00495878
STRG.579	SP_0740	1	0.628337	0.0297387	0.125431	0.0297387	0.0297387	0.0297387	0.0297387	0.0297387	0.0297387	0.0297387	0.0297387	0.0297387	0.0297387	0.0297387	0.0297387	0.0297387	0.0297387	0.0297387	0.0297387	0.0297387
STRG.579	SP_0741	0.0617501	0.0359895	0.0260172	0.00364167	0.00364167	0.00364167	0.036795	0.0733148	0.12952	0.479434	0.757653	1	0.896046	0.701317	0.533631	0.443323	0.326195	0.13673	0.0465747	0.0525131	0.205447
STRG.579	SP_0742	0.636591	1	0.551513	0.322463	0.207147	0.10102	0.0400485	0.0247472	0.0153112	0.00206488	0.00124847	0.00229487	0.00231505	0.00243449	0.000381357	0.000564885	0.0021276	0.000491401	0.000483764	0.00110928	0.0230594
STRG.582	SP_0743	0.23556	0.3103	0.0645958	0.237673	0.191463	1	0.851627	0.618498	0.963712	0.729206	0.479829	0.270211	0.287436	0.174894	0.168648	0.162974	0.0645958	0.0645958	0.0645958	0.0645958	0.637192
STRG.582	SP_0744	0.66335	1	0.525274	0.282155	0.141206	0.039871	0.0288134	0.0208911	0.012716	0.00157367	0.00168865	0.00157367	0.00157367	0.00157367	0.00157367	0.00157367	0.00157367	0.00157367	0.00157367	0.00157367	0.00259925
STRG.582	SP_0745	0.431682	1	0.790807	0.420953	0.197368	0.072884	0.0316616	0.0157981	0.00652522	0.000512599	0.000266737	0.000854396	0.000890861	0.00086597	5.53026e-05	5.53026e-05	0.00033707	0.000120651	5.53026e-05	0.000383001	0.00751771
STRG.582	SP_0746	0.0183626	0.015763	0.202893	0.925955	1	0.512227	0.30995	0.188315	0.134879	0.0230735	0.0141833	0.00910518	0.00412512	0.00301634	0.000361917	0.000361917	0.000361917	0.000361917	0.000361917	0.000941784	0.0125534
STRG.582	SP_0748	0.0071705	0.0071705	0.0419751	0.0071705	0.0071705	0.0103353	0.0222765	0.0486747	0.0100207	0.195092	0.0804168	0.354816	0.270558	0.114039	0.0927748	0.089486	0.0439331	0.0904856	0.0694585	0.053357	1
STRG.582	SP_0749	0.930526	1	0.645527	0.446123	0.322074	0.223094	0.117853	0.069249	0.0351373	0.00578269	0.00241989	0.00280806	0.00272288	0.00149251	0.000257572	0.000222402	0.00143315	0.000470458	0.000222402	0.000951228	0.0256577
STRG.587	SP_0750
STRG.587	SP_0751
STRG.587	SP_0752	0.596024	1	0.572579	0.381291	0.203398	0.126207	0.045336	0.0357856	0.0120322	0.00424049	0.00284171	0.00635593	0.00300797	0.00287741	0.00263514	0.00237948	0.0018853	0.0018853	0.0018853	0.00251178	0.239787
STRG.587	SP_0753	1	0.731884	0.337187	0.241655	0.146421	0.0618146	0.0300281	0.0284902	0.0108885	0.002642	0.00177784	0.00108406	0.00108406	0.00108406	0.00108406	0.00108406	0.00108406	0.00108406	0.00118275	0.0016397	0.171205
STRG.587	SP_0754	1	0.757903	0.422256	0.253868	0.158781	0.0635817	0.0305108	0.0236302	0.00725633	0.00501099	0.00501099	0.00501099	0.00501099	0.00501099	0.00501099	0.00501099	0.00501099	0.00501099	0.00501099	0.00501099	0.0417663
STRG.587	SP_0756	0.00119325	0.00119325	0.00119325	0.00119325	0.00119325	0.00229343	0.0288501	0.0510109	0.132393	0.305456	0.304492	0.329195	0.441733	0.594069	0.622269	0.633469	0.590367	0.233061	0.178438	0.15227	1
STRG.587	SP_0757	0.683535	1	0.909157	0.794033	0.711117	0.579864	0.382249	0.261982	0.191378	0.104165	0.0760572	0.0757958	0.0535954	0.0591089	0.0453951	0.0469408	0.048751	0.029107	0.0263055	0.0316658	0.402778
STRG.587	SP_RS03695
STRG.587	SP_RS11940
STRG.585	SP_0758	0.0472205	0.660396	0.909924	1	0.804517	0.559506	0.39818	0.242481	0.102473	0.0325137	0.0190933	0.0188189	0.0153991	0.0105708	0.00365269	0.0041558	0.00381832	0.00504213	0.00608486	0.00209718	0.059322
STRG.585	SP_0760	0.809807	1	0.296595	0.0657644	0.0404107	0.00408155	0.00408155	0.00408155	0.00408155	0.00408155	0.00408155	0.00408155	0.00408155	0.00408155	0.00408155	0.00408155	0.00408155	0.00408155	0.00408155	0.00408155	0.00408155
STRG.591	SP_0761	0.00144577	0.00144577	0.00144577	0.00144577	0.00144577	0.00144577	0.00144577	0.00144577	0.0126179	0.197207	0.243297	0.205463	0.485717	0.839502	0.792315	1	0.453614	0.159798	0.0770597	0.0465297	0.44343
STRG.591	SP_0762	0.694567	1	0.57784	0.393887	0.255191	0.100842	0.0500884	0.0308651	0.0179815	0.00328181	0.00237672	0.00315408	0.0019189	0.000939298	0.000317054	0.000303488	0.000410378	0.000354908	0.00016815	0.000971266	0.0241997
STRG.591	SP_0763
STRG.591	SP_0764	0.632044	1	0.605867	0.416195	0.228559	0.119129	0.0533562	0.0331061	0.014495	0.00117955	0.00110727	0.00143149	0.000832058	0.00182896	0.000130976	0.000130976	0.000130976	0.000130976	0.000130976	0.000564048	0.0113142
STRG.591	SP_0765	0.270348	1	0.710906	0.344062	0.191428	0.0733867	0.0310028	0.0125374	0.00684811	0.00316917	0.00316917	0.00316917	0.00316917	0.00316917	0.00316917	0.00334956	0.00742759	0.00316917	0.00316917	0.00316917	0.108323
STRG.594	SP_0766	0.750022	1	0.683435	0.39778	0.216273	0.0897258	0.0349889	0.0173782	0.00582689	0.000690743	0.000508568	0.000958483	0.00106768	0.000743084	0.000118398	0.000118398	0.000118398	0.000118398	0.000118398	0.000511796	0.00669655
STRG.594	SP_0767	0.00407798	0.00407798	0.00407798	0.00407798	0.00407798	0.0715983	0.182176	0.255568	0.266649	0.566207	0.57218	0.656432	0.572439	0.451896	0.378195	0.359093	0.213726	0.145365	0.0938537	0.0959397	1
STRG.594	SP_0768	0.272765	0.921535	1	0.662666	0.270161	0.0427076	0.0625314	0.0572029	0.0427076	0.0427076	0.0427076	0.0427076	0.0427076	0.145506	0.119906	0.109869	0.196485	0.0606601	0.0427076	0.0427076	0.170832
STRG.594	SP_0769
STRG.594	SP_0770	0.57021	1	0.544685	0.354017	0.21312	0.0990028	0.0418241	0.0238839	0.0129052	0.00178881	0.000728257	0.0012121	0.000462289	0.000855365	0.000517395	0.000257203	0.000241602	0.000504017	0.000212699	0.000791838	0.0233119
STRG.604	SP_0775	0.00741599	0.0111636	0.00578816	0.00974603	0.014341	0.0144595	0.0408734	0.181087	0.478882	1	0.519495	0.641561	0.624803	0.517291	0.408068	0.40794	0.227372	0.156507	0.14667	0.125751	0.749733
STRG.604	SP_0776	0.567652	0.978217	1	0.783816	0.484721	0.265981	0.167192	0.130561	0.0878781	0.0733477	0.0715225	0.0739905	0.059859	0.0498124	0.0337231	0.0266005	0.00419246	0.00961319	0.0106211	0.0123548	0.148097
STRG.604	SP_0777
STRG.604	SP_0778	1	0.933635	0.647227	0.427207	0.329264	0.226939	0.203091	0.264247	0.269736	0.171079	0.207833	0.140346	0.112983	0.10784	0.0953018	0.0647481	0.0296805	0.0160489	0.00533136	0.00668995	0.0747503
STRG.604	SP_0779	0.550299	1	0.943841	0.522629	0.302523	0.153628	0.0540683	0.030051	0.0126794	0.00135864	0.00135864	0.00135864	0.00135864	0.00135864	0.00135864	0.00135864	0.00135864	0.00135864	0.00135864	0.00135864	0.00397693
STRG.604	SP_0780	0.790208	1	0.791476	0.534015	0.357329	0.211882	0.203496	0.250283	0.198044	0.337374	0.300325	0.264613	0.296817	0.234649	0.175855	0.194793	0.346666	0.15338	0.179554	0.177102	0.202771
STRG.604	SP_0782	0.746036	1	0.954262	0.599894	0.614556	0.536344	0.427545	0.28916	0.143554	0.0287261	0.017432	0.0151457	0.00885156	0.00885156	0.00885156	0.00885156	0.00885156	0.00885156	0.00885156	0.00885156	0.00885156
STRG.604	SP_RS11950
STRG.610	SP_0785	0.0805538	0.190106	0.183089	0.133004	0.163896	0.163464	0.134939	0.124431	0.128674	0.177153	0.198087	0.172831	0.169298	0.136975	0.153921	0.137562	0.148647	0.0820209	0.0971039	0.0782194	1
STRG.610	SP_0786	0.741278	1	0.865976	0.73791	0.352053	0.120615	0.0235669	0.0183678	0.0055118	0.0055118	0.0055118	0.0055118	0.0055118	0.0055118	0.0055118	0.0055118	0.0055118	0.0055118	0.0055118	0.0055118	0.186162
STRG.610	SP_0787	1	0.360858	0.213856	0.225973	0.172314	0.0933903	0.0588345	0.047931	0.00297245	0.00143308	0.00143308	0.00143308	0.00143308	0.00143308	0.00143308	0.00143308	0.0125815	0.00143308	0.00143308	0.00353775	0.0389888
STRG.621	SP_0789	0.40267	1	0.410775	0.684331	0.188432	0.124892	0.119452	0.046323	0.0409021	0.0409021	0.0409021	0.0409021	0.0409021	0.0409021	0.0409021	0.0409021	0.0409021	0.0409021	0.0409021	0.0409021	0.0409021
STRG.621	SP_0790	0.438811	1	0.728842	0.784582	0.513107	0.41994	0.254749	0.180144	0.0281024	0.0281024	0.0281024	0.0281024	0.0281024	0.0281024	0.0281024	0.0281024	0.0281024	0.0281024	0.0281024	0.0281024	0.0281024
STRG.621	SP_0791	0.0449849	0.854058	1	0.638577	0.272797	0.115946	0.0580735	0.0141232	0.0132733	0.00200508	0.00200508	0.00200508	0.00200508	0.00200508	0.00200508	0.00200508	0.00200508	0.00200508	0.00200508	0.00200508	0.0173353
STRG.621	SP_0792
STRG.621	SP_0793	0.336082	1	0.534855	0.442142	0.243404	0.0200144	0.0228056	0.00770671	0.00336001	0.00336001	0.00336001	0.00336001	0.00336001	0.00336001	0.00336001	0.00336001	0.00336001	0.00336001	0.00336001	0.00336001	0.00336001
STRG.621	SP_0794	1	0.924988	0.388524	0.146951	0.136684	0.0418411	0.0228882	0.00680902	0.00680902	0.00680902	0.00680902	0.00680902	0.00680902	0.00680902	0.00680902	0.00680902	0.00680902	0.00680902	0.00680902	0.00680902	0.00680902
STRG.621	SP_0795	0.163065	1	0.409816	0.203626	0.0523763	0.00733222	0.0111747	0.00733222	0.00733222	0.00733222	0.00733222	0.00733222	0.00733222	0.00733222	0.00733222	0.00733222	0.00733222	0.00733222	0.00733222	0.00733222	0.00733222
STRG.621	SP_0796	0.882283	1	0.375427	0.0669032	0.00334472	0.00334472	0.00334472	0.00334472	0.00334472	0.00334472	0.00334472	0.00334472	0.00334472	0.00334472	0.00334472	0.00334472	0.00334472	0.00334472	0.00334472	0.00334472	0.00334472
STRG.621	SP_0797	0.213735	1	0.881586	0.556028	0.342962	0.151945	0.064513	0.0347614	0.0187264	0.00246667	0.00170175	0.00230707	0.00207264	0.00206314	0.000424116	0.00031138	0.0012689	0.000448619	0.000285847	0.000875211	0.0149422
STRG.621	SP_0798	0.746069	1	0.531252	0.248803	0.173928	0.0692287	0.0235379	0.0157089	0.00965346	0.000673734	0.000673734	0.000673734	0.00106501	0.000863022	0.000673734	0.000673734	0.000673734	0.000673734	0.000673734	0.000673734	0.0211987
STRG.621	SP_0799	0.0423752	0.445567	0.0423752	0.0423752	0.0423752	0.170963	0.0566898	0.0457264	0.102626	0.0588444	0.04625	0.0508337	0.0423752	0.0423752	0.0423752	0.0423752	0.0423752	0.0423752	0.0423752	0.0423752	1
STRG.621	SP_0801	0.319447	1	0.748804	0.461419	0.260242	0.109725	0.0500082	0.0222306	0.00439049	0.000376508	0.000376508	0.000376508	0.000376508	0.000376508	0.000376508	0.000376508	0.0354918	0.00851162	0.00727241	0.000585217	0.000917911
STRG.621	SP_0802	0.00403339	0.472384	1	0.876334	0.654566	0.452741	0.424744	0.270176	0.124765	0.0727846	0.0400084	0.00565797	0.00407956	0.00403339	0.00403339	0.00403339	0.00403339	0.00403339	0.00403339	0.00403339	0.06162
STRG.621	SP_0803
STRG.621	SP_0804	0.547014	1	0.589377	0.264443	0.130439	0.0690761	0.0327733	0.0165241	0.00611976	0.00321276	0.00151553	0.000862621	0.000553908	0.000553908	0.000553908	0.000553908	0.000553908	0.000553908	0.000553908	0.000553908	0.000855952
STRG.621	SP_0805	0.872341	1	0.428313	0.174374	0.122166	0.0441193	0.00274452	0.00185541	0.00185541	0.00185541	0.00185541	0.00185541	0.00185541	0.00185541	0.00185541	0.00185541	0.00185541	0.00185541	0.00185541	0.00185541	0.00185541
STRG.621	SP_0806	0.683748	1	0.680888	0.537624	0.405506	0.278267	0.179337	0.141619	0.0706162	0.0445043	0.0314419	0.0181637	0.0132695	0.00921515	0.00229457	0.00184655	0.00260203	0.000843179	0.000825361	0.00235239	0.0619581
STRG.621	SP_0807	0.462533	1	0.737621	0.425456	0.407123	0.230088	0.109929	0.0644098	0.0319696	0.00444191	0.00244043	0.00277814	0.00292837	0.00207413	0.000703497	0.000226741	0.000328296	0.000702571	0.000224347	0.000916691	0.0244281
STRG.621	SP_RS03855
STRG.621	SP_RS03925
STRG.621	SP_RS11955
STRG.637	SP_0823	0.0455071	0.984751	1	0.73508	0.646883	0.524359	0.328838	0.0978761	0.0617246	0.0455071	0.0455071	0.0455071	0.0455071	0.0455071	0.0455071	0.0455071	0.0455071	0.0455071	0.0455071	0.0455071	0.0878559
STRG.637	SP_0824	0.577018	1	0.595219	0.395091	0.354662	0.199939	0.119022	0.130779	0.0396532	0.0362661	0.3596	0.357178	0.251306	0.0150267	0.0124828	0.00419544	0.00419544	0.00586957	0.00419544	0.00419544	0.203926
STRG.637	SP_0825	0.32478	1	0.513106	0.288332	0.0988783	0.0350075	0.0137307	0.00341149	0.00270933	0.00270933	0.00270933	0.00270933	0.00270933	0.00270933	0.00270933	0.00270933	0.00270933	0.00270933	0.00270933	0.00270933	0.00270933
STRG.641	SP_0826	1	0.984158	0.187231	0.0809997	0.0429545	0.0204443	0.00777819	0.00777819	0.00777819	0.00777819	0.00777819	0.00777819	0.00777819	0.00777819	0.00777819	0.00777819	0.00777819	0.00777819	0.00777819	0.00777819	0.00777819
STRG.641	SP_RS04045
STRG.645	SP_0828	0.824535	1	0.561027	0.318801	0.174889	0.0746082	0.0340847	0.0242249	0.0158204	0.000870417	0.000870417	0.000870417	0.000870417	0.00153779	0.000870417	0.000870417	0.000870417	0.000870417	0.000870417	0.000870417	0.00477848
STRG.645	SP_0829	0.330483	1	0.698648	0.43113	0.279775	0.128661	0.0622312	0.0337387	0.0170585	0.00112304	0.000992601	0.00160056	0.00157674	0.00165928	0.000101445	0.000101445	0.000851724	0.000101445	0.000101445	0.000306043	0.0141194
STRG.645	SP_0830
STRG.645	SP_0831	0.378303	1	0.69364	0.477294	0.281426	0.118111	0.0544611	0.0341366	0.0135705	0.000552599	0.000383274	0.000475954	0.000351153	0.000848112	0.000256236	0.000256236	0.000256236	0.000256236	0.000256236	0.000256236	0.00900707
STRG.645	SP_0834
STRG.645	SP_0835	0.000443728	0.480382	1	0.742988	0.432258	0.247468	0.115265	0.0783048	0.0474578	0.0105849	0.00517144	0.00545282	0.00197373	0.00121131	0.000520996	0.000443728	0.000443728	0.000443728	0.000443728	0.000443728	0.0132247
STRG.645	SP_RS11985
STRG.643	SP_0837	0.246104	0.246104	0.246104	0.246104	0.246104	0.246104	0.246104	0.246104	0.246104	0.246104	0.246104	0.246104	0.246104	0.246104	0.246104	0.246104	0.246104	0.246104	0.246104	0.246104	1
STRG.643	SP_0838	0.00819625	0.00593209	0.00536824	0.00461228	0.00735093	0.0222512	0.0688	0.17269	0.678619	1	0.833525	0.621742	0.493309	0.383192	0.319241	0.290384	0.377637	0.106333	0.141896	0.0994513	0.467414
STRG.643	SP_0839	0.758543	1	0.602403	0.344107	0.186027	0.0429441	0.0143654	0.0077794	0.00552257	0.00552257	0.00552257	0.00552257	0.00552257	0.00552257	0.00552257	0.00552257	0.00552257	0.00552257	0.00552257	0.00552257	0.00552257
STRG.658	SP_0841	0.00588245	0.00588245	0.0403898	0.0280006	0.0376827	0.0855948	0.327674	0.699843	0.917463	1	0.690287	0.787572	0.528576	0.42782	0.312056	0.149913	0.0643287	0.025893	0.00588245	0.0103719	0.165297
STRG.658	SP_0842	0.418871	1	0.781984	0.482527	0.253543	0.104584	0.0490425	0.0230422	0.00600481	0.000956495	0.000956495	0.000956495	0.000956495	0.000956495	0.000956495	0.000956495	0.000956495	0.000956495	0.000956495	0.000956495	0.00416489
STRG.658	SP_0843	0.818751	1	0.495028	0.312749	0.172231	0.073894	0.0353739	0.0242821	0.0141999	0.000458534	0.000458534	0.000458534	0.000458534	0.000458534	0.000458534	0.000458534	0.000458534	0.000458534	0.000458534	0.000458534	0.00452327
STRG.658	SP_0844	0.787218	1	0.531525	0.277655	0.131806	0.043504	0.0234953	0.0134729	0.00255818	0.0012161	0.0012161	0.0012161	0.0012161	0.0012161	0.0012161	0.0012161	0.0012161	0.0012161	0.0012161	0.0012161	0.0012161
STRG.658	SP_0845	0.928007	1	0.835599	0.586193	0.501604	0.327454	0.172775	0.0988469	0.0443577	0.0130817	0.00679229	0.00636657	0.00625508	0.00575149	0.00161842	0.00114127	0.00503106	0.00142845	0.00127098	0.00397197	0.0580125
STRG.658	SP_0846	0.334717	0.988299	1	0.854617	0.655064	0.443328	0.238635	0.153249	0.0838397	0.026348	0.0175895	0.0134438	0.00820252	0.00474047	0.000374448	0.000374448	0.000742364	0.000622549	0.00070835	0.00154687	0.0424301
STRG.658	SP_0847	0.0118044	0.945541	1	0.667598	0.530273	0.426364	0.227691	0.107475	0.142101	0.0332617	0.0324605	0.0118044	0.0176112	0.0198866	0.0118044	0.0118044	0.0118044	0.0118044	0.0118044	0.0118044	0.0711213
STRG.658	SP_0848	0.696734	1	0.622372	0.542266	0.497904	0.473744	0.293777	0.207387	0.0265249	0.0861314	0.0514501	0.0113259	0.0113259	0.0113259	0.0113259	0.0113259	0.0113259	0.0113259	0.0113259	0.0113259	0.146482
STRG.658	SP_RS04155
STRG.670	SP_0852	0.0324778	0.125372	0.162919	0.134926	0.161534	0.150236	0.130617	0.139571	0.144803	0.237065	0.196957	0.185362	0.189412	0.238089	0.271931	0.239345	0.223738	0.12885	0.0815391	0.093849	1
STRG.670	SP_0855	0.0394298	0.111847	0.616637	0.812226	0.735429	0.508165	0.3827	0.295937	0.273642	0.215843	0.196672	0.225337	0.196783	0.185217	0.152592	0.130109	0.149396	0.0624162	0.0545868	0.0480092	1
STRG.670	SP_0856	0.336785	1	0.714867	0.361996	0.225956	0.113646	0.0466101	0.0218173	0.0118328	0.000538915	0.000538915	0.000538915	0.000538915	0.000538915	0.000538915	0.000538915	0.000538915	0.000538915	0.000538915	0.000538915	0.00211616
STRG.670	SP_0858	0.40665	0.90891	0.519583	0.381189	0.240812	0.71056	0.447117	0.469351	0.410589	0.41594	0.367771	0.25529	0.172079	0.158163	0.0914408	0.132015	0.250006	0.0741494	0.0612034	0.0985374	1
STRG.670	SP_0859	0.230334	0.703132	0.307049	0.808255	0.936034	0.602057	0.753355	0.508026	0.596099	0.32532	0.461252	0.180041	0.242863	0.28961	0.314177	0.0723595	0.161775	0.0398174	0.16739	0.0398174	1
STRG.670	SP_0860	0.364757	1	0.75195	0.517263	0.304839	0.167038	0.073792	0.04914	0.0221938	0.00377634	0.000854863	0.00147715	0.00134912	0.000353815	0.000353815	0.000353815	0.000353815	0.000353815	0.000353815	0.000360123	0.0126954
STRG.670	SP_RS04200
STRG.672	SP_0861	1	0.978822	0.55963	0.317359	0.267558	0.151451	0.0739265	0.0785327	0.0412713	0.0276741	0.0250407	0.0266934	0.0213253	0.0143875	0.00887002	0.00505917	0.00186548	0.00203969	0.00133934	0.00292264	0.0504723
STRG.672	SP_0862	0.026147	0.103286	0.127401	0.131937	0.127131	0.123102	0.121864	0.188782	0.371325	0.538277	0.507662	0.461331	0.384582	0.305279	0.250901	0.230095	0.236897	0.167052	0.144535	0.144716	1
STRG.672	SP_2245
STRG.672	SP_2246
STRG.685	SP_0864	0.582022	1	0.47446	0.27619	0.111428	0.0391446	0.0108243	0.00584331	0.00220822	0.000983287	0.000983287	0.000983287	0.000983287	0.000983287	0.000983287	0.000983287	0.000983287	0.000983287	0.000983287	0.000983287	0.000983287
STRG.685	SP_0865	0.502429	1	0.567497	0.399827	0.221208	0.116257	0.067675	0.0348175	0.0159105	0.000798878	0.000798878	0.000798878	0.000798878	0.000798878	0.000798878	0.000798878	0.000798878	0.000798878	0.000798878	0.00131432	0.0454438
STRG.685	SP_0866
STRG.685	SP_0867	0.927408	1	0.517267	0.265315	0.143099	0.0721303	0.0250685	0.0219408	0.0101225	0.000695861	0.000695861	0.000695861	0.000695861	0.000695861	0.000695861	0.000695861	0.000695861	0.000695861	0.000695861	0.000695861	0.0267977
STRG.685	SP_0868	0.599919	1	0.740343	0.432175	0.235351	0.109159	0.0447289	0.0256407	0.0116534	0.000532845	0.000532845	0.000532845	0.000532845	0.000532845	0.000532845	0.000532845	0.000532845	0.000532845	0.000532845	0.000532845	0.00761575
STRG.685	SP_0869	0.0978457	0.758521	1	0.286411	0.274399	0.0874909	0.053377	0.0563745	0.211656	0.325922	0.313883	0.192019	0.157102	0.146905	0.132917	0.101407	0.117412	0.0501116	0.0269258	0.0232221	0.169883
STRG.685	SP_0870	1	0.533196	0.323222	0.157212	0.0360821	0.0360821	0.0360821	0.0360821	0.0360821	0.0360821	0.0360821	0.0360821	0.0360821	0.0360821	0.0360821	0.0360821	0.0360821	0.0360821	0.0360821	0.0360821	0.0360821
STRG.685	SP_0871	0.477565	1	0.90358	0.632616	0.45008	0.217098	0.118412	0.0750805	0.0501495	0.0104883	0.00249476	0.00583806	0.00500706	0.00639208	0.001647	0.00100787	0.000510871	0.000948974	0.00178617	0.00159998	0.0380593
STRG.696	SP_0875	0.956642	1	0.746659	0.442103	0.295646	0.137527	0.0620902	0.0370161	0.0187672	0.00169236	0.00145542	0.0016106	0.00200427	0.00168569	0.0001265	0.0001265	0.0001265	0.0001265	0.0001265	0.000709286	0.0157198
STRG.696	SP_0876	0.695154	1	0.629013	0.39525	0.278643	0.124688	0.0483038	0.0301852	0.0129423	0.00114972	0.000889635	0.00134516	0.00118143	0.00131707	7.25644e-05	7.25644e-05	0.000513271	0.000121228	0.000185086	0.000534094	0.0114124
STRG.696	SP_0877	0.0669097	0.408791	0.8496	1	0.912766	0.726493	0.605665	0.516981	0.461499	0.330465	0.247876	0.177738	0.16141	0.151312	0.10448	0.105199	0.10161	0.0727302	0.0497445	0.0598308	0.619645
STRG.696	SP_0878	0.316232	1	0.823728	0.549697	0.440259	0.252165	0.155476	0.130653	0.116963	0.0598624	0.0432168	0.022001	0.0222023	0.0136765	0.00544578	0.00869452	0.0125942	0.00619128	0.00375249	0.00741357	0.231617
STRG.704	SP_0880	0.260241	1	0.811595	0.428561	0.252906	0.0936025	0.038061	0.0127973	0.00302397	0.0012798	0.0012798	0.0012798	0.0012798	0.0012798	0.0012798	0.0012798	0.0012798	0.0012798	0.0024414	0.0012798	0.0106817
STRG.704	SP_0881	0.0171061	0.174133	1	0.952466	0.62518	0.215727	0.11423	0.0650188	0.0532221	0.0194518	0.0155812	0.00904486	0.00320864	0.0021492	0.00149174	0.00168891	0.00355359	0.00149174	0.00149174	0.00149174	0.0362466
STRG.706	SP_0886	0.00126213	0.121262	0.845311	1	0.78238	0.644008	0.555503	0.404492	0.287209	0.221237	0.158158	0.0999373	0.0789136	0.0486436	0.0242976	0.016608	0.0144476	0.0068686	0.00126213	0.00568369	0.088393
STRG.706	SP_0887
STRG.706	SP_0888	1	0.889777	0.417974	0.365268	0.29944	0.150571	0.131633	0.0865851	0.0574835	0.0238416	0.0238416	0.0238416	0.0238416	0.0238416	0.0238416	0.0238416	0.0238416	0.0238416	0.0238416	0.0238416	0.0321766
STRG.706	SP_0889	0.607201	1	0.677911	0.698801	0.554483	0.465798	0.603034	0.0644686	0.164626	0.0389375	0.0389375	0.0389375	0.0389375	0.0389375	0.0389375	0.0389375	0.0389375	0.0389375	0.0389375	0.0389375	0.0389375
STRG.706	SP_0890
STRG.706	SP_0891
STRG.706	SP_RS12010
STRG.712	SP_0892	0.123011	0.983813	1	0.654861	0.442072	0.174657	0.0816291	0.0385492	0.0134577	0.00107466	0.00107466	0.00107466	0.00107466	0.00107466	0.00107466	0.00107466	0.00107466	0.00107466	0.00107466	0.00107466	0.00136744
STRG.712	SP_RS12015
STRG.718	SP_0893	0.00904156	0.0401086	0.469221	1	0.737588	0.475635	0.401285	0.278801	0.126779	0.0719535	0.0391238	0.0366942	0.0226423	0.0115764	0.00433495	0.00302188	0.00052821	0.00131849	0.000677133	0.0010712	0.0295694
STRG.718	SP_0894	0.00970625	0.328418	1	0.883664	0.535217	0.288229	0.158138	0.10172	0.0623223	0.0106449	0.00635392	0.0046634	0.00438005	0.00214974	0.000222182	0.000222182	0.000649779	0.000222182	0.000222182	0.000498465	0.0132049
STRG.721	SP_0895	0.23893	0.337473	1	0.906152	0.66447	0.53266	0.48416	0.326572	0.220473	0.0556351	0.0336148	0.0136248	0.011365	0.00575488	0.00381999	0.00381999	0.00381999	0.00381999	0.00381999	0.00381999	0.0358509
STRG.721	SP_0896	0.803995	1	0.517992	0.33429	0.21096	0.100976	0.0426567	0.0294881	0.0160775	0.00118937	0.000951485	0.00163995	0.00199763	0.00185307	0.000297284	0.000226307	0.0016714	0.000391159	0.000124945	0.000910829	0.0196149
STRG.721	SP_0897	0.121777	0.482421	1	0.954943	0.716045	0.490659	0.283246	0.185048	0.0990322	0.0226551	0.0173502	0.0147683	0.00965073	0.00705452	0.00135824	0.00074047	0.00545893	0.00131605	0.000717603	0.00213073	0.0349259
STRG.736	SP_0904	1	0.801046	0.0548265	0.647644	0.810949	0.174283	0.175295	0.0548265	0.0548265	0.0761327	0.136769	0.100378	0.0548265	0.0548265	0.0548265	0.0548265	0.0548265	0.0548265	0.0548265	0.0548265	0.202068
STRG.736	SP_0905
STRG.736	SP_0906	1	0.300597	0.0875573	0.0519041	0.0344385	0.0105897	0.00778151	0.00688361	0.00846612	0.00177362	0.00177362	0.00177362	0.00177362	0.00177362	0.00177362	0.00177362	0.00177362	0.00177362	0.00177362	0.00177362	0.00177362
STRG.738	SP_0907	0.180497	1	0.61257	0.391958	0.23468	0.142426	0.117334	0.089265	0.0274516	0.0117842	0.0117842	0.0205749	0.0117842	0.0117842	0.0117842	0.0117842	0.0117842	0.0117842	0.0117842	0.0117842	0.0117842
STRG.738	SP_0908	0.3424	1	0.77148	0.580718	0.483114	0.386799	0.253271	0.201368	0.189094	0.166511	0.145031	0.131185	0.106188	0.0860973	0.0710801	0.0591243	0.0490689	0.0556582	0.0622955	0.0530143	0.656656
STRG.738	SP_0909
STRG.738	SP_0910
STRG.734	SP_0912	0.237415	1	0.446124	0.332732	0.0681481	0.183005	0.103417	0.138209	0.178185	0.0346589	0.027736	0.0213066	0.0213066	0.0213066	0.0213066	0.0213066	0.0213066	0.0213066	0.0213066	0.0213066	0.125426
STRG.734	SP_0913	0.232971	0.232971	0.232971	0.232971	0.232971	0.232971	0.871265	0.741917	0.568632	0.474488	0.236246	0.637433	0.281585	0.441531	0.912233	0.232971	0.233042	0.489338	0.232971	0.232971	1
STRG.744	SP_0916	0.238023	1	0.822741	0.515224	0.315564	0.152143	0.0661283	0.0361626	0.0148659	0.00111469	0.00111469	0.00111469	0.00111469	0.00111469	0.00111469	0.00111469	0.00111469	0.00111469	0.00111469	0.00111469	0.0530985
STRG.744	SP_0918	0.397134	0.986216	1	0.736272	0.432442	0.198606	0.0876417	0.0530962	0.0234796	0.00499056	0.00269815	0.00400397	0.00127129	0.00127129	0.00127129	0.00127129	0.00127129	0.00127129	0.00127129	0.00127129	0.00127129
STRG.744	SP_0919	0.277843	1	0.756502	0.420257	0.22006	0.104833	0.0402681	0.0195959	0.00964025	0.000708906	0.000650836	0.00148908	0.000808783	0.000549315	0.000160263	0.000160263	0.000160263	0.000160263	0.000160263	0.000160263	0.00713724
STRG.744	SP_0920	0.228085	1	0.873617	0.447841	0.227704	0.110544	0.0520391	0.0228383	0.00579156	0.000789068	0.000789068	0.000789068	0.000789068	0.000789068	0.000789068	0.000789068	0.000789068	0.000789068	0.000789068	0.000789068	0.0037104
STRG.744	SP_0921	0.810256	1	0.558875	0.274252	0.141507	0.0742462	0.0228409	0.0141978	0.0068901	0.00124735	0.00124735	0.00124735	0.00124735	0.00124735	0.00124735	0.00124735	0.00124735	0.00124735	0.00124735	0.00124735	0.00124735
STRG.744	SP_0922	0.124073	0.641813	1	0.885529	0.588725	0.251094	0.133693	0.0739548	0.0248669	0.00209907	0.00115495	0.00134104	0.000597942	0.000597942	0.000597942	0.000597942	0.000597942	0.000597942	0.000597942	0.000597942	0.0152333
STRG.748	SP_0927	0.00388163	0.261211	1	0.981514	0.599694	0.16426	0.123043	0.0692339	0.065449	0.0259751	0.00873726	0.00388163	0.00388163	0.00388163	0.00388163	0.00388163	0.00388163	0.00388163	0.00388163	0.00388163	0.0254393
STRG.748	SP_0928	0.185139	1	0.672939	0.899473	0.610003	0.106268	0.106268	0.106268	0.106268	0.106268	0.106268	0.106268	0.106268	0.106268	0.106268	0.106268	0.106268	0.106268	0.106268	0.106268	0.106268
STRG.748	SP_0929	0.0528462	0.0855625	0.0372331	0.0197651	0.0179745	0.0407184	0.0372389	0.0424432	0.0344906	0.0742734	0.101252	0.134399	0.277673	0.670415	0.871709	0.767311	1	0.388777	0.275306	0.194573	0.255533
STRG.748	SP_0930	0.317086	0.999599	1	0.678852	0.700276	0.520783	0.429728	0.303823	0.206422	0.100363	0.019074	0.0322156	0.00828096	0.00486008	0.00486008	0.00486008	0.00486008	0.00486008	0.00486008	0.0317443	0.670807
STRG.752	SP_0931	0.517788	1	0.541294	0.286241	0.155091	0.0475061	0.0251045	0.00412824	0.0056821	0.00231174	0.00231174	0.00231174	0.00231174	0.00231174	0.00231174	0.00231174	0.00231174	0.00231174	0.00231174	0.00231174	0.0818028
STRG.752	SP_0932	0.717817	1	0.540625	0.274308	0.170826	0.0704688	0.0301244	0.0177187	0.00767483	0.000412911	0.000412911	0.000412911	0.000412911	0.000412911	0.000412911	0.000412911	0.000412911	0.000412911	0.000412911	0.000412911	0.00544805
STRG.752	SP_0933	0.00522553	0.00522553	0.830348	1	0.722988	0.230167	0.161373	0.101618	0.0665209	0.0273772	0.00863277	0.00522553	0.00522553	0.00522553	0.00522553	0.00522553	0.00522553	0.00522553	0.00522553	0.00522553	0.00522553
STRG.752	SP_0935	1	0.938915	0.534808	0.270564	0.151534	0.0762725	0.0370018	0.025445	0.00720993	0.000749557	0.000749557	0.00542233	0.0106676	0.00622668	0.00505853	0.00744832	0.0673462	0.00726276	0.0167003	0.0067487	0.0418852
STRG.752	SP_0936	0.18908	1	0.252663	0.381365	0.278883	0.0769696	0.0448757	0.0335502	0.0195412	0.0154009	0.0154009	0.0154009	0.0154009	0.0154009	0.0154009	0.0154009	0.0154009	0.0154009	0.0154009	0.0154009	0.0601808
STRG.752	SP_0937	0.140873	0.953926	1	0.67168	0.367121	0.175175	0.0634103	0.0323991	0.0233392	0.00141157	0.00141157	0.00141157	0.00141157	0.00141157	0.00141157	0.00141157	0.00141157	0.00141157	0.00141157	0.00141157	0.00141157
STRG.752	SP_0938	0.211662	0.159433	0.402768	0.280033	0.235986	0.323965	0.366915	0.434854	0.459748	0.670209	0.541979	0.615498	0.601475	0.558572	0.469513	0.383094	0.125319	0.157414	0.097834	0.0711183	1
STRG.752	SP_0939	0.771264	1	0.534544	0.305617	0.302313	0.118198	0.0093357	0.0177071	0.0089683	0.00665413	0.00665413	0.00665413	0.00665413	0.00665413	0.00665413	0.00665413	0.00665413	0.00665413	0.00665413	0.00665413	0.0112722
STRG.757	SP_0943	0.496934	1	0.692703	0.429969	0.267945	0.17674	0.0722418	0.0660904	0.0293523	0.0113879	0.0139455	0.0112676	0.0106696	0.0053857	0.00187956	0.00302583	0.000622093	0.000622093	0.000622093	0.000622093	0.0174865
STRG.757	SP_0944	0.320883	1	0.936179	0.536274	0.320011	0.152119	0.0876918	0.0303316	0.0104704	0.000897588	0.00033715	0.000976537	0.00107822	0.00217054	0.000253973	0.000253973	0.000253973	0.000253973	0.000253973	0.000253973	0.00602914
STRG.757	SP_0945	1	0.629423	0.337149	0.230759	0.141411	0.0640612	0.031529	0.0251885	0.0178441	0.000255229	0.000777729	0.00210774	0.00205734	0.00307465	0.000163133	7.50446e-05	0.00193866	0.000454467	7.50446e-05	0.00115904	0.0162638
STRG.757	SP_0946	0.00435434	0.00137632	0.00137632	0.00137632	0.00363224	0.0272042	0.0626998	0.0970875	0.186629	0.667909	1	0.799919	0.732786	0.690527	0.43721	0.318796	0.296057	0.128395	0.0677389	0.0705493	0.46083
STRG.757	SP_0947	0.671167	0.931156	1	0.728117	0.611774	0.293162	0.155506	0.0925824	0.0543925	0.01373	0.01373	0.01373	0.01373	0.01373	0.01373	0.01373	0.01373	0.01373	0.01373	0.01373	0.01373
STRG.757	SP_0948	0.0086635	0.0394293	0.269557	0.891482	0.901126	0.922912	0.827537	0.933722	0.555964	0.502581	0.476378	0.561578	0.553889	0.901239	1	0.882861	0.657028	0.482801	0.222849	0.193942	0.464242
STRG.757	SP_0950	0.728794	1	0.341846	0.135225	0.0785115	0.0174361	0.00327177	0.00327177	0.00327177	0.00327177	0.00327177	0.00327177	0.00327177	0.00327177	0.00327177	0.00327177	0.00327177	0.00327177	0.00327177	0.00327177	0.00327177
STRG.757	SP_0951
STRG.757	SP_0953	0.0216216	1	0.889975	0.151192	0.0216216	0.0216216	0.0216216	0.0216216	0.0216216	0.0216216	0.0216216	0.0216216	0.0216216	0.0216216	0.0216216	0.0216216	0.0216216	0.0216216	0.0216216	0.0216216	0.0216216
STRG.757	SP_0954
STRG.757	SP_0955
STRG.757	SP_RS04695
STRG.757	SP_RS04700
STRG.767	SP_0959	0.000416272	0.000416272	0.000416272	0.000416272	0.000416272	0.000875063	0.00165026	0.020784	0.338088	0.993151	1	0.86287	0.666193	0.524085	0.447016	0.394297	0.53437	0.248703	0.219643	0.212322	0.908133
STRG.767	SP_0960	0.00937178	0.00937178	0.00937178	0.216848	0.489077	0.588629	0.352959	0.0733046	0.00937178	0.00937178	0.00937178	0.00937178	0.0520058	0.212626	0.275056	0.203979	0.144104	0.220332	0.174001	0.0698199	1
STRG.767	SP_0961	0.000464117	0.000464117	0.000464117	0.00231335	0.00232947	0.00640771	0.0259213	0.00937379	0.0119404	0.0692529	0.0709831	0.0482732	0.159774	0.389044	0.539673	0.268037	0.371246	0.0750877	0.183912	0.0928484	1
STRG.767	SP_0962	0.976575	1	0.49806	0.306198	0.162467	0.0695291	0.0313601	0.0220596	0.00860094	0.000405811	0.000405811	0.000405811	0.000405811	0.0017262	0.000405811	0.000405811	0.000405811	0.000405811	0.000405811	0.000405811	0.00763781
STRG.763	SP_0963	0.110266	0.907961	0.988704	1	0.461619	0.155198	0.174767	0.0824063	0.0292043	0.0245239	0.0245239	0.0245239	0.0245239	0.0245239	0.0245239	0.0245239	0.0245239	0.0245239	0.0245239	0.0245239	0.0245239
STRG.763	SP_0964	0.267749	1	0.974035	0.572755	0.35898	0.112651	0.0440194	0.0293408	0.0150965	0.00651962	0.00651962	0.00651962	0.00651962	0.00651962	0.00651962	0.00651962	0.00651962	0.00651962	0.00651962	0.00651962	0.00651962
STRG.763	SP_0965	0.00149873	0.00149873	0.00149873	0.00149873	0.00607895	0.130396	0.255383	0.234301	0.176681	0.159612	0.103584	0.0970153	0.08296	0.0583458	0.0508688	0.0480725	0.0303594	0.0234354	0.0215921	0.0352976	1
STRG.773	SP_0967	1	0.805759	0.326493	0.207723	0.133916	0.0722937	0.0251447	0.0181445	0.00780126	0.00110459	0.00110459	0.00110459	0.00110459	0.00110459	0.00110459	0.00110459	0.00110459	0.00110459	0.00110459	0.00110459	0.00674504
STRG.773	SP_0968
STRG.773	SP_0969	0.743313	1	0.518956	0.271119	0.150309	0.053629	0.0318978	0.0299886	0.0263731	0.0238272	0.0233898	0.0291491	0.0354822	0.0226914	0.0207066	0.0143267	0.0094295	0.00620906	0.00380864	0.00486923	0.113246
STRG.773	SP_0970	0.0141025	0.664051	0.939904	1	0.90313	0.51253	0.417414	0.287989	0.082911	0.0469682	0.0417809	0.0189862	0.00489502	0.00489502	0.00489502	0.00489502	0.00489502	0.00489502	0.00489502	0.00489502	0.0465615
STRG.773	SP_0971	1	0.951632	0.39964	0.194239	0.163045	0.0463814	0.0182709	0.0109198	0.00753594	0.00753594	0.00753594	0.00753594	0.00753594	0.00753594	0.00753594	0.00753594	0.00753594	0.00753594	0.00753594	0.00753594	0.00753594
STRG.773	SP_0972
STRG.773	SP_0973	0.805821	1	0.711534	0.521982	0.351387	0.350742	0.327323	0.31753	0.317401	0.386921	0.299157	0.244969	0.277334	0.394778	0.352274	0.258374	0.367707	0.166031	0.0979184	0.0989791	0.109044
STRG.773	SP_0974
STRG.773	SP_0975	0.00217708	0.00217708	0.00217708	0.00217708	0.0210807	0.0196462	0.116465	0.136973	0.596215	1	0.777594	0.454973	0.384961	0.288965	0.204007	0.117937	0.0653243	0.0260232	0.0281412	0.0188512	0.782041
STRG.773	SP_0976	0.0371126	0.0371126	0.580314	1	0.695007	0.33532	0.177631	0.114451	0.264044	0.183907	0.180965	0.195572	0.152532	0.0980759	0.0371126	0.0810476	0.0371126	0.0371126	0.0371126	0.0371126	0.151497
STRG.773	SP_0977	1	0.983961	0.382043	0.247615	0.14048	0.0618965	0.0227791	0.00747288	0.00376266	0.00103466	0.00103466	0.00103466	0.00103466	0.00103466	0.00103466	0.00103466	0.00103466	0.00103466	0.00103466	0.00103466	0.00103466
STRG.773	SP_0978
STRG.773	SP_0979	0.054704	0.633378	1	0.70076	0.418026	0.205468	0.101934	0.0527182	0.022769	0.0031321	0.00195527	0.00271943	0.0014072	0.00141716	0.000284934	0.000205982	0.000636317	0.000264689	0.000186339	0.00057633	0.0116157
STRG.773	SP_0980	0.399118	1	0.768083	0.551209	0.318595	0.182304	0.106572	0.0723679	0.0429157	0.0215378	0.00998022	0.00250973	0.00219282	0.00819176	0.0043918	0.00131851	0.00131851	0.00131851	0.00131851	0.00131851	0.0153834
STRG.773	SP_0981	0.67582	1	0.807385	0.636994	0.536824	0.394694	0.212243	0.138769	0.102504	0.0317153	0.0216546	0.0164817	0.0135557	0.0103929	0.0040896	0.00251416	0.0107131	0.00327489	0.00265163	0.00648015	0.0999078
STRG.769	SP_0984	1	0.905343	0.363459	0.218953	0.120312	0.0466574	0.0039818	0.00686112	0.00989766	0.0039818	0.0039818	0.0039818	0.0039818	0.0039818	0.0039818	0.0039818	0.0039818	0.0039818	0.0039818	0.0039818	0.0420885
STRG.769	SP_0985	1	0.740217	0.412346	0.325321	0.262312	0.223397	0.158545	0.13934	0.124887	0.0951698	0.0674029	0.0585628	0.0636618	0.051978	0.0346225	0.0186756	0.00322035	0.00622607	0.00287871	0.0050631	0.0928054
STRG.769	SP_0986
STRG.769	SP_0987	0.355614	0.825483	0.872302	1	0.641775	0.479629	0.263998	0.144142	0.0847117	0.0183393	0.0139215	0.00810194	0.00686461	0.00473221	0.00473221	0.00473221	0.00473221	0.00473221	0.00473221	0.00473221	0.0661382
STRG.769	SP_RS12060
STRG.784	SP_0988	0.055094	0.693516	1	0.752059	0.532496	0.314421	0.199737	0.130018	0.0706527	0.0249563	0.016782	0.0109043	0.00807608	0.00728851	0.00124415	0.000638627	0.00174445	0.000356364	0.000165319	0.000760528	0.0147254
STRG.784	SP_0989	0.790419	1	0.425034	0.250641	0.16726	0.10295	0.0469998	0.0229745	0.0102259	0.000717711	0.000717711	0.000717711	0.000717711	0.000717711	0.000717711	0.000717711	0.000717711	0.000717711	0.000717711	0.000717711	0.0032148
STRG.784	SP_0990	0.886809	1	0.884115	0.866359	0.729759	0.749029	0.535539	0.348226	0.311185	0.154444	0.151222	0.0777429	0.0811186	0.0912775	0.0467007	0.0189421	0.0357796	0.00857543	0.0142687	0.0118823	0.372945
STRG.784	SP_0991	0.5909	1	0.450963	0.253877	0.0751937	0.0281441	0.00966803	0.00786898	0.00264175	0.000631218	0.00183106	0.00115907	0.00241029	0.000975367	0.000631218	0.000631218	0.000631218	0.000631218	0.000631218	0.000631218	0.000795347
STRG.784	SP_0992	0.575118	1	0.84988	0.774883	0.71448	0.663632	0.42643	0.305946	0.216267	0.133551	0.0981375	0.089025	0.0899868	0.0779475	0.0587939	0.0686742	0.347609	0.160991	0.238875	0.0674728	0.180806
STRG.784	SP_0993	1	0.878059	0.356378	0.191851	0.084088	0.0435383	0.015899	0.0180411	0.00844848	0.00182776	0.00182776	0.00182776	0.00182776	0.00182776	0.00182776	0.00182776	0.00182776	0.00182776	0.00182776	0.00182776	0.00882656
STRG.784	SP_0994	0.0623026	0.356955	0.656416	0.565762	0.707306	0.827271	0.619428	0.400079	0.428311	0.203431	0.0705999	0.0832075	0.0782999	0.0728856	0.105267	0.108291	0.0623026	0.0623026	0.0623026	0.0623026	1
STRG.787	SP_0999
STRG.787	SP_1000	1	0.924327	0.674692	0.441912	0.312216	0.181777	0.0895607	0.0385937	0.0214248	0.00611278	0.00611278	0.00611278	0.00611278	0.00611278	0.00611278	0.00611278	0.00611278	0.00611278	0.00611278	0.00611278	0.00611278
STRG.787	SP_1001
STRG.787	SP_1002	0.826873	1	0.55314	0.408802	0.265865	0.155364	0.086584	0.0537614	0.0198495	0.00237648	0.00237648	0.00237648	0.00237648	0.00237648	0.00237648	0.00237648	0.00237648	0.00237648	0.00237648	0.00237648	0.011829
STRG.787	SP_1003	0.428274	1	0.754715	0.531505	0.398762	0.296944	0.165777	0.0884848	0.0442377	0.00572261	0.00667315	0.00325767	0.00107294	0.00107294	0.00107294	0.00291436	0.00315038	0.00107294	0.00107294	0.00107294	0.116983
STRG.795	SP_1004	0.577122	1	0.782857	0.68409	0.415607	0.332103	0.233587	0.136975	0.051487	0.023433	0.0188188	0.0668308	0.0113472	0.0104389	0.0483417	0.0104969	0.0128028	0.00186858	0.00179162	0.00333571	0.196307
STRG.795	SP_1007
STRG.795	SP_RS04985
STRG.795	SP_RS12070
STRG.802	SP_1013	0.386239	1	0.753955	0.456138	0.27005	0.114596	0.0500233	0.0270201	0.012584	0.000447286	0.000782288	0.0012311	0.00154167	0.000650829	0.000365629	0.000162465	0.00116539	0.000162465	0.000162465	0.000162465	0.00705739
STRG.802	SP_2248
STRG.807	SP_1016	0.759948	1	0.51207	0.369958	0.208181	0.119208	0.0466376	0.0249863	0.00995769	0.000610645	0.00151323	0.00141853	0.00164574	0.000610645	0.000610645	0.000610645	0.000610645	0.000610645	0.000610645	0.000610645	0.00813471
STRG.807	SP_1017	1	0.773056	0.411846	0.277686	0.2084	0.101929	0.0448607	0.0234992	0.0195285	0.00109028	0.000805603	0.00134345	0.00300913	0.00424429	0.00145155	0.00131879	0.00308769	0.000833748	0.000754286	0.00135451	0.0148014
STRG.810	SP_1018	0.603463	1	0.696744	0.379277	0.283936	0.138867	0.106353	0.0754517	0.0927607	0.125001	0.0925898	0.0942292	0.0751434	0.112535	0.114287	0.133907	0.119145	0.109585	0.117097	0.105549	0.116932
STRG.810	SP_1019	1	0.882393	0.410979	0.182316	0.0959529	0.0191119	0.00796922	0.0132719	0.00428435	0.00428435	0.00428435	0.00428435	0.00428435	0.00428435	0.00428435	0.00428435	0.00428435	0.00428435	0.00428435	0.00428435	0.00444902
STRG.810	SP_1020	0.899649	1	0.512562	0.308464	0.206462	0.0979581	0.0451893	0.0288295	0.0148593	0.000786319	0.000640209	0.000827815	0.000585433	0.000660829	0.000130781	0.000130781	0.000130781	0.000130781	0.000130781	0.000435477	0.0133898
STRG.810	SP_1021	0.533864	1	0.340601	0.166747	0.103045	0.0333941	0.0112967	0.00734437	0.00152754	0.00152754	0.00152754	0.00152754	0.00152754	0.00152754	0.00152754	0.00152754	0.00152754	0.00152754	0.00152754	0.00152754	0.00152754
STRG.810	SP_1022	1	0.800413	0.271757	0.0914929	0.0461449	0.00916438	0.00916438	0.00916438	0.00916438	0.00916438	0.00916438	0.00916438	0.00916438	0.00916438	0.00916438	0.00916438	0.00916438	0.00916438	0.00916438	0.00916438	0.00916438
STRG.810	SP_1023	0.961923	1	0.541212	0.342593	0.278862	0.0704586	0.0231733	0.0182581	0.00793158	0.00355383	0.00355383	0.00355383	0.00355383	0.00355383	0.00355383	0.00355383	0.00355383	0.00355383	0.00355383	0.00355383	0.0166765
STRG.810	SP_1024	0.26841	1	0.830536	0.592686	0.312339	0.152943	0.0772294	0.0460811	0.0239286	0.00180309	0.000649618	0.00184826	0.0011769	0.00110075	0.000158293	0.000158293	0.000158293	0.000158293	0.000158293	0.000248659	0.0109816
STRG.810	SP_1025	0.890688	1	0.736795	0.614883	0.616499	0.40557	0.280021	0.201261	0.134123	0.0897027	0.052414	0.0309106	0.0274936	0.0185222	0.00770606	0.00657596	0.00139984	0.00236098	0.00186481	0.00233898	0.13254
STRG.810	SP_1026	0.696117	1	0.38001	0.429015	0.313192	0.0451264	0.10395	0.0389661	0.0389661	0.262153	0.226119	0.266549	0.25224	0.190458	0.169122	0.0923745	0.0389661	0.0389661	0.0389661	0.0389661	0.0389661
STRG.815	SP_1027	1	0.9013	0.515071	0.454811	0.353157	0.199481	0.116131	0.0930163	0.0706101	0.0231737	0.0146736	0.0160965	0.0115741	0.00843048	0.00243421	0.00243421	0.00243421	0.00243421	0.00243421	0.00300601	0.111724
STRG.815	SP_1029	0.00188778	0.00188778	0.00188778	0.00188778	0.00188778	0.0121528	0.105487	0.151981	0.262368	0.698389	0.831967	0.973548	1	0.806473	0.695117	0.499392	0.221639	0.136762	0.0776629	0.0743332	0.327486
STRG.815	SP_RS05110
STRG.814	SP_1030	0.0414349	0.430902	0.478079	0.652704	1	0.741032	0.5164	0.393271	0.313941	0.276556	0.117943	0.110262	0.0912602	0.0624519	0.0261276	0.0261276	0.0261276	0.0261276	0.0261276	0.0261276	0.0261276
STRG.814	SP_RS12075
STRG.826	SP_1032	0.740671	1	0.662664	0.462229	0.341844	0.185557	0.0938384	0.0634364	0.0314229	0.00551453	0.00449835	0.00553836	0.00552679	0.00363968	0.000784465	0.00063628	0.00467107	0.00149333	0.000366119	0.00239498	0.0282249
STRG.826	SP_1033
STRG.826	SP_1034
STRG.826	SP_1035	0.47764	1	0.84112	0.746104	0.591476	0.476393	0.28964	0.217809	0.124042	0.0501895	0.0392762	0.0260621	0.0299581	0.0368535	0.0235871	0.0265022	0.0141372	0.0120941	0.013378	0.0167133	0.407066
STRG.826	SP_1038
STRG.826	SP_1039
STRG.826	SP_1040	0.0500046	0.0500046	0.0500046	0.0500046	0.0500046	0.0500046	0.599354	0.414714	0.38743	0.734958	0.434612	0.348215	0.497494	0.714992	0.474458	0.642122	0.37941	0.0753962	0.0701536	0.058742	1
STRG.826	SP_1041	0.87903	1	0.234216	0.0215824	0.0215824	0.0215824	0.0215824	0.0215824	0.0215824	0.0215824	0.0215824	0.0215824	0.0215824	0.0215824	0.0215824	0.0215824	0.0215824	0.0215824	0.0215824	0.0215824	0.0215824
STRG.826	SP_1042
STRG.826	SP_1043
STRG.826	SP_1044	0.62406	1	0.406314	0.0136654	0.0452455	0.0136654	0.0136654	0.0136654	0.0136654	0.062323	0.0136654	0.0136654	0.0136654	0.0661624	0.0238957	0.0136654	0.0136654	0.0136654	0.0136654	0.0136654	0.0136654
STRG.826	SP_1045	1	0.954587	0.418041	0.270041	0.0418323	0.00769251	0.00769251	0.00769251	0.00769251	0.00769251	0.00769251	0.00769251	0.00769251	0.00769251	0.00769251	0.00769251	0.00769251	0.00769251	0.00769251	0.00769251	0.00769251
STRG.826	SP_RS12080
STRG.820	SP_1050	0.506507	1	0.833079	0.507409	0.372414	0.187557	0.111316	0.0379497	0.0246007	0.00619125	0.00619125	0.00619125	0.00619125	0.00619125	0.00619125	0.00619125	0.00619125	0.00619125	0.00619125	0.00619125	0.0198644
STRG.820	SP_1051	0.00562157	0.989084	1	0.501944	0.160331	0.0511276	0.020199	0.0132491	0.00587751	0.00562157	0.00562157	0.00562157	0.00562157	0.00562157	0.00562157	0.00562157	0.00562157	0.00562157	0.00562157	0.00562157	0.00562157
STRG.820	SP_1052
STRG.829	SP_1060
STRG.829	SP_1061
STRG.829	SP_1062	0.466982	1	0.882689	0.320878	0.18834	0.0102578	0.0102578	0.0743012	0.129326	0.146138	0.152879	0.0953503	0.0823504	0.0848106	0.0976988	0.121799	0.145169	0.076554	0.0924035	0.0102578	0.0102578
STRG.829	SP_1063
STRG.836	SP_1067	0.277094	1	0.0415105	0.0415105	0.27901	0.923026	0.598623	0.417663	0.467641	0.259417	0.0415105	0.0415105	0.0997464	0.215214	0.0415105	0.0855724	0.0415105	0.0415105	0.0415105	0.0415105	0.733956
STRG.836	SP_1068	0.00807274	0.0592738	0.254866	0.936471	1	0.555296	0.286634	0.16444	0.0894658	0.0292132	0.020018	0.016011	0.0146942	0.0181148	0.0162009	0.0143181	0.00398583	0.0061385	0.00398672	0.00342295	0.0365737
STRG.836	SP_1069	0.734349	1	0.659328	0.43465	0.255619	0.129738	0.0820569	0.0512951	0.0255131	0.00176872	0.00176872	0.00176872	0.00176872	0.00176872	0.00176872	0.00176872	0.00176872	0.00176872	0.00176872	0.00176872	0.0161062
STRG.842	SP_1070
STRG.842	SP_1071	0.76186	1	0.945641	0.978678	0.98205	0.866187	0.573446	0.427888	0.294334	0.131377	0.0743805	0.0617757	0.0208955	0.0212478	0.0155713	0.0155713	0.0155713	0.0155713	0.0155713	0.0155713	0.17792
STRG.842	SP_1072	0.291372	1	0.82464	0.434868	0.25769	0.11666	0.0930223	0.054941	0.0376843	0.00241049	0.00241049	0.00241049	0.00241049	0.00241049	0.00241049	0.00241049	0.00241049	0.00241049	0.00241049	0.00241049	0.0126118
STRG.842	SP_1073	0.68707	0.98201	0.516055	0.680397	1	0.922574	0.509103	0.353439	0.230334	0.118078	0.0843251	0.0611082	0.0404683	0.0276523	0.0101317	0.00602678	0.00774189	0.00273229	0.00091445	0.00384041	0.0793773
STRG.842	SP_1074	1	0.862207	0.392519	0.223051	0.142865	0.0734943	0.0310452	0.0256706	0.0137874	0.00297664	0.00339868	0.00406146	0.00389781	0.00402717	0.0012454	0.00277348	0.0012454	0.00317513	0.0012454	0.00212416	0.0501794
STRG.842	SP_1075	0.495885	1	0.686767	0.302758	0.191858	0.105058	0.0446562	0.0246155	0.0489417	0.0729703	0.00416776	0.00779447	0.00851216	0.0201416	0.0135529	0.00416776	0.00416776	0.00416776	0.00416776	0.00416776	0.0812135
STRG.842	SP_1076	0.338537	1	0.399154	0.293255	0.180816	0.162865	0.0693987	0.0397563	0.028734	0.0135515	0.0398046	0.0381741	0.014066	0.0280548	0.0074283	0.0134823	0.00493148	0.00493148	0.00493148	0.00493148	0.0834639
STRG.842	SP_1077
STRG.842	SP_1078
STRG.842	SP_1079	0.597833	1	0.613028	0.393181	0.247486	0.144403	0.0799677	0.045768	0.0291627	0.012512	0.00856009	0.0061814	0.0152765	0.0537907	0.0758698	0.074444	0.0503834	0.0323752	0.015957	0.0123899	0.0390943
STRG.842	SP_1080	0.667585	0.27251	0.890787	1	0.854221	0.515195	0.12782	0.195937	0.0648529	0.0145723	0.0145723	0.0145723	0.0145723	0.0145723	0.0145723	0.0145723	0.0145723	0.0145723	0.0145723	0.0145723	0.0145723
STRG.853	SP_1081	0.846536	1	0.487457	0.259443	0.168439	0.0633623	0.0245669	0.0133939	0.00537028	0.000226557	0.000226557	0.000226557	0.0012768	0.00130513	0.000512548	0.000226557	0.000226557	0.000226557	0.000226557	0.000226557	0.0105516
STRG.853	SP_1082	0.626835	1	0.977287	0.536097	0.30997	0.189062	0.0816689	0.0443694	0.0143446	0.00984448	0.00984448	0.00984448	0.00984448	0.00984448	0.00984448	0.00984448	0.00984448	0.00984448	0.00984448	0.00984448	0.00984448
STRG.853	SP_1083	0.00277809	0.00277809	0.00277809	0.00277809	0.00277809	0.00277809	0.0351324	0.117645	0.172267	0.446511	0.715686	0.932887	1	0.893585	0.702837	0.517674	0.451046	0.186326	0.0833734	0.0940676	0.550553
STRG.853	SP_1084	0.684366	1	0.559673	0.349333	0.251738	0.152324	0.0827678	0.0649124	0.0438287	0.0176526	0.0109823	0.00633456	0.00670189	0.0051726	0.000893353	0.000231611	0.000192004	0.000192004	0.00133856	0.000192004	0.0222903
STRG.853	SP_1087	0.221681	0.709761	1	0.975741	0.735157	0.531147	0.351687	0.243914	0.189762	0.0836958	0.0618893	0.0422954	0.0221496	0.0151357	0.00312645	0.00191708	0.00214752	0.00108647	0.000819743	0.00343502	0.119165
STRG.853	SP_1088
STRG.853	SP_RS05365
STRG.853	SP_RS12110
STRG.855	SP_1089	0.804713	1	0.596981	0.304295	0.208318	0.123778	0.0480024	0.0222266	0.0126766	0.000781084	0.000781084	0.000781084	0.000781084	0.000781084	0.000781084	0.000781084	0.000781084	0.000781084	0.000781084	0.000781084	0.000781084
STRG.855	SP_1090	0.00418221	0.165349	0.276265	0.0495824	0.0746026	0.0556354	0.0657016	0.12768	0.333182	0.582232	0.424332	0.77586	0.70823	0.649443	0.504676	0.44326	0.358002	0.216628	0.147959	0.131434	1
STRG.855	SP_1092
STRG.855	SP_1093	1	0.741887	0.333944	0.246155	0.158381	0.0997477	0.0588394	0.0472642	0.0268765	0.00754727	0.00657345	0.00708071	0.0042953	0.00529415	0.000636694	0.000978418	0.000636694	0.000636694	0.000636694	0.000636694	0.014771
STRG.855	SP_1094	0.571363	1	0.897926	0.44426	0.180734	0.0618844	0.0465696	0.0183594	0.00447967	0.00197789	0.00197789	0.00197789	0.00197789	0.00197789	0.00197789	0.00197789	0.00197789	0.00197789	0.00197789	0.00197789	0.0035025
STRG.855	SP_1095	0.86274	1	0.615555	0.370421	0.218604	0.116258	0.0669071	0.0535808	0.0426395	0.0405034	0.0334595	0.0335476	0.0298027	0.03122	0.0223228	0.0200996	0.0236123	0.0137685	0.0117188	0.0109057	0.193021
STRG.855	SP_1096	0.793729	1	0.323621	0.182389	0.120615	0.0349901	0.0148827	0.00345179	0.00242698	0.0225338	0.0131628	0.00242698	0.00242698	0.00242698	0.00242698	0.00242698	0.00242698	0.00242698	0.00242698	0.00242698	0.00242698
STRG.864	SP_1097	0.193408	0.577546	0.407277	0.245899	0.212377	0.211278	0.113886	0.0605322	0.160904	0.204578	0.131561	0.130848	0.260304	0.527205	0.762137	0.50377	1	0.385375	0.315775	0.15215	0.583758
STRG.864	SP_1098	0.00493126	0.00493126	0.0459075	0.159734	0.1264	0.0473396	0.00493126	0.00493126	0.00493126	0.0781395	0.169393	0.219113	0.265817	0.255165	0.195611	0.156911	0.0206532	0.0680883	0.13736	0.0321294	1
STRG.864	SP_1099
STRG.864	SP_1100	0.492524	1	0.54015	0.326804	0.197242	0.0929234	0.0437845	0.0219565	0.0154664	0.00061764	0.000584418	0.000821069	0.00104065	0.000456429	0.000312141	0.000312141	0.000312141	0.000312141	0.000312141	0.000312141	0.00654067
STRG.865	SP_1104
STRG.865	SP_1105	0.00355104	0.00151568	0.000106209	0.00564602	0.0108211	0.0190175	0.0245865	0.0360236	0.0540718	0.183089	0.234756	0.201906	0.46245	0.752508	0.845579	0.719257	1	0.28686	0.359133	0.22697	0.602953
STRG.865	SP_1106	0.526959	1	0.459452	0.12228	0.0961259	0.0155615	0.0140315	0.0177178	0.0100381	0.0012066	0.0012066	0.0012066	0.0012066	0.0012066	0.0012066	0.0012066	0.0012066	0.0012066	0.0012066	0.0012066	0.00581354
STRG.865	SP_1107	0.00122134	0.0030912	0.00357127	0.00300164	0.00333539	0.0130651	0.0201306	0.0293721	0.0434054	0.113193	0.161365	0.189921	0.340009	0.542356	0.675167	0.665785	1	0.50161	0.338719	0.283549	0.537191
STRG.871	SP_1112	0.635718	1	0.524155	0.306778	0.161197	0.041897	0.0154802	0.0120531	0.00469911	0.000577865	0.000577865	0.000577865	0.000577865	0.000577865	0.000577865	0.000577865	0.000577865	0.000577865	0.000577865	0.000577865	0.0279971
STRG.871	SP_1113	0.12826	0.774927	1	0.822893	0.677402	0.604548	0.382658	0.39046	0.392621	0.362057	0.390412	0.262822	0.257964	0.282766	0.22382	0.213756	0.195569	0.110252	0.102473	0.0855913	0.634308
STRG.871	SP_1114	0.791918	1	0.574129	0.442957	0.251747	0.119542	0.0625183	0.0305561	0.0250106	0.000554701	0.000554701	0.000947684	0.00283101	0.00106279	0.000554701	0.000554701	0.000554701	0.000554701	0.000554701	0.000554701	0.00292896
STRG.871	SP_1115	0.860749	1	0.278653	0.151428	0.1567	0.0923099	0.0591723	0.0147668	0.0132804	0.0112636	0.0112636	0.0112636	0.0112636	0.0112636	0.0112636	0.0112636	0.0112636	0.0112636	0.0112636	0.0112636	0.044734
STRG.873	SP_1117	0.0334585	0.538079	0.967316	1	0.845378	0.630341	0.441089	0.36882	0.235853	0.125347	0.0795868	0.0592592	0.0356193	0.0248515	0.00737971	0.00583092	0.00303188	0.00232034	0.00128085	0.00299444	0.112989
STRG.873	SP_1118	0.0278908	0.530129	1	0.619626	0.419418	0.615357	0.539594	0.369616	0.242849	0.129013	0.0860328	0.051624	0.0258434	0.0100209	0.00122093	0.000362773	0.00155316	0.000362773	0.0004063	0.001334	0.0271549
STRG.877	SP_1121	0.111508	0.978418	0.959728	1	0.684861	0.337092	0.104941	0.063314	0.0134106	0.0134106	0.0134106	0.0134106	0.0134106	0.0134106	0.0134106	0.0134106	0.0134106	0.0134106	0.0134106	0.0134106	0.0134106
STRG.877	SP_1122	0.615178	1	0.529318	0.198419	0.102784	0.0364991	0.0162227	0.0123193	0.0148119	0.00242219	0.0027115	0.00174905	0.00260118	0.0020943	0.00174905	0.00511387	0.00174905	0.00174905	0.00174905	0.00174905	0.00613059
STRG.877	SP_1123	0.577439	1	0.771637	0.552042	0.310863	0.160157	0.0933236	0.0501822	0.0174678	0.00320244	0.00175273	0.00175273	0.00175273	0.00175273	0.00175273	0.00175273	0.00175273	0.00175273	0.00175273	0.00175273	0.0213763
STRG.877	SP_1124	0.291314	0.81212	1	0.8545	0.691167	0.478809	0.422997	0.300799	0.210562	0.169631	0.135737	0.154582	0.155743	0.146972	0.150663	0.12135	0.0443986	0.03523	0.0219971	0.0291753	0.14898
STRG.877	SP_1125
STRG.877	SP_1126
STRG.884	SP_1129
STRG.884	SP_1130	0.110984	0.657534	0.794644	0.751925	0.647295	0.366843	0.215592	0.241429	0.230457	0.294915	0.171854	0.109154	0.0996882	0.0570769	0.0340558	0.0079739	0.0079739	0.0079739	0.0079739	0.0079739	1
STRG.889	SP_1139
STRG.889	SP_1140
STRG.889	SP_1141	1	0.526128	0.235716	0.120351	0.0974795	0.0332345	0.0232367	0.0126354	0.00366158	0.00366158	0.00366158	0.00366158	0.00366158	0.00366158	0.00366158	0.00366158	0.00366158	0.00366158	0.00366158	0.00366158	0.00631177
STRG.889	SP_1142
STRG.889	SP_1143	0.0428383	1	0.571128	0.441075	0.532384	0.247625	0.239299	0.434059	0.812401	0.507054	0.379449	0.623325	0.695558	0.429422	0.288592	0.230028	0.178104	0.073327	0.0648361	0.0484517	0.774144
STRG.889	SP_1144
STRG.889	SP_1145	0.121861	0.267086	0.223597	0.426911	0.999552	1	0.561122	0.366342	0.177585	0.0791433	0.0469864	0.0479446	0.0231165	0.00994587	0.00367166	0.00207693	0.00233096	0.00207693	0.00207693	0.00208363	0.0579659
STRG.891	SP_1151	0.0173785	0.0345618	0.250965	1	0.861637	0.4851	0.297912	0.207901	0.118792	0.0566246	0.0344033	0.0162225	0.00577965	0.00241328	0.00221285	0.00221285	0.00221285	0.00221285	0.00221285	0.00221285	0.0246337
STRG.891	SP_1152	0.0276054	0.0772084	0.375868	1	0.870602	0.473905	0.328986	0.224645	0.159996	0.0746976	0.0434635	0.0125263	0.00428583	0.00357087	0.00237414	0.0016698	0.0057225	0.0038475	0.00534912	0.00398848	0.0151691
STRG.899	SP_1153
STRG.899	SP_1154	0.241148	1	0.848343	0.680959	0.550111	0.407679	0.281044	0.192793	0.120739	0.0408059	0.0302999	0.0167123	0.0121469	0.00892688	0.0061476	0.00695963	0.00755056	0.00389827	0.00385154	0.0313417	0.617683
STRG.899	SP_1155	0.739165	1	0.444012	0.220922	0.136153	0.0542189	0.0536173	0.0438228	0.0710978	0.139521	0.140853	0.101789	0.110874	0.123162	0.112413	0.0936804	0.0609506	0.0396202	0.0356437	0.0274627	0.63294
STRG.899	SP_1156	0.044141	0.612954	0.848508	1	0.800515	0.862743	0.634869	0.50874	0.390484	0.258435	0.155913	0.10606	0.0713129	0.0353706	0.0125125	0.00747759	0.00747759	0.00747759	0.00747759	0.00747759	0.111036
STRG.899	SP_1157	0.0367915	0.135553	0.941991	1	0.980084	0.519224	0.291271	0.125214	0.292694	0.0930853	0.19808	0.0524332	0.0844774	0.111776	0.0706997	0.0821259	0.0367915	0.0367915	0.0367915	0.0367915	0.925582
STRG.899	SP_RS12140
STRG.901	SP_1160	0.728253	1	0.517348	0.269858	0.158806	0.0585888	0.00968644	0.0106235	0.0203786	0.0569371	0.0458336	0.046912	0.0317614	0.0252049	0.0193608	0.0150881	0.00918584	0.0101987	0.00807285	0.00537949	0.0376685
STRG.901	SP_1161	0.153376	0.447214	0.489919	0.714674	0.802803	0.728159	0.508446	0.431464	0.561617	0.447922	0.444655	0.324263	0.496176	0.784142	1	0.979918	0.759979	0.510941	0.26416	0.215525	0.465
STRG.901	SP_1162	0.00519971	0.00519971	0.00519971	0.0218088	0.0461119	0.0304839	0.0336839	0.01467	0.00774319	0.00525573	0.0122373	0.016304	0.128145	0.484413	0.795573	1	0.752824	0.554942	0.395185	0.243623	0.497331
STRG.901	SP_1163	0.0199795	0.00379267	0.00379267	0.0365291	0.0941903	0.146979	0.102428	0.110223	0.100227	0.0866148	0.0973212	0.0819425	0.224785	0.49192	0.857911	1	0.89679	0.611114	0.417934	0.309783	0.596138
STRG.901	SP_1164	0.0829257	0.136305	0.0807121	0.140164	0.126544	0.0434981	0.0516252	0.0790964	0.0882849	0.0566219	0.0546773	0.0443972	0.120053	0.389063	0.777302	1	0.959901	0.642891	0.519633	0.370218	0.478407
STRG.904	SP_1166
STRG.904	SP_1167	0.391895	0.841156	1	0.525754	0.403195	0.132398	0.0816339	0.0377462	0.0137672	0.00102949	0.000796384	0.000796384	0.000796384	0.000796384	0.000796384	0.000796384	0.000796384	0.000796384	0.000796384	0.000796384	0.00506597
STRG.904	SP_1168	1	0.905274	0.335855	0.16122	0.0893842	0.0373657	0.0244923	0.0117255	0.00775753	0.00327222	0.00327222	0.00327222	0.00327222	0.00327222	0.00327222	0.00327222	0.00327222	0.00327222	0.00327222	0.00327222	0.00327222
STRG.904	SP_1169	0.703804	1	0.781222	0.47035	0.357908	0.114828	0.0615527	0.0402017	0.0142452	0.00651289	0.00334663	0.00334969	0.00334663	0.00334663	0.00334663	0.00334663	0.00334663	0.00334663	0.00334663	0.00334663	0.00557038
STRG.904	SP_1170	0.335506	0.335506	0.335506	0.335506	0.335506	0.335506	1	0.636953	0.394357	0.335506	0.335506	0.335506	0.335506	0.335506	0.335506	0.335506	0.335506	0.335506	0.335506	0.335506	0.335506
STRG.904	SP_1171	0.932369	1	0.69647	0.349614	0.196273	0.108748	0.045846	0.0190898	0.00966041	0.00138712	0.00138712	0.00138712	0.00138712	0.00138712	0.00138712	0.00138712	0.00138712	0.00138712	0.00138712	0.00138712	0.00138712
STRG.904	SP_RS05750
STRG.912	SP_1176	0.249929	1	0.89975	0.587677	0.406958	0.231799	0.115641	0.0740442	0.0406538	0.0120572	0.00896582	0.0091676	0.00615524	0.00651208	0.00318953	0.00371512	0.00607126	0.00257152	0.00195491	0.00289825	0.0279163
STRG.912	SP_1177	1	0.710157	0.40037	0.268382	0.189645	0.0564137	0.0205525	0.0173883	0.0072878	0.00020783	0.000177201	0.00118652	0.00206114	0.00256644	0.000455454	0.0002502	0.000648217	0.000362771	7.76115e-05	0.000677456	0.0128374
STRG.918	SP_1178	1	0.658857	0.321066	0.200631	0.126033	0.0710262	0.0347668	0.0251023	0.0111211	0.000329821	0.000329821	0.00104998	0.00153992	0.00143542	0.000329821	0.000329821	0.000329821	0.000329821	0.000329821	0.000557352	0.0151722
STRG.918	SP_1179	0.0917472	0.388766	0.855361	1	0.682689	0.352335	0.179739	0.112478	0.060237	0.0132605	0.00920448	0.00807936	0.00537989	0.00403872	0.000261412	0.000244584	0.00231275	0.000534072	0.000229757	0.00103486	0.0238037
STRG.918	SP_1180	0.0475657	0.124006	0.785166	1	0.679907	0.309058	0.152292	0.0827648	0.0273847	0.00739355	0.00362673	0.00362403	0.00285702	0.00278364	0.000549299	0.0001781	0.000412119	0.000348054	0.000198793	0.000753558	0.0217801
STRG.925	SP_1189
STRG.925	SP_1190	0.823298	1	0.482873	0.31065	0.196735	0.0866816	0.0433426	0.0285046	0.0183027	0.00193121	0.00109896	0.001044	0.00105655	0.000694347	0.000357674	0.000544457	0.00178789	0.000357674	0.000357674	0.000357674	0.0132004
STRG.925	SP_1191	1	0.571896	0.525784	0.365544	0.120288	0.0466768	0.0041815	0.0041815	0.0041815	0.0041815	0.0041815	0.0041815	0.0041815	0.0041815	0.0041815	0.0041815	0.0041815	0.0041815	0.0041815	0.0041815	0.0041815
STRG.925	SP_1192	0.359239	0.666666	1	0.861573	0.560361	0.307556	0.155851	0.0688806	0.0357498	0.00110589	0.00411599	0.00163969	0.00110589	0.00110589	0.00110589	0.00110589	0.00110589	0.00110589	0.00110589	0.00110589	0.0166034
STRG.925	SP_1193	0.112486	0.703154	1	0.451341	0.279034	0.107118	0.0494817	0.0267569	0.0241057	0.00199452	0.00199452	0.00199452	0.00199452	0.00199452	0.00199452	0.00199452	0.00199452	0.00199452	0.00199452	0.00199452	0.00327288
STRG.928	SP_1200	0.119119	0.304346	0.247382	0.202294	0.151867	0.107872	0.083166	0.0779206	0.0984441	0.167568	0.140282	0.135085	0.173706	0.199489	0.172086	0.130154	0.067861	0.0478079	0.0236071	0.0271154	1
STRG.928	SP_1201	0.678991	1	0.453151	0.263772	0.153172	0.014865	0.0111593	0.00858032	0.00387947	0.00237818	0.00237818	0.00237818	0.00237818	0.00237818	0.00237818	0.00237818	0.00237818	0.00237818	0.00237818	0.00237818	0.00270157
STRG.928	SP_1202	0.377554	0.776423	0.703746	0.858477	1	0.692829	0.412703	0.352188	0.206493	0.068354	0.0481336	0.0163952	0.00986907	0.00417401	0.00417401	0.00417401	0.00417401	0.00417401	0.00417401	0.00417401	0.0884247
STRG.928	SP_1203	0.525367	0.968177	1	0.611841	0.502304	0.400798	0.365723	0.338815	0.260832	0.161934	0.0598885	0.0649342	0.0484859	0.0350475	0.00379275	0.0075609	0.00154984	0.00154984	0.00154984	0.00162433	0.0578475
STRG.928	SP_1205	0.505263	1	0.610313	0.253858	0.102851	0.0438702	0.0138227	0.00412075	0.00206432	0.00206432	0.00206432	0.00206432	0.00206432	0.00206432	0.00206432	0.00206432	0.00206432	0.00206432	0.00206432	0.00206432	0.00206432
STRG.928	SP_1206	1	0.688055	0.7345	0.901516	0.941278	0.815624	0.69533	0.772001	0.456907	0.44815	0.343383	0.13826	0.0121214	0.0108364	0.0108364	0.0108364	0.0108364	0.0108364	0.0108364	0.0108364	0.105982
STRG.928	SP_1207	0.00574371	1	0.541619	0.325765	0.181318	0.185825	0.137311	0.101152	0.128543	0.0907027	0.0616166	0.0150036	0.00591054	0.00574371	0.00574371	0.00574371	0.00574371	0.00574371	0.00574371	0.00574371	0.150662
STRG.928	SP_1208	0.702352	1	0.535716	0.280184	0.161606	0.0564962	0.0191844	0.0110577	0.00799472	0.000522337	0.000522337	0.000522337	0.000522337	0.000522337	0.000522337	0.000522337	0.000522337	0.000522337	0.000522337	0.000522337	0.027495
STRG.928	SP_1212	0.38114	1	0.716907	0.36928	0.21491	0.10723	0.0783649	0.0890973	0.0771139	0.0886554	0.0970963	0.0879648	0.0798346	0.0734691	0.0621838	0.0511665	0.0561857	0.0366654	0.0318778	0.0298608	0.282777
STRG.928	SP_1213	0.121403	0.432391	0.748029	1	0.970265	0.983319	0.723608	0.683885	0.515679	0.312394	0.212958	0.129104	0.0589674	0.0295086	0.00985636	0.00625262	0.00566322	0.00179269	0.00179269	0.00442931	0.128925
STRG.928	SP_RS05915
STRG.928	SP_RS05940
STRG.936	SP_1219	0.000564265	0.000564265	0.279441	1	0.892581	0.576388	0.380739	0.318144	0.252382	0.173886	0.139603	0.100878	0.0761239	0.0601269	0.0312963	0.0252216	0.0287576	0.00767111	0.00447622	0.00852939	0.130669
STRG.936	SP_RS05970
STRG.938	SP_1221	0.0227017	0.614279	1	0.787063	0.495756	0.355695	0.212023	0.122919	0.0539999	0.00463042	0.00276162	0.00164557	0.00164557	0.00164557	0.00164557	0.00164557	0.00164557	0.00164557	0.00164557	0.00164557	0.0100005
STRG.938	SP_1222	0.00893139	0.718868	1	0.770783	0.536346	0.450324	0.290275	0.265147	0.219474	0.160242	0.119235	0.063834	0.0620061	0.0865888	0.0498401	0.0343966	0.00987322	0.00893139	0.00893139	0.00893139	0.0436158
STRG.938	SP_1223
STRG.938	SP_RS06000
STRG.941	SP_1225	0.016746	0.815928	1	0.728124	0.559469	0.784839	0.674325	0.586401	0.352411	0.103071	0.0597565	0.016746	0.016746	0.016746	0.016746	0.016746	0.016746	0.016746	0.016746	0.016746	0.701472
STRG.941	SP_1226	0.00488218	0.0732521	0.115377	0.0999634	0.152188	1	0.0558925	0.619408	0.731556	0.00488218	0.00488218	0.00488218	0.00488218	0.00488218	0.00488218	0.00488218	0.00488218	0.00488218	0.00488218	0.00488218	0.105896
STRG.941	SP_1227	0.966939	1	0.657105	0.47519	0.286108	0.112642	0.0413167	0.0310032	0.0157115	0.0015006	0.00109571	0.00109571	0.00128912	0.00109571	0.00109571	0.00109571	0.00109571	0.00109571	0.00109571	0.00114483	0.0149811
STRG.941	SP_1228	0.0192502	0.807491	0.798751	0.863393	1	0.588157	0.36928	0.357185	0.194355	0.0513752	0.0213962	0.0237302	0.0192502	0.0192502	0.0192502	0.0192502	0.0192502	0.0192502	0.0192502	0.0192502	0.0192502
STRG.945	SP_1230	0.764693	1	0.64933	0.393027	0.235098	0.0809823	0.0425772	0.0138337	0.00354099	0.000845931	0.00322229	0.00231838	0.0019985	0.00194831	0.0014653	0.000845931	0.00123529	0.000845931	0.000932514	0.000845931	0.0110527
STRG.945	SP_1231	0.016535	0.0163536	0.610063	1	0.769543	0.354208	0.192271	0.13683	0.145526	0.0537888	0.0640555	0.0359048	0.0459539	0.0478114	0.0510702	0.0432849	0.0299427	0.0199794	0.0173833	0.0165887	0.319128
STRG.945	SP_1232
STRG.946	SP_1233
STRG.946	SP_1234	0.470234	0.859809	0.885723	1	0.90063	0.581472	0.338095	0.31597	0.185178	0.0952098	0.0813293	0.0660837	0.0329701	0.0213311	0.0173499	0.00712962	0.00712962	0.00712962	0.00712962	0.00712962	0.0612752
STRG.948	SP_1235	0.683596	1	0.360897	0.185245	0.211848	0.0128423	0.0315082	0.0263084	0.00949523	0.00949523	0.00949523	0.00949523	0.00949523	0.00949523	0.00949523	0.00949523	0.00949523	0.00949523	0.00949523	0.00949523	0.00949523
STRG.948	SP_1236	0.87909	1	0.251949	0.0550034	0.00620623	0.00620623	0.00620623	0.00620623	0.00620623	0.00620623	0.00620623	0.00620623	0.00620623	0.00620623	0.00620623	0.00620623	0.00620623	0.00620623	0.00620623	0.00620623	0.00620623
STRG.948	SP_1237	0.150762	1	0.496066	0.0242029	0.0242029	0.0242029	0.0541787	0.0242029	0.0242029	0.0242029	0.0242029	0.0242029	0.0242029	0.0242029	0.0242029	0.0242029	0.0242029	0.0242029	0.0242029	0.0242029	0.0242029
STRG.948	SP_1238	0.176889	0.973851	1	0.76077	0.467782	0.279984	0.134465	0.0880474	0.0446846	0.00228063	0.00173183	0.00173183	0.00891418	0.00949334	0.00754382	0.00173183	0.00173183	0.00173183	0.00173183	0.00173183	0.028101
STRG.948	SP_1240
STRG.955	SP_1241	0.23436	0.859793	1	0.819478	0.598889	0.43414	0.257518	0.176718	0.126041	0.0389089	0.0283089	0.0205606	0.0172683	0.0131402	0.00735778	0.00540857	0.013351	0.0051267	0.0034188	0.00931387	0.0872108
STRG.955	SP_1242	0.536104	1	0.9452	0.731564	0.504808	0.297028	0.146679	0.0915312	0.037835	0.00886403	0.00497615	0.00491212	0.00358012	0.00341161	0.00118259	0.000799631	0.00231698	0.000749973	0.00068303	0.00161273	0.0285317
STRG.955	SP_1243	0.216928	1	0.766674	0.481278	0.30302	0.134671	0.0667487	0.0343429	0.0186058	0.000918355	0.000294617	0.000182735	0.000471939	0.000182735	0.000182735	0.000182735	0.000182735	0.000182735	0.000182735	0.000182735	0.00966416
STRG.958	SP_1244	0.936532	1	0.563944	0.414491	0.243165	0.102598	0.0438561	0.0220168	0.0136311	0.000776985	0.000565508	0.000679666	0.000651194	0.000867443	0.000565508	0.000565508	0.000565508	0.000565508	0.000565508	0.000565508	0.00814737
STRG.958	SP_1245	0.939785	1	0.54983	0.24231	0.158345	0.0778994	0.0400769	0.024944	0.0136075	0.00694778	0.0123039	0.00958573	0.00482564	0.00948816	0.00957594	0.00936254	0.0139111	0.00939048	0.00853035	0.0115003	0.0263906
STRG.958	SP_1246	1	0.793425	0.392475	0.198279	0.11207	0.0526563	0.0293146	0.0175066	0.00844821	0.00103267	0.00103267	0.00103267	0.00103267	0.00103267	0.00103267	0.00103267	0.00103267	0.00103267	0.00103267	0.00103267	0.00344476
STRG.958	SP_1247	0.0745221	0.878165	1	0.765299	0.536466	0.352975	0.191555	0.127532	0.0929823	0.0336998	0.0240224	0.00831783	0.00647991	0.00299092	0.00391824	0.000780587	0.000780587	0.00139304	0.00468431	0.000982581	0.0400276
STRG.958	SP_1248	0.67421	1	0.481238	0.266889	0.163347	0.119062	0.0708485	0.0729584	0.0570075	0.0746715	0.0764099	0.0720638	0.0792459	0.0550989	0.0481031	0.0430503	0.0325107	0.0390211	0.0262338	0.0226924	0.289152
STRG.962	SP_1250
STRG.962	SP_1251	0.0270483	0.0270483	0.0864498	0.374489	0.111526	0.0270483	0.0270483	0.0820285	0.0270483	0.0270483	0.0270483	0.0270483	0.0270483	0.0270483	0.0270483	1	0.0270483	0.0270483	0.0270483	0.0270483	0.344021
STRG.962	SP_1252
STRG.962	SP_1255
STRG.962	SP_1256
STRG.962	SP_1258
STRG.962	SP_1260	1	0.789108	0.652665	0.389477	0.207394	0.0731602	0.0199622	0.0134977	0.00498756	0.00154691	0.00154691	0.00154691	0.00154691	0.00154691	0.00154691	0.00154691	0.00154691	0.00154691	0.00154691	0.00154691	0.00154691
STRG.962	SP_1261	0.39822	0.765795	1	0.566615	0.210402	0.244329	0.0739013	0.0564115	0.0561867	0.0276674	0.0114349	0.0114349	0.0114349	0.0114349	0.0114349	0.0114349	0.0114349	0.0114349	0.0114349	0.0114349	0.0114349
STRG.962	SP_RS06145
STRG.962	SP_RS06160
STRG.962	SP_RS06175
STRG.966	SP_1263	0.0132817	0.0112807	0.208075	0.378095	0.412717	1	0.762497	0.506086	0.906191	0.593602	0.443419	0.323009	0.110642	0.104528	0.0617806	0.0331664	0.0430591	0.0132658	0.0584872	0.0463762	0.298833
STRG.966	SP_1264	0.0471003	0.0205182	0.183284	0.262479	0.17287	0.109034	0.105531	0.0909255	0.0899293	0.0932387	0.101982	0.104083	0.117568	0.150955	0.153852	0.195774	0.173048	0.0810919	0.0840842	0.0760483	1
STRG.967	SP_1266	0.769605	0.769605	0.769605	0.769605	0.769605	0.769605	0.769605	0.769605	0.769605	1	0.884174	0.925952	0.777764	0.769605	0.769605	0.769605	0.769605	0.769605	0.769605	0.769605	0.769605
STRG.967	SP_1267	0.959698	1	0.478188	0.270729	0.146311	0.0546788	0.0210654	0.011947	0.00844915	0.000196878	0.000196878	0.000490048	0.00122983	0.00131724	0.000196878	0.000196878	0.000542629	0.000196878	0.000196878	0.000491847	0.00841119
STRG.967	SP_1268
STRG.967	SP_1269	0.973556	1	0.632382	0.429701	0.236992	0.088034	0.0433202	0.0279941	0.0158833	0.00110307	0.000541886	0.000459182	0.00125836	0.00103514	0.000248085	0.000196681	0.000196681	0.000245938	0.000196681	0.000516521	0.0159816
STRG.967	SP_1270	0.261754	1	0.739435	0.333662	0.170823	0.0788844	0.0256442	0.0107346	0.0111646	0.000514354	0.000514354	0.000514354	0.000514354	0.000514354	0.000514354	0.000514354	0.000514354	0.000514354	0.000514354	0.000514354	0.00653917
STRG.967	SP_1271	0.590823	1	0.490327	0.401224	0.212054	0.0777858	0.0296197	0.0145895	0.00621996	0.000252072	0.000252072	0.000252072	0.000252072	0.000252072	0.000252072	0.000252072	0.000252072	0.000252072	0.000252072	0.000354163	0.00742266
STRG.973	SP_1272	0.167821	0.704564	0.167821	0.167821	1	0.631457	0.433301	0.167821	0.167821	0.167821	0.167821	0.167821	0.167821	0.167821	0.167821	0.167821	0.167821	0.167821	0.167821	0.167821	0.55511
STRG.973	SP_1273	0.611911	1	0.58039	0.402154	0.362081	0.106457	0.124909	0.0736541	0.0329531	0.00528651	0.00392995	0.00380351	0.00754121	0.00649267	0.00380351	0.00380351	0.00380351	0.00380351	0.00380351	0.00397191	0.178367
STRG.973	SP_1274	0.384067	1	0.56322	0.478879	0.336724	0.157443	0.0918703	0.0569993	0.0349591	0.0524377	0.0326551	0.0368745	0.0295308	0.0267339	0.0248214	0.022798	0.0218252	0.0103364	0.004929	0.00614706	0.122991
STRG.975	SP_1275	0.18798	1	0.879873	0.605584	0.377608	0.189667	0.0985707	0.0580193	0.0298862	0.00387348	0.00191082	0.0014045	0.00101438	0.000489521	0.000178157	0.000178157	0.000178157	0.000178157	0.000178157	0.000216828	0.0114695
STRG.975	SP_1276	0.615352	1	0.876283	0.57357	0.408169	0.191946	0.127385	0.0703547	0.0399853	0.00692068	0.00204634	0.00240402	0.00204634	0.00204634	0.00204634	0.00204634	0.00204634	0.00204634	0.00204634	0.00204634	0.0160542
STRG.975	SP_1277	0.437077	1	0.993595	0.654634	0.359321	0.169216	0.0803596	0.0417011	0.0217781	0.000976041	0.000648367	0.00112134	0.000316496	0.000316496	0.000316496	0.000316496	0.000316496	0.000316496	0.000316496	0.000316496	0.0076852
STRG.975	SP_1278	0.961143	1	0.613141	0.359699	0.234154	0.0858782	0.0380058	0.024252	0.0133412	0.000768035	0.000649822	0.00144072	0.00230611	0.0018142	0.000363939	0.000363939	0.000363939	0.000363939	0.000363939	0.000363939	0.0388322
STRG.975	SP_1279	0.226488	0.385903	1	0.455795	0.473743	0.750317	0.583472	0.5106	0.397823	0.318697	0.272685	0.175676	0.169141	0.0299649	0.0252133	0.0198914	0.15667	0.0673524	0.0191042	0.027781	0.292139
STRG.975	SP_1280	0.940372	1	0.484939	0.395127	0.287693	0.243553	0.154991	0.137959	0.104146	0.0690292	0.0469499	0.0236163	0.0143066	0.00903466	0.000867993	0.000867993	0.000867993	0.000867993	0.000867993	0.000867993	0.0180175
STRG.981	SP_1283	0.133653	0.0339103	0.545843	1	0.618134	0.466964	0.164369	0.063179	0.0349256	0.0339103	0.0431048	0.0339103	0.0339103	0.0339103	0.0339103	0.0339103	0.0339103	0.0339103	0.0339103	0.0339103	0.0339103
STRG.981	SP_1284	0.1431	0.0980526	0.16542	0.316981	1	0.730857	0.922515	0.396811	0.389291	0.406562	0.148237	0.175197	0.100712	0.0739357	0.0322391	0.0398835	0.0344515	0.0217925	0.00553134	0.0141399	0.0312888
STRG.984	SP_1285	0.83964	1	0.572868	0.346217	0.211268	0.11543	0.051982	0.0274988	0.0134277	0.0010305	0.0010305	0.0010305	0.0010305	0.0010305	0.0010305	0.0010305	0.0010305	0.0010305	0.0010305	0.0010305	0.0269184
STRG.984	SP_1286	0.0108157	0.736363	0.727415	0.848669	1	0.566373	0.204274	0.10457	0.0672927	0.0108157	0.0108157	0.0108157	0.0108157	0.0108157	0.0108157	0.0108157	0.0108157	0.0108157	0.0108157	0.0108157	0.0270836
STRG.983	SP_1287	0.0688691	0.20777	0.205937	0.2097	0.17785	0.163608	0.108915	0.106871	0.100297	0.0915134	0.0927937	0.0831749	0.231211	0.446457	0.516613	0.47176	0.365638	0.198233	0.117976	0.0938857	1
STRG.983	SP_1288	0.799848	0.621308	1	0.102617	0.167225	0.00965135	0.0188369	0.0138397	0.0110645	0.00554562	0.00554562	0.00554562	0.00554562	0.00554562	0.00554562	0.00554562	0.00554562	0.00554562	0.00554562	0.00554562	0.00554562
STRG.983	SP_1289	0.677476	1	0.440146	0.193103	0.0763693	0.0168075	0.0104976	0.00935732	0.00491513	0.00491513	0.00491513	0.00491513	0.00491513	0.00491513	0.00491513	0.00491513	0.00491513	0.00491513	0.00491513	0.00491513	0.00491513
STRG.986	SP_1290	0.125773	0.816611	1	0.565314	0.297715	0.108756	0.0448312	0.0283341	0.00900132	0.00129497	0.00129497	0.00129497	0.00129497	0.00129497	0.00129497	0.00129497	0.00129497	0.00129497	0.00129497	0.00129497	0.00766215
STRG.986	SP_1291	0.253729	1	0.664787	0.402577	0.255977	0.161428	0.0713893	0.0513283	0.0336363	0.00405422	0.00294036	0.00346785	0.00154864	0.00118503	0.000371669	0.000371669	0.000371669	0.000371669	0.000371669	0.00095095	0.0110045
STRG.986	SP_1292	0.471429	1	0.654837	0.489679	0.369616	0.467081	0.262492	0.196884	0.113472	0.0592538	0.0457271	0.0326865	0.0272462	0.0193384	0.00999945	0.00999945	0.00999945	0.00999945	0.00999945	0.00999945	0.0395059
STRG.991	SP_1293	0.0363664	0.0437522	0.0222418	0.0112052	0.00882508	0.0130854	0.0202648	0.0221212	0.0422377	0.131256	0.151181	0.180651	0.415391	0.697759	0.84862	0.888517	1	0.480945	0.394747	0.277022	0.889877
STRG.991	SP_1294
STRG.991	SP_1295
STRG.991	SP_1296	1	0.758876	0.434686	0.256992	0.152229	0.0604835	0.022161	0.0108193	0.00136563	0.00136563	0.00136563	0.00136563	0.00136563	0.00136563	0.00136563	0.00136563	0.00136563	0.00136563	0.00136563	0.00136563	0.00136563
STRG.991	SP_1297	0.646019	1	0.376833	0.227612	0.116764	0.0346202	0.0126505	0.00906116	0.00550753	0.000115904	0.000115904	0.000115904	0.000135502	0.000959496	0.000125848	0.000115904	0.000115904	0.000115904	0.000115904	0.000115904	0.004264
STRG.994	SP_1298	0.512617	1	0.695772	0.411359	0.287985	0.107869	0.0488912	0.0257819	0.0125128	0.000596031	0.000596031	0.000596031	0.000596031	0.000596031	0.000596031	0.000596031	0.000596031	0.000596031	0.000596031	0.000596031	0.00435314
STRG.994	SP_1299	0.0625012	0.0981155	0.105274	0.087119	0.0948248	0.0982323	0.0961318	0.09653	0.0785403	0.0880715	0.139729	0.257559	0.470894	0.767602	0.841443	0.876726	1	0.635102	0.51068	0.340896	0.796971
STRG.1023	SP_1338
STRG.1023	SP_1340
STRG.1023	SP_1341	0.120812	0.120812	0.120812	0.120812	0.120812	0.120812	0.120812	0.120812	0.120812	0.120812	0.120812	0.120812	0.120812	0.120812	0.120812	0.120812	0.120812	0.120812	0.120812	0.120812	1
STRG.1023	SP_1342
STRG.1023	SP_1343
STRG.1023	SP_1344
STRG.1030	SP_1354	0.369101	0.388385	0.320468	0.32007	0.31185	0.374239	0.368	0.415621	0.398767	0.455779	0.428278	0.467649	0.655323	0.833401	0.962533	0.931439	1	0.506966	0.400151	0.366097	0.72259
STRG.1030	SP_1355	0.0322189	0.0307764	0.0184985	0.01769	0.016439	0.017837	0.0190831	0.0255265	0.0313207	0.0791339	0.102605	0.10884	0.28167	0.631503	0.720956	0.717018	1	0.408423	0.301046	0.257968	0.482919
STRG.1030	SP_1356	0.173007	1	0.962768	0.914045	0.471208	0.219495	0.100289	0.0649862	0.037643	0.00143635	0.00143635	0.00143635	0.00143635	0.00143635	0.00143635	0.00143635	0.00143635	0.00143635	0.00143635	0.00143635	0.0027823
STRG.1030	SP_1357	0.0432533	0.351924	0.282982	0.982586	1	0.983118	0.505548	0.0432533	0.0721852	0.0432533	0.0432533	0.0432533	0.057087	0.0918499	0.0576722	0.0616428	0.0432533	0.0432533	0.0432533	0.0432533	0.0432533
STRG.1030	SP_1358	0.689431	0.924056	1	0.736449	0.52248	0.301037	0.13453	0.0263038	0.00505495	0.00505495	0.00505495	0.00505495	0.00505495	0.00505495	0.00505495	0.00505495	0.00505495	0.00505495	0.00505495	0.00505495	0.00979259
STRG.1030	SP_1359	0.911518	1	0.576354	0.325375	0.203981	0.105033	0.0392815	0.027016	0.0124494	0.000244172	0.000220797	0.000220797	0.000220797	0.000220797	0.000220797	0.000220797	0.000220797	0.000220797	0.000220797	0.000220797	0.00780716
STRG.1030	SP_1360	0.768613	1	0.630766	0.423587	0.285076	0.118869	0.0475468	0.0273367	0.0159278	0.00145851	0.00127657	0.001773	0.00259871	0.00548187	0.00406586	0.00127657	0.00127657	0.00127657	0.00127657	0.00127657	0.109873
STRG.1030	SP_1361	0.792037	1	0.529792	0.342	0.205869	0.0985272	0.0478908	0.0253111	0.0127782	0.00134297	0.000529555	0.00109979	0.00142219	0.00123075	0.000413225	0.000264679	0.000207926	0.00019258	0.000150997	0.000591454	0.0190759
STRG.1030	SP_1362	1	0.934229	0.48571	0.321052	0.192748	0.137417	0.0624582	0.0453737	0.0307199	0.00574271	0.00543357	0.00210096	0.0012729	0.0015646	0.000994661	0.000994661	0.000994661	0.000994661	0.000994661	0.000994661	0.0395903
STRG.1030	SP_RS06655
STRG.1031	SP_1363	0.0776371	0.0848215	0.165446	0.544251	0.798331	0.992471	0.996303	1	0.897166	0.713801	0.457414	0.321703	0.233232	0.163429	0.104875	0.0787825	0.0952102	0.0572926	0.0417058	0.0390576	0.656234
STRG.1031	SP_1364	0.0430844	0.0430844	0.0430844	0.700353	0.701842	1	0.788536	0.857535	0.508599	0.158223	0.115084	0.0883407	0.0652274	0.0555968	0.0430844	0.0430844	0.0430844	0.0430844	0.0430844	0.0430844	0.208885
STRG.1031	SP_1365	0.572193	1	0.719556	0.486446	0.310524	0.18504	0.13266	0.0590314	0.0191865	0.00615593	0.00615593	0.00615593	0.00615593	0.00615593	0.00615593	0.00615593	0.00615593	0.00615593	0.00615593	0.00615593	0.0879474
STRG.1031	SP_1366	0.639611	1	0.742558	0.571353	0.468447	0.226061	0.123115	0.0736271	0.0284676	0.00650094	0.00650094	0.00650094	0.00650094	0.00650094	0.00650094	0.00650094	0.00650094	0.00650094	0.00650094	0.00650094	0.0538301
STRG.1031	SP_1367	0.394736	1	0.353231	0.244785	0.172312	0.0736641	0.0347761	0.014069	0.00427602	0.00138874	0.00138874	0.00138874	0.00138874	0.00138874	0.00138874	0.00138874	0.00138874	0.00138874	0.00138874	0.00138874	0.0256995
STRG.1031	SP_1368	0.512118	1	0.677742	0.575229	0.464195	0.239814	0.175327	0.129906	0.161173	0.211204	0.234017	0.221976	0.219139	0.213711	0.200111	0.161083	0.13165	0.0990127	0.0871531	0.067979	0.55576
STRG.1031	SP_1369	0.843324	1	0.5173	0.380495	0.163831	0.0678519	0.0448578	0.0192231	0.0137033	0.00289288	0.00289288	0.00289288	0.00289288	0.00289288	0.00289288	0.00289288	0.00289288	0.00289288	0.00289288	0.00289288	0.00289288
STRG.1031	SP_1370	1	0.425306	0.107626	0.0362811	0.0135288	0.0120101	0.00559604	0.00547566	0.00547566	0.00547566	0.00547566	0.00547566	0.00547566	0.00547566	0.00547566	0.00547566	0.00547566	0.00547566	0.00547566	0.00547566	0.0261789
STRG.1031	SP_1371	0.604661	1	0.522047	0.311789	0.174197	0.0611742	0.0171742	0.0154729	0.00365543	0.000597784	0.000597784	0.000597784	0.000597784	0.000597784	0.000597784	0.000597784	0.000597784	0.000597784	0.000597784	0.000597784	0.00520829
STRG.1031	SP_1372	1	0.801352	0.332786	0.19801	0.137072	0.0738734	0.0283416	0.022766	0.0153928	0.00046477	0.000329656	0.00162601	0.00211576	0.00267968	0.000158951	0.000158951	0.00119936	0.000158951	0.000216369	0.00100869	0.0139889
STRG.1031	SP_1373	0.19163	1	0.673882	0.345458	0.219917	0.0466297	0.0104851	0.00428462	0.00272059	0.0014196	0.0014196	0.00331881	0.0014196	0.0014196	0.0014196	0.0014196	0.0014196	0.0014196	0.0014196	0.0014196	0.0014196
STRG.1031	SP_1374	0.00284564	0.251282	1	0.883142	0.565924	0.26907	0.154755	0.0871842	0.0383014	0.0101154	0.0126663	0.00386744	0.00277358	0.00383506	0.000472701	0.00043447	0.000591511	0.00043447	0.00043447	0.00043447	0.0298388
STRG.1031	SP_1375	0.476397	1	0.764176	0.425332	0.283129	0.115631	0.0409277	0.0187769	0.00622435	0.00276753	0.000780462	0.000780462	0.000780462	0.000780462	0.000780462	0.000780462	0.000780462	0.000780462	0.000780462	0.000780462	0.00367098
STRG.1031	SP_1376	0.302621	0.968304	1	0.707981	0.338251	0.216786	0.127939	0.0356905	0.0348349	0.0247336	0.0160347	0.0104324	0.00754718	0.00754718	0.00754718	0.00754718	0.00754718	0.00754718	0.00754718	0.00754718	0.00754718
STRG.1031	SP_1377	0.736326	1	0.525781	0.313754	0.210102	0.0891624	0.0364552	0.0214353	0.00919063	0.00045615	0.00045615	0.00045615	0.00045615	0.00060779	0.00045615	0.00045615	0.00045615	0.00045615	0.00045615	0.00045615	0.00879268
STRG.1031	SP_1378	0.00432635	0.00432635	0.00432635	0.00432635	0.00432635	0.00432635	0.00432635	0.00432635	0.0134061	0.124191	0.167341	0.229047	0.408039	0.808055	0.954462	1	0.753946	0.353347	0.215353	0.157567	0.217779
STRG.1031	SP_RS06655
STRG.1024	SP_1380
STRG.1024	SP_1381	1	0.694991	0.432455	0.0139918	0.0139918	0.0139918	0.0139918	0.0139918	0.0139918	0.0139918	0.0139918	0.0139918	0.0139918	0.0139918	0.0139918	0.0139918	0.0139918	0.0139918	0.0139918	0.0139918	0.0139918
STRG.1024	SP_RS06760
STRG.1044	SP_1383	0.0265325	0.308029	1	0.984772	0.754701	0.478648	0.258589	0.160573	0.0962395	0.023304	0.0184379	0.0142127	0.00991217	0.00883562	0.0030407	0.00228369	0.00552135	0.00180121	0.00063531	0.00330891	0.0504384
STRG.1044	SP_1384	0.863399	1	0.566388	0.261192	0.0830273	0.0227067	0.00647104	0.00647104	0.00647104	0.00647104	0.00647104	0.00647104	0.00647104	0.00647104	0.00647104	0.00647104	0.00647104	0.00647104	0.00647104	0.00647104	0.00647104
STRG.1044	SP_1385
STRG.1044	SP_1386	0.425212	0.708558	1	0.623901	0.508769	0.261899	0.139342	0.0622944	0.0112588	0.00933284	0.00933284	0.00933284	0.00933284	0.00933284	0.00933284	0.00933284	0.00933284	0.00933284	0.00933284	0.00933284	0.00933284
STRG.1044	SP_1387
STRG.1044	SP_1388	1	0.447843	0.184838	0.110195	0.0647699	0.0417323	0.02115	0.016037	0.0144148	0.0144148	0.0144148	0.0144148	0.0144148	0.0144148	0.0144148	0.0144148	0.0144148	0.0144148	0.0144148	0.0144148	0.0144148
STRG.1044	SP_1389	0.227148	0.995444	1	0.998954	0.580857	0.388565	0.152254	0.0984794	0.0357805	0.00531453	0.00531453	0.00531453	0.00531453	0.00531453	0.00531453	0.00531453	0.00531453	0.00531453	0.00531453	0.00531453	0.0407886
STRG.1044	SP_1390	0.82526	1	0.56738	0.295284	0.168021	0.116267	0.0262795	0.0166369	0.00580283	0.00046238	0.00046238	0.00046238	0.00046238	0.00046238	0.00046238	0.00046238	0.00046238	0.00046238	0.00046238	0.00046238	0.013116
STRG.1044	SP_1391
STRG.1044	SP_1392	1	0.822167	0.451964	0.291874	0.177896	0.042727	0.0200116	0.0133877	0.00149935	0.00149935	0.00149935	0.00149935	0.00149935	0.00149935	0.00149935	0.00149935	0.00149935	0.00149935	0.00149935	0.00149935	0.00149935
STRG.1049	SP_1394	0.944159	1	0.604017	0.429341	0.283304	0.18657	0.0823983	0.0413691	0.0142171	0.00171992	0.00171992	0.00171992	0.00171992	0.00171992	0.00171992	0.00171992	0.00171992	0.00171992	0.00171992	0.00171992	0.00187955
STRG.1049	SP_1395	0.971161	1	0.782929	0.52833	0.385486	0.181962	0.0857059	0.0547267	0.0283372	0.00271738	0.00253301	0.0047951	0.00367161	0.00303373	0.000519509	0.00591496	0.000160271	0.000332386	0.000160271	0.000803736	0.0284693
STRG.1049	SP_1396	0.719582	1	0.833953	0.730548	0.595009	0.375737	0.209291	0.1702	0.102664	0.0522671	0.035962	0.0340177	0.0276632	0.025961	0.016356	0.0342437	0.0188071	0.0110211	0.0138397	0.0144567	0.524233
STRG.1049	SP_1397	0.288327	0.730699	0.754989	0.71294	0.652595	0.553078	0.568453	0.398221	0.327506	0.220784	0.171505	0.113803	0.0713691	0.0619902	0.0446698	0.0345949	0.0520781	0.0271605	0.0276334	0.033802	1
STRG.1049	SP_1398	0.217536	0.779671	0.842759	1	0.783593	0.733831	0.522747	0.346627	0.237117	0.156408	0.133534	0.0918931	0.0789746	0.0166705	0.010426	0.010426	0.010426	0.010426	0.010426	0.010426	0.0944029
STRG.1049	SP_1399	0.661755	0.616133	0.453942	0.749985	0.91008	0.75396	0.597093	0.410192	0.522304	0.0601877	0.115132	0.0813291	0.0425001	0.0425001	0.0732677	0.100373	0.102927	0.0707859	0.0468687	0.0425001	1
STRG.1049	SP_1400	1	0.92566	0.520041	0.344641	0.257529	0.205358	0.11145	0.0743835	0.0413964	0.0116873	0.00659602	0.00682468	0.003882	0.00314753	0.000597757	0.000597757	0.00433358	0.0015951	0.000597757	0.000597757	0.0184008
STRG.1049	SP_1402	0.0189308	0.0189308	0.0189308	0.0855417	0.0189308	0.0189308	0.0189308	0.0567151	0.571827	0.933584	1	0.737059	0.451541	0.491273	0.274215	0.111717	0.0189308	0.0189308	0.0189308	0.0189308	0.858859
STRG.1049	SP_1403	1	0.872057	0.542512	0.495533	0.266483	0.0930659	0.0115438	0.0115438	0.0115438	0.0115438	0.0115438	0.0115438	0.0115438	0.0115438	0.0115438	0.0115438	0.0115438	0.0115438	0.0115438	0.0115438	0.0115438
STRG.1049	SP_1404	0.410379	0.236182	0.0790936	0.165583	0.203232	0.272575	0.382835	0.576151	1	0.511851	0.205903	0.0771171	0.036505	0.0278872	0.0278872	0.0278872	0.0278872	0.0278872	0.0278872	0.0278872	0.0278872
STRG.1049	SP_1405	0.0297703	0.0297703	0.0297703	0.232574	1	0.32219	0.142338	0.198012	0.102886	0.098992	0.0522431	0.20644	0.216987	0.0413596	0.0297703	0.0297703	0.0297703	0.0297703	0.0297703	0.0297703	0.0758149
STRG.1049	SP_1406
STRG.1049	SP_1407	0.576062	1	0.510345	0.250492	0.127992	0.0588071	0.0209271	0.00930614	0.0056973	0.000411428	0.000411428	0.000411428	0.000411428	0.000411428	0.000411428	0.000411428	0.000411428	0.000411428	0.000411428	0.000411428	0.00427627
STRG.1049	SP_1408	0.577003	1	0.691077	0.350056	0.147732	0.0833281	0.0513203	0.0165361	0.00453415	0.00453415	0.00453415	0.00453415	0.00453415	0.00453415	0.00453415	0.00453415	0.00453415	0.00453415	0.00453415	0.00453415	0.0105649
STRG.1049	SP_1409	0.591612	1	0.459045	0.286737	0.0822867	0.0440908	0.00558313	0.00558313	0.00558313	0.00558313	0.00558313	0.00558313	0.00558313	0.00558313	0.00558313	0.00558313	0.00558313	0.00558313	0.00558313	0.00558313	0.00558313
STRG.1049	SP_1410	1	0.631269	0.365141	0.276367	0.214586	0.142473	0.0620843	0.0374131	0.0240021	0.00324477	0.00178027	0.00335595	0.00233777	0.00179573	0.000458845	0.000458845	0.00135239	0.000458845	0.000458845	0.00153216	0.0212765
STRG.1049	SP_1411	0.525445	0.950482	1	0.71199	0.465924	0.273245	0.113761	0.107777	0.104225	0.198476	0.152511	0.143869	0.22639	0.25348	0.271094	0.224481	0.0783636	0.0553885	0.0639381	0.0687486	0.535644
STRG.1049	SP_1412	0.107967	0.107967	0.107967	1	0.460215	0.107967	0.377857	0.182325	0.107967	0.107967	0.107967	0.107967	0.107967	0.107967	0.107967	0.107967	0.107967	0.107967	0.107967	0.107967	0.107967
STRG.1049	SP_1413	0.000658157	0.27738	1	0.96026	0.634787	0.333446	0.178866	0.115901	0.0590322	0.0368752	0.0232043	0.0220159	0.0250826	0.0317236	0.020481	0.012094	0.00369901	0.00407252	0.00133771	0.00249545	0.0973915
STRG.1049	SP_1414	0.000196332	0.000196332	0.000196332	0.000196332	0.00291655	0.0116995	0.0402876	0.0730682	0.296766	1	0.795555	0.698272	0.529211	0.388479	0.423265	0.346723	0.735183	0.143344	0.277405	0.15668	0.531884
STRG.1049	SP_1415	1	0.959165	0.457894	0.199527	0.159681	0.0285057	0.013666	0.0152073	0.00272432	0.00235322	0.00235322	0.00235322	0.00235322	0.00235322	0.00235322	0.00235322	0.00235322	0.00235322	0.00235322	0.00235322	0.00235322
STRG.1067	SP_1419	1	0.705833	0.257084	0.324501	0.22001	0.0617502	0.00979524	0.00979524	0.00979524	0.00979524	0.00979524	0.00979524	0.00979524	0.00979524	0.00979524	0.00979524	0.00979524	0.00979524	0.00979524	0.00979524	0.00979524
STRG.1067	SP_1420	0.427616	1	0.681283	0.42209	0.237885	0.109433	0.04073	0.0176799	0.00762863	0.000347239	0.000347239	0.000506135	0.000347239	0.000393258	0.000347239	0.000347239	0.000347239	0.000347239	0.000347239	0.000347239	0.000347239
STRG.1067	SP_1421	0.456853	1	0.643864	0.421827	0.302583	0.213776	0.133712	0.116808	0.07938	0.0743018	0.051449	0.0393065	0.0304837	0.0167534	0.0133683	0.00704717	0.00289373	0.00193077	0.00380663	0.00343207	0.0487092
STRG.1067	SP_1422
STRG.1067	SP_1423	0.0549938	0.0549938	0.506158	0.915283	0.449596	1	0.516383	0.594607	0.432879	0.155331	0.0752999	0.0549938	0.0549938	0.0549938	0.0549938	0.0549938	0.0549938	0.0549938	0.0549938	0.0549938	0.0549938
STRG.1069	SP_1427
STRG.1069	SP_1428	0.940229	1	0.216068	0.179635	0.0859529	0.0112811	0.0112811	0.0112811	0.0112811	0.0112811	0.0112811	0.0112811	0.0112811	0.0112811	0.0112811	0.0112811	0.0112811	0.0112811	0.0112811	0.0112811	0.0112811
STRG.1069	SP_1429
STRG.1071	SP_1430
STRG.1071	SP_1431	0.528699	0.0322825	0.0322825	0.0322825	0.0322825	0.0322825	0.0322825	0.0551585	0.0479692	0.769563	0.963824	0.59544	0.44389	0.682924	0.351638	0.459771	0.479895	0.169259	0.0841805	0.0632299	1
STRG.1071	SP_RS07015
STRG.1071	SP_RS12230
STRG.1077	SP_1434	0.0595294	0.0595294	0.691448	1	0.0595294	0.286253	0.293987	0.450591	0.0595294	0.0595294	0.0595294	0.0595294	0.0595294	0.0595294	0.0595294	0.0595294	0.0595294	0.0595294	0.0595294	0.0595294	0.0595294
STRG.1077	SP_1435	0.467411	1	0.925583	0.393723	0.771073	0.611816	0.142511	0.152377	0.136063	0.0440523	0.0389385	0.0324503	0.0324503	0.0324503	0.0324503	0.0324503	0.0324503	0.0324503	0.0324503	0.0324503	0.0749332
STRG.1088	SP_1447
STRG.1088	SP_1448	0.734774	1	0.469902	0.281368	0.158486	0.0307972	0.038021	0.0278029	0.0510524	0.0460172	0.0422104	0.0959113	0.0575427	0.0354939	0.0242847	0.0133845	0.0235189	0.0171086	0.0110513	0.0132379	0.0788181
STRG.1088	SP_1449	1	0.843679	0.344364	0.195671	0.104866	0.0627151	0.0202208	0.0152696	0.00781911	0.00319411	0.00164538	0.00164538	0.00164538	0.00269047	0.00216474	0.00246466	0.0170842	0.00272281	0.00289639	0.00220974	0.0170024
STRG.1088	SP_1450	0.667528	1	0.326506	0.166524	0.0937665	0.0114163	0.00474674	0.00474674	0.00474674	0.00474674	0.00474674	0.00474674	0.00474674	0.00474674	0.00474674	0.00474674	0.00474674	0.00474674	0.00474674	0.00474674	0.00474674
STRG.1088	SP_1451	0.73883	1	0.314672	0.125671	0.0493562	0.00597373	0.00314763	0.191315	0.00314763	0.00314763	0.00314763	0.00314763	0.00314763	0.00314763	0.00314763	0.00314763	0.00314763	0.00314763	0.00314763	0.00314763	0.00314763
STRG.1088	SP_1452
STRG.1088	SP_1453
STRG.1088	SP_1455
STRG.1091	SP_1456	1	0.843551	0.381352	0.275624	0.180788	0.0845549	0.0314085	0.0228255	0.0145084	0.00106068	0.00102223	0.00226069	0.00584203	0.0154112	0.0163034	0.0182751	0.0169226	0.00933692	0.00443932	0.00483969	0.0241148
STRG.1091	SP_1457	0.0118369	0.0122446	0.00124027	0.00124027	0.00124027	0.0132231	0.0384273	0.063788	0.0749099	0.266355	0.358423	0.557666	0.740488	0.831231	0.816962	0.677681	1	0.271116	0.271612	0.197044	0.473642
STRG.1093	SP_1458	1	0.718287	0.52981	0.353943	0.232606	0.10819	0.0476379	0.029153	0.0102629	0.000807731	0.000171494	0.000508758	0.000447941	0.000792862	0.000171494	0.000171494	0.000171494	0.000171494	0.000171494	0.000171494	0.0022242
STRG.1093	SP_1459
STRG.1093	SP_1460	0.625506	1	0.712002	0.52326	0.356679	0.235781	0.122153	0.0706127	0.0318561	0.0118793	0.00519958	0.00362564	0.00319965	0.00290115	0.000677994	0.00650674	0.00390337	0.000955721	0.00132405	0.000987422	0.0742354
STRG.1093	SP_1461	0.240645	1	0.716344	0.510252	0.328437	0.150675	0.0642111	0.0147201	0.0114387	0.00467756	0.00467756	0.00467756	0.00467756	0.00467756	0.00467756	0.00467756	0.00467756	0.00467756	0.00467756	0.00467756	0.0586108
STRG.1093	SP_1462	1	0.889646	0.609233	0.50099	0.372368	0.240044	0.105022	0.0640928	0.0251851	0.00126498	0.00126498	0.00126498	0.00126498	0.00126498	0.00126498	0.00126498	0.00126498	0.00126498	0.00126498	0.00126498	0.00458215
STRG.1093	SP_1463	0.0647295	0.294208	0.24162	1	0.948405	0.765481	0.185963	0.173073	0.0143435	0.0116025	0.0116025	0.0116025	0.0116025	0.0116025	0.0116025	0.0116025	0.0116025	0.0116025	0.0116025	0.0116025	0.0184391
STRG.1093	SP_1464	0.749915	1	0.300058	0.246456	0.137077	0.0170648	0.0126781	0.00879268	0.00170357	0.00170357	0.00170357	0.00170357	0.00657754	0.0132129	0.0156041	0.0176801	0.0126824	0.00650302	0.00391222	0.00300675	0.0101739
STRG.1096	SP_1465	0.227355	0.581474	0.794733	1	0.896451	0.649521	0.373846	0.425537	0.246249	0.133765	0.137035	0.0846826	0.0326274	0.0183657	0.0063924	0.00435416	0.00435416	0.00435416	0.00435416	0.00435416	0.176136
STRG.1096	SP_1466
STRG.1102	SP_1467	1	0.409624	0.305892	0.147475	0.105814	0.0376237	0.0162738	0.0190131	0.00390862	0.00390862	0.00390862	0.00390862	0.00390862	0.00390862	0.00390862	0.00390862	0.00390862	0.00390862	0.00390862	0.00390862	0.00390862
STRG.1102	SP_1468	0.025441	0.0123897	0.0782741	0.771654	1	0.600867	0.375198	0.240947	0.17504	0.0413134	0.0444117	0.0231816	0.0105089	0.0081734	0.0146556	0.00794591	0.000669595	0.000669595	0.000669595	0.000669595	0.00871036
STRG.1102	SP_1469	0.333222	1	0.888477	0.646684	0.43341	0.243219	0.122706	0.0688624	0.0363246	0.0051061	0.00417416	0.00412085	0.00402932	0.00354395	0.000640652	0.000155924	0.00236866	0.000365501	0.000126192	0.00150578	0.023617
STRG.1105	SP_1470
STRG.1105	SP_1471	0.214263	0.484343	0.5938	1	0.991878	0.610383	0.234536	0.122069	0.0614333	0.00907971	0.0100376	0.00487507	0.00212838	0.0013475	0.0013475	0.0013475	0.0013475	0.0013475	0.0013475	0.0013475	0.00165708
STRG.1105	SP_1472	0.0201137	0.0822992	0.365111	0.984403	1	0.707914	0.296653	0.15423	0.0643824	0.0157339	0.00785671	0.00814401	0.00446185	0.00178677	0.000522932	0.000522932	0.000522932	0.000522932	0.000522932	0.000522932	0.0146836
STRG.1110	SP_1473	1	0.640995	0.385209	0.307568	0.244996	0.18381	0.109279	0.0653992	0.0403251	0.00604918	0.00573701	0.00521082	0.00289157	0.00260296	0.000378763	0.000378763	0.000378763	0.000378763	0.000378763	0.000378763	0.003927
STRG.1110	SP_1474	0.352484	0.8925	1	0.735464	0.464161	0.256485	0.118465	0.0705527	0.0357551	0.00672302	0.00450834	0.00406465	0.00268336	0.00203746	0.000161374	0.000110446	0.000976088	0.000446618	0.000186545	0.000761203	0.0207143
STRG.1110	SP_1475	0.65629	0.886663	1	0.74048	0.475735	0.258095	0.130265	0.0793297	0.0561693	0.044817	0.0420617	0.0424029	0.00326963	0.00205951	0.000258136	0.000258136	0.000258136	0.000258136	0.000258136	0.000704364	0.0157126
STRG.1110	SP_1478	0.804411	1	0.549449	0.300657	0.180222	0.0697751	0.0358725	0.0253347	0.0187067	0.00114366	0.000179548	0.000538288	0.000264602	0.000248103	0.000179548	0.000179548	0.000179548	0.000179548	0.000179548	0.000460372	0.00791248
STRG.1110	SP_1479	0.717888	1	0.672169	0.663387	0.718107	0.574435	0.420793	0.32994	0.267668	0.244405	0.257293	0.230453	0.293574	0.282144	0.251443	0.26592	0.272175	0.148424	0.117272	0.117198	0.778985
STRG.1110	SP_1480
STRG.1110	SP_RS07255
STRG.1114	SP_1482	0.38821	1	0.595067	0.352076	0.212747	0.0916928	0.0363224	0.0230967	0.00454083	0.000631302	0.000631302	0.000631302	0.000631302	0.000631302	0.000631302	0.000631302	0.000631302	0.000631302	0.000631302	0.000631302	0.00379049
STRG.1114	SP_1483	0.00382533	0.00382533	0.00382533	0.00382533	0.00382533	0.00382533	0.0565763	0.0660091	0.140049	0.548652	0.725637	1	0.966186	0.807104	0.548681	0.37707	0.188754	0.141883	0.0514368	0.0659216	0.339194
STRG.1116	SP_1487
STRG.1116	SP_1489	0.953622	1	0.63962	0.482797	0.332957	0.234603	0.122859	0.0797669	0.0503452	0.00440845	0.00420808	0.00659423	0.00671474	0.00759649	0.00160241	0.00124232	0.00861969	0.00182735	0.00103284	0.00341812	0.0432979
STRG.1116	SP_1491	0.0261468	0.461185	0.794015	1	0.834582	0.709897	0.389351	0.411272	0.286951	0.157242	0.084886	0.0784103	0.0628211	0.0474164	0.0272124	0.0211275	0.0144814	0.0119337	0.00848644	0.011545	0.165147
STRG.1116	SP_RS12255
STRG.1123	SP_1498	0.721293	1	0.629694	0.428908	0.29987	0.166147	0.0785358	0.047775	0.0224558	0.00388184	0.00250441	0.00332163	0.00291865	0.00329335	0.000631786	0.000503329	0.00115694	0.000585982	0.000304822	0.00105554	0.0215667
STRG.1123	SP_1499	1	0.676056	0.294432	0.170536	0.11648	0.0490387	0.0199693	0.0182742	0.0100557	0.000134074	0.000134074	0.00128884	0.00179111	0.00198379	0.000134074	0.000134074	0.00108654	0.000224165	0.000134074	0.000567724	0.014189
STRG.1125	SP_1500	1	0.742358	0.752659	0.602768	0.659405	0.296662	0.168803	0.101317	0.0470043	0.00533633	0.0016416	0.0016416	0.0110508	0.0154721	0.0190511	0.0120015	0.0314162	0.00783532	0.00714016	0.0016416	0.0433865
STRG.1125	SP_1501	0.959637	1	0.474042	0.171985	0.0904537	0.0306863	0.014421	0.00475864	0.00104118	0.00104118	0.00104118	0.00104118	0.00104118	0.00104118	0.00104118	0.00104118	0.00104118	0.00104118	0.00104118	0.00104118	0.0139664
STRG.1125	SP_1502	0.2782	1	0.888906	0.351578	0.34562	0.215593	0.0758846	0.0438305	0.0280487	0.0162766	0.0162766	0.0162766	0.0162766	0.0162766	0.0162766	0.0162766	0.0162766	0.0162766	0.0162766	0.0162766	0.118364
STRG.1129	SP_1504	0.433	1	0.824745	0.623899	0.453537	0.248809	0.173614	0.10172	0.0495705	0.0101936	0.00706217	0.00355247	0.00190099	0.00190099	0.00190099	0.00190099	0.00190099	0.00190099	0.00190099	0.00190099	0.0253712
STRG.1129	SP_1505	0.126918	0.482337	1	0.689593	0.664565	0.582656	0.801823	0.134726	0.321663	0.126918	0.126918	0.126918	0.126918	0.126918	0.126918	0.126918	0.126918	0.126918	0.126918	0.126918	0.539126
STRG.1134	SP_1507	0.419219	0.350617	0.214264	0.573264	1	0.920199	0.683577	0.558883	0.361253	0.215747	0.129478	0.139361	0.0604503	0.0449916	0.0208961	0.0212157	0.0188582	0.00982387	0.0128093	0.0154711	0.183579
STRG.1134	SP_1508	0.289644	0.377906	0.280159	0.638982	1	0.772798	0.563131	0.438512	0.235638	0.141397	0.0783674	0.0680846	0.0561344	0.0380127	0.0184124	0.0143023	0.0069844	0.00508202	0.00311717	0.00504979	0.101334
STRG.1134	SP_1509	0.074467	0.123226	0.200274	0.623036	1	0.863693	0.598119	0.51097	0.519785	0.315846	0.209505	0.110648	0.0933283	0.0538422	0.0309841	0.0190353	0.0150073	0.00801991	0.00687971	0.0102714	0.203926
STRG.1134	SP_1510	0.224975	0.4377	0.355385	0.727434	1	0.848061	0.626305	0.555159	0.43476	0.24178	0.176118	0.131841	0.0949923	0.0539731	0.0328643	0.02329	0.0263282	0.0150487	0.00991926	0.0137974	0.133532
STRG.1134	SP_1511	0.0429142	0.0725308	0.166251	0.663275	1	0.602905	0.479566	0.41775	0.299518	0.196258	0.112506	0.0946295	0.0695485	0.042336	0.0166708	0.0107911	0.00519333	0.00372782	0.00412129	0.00707419	0.144624
STRG.1134	SP_1512	0.164516	0.0832924	0.0716236	0.430262	0.835725	1	0.827216	0.788082	0.603883	0.346263	0.265337	0.17738	0.113607	0.0668905	0.0342681	0.0274794	0.0613866	0.0207806	0.0165562	0.0218903	0.162445
STRG.1134	SP_1513
STRG.1134	SP_1514
STRG.1134	SP_1516
STRG.1134	SP_RS07460
STRG.1134	SP_RS12280
STRG.1143	SP_1517	1	0.700244	0.396037	0.412158	0.362106	0.266516	0.164901	0.102504	0.067735	0.0202328	0.0146879	0.00963305	0.00619659	0.0049224	0.000803128	0.00038714	0.00361562	0.000545796	0.000344614	0.00131144	0.0251186
STRG.1143	SP_1518	0.661597	1	0.658686	0.472203	0.372292	0.254841	0.135387	0.0831759	0.0481242	0.0134281	0.0108151	0.0365086	0.0281781	0.0332739	0.020402	0.00306468	0.0047212	0.00228008	0.00209598	0.00617023	0.0750354
STRG.1143	SP_1519	1	0.90067	0.346857	0.210795	0.0417162	0.0121474	0.00907011	0.00907011	0.00907011	0.00907011	0.00907011	0.00907011	0.00907011	0.00907011	0.00907011	0.00907011	0.00907011	0.00907011	0.00907011	0.00907011	0.00907011
STRG.1143	SP_1520	1	0.845441	0.398066	0.173374	0.139788	0.0656016	0.0242478	0.014299	0.014299	0.014299	0.014299	0.014299	0.014299	0.014299	0.014299	0.014299	0.014299	0.014299	0.014299	0.014299	0.0231194
STRG.1143	SP_1521	0.409722	1	0.553814	0.300511	0.167167	0.0599233	0.0239848	0.0147366	0.00892182	0.000496371	0.000243711	0.000832506	0.000763563	0.000703898	0.000179028	0.000125152	0.000284058	0.000125152	0.000125152	0.000381809	0.00765647
STRG.1143	SP_1522	0.269982	0.31438	0.118769	0.102042	0.0936308	0.0857264	0.0624207	0.043677	0.0313936	0.0237536	0.0266343	0.0289033	0.0507809	0.0573274	0.0703855	0.0589568	0.0745763	0.0374128	0.0345797	0.0324176	1
STRG.1143	SP_1523	0.0117764	0.279049	0.45973	0.468589	0.957821	1	0.68593	0.510524	0.309167	0.396697	0.488532	0.0995835	0.353418	0.122815	0.123077	0.209128	0.051094	0.432949	0.643553	0.0143569	0.244497
STRG.1145	SP_1524	0.0242231	0.846125	1	0.350932	0.105547	0.0242231	0.0242231	0.0242231	0.0587945	0.189023	0.136982	0.110709	0.0987299	0.0868667	0.0486091	0.0278407	0.0242231	0.0242231	0.0242231	0.0242231	0.0886763
STRG.1145	SP_1525	0.074578	0.613956	1	0.875847	0.40171	0.146691	0.0465947	0.013888	0.00671061	0.00552316	0.00552316	0.00552316	0.00552316	0.00552316	0.00552316	0.00552316	0.0129755	0.00552316	0.00552316	0.00552316	0.00552316
STRG.1154	SP_1531	1	0.498371	0.240091	0.108325	0.0734183	0.0535617	0.0201598	0.0227835	0.0187857	0.0038563	0.00244202	0.00211095	0.00248339	0.00186831	0.000610052	0.000610052	0.000610052	0.000610052	0.000610052	0.000610052	0.0100786
STRG.1154	SP_1533
STRG.1154	SP_1534	0.599281	1	0.661929	0.36947	0.234303	0.122175	0.0540975	0.0297972	0.0140803	0.00161329	0.000632462	0.00102602	0.000832633	0.000927958	8.22908e-05	8.22908e-05	0.000515675	8.22908e-05	8.22908e-05	0.000196544	0.0103922
STRG.1154	SP_1535	0.0802048	1	0.877516	0.376625	0.0802048	0.0802048	0.0802048	0.13538	0.174627	0.281556	0.131407	0.106401	0.130628	0.154538	0.178711	0.0802048	0.0802048	0.0802048	0.0802048	0.0802048	0.0802048
STRG.1154	SP_1536	0.359769	1	0.816018	0.56176	0.319527	0.16545	0.0703254	0.0542683	0.0262298	0.0121741	0.00789918	0.00362884	0.00295599	0.00333048	0.00227857	0.00227857	0.00227857	0.00227857	0.00227857	0.00227857	0.0944933
STRG.1154	SP_1537	0.0439467	0.0439467	0.0439467	0.0439467	0.0439467	0.0439467	0.0439467	0.238764	0.179232	0.258517	0.197744	0.208489	0.335648	0.233435	0.284985	0.106266	0.0439467	0.0439467	0.0439467	0.0523497	1
STRG.1154	SP_1538	0.642763	1	0.746941	0.416945	0.244489	0.113915	0.055156	0.0324896	0.01235	0.00154298	0.000807559	0.00173538	0.00119228	0.00153358	0.000450466	0.000212705	0.000817851	0.000933178	0.000670991	0.00092176	0.0549275
STRG.1154	SP_1539	0.000134926	0.000134926	0.000134926	0.000134926	0.0043732	0.0197437	0.0530069	0.110476	0.386291	1	0.906304	0.591744	0.447949	0.363223	0.316729	0.291288	0.408038	0.0826565	0.159775	0.0866798	0.49299
STRG.1154	SP_1540	0.00421339	0.417544	0.96402	1	0.811079	0.664752	0.47014	0.404609	0.267846	0.159928	0.104665	0.0844791	0.0530192	0.0328437	0.0154589	0.0134056	0.00519414	0.00655551	0.00710216	0.00808314	0.142488
STRG.1154	SP_1541	0.0890455	0.0688515	0.0660002	0.0688462	0.0786136	0.101603	0.131973	0.288478	0.560747	1	0.882999	0.748937	0.61224	0.52324	0.46006	0.349185	0.424129	0.218972	0.188337	0.174844	0.67233
STRG.1154	SP_1542	0.051234	0.554051	1	0.66135	0.391841	0.169245	0.0713068	0.0400358	0.0265226	0.00495388	0.00361756	0.00365282	0.00316638	0.00165275	0.000506109	0.00030924	0.000504656	0.000542121	0.000267966	0.000641898	0.0215283
STRG.1154	SP_1544	0.32144	1	0.772377	0.421468	0.264455	0.117871	0.0639136	0.0316715	0.010455	0.00122377	0.000762391	0.000932925	0.000784063	0.000519029	0.000519029	0.000519029	0.000519029	0.000519029	0.000519029	0.000519029	0.00467143
STRG.1154	SP_1545	1	0.638676	0.820286	0.601106	0.937958	0.940014	0.580266	0.447977	0.39905	0.153528	0.117809	0.105281	0.0827336	0.0403521	0.0344499	0.0182984	0.0182984	0.0182984	0.0182984	0.0182984	0.0939973
STRG.1154	SP_RS07545
STRG.1154	SP_RS07600
STRG.1163	SP_1546	0.830122	1	0.537634	0.30703	0.182816	0.0688382	0.0232131	0.0151223	0.00825665	0.000172811	0.000232783	0.000711981	0.000983947	0.00112412	0.000172811	0.000172811	0.000525748	0.000172811	0.000172811	0.000207685	0.00931237
STRG.1163	SP_RS11495
STRG.1165	SP_1547	0.0245002	0.330552	0.494263	0.955734	1	0.574177	0.452229	0.282833	0.322233	0.359487	0.279908	0.222461	0.152573	0.229558	0.0904888	0.0245002	0.0245002	0.0245002	0.0245002	0.0245002	0.0887307
STRG.1165	SP_1548	0.102457	0.16604	0.217825	0.323381	0.338093	0.317946	0.210103	0.188574	0.158299	0.145976	0.136107	0.151409	0.178399	0.258023	0.306388	0.319033	0.296342	0.211913	0.147147	0.149794	1
STRG.1165	SP_1549	1	0.865537	0.405462	0.215681	0.12839	0.0226606	0.0113324	0.00839152	0.00298444	0.00298444	0.00298444	0.00298444	0.00298444	0.00298444	0.00298444	0.00298444	0.00298444	0.00298444	0.00298444	0.00298444	0.00298444
STRG.1165	SP_1550	0.440964	1	0.59159	0.314061	0.183627	0.0758272	0.0366535	0.0202912	0.00908999	0.00059394	0.00059394	0.00059394	0.00059394	0.00059394	0.00059394	0.00059394	0.00059394	0.00059394	0.00059394	0.00059394	0.0047621
STRG.1165	SP_1551	0.182595	0.802152	1	0.854563	0.608899	0.377244	0.240279	0.144228	0.0814996	0.0350583	0.0289949	0.0657038	0.025993	0.0103433	0.00728818	0.00547701	0.00700295	0.00293492	0.00267566	0.00593778	0.0754376
STRG.1165	SP_RS07630
STRG.1169	SP_1553	0.595171	1	0.582384	0.359024	0.22142	0.0883657	0.0552473	0.0722276	0.204132	0.407941	0.384214	0.246403	0.230691	0.161351	0.124683	0.108002	0.244764	0.0620538	0.0665217	0.0605393	0.194272
STRG.1169	SP_1554	0.282753	1	0.824708	0.511031	0.311207	0.15479	0.0683628	0.0281473	0.011036	0.00149066	0.00149066	0.00149066	0.00149066	0.00149066	0.00149066	0.00149066	0.00149066	0.00149066	0.00149066	0.00149066	0.00149066
STRG.1169	SP_1555	0.149145	1	0.798958	0.53199	0.365127	0.127657	0.0537751	0.031109	0.00769496	0.000864662	0.00140232	0.00099161	0.000864662	0.000864662	0.000864662	0.000864662	0.000864662	0.000864662	0.000864662	0.000864662	0.00188709
STRG.1169	SP_1557	0.937426	1	0.388822	0.237277	0.147598	0.0424566	0.0128784	0.00877389	0.00172822	0.000912675	0.000912675	0.0015566	0.000912675	0.000912675	0.000912675	0.000912675	0.000912675	0.000912675	0.000912675	0.000912675	0.00502209
STRG.1169	SP_1558	1	0.919858	0.728455	0.483477	0.308139	0.118691	0.0549287	0.0361379	0.0166112	0.00316927	0.00167498	0.00375578	0.00412981	0.00271045	0.0010994	0.00142736	0.00121908	0.00115695	0.00154884	0.00325522	0.069162
STRG.1169	SP_1559	0.610111	1	0.593204	0.306586	0.189363	0.0804788	0.0335765	0.0196366	0.011166	0.000186587	0.000367546	0.000992464	0.000731176	0.00121324	0.000100601	0.000100601	0.000964896	0.00019842	0.000100601	0.000427501	0.00965405
STRG.1169	SP_1560	0.591401	1	0.759547	0.421731	0.300314	0.101863	0.0568537	0.06103	0.0435035	0.0107672	0.00827208	0.00507129	0.00330012	0.00241871	0.00241871	0.00241871	0.00241871	0.00241871	0.00241871	0.00241871	0.0201792
STRG.1169	SP_1561	0.0817319	0.795103	1	0.706366	0.455286	0.158258	0.0617262	0.0363355	0.023746	0.00385108	0.0036528	0.0036528	0.0036528	0.0036528	0.0036528	0.0036528	0.0036528	0.0036528	0.0036528	0.0036528	0.015936
STRG.1169	SP_1562
STRG.1177	SP_1564	0.215527	0.0207824	0.0207824	0.133098	0.0914125	0.0806009	0.0907846	0.102844	0.116785	0.151688	0.131719	0.176509	0.249674	0.244099	0.193894	0.222553	0.148349	0.0597916	0.0528921	0.04046	1
STRG.1177	SP_1565	0.991623	1	0.580365	0.413383	0.25087	0.0753139	0.0167991	0.0121709	0.00734198	0.00222194	0.00222194	0.00222194	0.00222194	0.00222194	0.00222194	0.00222194	0.00222194	0.00222194	0.00222194	0.00222194	0.0366712
STRG.1177	SP_1566	0.197143	0.976519	1	0.591782	0.4132	0.168014	0.0704383	0.039874	0.0189228	0.00254974	0.000904305	0.000644515	0.00106187	0.000570334	0.000570334	0.000570334	0.000570334	0.000570334	0.000570334	0.000570334	0.0217211
STRG.1177	SP_1567	0.939138	1	0.413158	0.255758	0.157535	0.0831928	0.0297453	0.0173808	0.00612892	0.000347437	0.000166048	0.000528248	0.000619188	0.000854637	0.000166048	0.000166048	0.000427736	0.000166048	0.000166048	0.00026171	0.00557049
STRG.1177	SP_1568	0.0267784	0.00181302	0.0184768	0.00697194	0.00847283	0.0222985	0.0727949	0.114593	0.177529	0.451076	0.487612	0.727537	0.813976	0.79289	0.612765	0.463499	0.270267	0.179824	0.0903557	0.0878997	1
STRG.1177	SP_1569	0.64712	1	0.775169	0.483155	0.36086	0.18186	0.0846164	0.0449278	0.0218112	0.00483931	0.0039797	0.00485916	0.00368281	0.00251194	0.00170421	0.00157825	0.00213225	0.00118192	0.000931667	0.00119678	0.0369063
STRG.1177	SP_1570
STRG.1177	SP_1571	0.950646	1	0.457835	0.220644	0.135625	0.0386588	0.00835709	0.00367376	0.00145636	0.000783138	0.000783138	0.000783138	0.000783138	0.000783138	0.000783138	0.000783138	0.000783138	0.000783138	0.000783138	0.000783138	0.00368226
STRG.1177	SP_1572	0.000635693	0.0493847	0.546857	1	0.679398	0.362498	0.178172	0.129068	0.0769511	0.0217492	0.0146481	0.00978884	0.00637023	0.00502396	0.00111019	0.000552141	0.00281772	0.000752964	0.00045253	0.00156989	0.0237777
STRG.1183	SP_1573	0.355374	0.957803	1	0.953749	0.672286	0.543521	0.28363	0.16509	0.100761	0.032506	0.0183733	0.0229227	0.0170603	0.00927807	0.00434029	0.00457296	0.00319206	0.00483486	0.00397479	0.00786731	0.242833
STRG.1183	SP_1574	0.722818	1	0.686354	0.423266	0.242738	0.146338	0.0717861	0.0441522	0.0178218	0.00139959	0.00103776	0.00367734	0.00240954	0.00199346	0.000152174	8.21081e-05	0.00169719	0.000634121	0.000114717	0.0011546	0.0119092
STRG.1183	SP_1575	0.399802	1	0.885362	0.802439	0.532503	0.348533	0.197843	0.0959874	0.041868	0.018669	0.289641	0.34597	0.194791	0.0660508	0.0485283	0.00330943	0.00330943	0.00330943	0.00330943	0.0356624	0.0429629
STRG.1183	SP_1576	1	0.513211	0.310506	0.122012	0.105775	0.0438794	0.0438794	0.0438794	0.0438794	0.0438794	0.0438794	0.0438794	0.0438794	0.0438794	0.0438794	0.0438794	0.0438794	0.0438794	0.0438794	0.0438794	0.0438794
STRG.1183	SP_1577	0.94175	1	0.506732	0.314724	0.168779	0.0875063	0.0414156	0.0274186	0.0167145	0.00216449	0.00162277	0.00223465	0.00251111	0.00326715	0.000478751	0.0005068	0.00203407	0.000287875	0.000101513	0.000933734	0.0222089
STRG.1183	SP_1578	0.0243292	0.0752847	0.127783	0.121706	0.00431567	0.0181322	0.0154158	0.0127583	0.0324177	0.0377826	0.056643	0.0430078	0.0769794	0.0901084	0.117271	0.113486	0.122362	0.0719018	0.0481399	0.0587735	1
STRG.1189	SP_1583	0.279375	1	0.857105	0.542695	0.337283	0.148826	0.084878	0.0288144	0.0192772	0.002621	0.00193573	0.00226039	0.0026198	0.00243532	0.000820216	0.000820216	0.000820216	0.000820216	0.000820216	0.000820216	0.0103011
STRG.1189	SP_1584	0.391209	1	0.599706	0.400173	0.244948	0.121302	0.058396	0.0323506	0.0148016	0.00637754	0.00499807	0.00570563	0.00544431	0.00446699	0.00203687	0.00230042	0.000420168	0.000750201	0.000791697	0.00133891	0.106488
STRG.1189	SP_1586	0.0203982	0.0160754	0.00706645	0.010828	0.0099333	0.0170295	0.0433155	0.0685296	0.192101	0.624443	0.818471	1	0.963793	0.861607	0.699661	0.558985	0.456042	0.19855	0.127126	0.127231	0.720803
STRG.1189	SP_2251
STRG.1195	SP_1588	0.302175	1	0.71541	0.472228	0.276952	0.140657	0.0646171	0.0373637	0.0170609	0.00210153	0.000932493	0.00158015	0.00130302	0.000970452	0.000118849	0.000118849	0.000118849	0.000118849	0.000118849	0.000241596	0.014582
STRG.1195	SP_1589	0.175501	1	0.946071	0.738714	0.357168	0.18786	0.0984656	0.0486851	0.0251472	0.0333301	0.0291492	0.0230242	0.0161377	0.0169294	0.021342	0.0110892	0.0260833	0.00779611	0.0209266	0.00951575	0.178103
STRG.1195	SP_1590	0.362739	0.928904	1	0.773596	0.598905	0.376493	0.148445	0.0725421	0.0317095	0.00208973	0.00208973	0.00208973	0.00208973	0.00208973	0.00208973	0.00208973	0.00208973	0.00208973	0.00208973	0.00208973	0.022126
STRG.1202	SP_1597
STRG.1202	SP_1598	0.620953	1	0.435245	0.252331	0.151376	0.0573197	0.0242363	0.0173629	0.00997415	0.0013892	0.0013892	0.0013892	0.0013892	0.0013892	0.0013892	0.0013892	0.0013892	0.0013892	0.0013892	0.0013892	0.00187956
STRG.1202	SP_1599	0.0768261	0.0768261	1	0.809787	0.679344	0.0768261	0.0768261	0.0768261	0.0768261	0.0768261	0.0768261	0.0768261	0.0768261	0.0768261	0.0768261	0.0768261	0.0768261	0.0768261	0.0768261	0.0768261	0.0768261
STRG.1202	SP_RS07865
STRG.1205	SP_1600
STRG.1205	SP_1601	0.42135	1	0.890833	0.937703	0.829295	0.535981	0.338249	0.176845	0.188288	0.0659961	0.0659961	0.105061	0.0659961	0.0659961	0.0659961	0.0659961	0.0659961	0.0659961	0.0659961	0.0659961	0.0659961
STRG.1205	SP_1602	1	0.678798	0.330537	0.193195	0.122404	0.0505207	0.0270846	0.0239681	0.0188037	0.000855246	0.000992888	0.000269495	0.000269495	0.000269495	0.000269495	0.000269495	0.000269495	0.000269495	0.000269495	0.000354002	0.00690618
STRG.1207	SP_1603	1	0.827119	0.495577	0.260515	0.136991	0.05537	0.0210633	0.00751161	0.00608364	0.000314101	0.000314101	0.000314101	0.000314101	0.000314101	0.000314101	0.000314101	0.000314101	0.000314101	0.000314101	0.000314101	0.002015
STRG.1207	SP_1604	0.636298	1	0.821781	0.59251	0.361953	0.206769	0.0962993	0.0419023	0.031573	0.0157757	0.0150649	0.011427	0.00909615	0.00844247	0.00543436	0.00349384	0.00833752	0.00273642	0.00221272	0.00250389	0.025678
STRG.1207	SP_1606	0.0112088	0.874648	1	0.784368	0.626031	0.246129	0.139699	0.0626626	0.0112088	0.0112088	0.0112088	0.0112088	0.0112088	0.0112088	0.0112088	0.0112088	0.0112088	0.0112088	0.0112088	0.0112088	0.0112088
STRG.1207	SP_1607	0.33374	1	0.696289	0.457803	0.269848	0.139661	0.0657821	0.035333	0.0175426	0.00157211	0.00106782	0.00138939	0.00150102	0.00166208	0.000162117	7.51479e-05	0.000844839	0.000165678	7.51479e-05	0.000569887	0.0124996
STRG.1207	SP_1608	0.641419	1	0.323674	0.318085	0.137078	0.026084	0.0144736	0.00863439	0.00451898	0.00451898	0.00451898	0.00451898	0.00770556	0.0295228	0.0318148	0.0504665	0.0481884	0.0176225	0.0070363	0.00906731	0.0258104
STRG.1207	SP_1609	0.266174	0.909892	1	0.654854	0.39882	0.171823	0.0699933	0.0300488	0.00371846	0.00187298	0.00187298	0.00187298	0.00187298	0.00187298	0.00187298	0.00187298	0.00187298	0.00187298	0.00187298	0.00187298	0.00187298
STRG.1207	SP_1610	1	0.968476	0.483328	0.252466	0.14951	0.0634037	0.0167332	0.0151503	0.00409046	0.00159819	0.00159819	0.00159819	0.00159819	0.00159819	0.00159819	0.00159819	0.00159819	0.00159819	0.00159819	0.00159819	0.00159819
STRG.1214	SP_1618	1	0.768588	0.507347	0.0182966	0.0182966	0.0182966	0.0182966	0.0182966	0.0182966	0.0182966	0.0182966	0.0182966	0.0182966	0.0182966	0.0182966	0.0182966	0.0182966	0.0182966	0.0182966	0.0182966	0.0182966
STRG.1214	SP_1619
STRG.1214	SP_1620
STRG.1227	SP_1628
STRG.1227	SP_1629
STRG.1227	SP_1630
STRG.1227	SP_1631	0.117381	0.514139	1	0.899822	0.603566	0.272966	0.118984	0.0560858	0.0205643	0.00245828	0.00146273	0.00175727	0.00126103	0.00106369	0.000218156	0.00017244	0.000686108	0.000443512	0.000199019	0.000840248	0.0375564
STRG.1232	SP_1632
STRG.1232	SP_1633	0.870336	1	0.471215	0.268961	0.0374456	0.00936012	0.00936012	0.00936012	0.00936012	0.00936012	0.00936012	0.00936012	0.00936012	0.00936012	0.00936012	0.00936012	0.00936012	0.00936012	0.00936012	0.00936012	0.0155916
STRG.1237	SP_1636	0.638381	1	0.889347	0.691129	0.494057	0.299171	0.165287	0.0984519	0.0789936	0.0213582	0.0464915	0.0286874	0.0344509	0.0187632	0.0152576	0.00592185	0.00519643	0.00519643	0.00519643	0.00519643	0.0374164
STRG.1237	SP_1637	0.560211	1	0.567956	0.332535	0.0941084	0.0128883	0.00636245	0.00214395	0.00214395	0.00214395	0.00214395	0.00214395	0.00214395	0.00214395	0.00214395	0.00214395	0.00214395	0.00214395	0.00214395	0.00214395	0.00214395
STRG.1249	SP_1644	0.136531	1	0.464522	0.28753	0.162365	0.014647	0.0103208	0.00801008	0.00801008	0.00801008	0.00801008	0.00801008	0.00801008	0.00801008	0.00801008	0.00801008	0.00801008	0.00801008	0.00801008	0.00801008	0.00801008
STRG.1249	SP_1645	0.00317584	0.0882937	0.166756	0.0897179	0.0354999	0.00849897	0.00493647	0.00520428	0.0121501	0.0179696	0.0253031	0.0166926	0.0185037	0.0207366	0.0309434	0.0277268	0.0252167	0.0303097	0.0449816	0.0327812	1
STRG.1248	SP_1646	0.907842	1	0.456154	0.270242	0.168626	0.0849282	0.0234328	0.00658151	0.00856777	0.00658151	0.00658151	0.00658151	0.00658151	0.00658151	0.00658151	0.00658151	0.00658151	0.00658151	0.00658151	0.00658151	0.00658151
STRG.1248	SP_RS12340
STRG.1253	SP_1648	0.471971	1	0.688198	0.558332	0.420156	0.243865	0.175146	0.129127	0.104039	0.0631147	0.0497728	0.0594757	0.0525553	0.0533902	0.039434	0.0254406	0.00729975	0.00692061	0.00485457	0.00489371	0.271893
STRG.1253	SP_1649
STRG.1253	SP_1650	1	0.880494	0.796745	0.553077	0.406723	0.214057	0.0988323	0.0665068	0.0274402	0.00557853	0.00211584	0.00348556	0.0042369	0.00354772	0.00102071	0.00112202	0.00283187	0.000575442	0.000786639	0.00172748	0.0413883
STRG.1253	SP_1651	0.880222	1	0.399736	0.251128	0.188747	0.0755925	0.035986	0.0220425	0.0155763	0.00101239	0.00101239	0.00101239	0.00101239	0.00101239	0.00101239	0.00101239	0.00101239	0.00101239	0.00101239	0.00101239	0.00902133
STRG.1256	SP_1652	0.250643	0.0397467	0.0397467	1	0.770738	0.328513	0.141877	0.0867268	0.072158	0.0537906	0.0411748	0.0397467	0.0397467	0.0397467	0.0397467	0.0397467	0.0397467	0.0397467	0.0397467	0.0397467	0.235068
STRG.1256	SP_1653	0.773815	1	0.681155	0.460186	0.328935	0.123005	0.072621	0.0580096	0.0122324	0.0122324	0.0122324	0.0122324	0.0122324	0.0122324	0.0122324	0.0122324	0.0122324	0.0122324	0.0122324	0.0122324	0.0532229
STRG.1256	SP_1654	0.223064	1	0.937933	0.537151	0.315796	0.174629	0.0765624	0.0478754	0.0202181	0.00528861	0.00211097	0.00211097	0.00211097	0.00211097	0.00211097	0.00211097	0.00211097	0.00211097	0.00211097	0.00211097	0.0107032
STRG.1259	SP_1655	0.645184	1	0.729657	0.499128	0.325122	0.181862	0.090883	0.0599326	0.0291201	0.00283771	0.00208831	0.00379617	0.00351481	0.00360498	0.000597691	0.000280984	0.00259673	0.00077973	0.000197604	0.00134363	0.0222072
STRG.1259	SP_1656
STRG.1264	SP_1659	0.0524461	0.751025	1	0.700939	0.384007	0.202354	0.0966056	0.0504692	0.0259805	0.00452531	0.00261956	0.0017747	0.00157772	0.00121069	0.000486394	0.000274838	0.000523484	0.000287001	0.000271552	0.000701881	0.0182588
STRG.1264	SP_1660
STRG.1264	SP_1661	0.885779	1	0.712236	0.531998	0.375532	0.292896	0.163206	0.107723	0.064858	0.0142703	0.0131262	0.0109541	0.00759306	0.00683907	0.00256756	0.000763532	0.00563009	0.00190911	0.00123089	0.00235639	0.0360643
STRG.1264	SP_1662	0.0270614	0.0270614	0.0270614	0.0270614	0.0270614	0.0270614	0.0270614	0.0270614	0.0270614	0.0270614	0.0270614	0.245632	0.304634	0.151715	0.1722	0.145162	0.883038	0.849253	0.602521	0.429502	1
STRG.1264	SP_1663
STRG.1264	SP_1664	0.192785	0.296008	0.46025	0.423636	0.321387	0.23953	0.123255	0.087662	0.0489922	0.0221708	0.0311599	0.0265888	0.0390653	0.0418296	0.0489997	0.0490973	0.0432842	0.0319447	0.042043	0.019852	1
STRG.1264	SP_1665	0.375649	1	0.930974	0.61991	0.372847	0.128448	0.063717	0.0449725	0.0180519	0.0227496	0.0345071	0.0156847	0.012627	0.0122179	0.00710866	0.0046229	0.00124141	0.00124141	0.00124141	0.00124141	0.0327855
STRG.1264	SP_1666	0.956271	1	0.575123	0.421628	0.273333	0.141326	0.0690123	0.0437356	0.0175176	0.00191093	0.00172919	0.00279215	0.00223626	0.00249261	0.00070244	0.000669917	0.00180328	0.000606832	0.000222511	0.0010644	0.0223591
STRG.1264	SP_1667	0.77283	1	0.628759	0.361479	0.228007	0.123414	0.0511297	0.032433	0.0205241	0.00313706	0.00243318	0.00303639	0.00267565	0.00191456	0.000537145	0.000500696	0.00374647	0.000649199	0.000424844	0.00132316	0.0365312
STRG.1264	SP_1668
STRG.1264	SP_1669	0.92728	1	0.516763	0.284161	0.155472	0.0681917	0.012306	0.012306	0.012306	0.012306	0.012306	0.012306	0.012306	0.012306	0.012306	0.012306	0.012306	0.012306	0.012306	0.012306	0.012306
STRG.1264	SP_1670	0.688364	1	0.481344	0.276544	0.165427	0.0606758	0.0261029	0.0165934	0.00856013	0.000410699	0.000410699	0.000410699	0.000410699	0.000410699	0.000410699	0.000410699	0.000410699	0.000410699	0.000410699	0.000410699	0.0079372
STRG.1264	SP_1671	0.569133	1	0.562863	0.316074	0.192605	0.102075	0.0466161	0.033067	0.0165793	0.000198637	0.000198637	0.000349664	0.000848864	0.00489381	0.0047561	0.00179846	0.000198637	0.000198637	0.000400357	0.000298118	0.0100821
STRG.1264	SP_1672	0.954679	1	0.506861	0.347836	0.166761	0.0486182	0.00940702	0.00205327	0.00205327	0.00205327	0.00205327	0.00205327	0.00205327	0.00205327	0.00205327	0.00205327	0.00205327	0.00205327	0.00205327	0.00205327	0.0659884
STRG.1264	SP_1673	0.415693	0.933635	1	0.882678	0.637488	0.447891	0.268516	0.15224	0.0813439	0.038441	0.020866	0.0135135	0.0125931	0.00903277	0.00449671	0.00140094	0.00125792	0.00131752	0.00411417	0.00355377	0.0765181
STRG.1281	SP_1675	0.633332	1	0.586568	0.165793	0.108187	0.0369943	0.0109169	0.00336476	0.00336476	0.00336476	0.00336476	0.00336476	0.00336476	0.00336476	0.00336476	0.00336476	0.00336476	0.00336476	0.00336476	0.00336476	0.00336476
STRG.1281	SP_1676	0.0592492	0.785395	1	0.706518	0.400088	0.187322	0.0851657	0.0551456	0.0263377	0.00236009	0.00129103	0.000811922	0.000574653	0.000564343	0.000564343	0.000564343	0.000564343	0.000564343	0.000564343	0.000564343	0.00459056
STRG.1281	SP_1677
STRG.1281	SP_1679
STRG.1281	SP_1680	0.692538	1	0.558838	0.164852	0.0412587	0.0122869	0.0122869	0.0122869	0.0122869	0.0122869	0.0122869	0.0122869	0.0122869	0.0122869	0.0122869	0.0122869	0.0122869	0.0122869	0.0122869	0.0122869	0.0122869
STRG.1281	SP_1681
STRG.1281	SP_1682
STRG.1281	SP_RS08290
STRG.1286	SP_1683	0.674004	1	0.707112	0.588424	0.443158	0.291563	0.159321	0.0881933	0.0558006	0.00838504	0.00302021	0.00533591	0.00321519	0.00459239	0.000657385	0.000657385	0.000657385	0.000657385	0.000657385	0.00415164	0.0747307
STRG.1286	SP_1684
STRG.1286	SP_1685	0.625404	1	0.173089	0.0902952	0.044063	0.0274302	0.00941281	0.00476662	0.0243425	0.00174448	0.00174448	0.00174448	0.00174448	0.00174448	0.00174448	0.00174448	0.00174448	0.00174448	0.00174448	0.00174448	0.00174448
STRG.1288	SP_1686	0.277381	0.944893	1	0.458091	0.260572	0.0864837	0.0302633	0.00773973	0.00540143	0.00540143	0.00540143	0.00540143	0.00540143	0.00540143	0.00540143	0.00540143	0.00540143	0.00540143	0.00540143	0.00540143	0.00540143
STRG.1288	SP_1687
STRG.1288	SP_1688
STRG.1292	SP_1690	0.826318	1	0.0355459	0.0355459	0.0355459	0.0355459	0.0355459	0.0355459	0.0355459	0.0355459	0.0355459	0.0355459	0.0355459	0.0355459	0.0355459	0.0355459	0.0355459	0.0355459	0.0355459	0.0355459	0.0355459
STRG.1292	SP_1691
STRG.1295	SP_1695	0.0576366	0.0576366	0.468099	1	0.280232	0.414192	0.17745	0.0962259	0.0576366	0.0576366	0.0576366	0.0576366	0.0576366	0.0576366	0.0576366	0.0576366	0.0576366	0.0576366	0.0576366	0.0576366	0.0576366
STRG.1295	SP_1696	0.898274	1	0.561254	0.209884	0.115031	0.0308989	0.0308989	0.0308989	0.0308989	0.0308989	0.0308989	0.0308989	0.0308989	0.0308989	0.0308989	0.0308989	0.0308989	0.0308989	0.0308989	0.0308989	0.0308989
STRG.1295	SP_1697	0.0181402	0.0181402	0.908441	0.796909	1	0.75642	0.489817	0.285748	0.514119	0.421861	0.468236	0.329933	0.326223	0.314604	0.203053	0.157177	0.472726	0.17943	0.250296	0.0181402	0.0689105
STRG.1295	SP_1698	0.229901	1	0.725716	0.353159	0.21765	0.0459169	0.0202035	0.00737267	0.00255099	0.00255099	0.00255099	0.00255099	0.00255099	0.00255099	0.00255099	0.00255099	0.00255099	0.00255099	0.00255099	0.00255099	0.00255099
STRG.1295	SP_1699	0.0911403	0.401191	1	0.643325	0.457945	0.0851991	0.0354618	0.0202913	0.0168685	0.0166788	0.0166788	0.0166788	0.0166788	0.0166788	0.0166788	0.0166788	0.0166788	0.0166788	0.0166788	0.0166788	0.0166788
STRG.1295	SP_1700	0.0789387	0.572368	1	0.795417	0.530553	0.247828	0.136267	0.0746047	0.0383977	0.00812241	0.00231585	0.00304729	0.00098732	0.00194514	0.000265203	0.000265203	0.000265203	0.000265203	0.000265203	0.000265203	0.0158249
STRG.1295	SP_1701	0.0498973	0.63157	1	0.830141	0.494145	0.257742	0.128711	0.0772708	0.0746509	0.00409008	0.00266003	0.00252043	0.00131975	0.000451187	0.000357382	0.000357382	0.000357382	0.000357382	0.000357382	0.000357382	0.00677635
STRG.1295	SP_1702	0.187391	0.933058	1	0.761313	0.595517	0.404052	0.250799	0.196505	0.126984	0.0667048	0.0530324	0.0447743	0.0335841	0.0257214	0.0159497	0.0126035	0.0214318	0.0106911	0.0100586	0.010993	0.47133
STRG.1295	SP_RS08385
STRG.1301	SP_1704	0.706263	1	0.673505	0.794484	0.0532683	0.303627	0.11687	0.0532683	0.0532683	0.0532683	0.0532683	0.0532683	0.0532683	0.0532683	0.0532683	0.0532683	0.0532683	0.0532683	0.0532683	0.0532683	0.0532683
STRG.1301	SP_1705
STRG.1301	SP_1706
STRG.1301	SP_1707
STRG.1301	SP_1708
STRG.1301	SP_1709	0.6743	1	0.556278	0.332013	0.20257	0.093704	0.0344309	0.0185158	0.00895601	0.00102414	0.000505281	0.000579825	0.000394715	0.0003754	0.000348206	0.000228367	0.000388121	0.000179925	0.000179925	0.000190499	0.0159366
STRG.1301	SP_1710	0.523664	1	0.676731	0.37087	0.241033	0.104221	0.0452779	0.027199	0.0142366	0.00150717	0.00150717	0.00150717	0.00150717	0.00150717	0.00150717	0.00150717	0.00150717	0.00150717	0.00150717	0.00150717	0.0156066
STRG.1301	SP_1711	0.748498	1	0.771244	0.611905	0.422842	0.264189	0.154599	0.0757299	0.0490039	0.00743099	0.00443477	0.00295187	0.00236998	0.000987362	0.000987362	0.000987362	0.000987362	0.000987362	0.000987362	0.000987362	0.0388964
STRG.1301	SP_1712	0.231315	0.0540173	0.776653	0.951749	1	0.581173	0.577275	0.391979	0.285988	0.247689	0.186727	0.107443	0.0859528	0.0691863	0.0597725	0.0603448	0.521319	0.115973	0.0934474	0.0975466	0.616874
STRG.1310	SP_1714	0.734814	0.919456	1	0.865349	0.846503	0.677522	0.479737	0.379537	0.298894	0.138264	0.081284	0.0726261	0.0376695	0.0259633	0.0125783	0.0037735	0.00387042	0.00302875	0.00302875	0.00302875	0.0486034
STRG.1310	SP_1720
STRG.1310	SP_RS08480
STRG.1310	SP_RS08485
STRG.1310	SP_RS08500
STRG.1308	SP_1716	0.0321092	0.746464	1	0.672219	0.962949	0.306423	0.476384	0.293123	0.198676	0.129356	0.0839991	0.0692221	0.0399764	0.0732332	0.0321092	0.0321092	0.0321092	0.0321092	0.0321092	0.0321092	0.610534
STRG.1308	SP_1717	0.859953	1	0.475386	0.820411	0.456362	0.107108	0.0597501	0.0229998	0.0323524	0.0210445	0.0210445	0.0210445	0.0210445	0.0210445	0.0210445	0.0210445	0.0210445	0.0210445	0.0210445	0.0210445	0.410759
STRG.1311	SP_1721	0.70444	1	0.600898	0.340753	0.283224	0.121966	0.0506806	0.0278279	0.0157244	0.000764731	0.000764731	0.000764731	0.000764731	0.000764731	0.000764731	0.000764731	0.000764731	0.000764731	0.000764731	0.000764731	0.0124619
STRG.1311	SP_1722	0.295612	0.939869	1	0.476566	0.456493	0.386015	0.218588	0.15552	0.0943162	0.0495433	0.0205441	0.0129892	0.0114221	0.0126956	0.0171179	0.00845062	0.0130982	0.00428871	0.00296834	0.00939418	0.131302
STRG.1311	SP_1723
STRG.1320	SP_1726	0.171316	1	0.768242	0.295932	0.127154	0.0861559	0.0700715	0.0529929	0.0582526	0.0664135	0.0499918	0.0599484	0.0792839	0.0768545	0.059001	0.0586895	0.0529724	0.0571119	0.0332148	0.0291216	0.234104
STRG.1320	SP_1727	0.33951	1	0.738006	0.495638	0.316055	0.147295	0.075974	0.0505877	0.0263367	0.00216761	0.000999578	0.00224102	0.0004124	0.000589776	0.0004124	0.0004124	0.00132291	0.0004124	0.0004124	0.00053964	0.0210576
STRG.1320	SP_1728
STRG.1320	SP_1729
STRG.1320	SP_1730
STRG.1320	SP_1731	0.0125097	0.637279	1	0.997582	0.572466	0.325894	0.277921	0.21661	0.122122	0.0882263	0.057681	0.0389465	0.0285111	0.0127324	0.0125097	0.0125097	0.0125097	0.0125097	0.0125097	0.0125097	0.0538052
STRG.1323	SP_1732	0.689351	1	0.723165	0.536934	0.413134	0.272348	0.181178	0.140054	0.125552	0.0952215	0.0991959	0.100461	0.10894	0.125999	0.12931	0.122549	0.160145	0.0792694	0.0627178	0.0505146	0.203841
STRG.1323	SP_1733	1	0.977964	0.638542	0.308309	0.168437	0.0582837	0.025826	0.0110719	0.00872978	0.000227785	0.000522001	0.00105508	0.00105852	0.000920212	0.000227785	0.000227785	0.000227785	0.000227785	0.000227785	0.000419099	0.0102923
STRG.1323	SP_1734	0.354814	0.813856	0.225364	0.243143	0.163662	0.394197	0.822803	1	0.709179	0.818254	0.574516	0.450552	0.376343	0.26851	0.165353	0.175398	0.0856389	0.0457923	0.0237351	0.105832	0.662812
STRG.1323	SP_1735	0.47153	1	0.823977	0.453281	0.267207	0.136521	0.0733299	0.0453862	0.0219532	0.00255697	0.00104251	0.000648354	0.000632859	0.000632859	0.000632859	0.000632859	0.000632859	0.000632859	0.000632859	0.000632859	0.0073922
STRG.1323	SP_1736	0.00731207	0.600789	0.880039	1	0.749309	0.40096	0.309118	0.257637	0.198178	0.0867291	0.0219768	0.0097439	0.00731207	0.00731207	0.00731207	0.00731207	0.00731207	0.00731207	0.00731207	0.0152044	0.0949714
STRG.1323	SP_1737	0.25519	0.193119	0.214121	0.447118	1	0.901067	0.56846	0.629568	0.33739	0.0524471	0.0739947	0.117825	0.0536308	0.0141	0.00600344	0.00870659	0.0223521	0.0124999	0.0102714	0.0129286	0.0928178
STRG.1323	SP_1738	0.743598	1	0.570507	0.329413	0.172037	0.0755216	0.0305965	0.0170925	0.00938763	0.000275408	0.000275408	0.000659057	0.00145099	0.00229753	0.00117114	0.000690121	0.00157116	0.000918016	0.000609208	0.000688946	0.00967637
STRG.1323	SP_1739	0.00602657	0.00835125	0.0140733	0.0194459	0.0432713	0.112138	0.198097	0.297877	0.385056	0.490801	0.5605	0.650704	0.567766	0.418174	0.337118	0.272172	0.322526	0.182127	0.12597	0.128608	1
STRG.1329	SP_1740
STRG.1329	SP_1741	1	0.607529	0.889435	0.821819	0.895872	0.0780965	0.0780965	0.0780965	0.164597	0.0780965	0.0780965	0.0780965	0.0780965	0.0780965	0.0780965	0.0780965	0.0780965	0.0780965	0.0780965	0.0780965	0.0780965
STRG.1330	SP_1742	0.126369	0.955012	0.94137	1	0.126369	0.126369	0.126369	0.126369	0.126369	0.126369	0.126369	0.126369	0.126369	0.126369	0.126369	0.126369	0.126369	0.126369	0.126369	0.126369	0.126369
STRG.1330	SP_1743	0.167661	0.460631	0.653677	0.688072	1	0.924378	0.547444	0.328798	0.128356	0.0758057	0.041126	0.0358657	0.0263896	0.0307025	0.00856756	0.0175331	0.00856756	0.00856756	0.00856756	0.00856756	0.256328
STRG.1330	SP_1744	0.00120694	0.00120694	0.00120694	0.00120694	0.00120694	0.00120694	0.00120694	0.00120694	0.00167385	0.0129516	0.00977483	0.0169661	0.177001	0.740771	0.937295	1	0.63096	0.347086	0.185447	0.13833	0.0941799
STRG.1330	SP_1745	1	0.86188	0.408633	0.160809	0.13714	0.0735286	0.032282	0.0208689	0.0162606	0.00437735	0.00437735	0.00437735	0.00437735	0.00437735	0.00437735	0.00437735	0.00437735	0.00437735	0.00437735	0.00437735	0.0106338
STRG.1330	SP_1746	0.966308	1	0.499518	0.379908	0.177567	0.0711152	0.0296214	0.0182997	0.0124622	0.00308758	0.00191156	0.00191156	0.00191156	0.00191156	0.00191156	0.00191156	0.00191156	0.00191156	0.00191156	0.00191156	0.00209687
STRG.1330	SP_1747	0.8408	1	0.507175	0.328075	0.195811	0.0792526	0.0261524	0.0119699	0.00105216	0.00105216	0.00105216	0.00105216	0.00105216	0.00105216	0.00105216	0.00105216	0.00105216	0.00105216	0.00105216	0.00105216	0.00452577
STRG.1330	SP_1748	0.0046831	0.0046831	0.0046831	0.0390829	0.0689983	0.118343	0.0971568	0.226085	0.260166	0.315179	0.471939	0.787482	1	0.3973	0.315851	0.242027	0.13391	0.133118	0.0758081	0.0609683	0.344745
STRG.1330	SP_1749	0.252532	0.375408	0.226419	0.186454	0.166295	0.210094	0.224488	0.300342	0.255014	0.293229	0.230996	0.249599	0.29963	0.348799	0.343966	0.30658	0.19102	0.135986	0.066948	0.0564405	1
STRG.1330	SP_1750	0.165901	0.664179	0.31336	0.224784	0.141523	0.0517818	0.0358706	0.0138717	0.0713601	0.113775	0.071345	0.135913	0.139952	0.144551	0.132076	0.0941608	0.24521	0.102508	0.100863	0.0842288	1
STRG.1330	SP_1751	0.0196263	0.0196263	0.533125	0.91844	1	0.73625	0.633335	0.589181	0.203614	0.149056	0.025537	0.0708787	0.0744056	0.0656502	0.0196263	0.0196263	0.0196263	0.0196263	0.0196263	0.0196263	0.20547
STRG.1330	SP_1752	0.0117645	0.826073	1	0.326932	0.178767	0.15077	0.109514	0.0137948	0.027963	0.037346	0.0598524	0.0772349	0.0597639	0.0513752	0.0446325	0.0430874	0.0381627	0.023523	0.0179289	0.0146011	0.395573
STRG.1336	SP_1754	0.195066	0.195066	0.195066	0.195066	1	0.411237	0.844097	0.46138	0.419332	0.195066	0.195066	0.195066	0.195066	0.195066	0.195066	0.195066	0.195066	0.195066	0.195066	0.195066	0.421229
STRG.1336	SP_RS08675
STRG.1336	SP_RS12360
STRG.1337	SP_1755
STRG.1337	SP_1756
STRG.1337	SP_1757	0.0043195	0.192809	1	0.750638	0.391228	0.265105	0.0493499	0.021943	0.00851018	0.0043195	0.0043195	0.0043195	0.0043195	0.0043195	0.0043195	0.0043195	0.0043195	0.0043195	0.0043195	0.0043195	0.0043195
STRG.1337	SP_1758	0.206521	0.727197	1	0.735885	0.462715	0.224273	0.146032	0.0602916	0.0536476	0.00919824	0.0135147	0.00636749	0.00783765	0.0111271	0.00936802	0.00389362	0.250166	0.0158095	0.0170948	0.0074587	0.0124879
STRG.1337	SP_1759	0.0396324	0.0396324	0.0396324	0.247903	0.388001	0.0396324	0.0396324	0.0396324	0.0396324	0.27737	0.185073	0.234914	0.0801534	0.132596	0.071835	0.0698368	0.067428	0.0396324	0.0615736	0.0631835	1
STRG.1337	SP_1760
STRG.1337	SP_1761
STRG.1337	SP_1762	0.13229	0.13229	1	0.823992	0.13229	0.13229	0.13229	0.13229	0.13229	0.13229	0.13229	0.13229	0.13229	0.13229	0.13229	0.13229	0.13229	0.13229	0.13229	0.13229	0.13229
STRG.1337	SP_1763
STRG.1337	SP_1764	0.58553	1	0.350512	0.236388	0.19454	0.0323493	0.0166513	0.0166513	0.0166513	0.0166513	0.0166513	0.0166513	0.0166513	0.0166513	0.0166513	0.0166513	0.0166513	0.0166513	0.0166513	0.0166513	0.0166513
STRG.1337	SP_1765	0.143697	1	0.620896	0.23321	0.142799	0.0602337	0.0109828	0.00775544	0.00775544	0.00775544	0.00775544	0.00775544	0.00775544	0.00775544	0.00775544	0.00775544	0.00775544	0.00775544	0.00775544	0.00775544	0.00775544
STRG.1337	SP_1766
STRG.1337	SP_1767	0.0156312	0.133326	0.862423	0.971828	1	0.433746	0.196467	0.104439	0.0452934	0.0156312	0.0156312	0.0156312	0.0156312	0.0156312	0.0156312	0.0156312	0.0156312	0.0156312	0.0156312	0.0156312	0.0156312
STRG.1337	SP_1768	0.0703802	0.0703802	1	0.0703802	0.0703802	0.0703802	0.0703802	0.0703802	0.0703802	0.0703802	0.0703802	0.0703802	0.0703802	0.0703802	0.0703802	0.0703802	0.0703802	0.0703802	0.0703802	0.0703802	0.0703802
STRG.1337	SP_1770	0.0486703	0.0948138	0.67458	1	0.496895	0.168069	0.0429291	0.0299031	0.0164245	0.00948996	0.00948996	0.00948996	0.00948996	0.00948996	0.00948996	0.00948996	0.00948996	0.00948996	0.00948996	0.00948996	0.00948996
STRG.1337	SP_RS08760
STRG.1337	SP_RS08765
STRG.1347	SP_1771	0.0100275	0.252961	1	0.526393	0.408688	0.121316	0.0644445	0.0153298	0.0100275	0.0100275	0.0100275	0.0100275	0.0100275	0.0100275	0.0100275	0.0100275	0.0100275	0.0100275	0.0100275	0.0100275	0.0100275
STRG.1347	SP_1772
STRG.1347	SP_RS12365
STRG.1349	SP_1774	0.763849	1	0.655831	0.0665957	0.119441	0.0944623	0.23074	0.278754	0.124923	0.0505236	0.0257462	0.0241178	0.0223595	0.0223595	0.0223595	0.0223595	0.0223595	0.0223595	0.0223595	0.0223595	0.0477323
STRG.1349	SP_1776	1	0.656854	0.274498	0.161704	0.112658	0.0468947	0.0203884	0.0168184	0.0136339	0.000549401	0.000645952	0.00154667	0.00194741	0.00279955	0.00042512	0.000281512	0.00237834	0.000501721	0.000211699	0.000921638	0.0135384
STRG.1349	SP_RS08800
STRG.1352	SP_1778
STRG.1352	SP_1779	1	0.0542924	0.0542924	0.0542924	0.0542924	0.0542924	0.0542924	0.0542924	0.0542924	0.0542924	0.0542924	0.0542924	0.0542924	0.0542924	0.0542924	0.0542924	0.0542924	0.0542924	0.0542924	0.0542924	0.0542924
STRG.1352	SP_1780	0.0370568	0.583356	1	0.789642	0.509029	0.263631	0.143898	0.0797744	0.035523	0.00430607	0.00283663	0.00261604	0.00168198	0.000314399	0.00022893	0.00022893	0.00022893	0.00022893	0.00022893	0.000780598	0.0164647
STRG.1352	SP_1781	0.410093	1	0.806599	0.190394	0.175007	0.113059	0.0565432	0.0393521	0.031608	0.013802	0.00793816	0.00505216	0.00765506	0.00564107	0.00125255	0.00125255	0.00125255	0.00125255	0.00125255	0.00125255	0.0868498
STRG.1352	SP_1782	0.359685	1	0.670122	0.349467	0.233149	0.135379	0.0587633	0.0372169	0.0107283	0.00063418	0.00131036	0.00184028	0.00108151	0.000601688	0.000601688	0.000601688	0.000601688	0.000601688	0.000601688	0.000601688	0.0120109
STRG.1352	SP_1783	1	0.596791	0.161113	0.0138742	0.0367461	0.0138742	0.0138742	0.0138742	0.0138742	0.0138742	0.0138742	0.0138742	0.0138742	0.0138742	0.0138742	0.0138742	0.0138742	0.0138742	0.0138742	0.0138742	0.0138742
STRG.1352	SP_1784	1	0.246933	0.381102	0.122514	0.1795	0.0781059	0.14423	0.102909	0.0566456	0.021691	0.021691	0.021691	0.021691	0.021691	0.021691	0.021691	0.021691	0.021691	0.021691	0.021691	0.021691
STRG.1352	SP_1785	0.378164	0.904106	0.963809	0.775861	0.912405	1	0.651544	0.526335	0.270226	0.386397	0.247938	0.329276	0.48118	0.662736	0.731197	0.864374	0.495898	0.305992	0.2094	0.188273	0.761199
STRG.1357	SP_1786	1	0.910143	0.309419	0.0442044	0.0442044	0.0442044	0.0442044	0.0442044	0.0442044	0.0442044	0.0442044	0.0442044	0.0442044	0.0442044	0.0442044	0.0442044	0.0442044	0.0442044	0.0442044	0.0442044	0.0442044
STRG.1357	SP_1787
STRG.1359	SP_1793	0.580003	1	0.549148	0.332182	0.239494	0.102067	0.0564662	0.0436728	0.0260844	0.023689	0.0153528	0.00905922	0.00864241	0.00522263	0.00155808	0.00155808	0.00155808	0.00155808	0.00155808	0.00329705	0.458342
STRG.1359	SP_RS12385
STRG.1373	SP_1802	0.124034	0.144944	0.175111	0.166698	0.17431	0.160948	0.155053	0.172842	0.266748	0.417686	0.423737	0.36278	0.324623	0.275318	0.281941	0.248156	0.252433	0.128456	0.0818521	0.0863914	1
STRG.1373	SP_1803
STRG.1373	SP_1804	1	0.644584	0.40971	0.249183	0.191963	0.115161	0.0570424	0.0394901	0.0236143	0.00257363	0.00277112	0.00335517	0.00337002	0.00414315	0.00100147	0.000867012	0.00406039	0.00106966	0.00052933	0.00160158	0.0194091
STRG.1373	SP_1805	1	0.653253	0.311838	0.175571	0.122806	0.0809267	0.0452565	0.0444616	0.0425525	0.000156023	0.000156023	0.0105451	0.0100598	0.0079405	0.00274255	0.00202186	0.00736595	0.00221336	0.000156023	0.00334182	0.0328746
STRG.1373	SP_RS08940
STRG.1372	SP_1809	1	0.531653	0.1464	0.0221298	0.0221298	0.0221298	0.0221298	0.0221298	0.0221298	0.0221298	0.0221298	0.0221298	0.0221298	0.0221298	0.0221298	0.0221298	0.0221298	0.0221298	0.0221298	0.0221298	0.38118
STRG.1372	SP_1810	0.631222	1	0.666525	0.325116	0.205043	0.0962933	0.0291626	0.0199763	0.00725987	0.00142756	0.00142756	0.00142756	0.00142756	0.00142756	0.00142756	0.00142756	0.00142756	0.00142756	0.00142756	0.00142756	0.00142756
STRG.1372	SP_1811	1	0.925485	0.522971	0.194689	0.136357	0.0829403	0.0490155	0.0104315	0.00733568	0.00733568	0.00733568	0.00733568	0.00733568	0.00733568	0.00733568	0.00733568	0.00733568	0.00733568	0.00733568	0.00733568	0.00733568
STRG.1372	SP_1812	0.487441	1	0.48792	0.327787	0.189652	0.0813537	0.0376863	0.0129282	0.00427767	0.00427767	0.00427767	0.00427767	0.00427767	0.00427767	0.00427767	0.00427767	0.00427767	0.00427767	0.00427767	0.00427767	0.00427767
STRG.1372	SP_1813	1	0.525025	0.043145	0.043145	0.043145	0.043145	0.043145	0.043145	0.043145	0.043145	0.043145	0.043145	0.043145	0.043145	0.043145	0.043145	0.043145	0.043145	0.043145	0.043145	0.043145
STRG.1372	SP_1814	1	0.0536616	0.782508	0.398518	0.302048	0.155195	0.260093	0.017715	0.017715	0.017715	0.017715	0.017715	0.017715	0.017715	0.017715	0.017715	0.017715	0.017715	0.017715	0.017715	0.017715
STRG.1372	SP_1815	0.0955519	0.231086	0.715363	1	0.729274	0.682927	0.512769	0.38316	0.300567	0.113216	0.0996167	0.0645094	0.0375877	0.0202805	0.00410379	0.00410379	0.00410379	0.00410379	0.00410379	0.00410379	0.0088989
STRG.1372	SP_1816	0.637365	1	0.474264	0.417498	0.121741	0.0492831	0.0408675	0.0162839	0.00837161	0.00837161	0.00837161	0.00837161	0.00837161	0.00837161	0.00837161	0.00837161	0.00837161	0.00837161	0.00837161	0.00837161	0.00837161
STRG.1372	SP_1817	0.338755	1	0.452338	0.180314	0.00927164	0.00927164	0.00927164	0.00927164	0.00927164	0.00927164	0.00927164	0.00927164	0.00927164	0.00927164	0.00927164	0.00927164	0.00927164	0.00927164	0.00927164	0.00927164	0.0484008
STRG.1372	SP_RS09030
STRG.1377	SP_1823
STRG.1377	SP_1824
STRG.1377	SP_1825	0.893389	1	0.790731	0.337284	0.26408	0.1001	0.0677407	0.0558265	0.0313993	0.0313993	0.0313993	0.0313993	0.0313993	0.0313993	0.0313993	0.0313993	0.0313993	0.0313993	0.0313993	0.0313993	0.0953326
STRG.1377	SP_1826	0.741135	1	0.406906	0.146812	0.133663	0.0747064	0.0330698	0.0179184	0.0059465	0.0059465	0.0059465	0.0257668	0.184773	0.548792	0.629076	0.622703	0.754176	0.287936	0.158991	0.116731	0.0886491
STRG.1391	SP_1837	0.411689	1	0.624849	0.342852	0.222506	0.103657	0.0409786	0.0239014	0.00977676	0.00102289	0.000477358	0.000711921	0.00102156	0.000690582	9.6597e-05	9.6597e-05	9.6597e-05	9.6597e-05	9.6597e-05	0.000309471	0.00801475
STRG.1391	SP_1838	0.429513	1	0.753619	0.901163	0.966038	0.80735	0.507071	0.377442	0.177113	0.0625454	0.0411087	0.0200593	0.00909638	0.00909638	0.00909638	0.00909638	0.00909638	0.00909638	0.00909638	0.00909638	0.287172
STRG.1391	SP_1839	0.193758	1	0.864603	0.743341	0.541533	0.337679	0.15376	0.0898294	0.0434348	0.00464884	0.00384112	0.0027396	0.0027396	0.0027396	0.0027396	0.0027396	0.0027396	0.0027396	0.0027396	0.0027396	0.0733288
STRG.1391	SP_1840	0.330371	0.948914	1	0.942081	0.803288	0.570916	0.322762	0.195446	0.108948	0.0751119	0.0221568	0.00828188	0.0076348	0.00944018	0.0076348	0.0076348	0.0076348	0.0076348	0.0076348	0.0076348	0.152035
STRG.1395	SP_1845	0.137079	0.756625	1	0.973835	0.781427	0.65485	0.433569	0.319459	0.152613	0.0812419	0.0528416	0.0417868	0.0254064	0.0139096	0.00818289	0.00350345	0.00700578	0.00176954	0.000634165	0.00237977	0.0516744
STRG.1395	SP_RS09155
STRG.1395	SP_RS09160
STRG.1402	SP_1849	0.635332	1	0.771564	0.455079	0.346323	0.170593	0.0914489	0.0361373	0.0173515	0.00679978	0.0038751	0.00401597	0.00486541	0.00351666	0.00351666	0.00351666	0.00351666	0.00351666	0.00351666	0.00351666	0.0107407
STRG.1402	SP_1850	0.0673286	0.0673286	0.0673286	0.0673286	0.0673286	0.0673286	0.198969	0.151845	0.27374	0.461963	0.413497	0.715241	0.804297	0.75227	0.627049	0.464556	0.314196	0.19882	0.130681	0.0673286	1
STRG.1403	SP_1851	0.653839	1	0.872426	0.466107	0.272189	0.0639645	0.0203756	0.00663559	0.00663559	0.00663559	0.00663559	0.00663559	0.00663559	0.00663559	0.00663559	0.00663559	0.00663559	0.00663559	0.00663559	0.00663559	0.00663559
STRG.1403	SP_1852
STRG.1403	SP_1853	0.620035	1	0.770989	0.516702	0.304843	0.113891	0.054707	0.0337534	0.0154051	0.00103694	0.000293828	0.00111642	0.00691538	0.0056683	0.00019523	0.00019523	0.00273809	0.00103243	0.00019523	0.000248952	0.0107944
STRG.1406	SP_1855	0.38424	1	0.612137	0.494297	0.254211	0.146092	0.0709619	0.0342956	0.0200254	0.181863	0.145379	0.102666	0.081944	0.0549044	0.0429387	0.0305274	0.0193351	0.0145199	0.00263151	0.00263151	0.00263151
STRG.1406	SP_1856
STRG.1415	SP_1860	0.350108	1	0.835159	0.672536	0.479229	0.310555	0.174188	0.122544	0.0843727	0.0105674	0.00606241	0.00467302	0.00325846	0.00176647	0.00176647	0.00214502	0.00176647	0.00197796	0.00176647	0.00236268	0.0490824
STRG.1415	SP_1861	1	0.910384	0.47863	0.28601	0.235711	0.0817924	0.040897	0.0214044	0.00879937	0.00113468	0.00113468	0.00113468	0.00113468	0.00113468	0.00113468	0.00113468	0.00113468	0.00113468	0.00113468	0.00113468	0.00456116
STRG.1415	SP_1862	0.626097	1	0.889462	0.101733	0.0184426	0.0619227	0.0294136	0.00531817	0.00531817	0.00531817	0.00531817	0.00531817	0.00531817	0.00531817	0.00531817	0.00531817	0.00531817	0.00531817	0.0178099	0.00531817	0.00531817
STRG.1415	SP_1863	0.289137	0.383773	0.451121	0.924616	1	0.815808	0.661819	0.0490614	0.0370834	0.209122	0.177547	0.0310097	0.0166356	0.0528832	0.024892	0.0023648	0.0023648	0.0023648	0.0023648	0.0023648	0.150453
STRG.1419	SP_1864	0.368615	0.20238	0.0848219	0.0433525	0.0268575	0.0417139	0.0170252	0.0602426	0.00485553	0.00485553	0.00485553	0.0977612	0.0661413	0.067671	0.270921	0.405886	0.218816	0.137899	1	0.0937972	0.154747
STRG.1419	SP_1865	0.00284057	0.00313439	0.00374644	0.302419	1	0.883459	0.561777	0.357282	0.173154	0.0975981	0.050552	0.0392672	0.0193965	0.0128708	0.00183807	0.000252671	0.00196432	0.000447203	0.000165549	0.00155349	0.0331749
STRG.1426	SP_1869
STRG.1426	SP_1870
STRG.1426	SP_1871
STRG.1426	SP_1872	0.811756	1	0.541825	0.3138	0.198653	0.0444878	0.0298746	0.0172149	0.00766113	0.00264928	0.00264928	0.00264928	0.00264928	0.00264928	0.00264928	0.00264928	0.00264928	0.00264928	0.00264928	0.00264928	0.00264928
STRG.1426	SP_RS12400
STRG.1435	SP_1873
STRG.1435	SP_1874	0.00562371	0.000463774	0.000463774	0.000463774	0.00113538	0.0234175	0.065339	0.0990957	0.183313	0.575414	0.843167	1	0.912568	0.655278	0.578995	0.464896	0.555488	0.166472	0.0892183	0.0831628	0.209739
STRG.1435	SP_1875	0.986461	1	0.48717	0.272205	0.156455	0.0844529	0.0314972	0.0237492	0.00979359	0.0031352	0.0031352	0.0031352	0.0031352	0.0031352	0.0031352	0.0031352	0.0031352	0.0031352	0.0031352	0.0031352	0.00683824
STRG.1435	SP_1876	0.797425	1	0.507526	0.258398	0.0315383	0.059342	0.0127244	0.00624516	0.00624516	0.00624516	0.00624516	0.00624516	0.00624516	0.00624516	0.00624516	0.00624516	0.00624516	0.00624516	0.00624516	0.00624516	0.00624516
STRG.1435	SP_1877	0.110882	0.576345	1	0.780587	0.546839	0.657595	0.482871	0.548415	0.427433	0.436436	0.379984	0.285415	0.110682	0.141549	0.0355293	0.0352744	0.0224335	0.0224335	0.0224335	0.0224335	0.261219
STRG.1435	SP_1878	1	0.866213	0.463087	0.23899	0.14454	0.0516125	0.0191876	0.010725	0.0045291	0.000818713	0.000818713	0.000818713	0.000818713	0.000818713	0.000818713	0.000818713	0.000818713	0.000818713	0.000818713	0.000818713	0.0109734
STRG.1435	SP_1879	1	0.814984	0.393939	0.210611	0.12952	0.040602	0.0154662	0.0112279	0.00663562	0.000465482	0.000465482	0.000465482	0.000612721	0.000540324	0.000465482	0.000465482	0.000465482	0.000465482	0.000465482	0.000465482	0.0146315
STRG.1435	SP_1881	0.83809	1	0.401129	0.160944	0.0525904	0.0207571	0.00214202	0.00214202	0.00214202	0.00214202	0.00214202	0.00214202	0.00214202	0.00214202	0.00214202	0.00214202	0.00214202	0.00214202	0.00214202	0.00214202	0.00214202
STRG.1435	SP_1882	0.268723	0.391278	0.328705	0.268406	0.226615	0.240746	0.192821	0.174456	0.204819	0.245695	0.239031	0.176969	0.271557	0.410436	0.438307	0.394097	0.589166	0.260045	0.222201	0.21874	1
STRG.1435	SP_1883	0.412199	1	0.688765	0.393788	0.22194	0.101797	0.0525556	0.0246669	0.0130617	0.00193648	0.00127468	0.00196757	0.00186983	0.00102994	0.000944093	0.000835918	0.000302158	0.000302158	0.000302158	0.000302158	0.0040425
STRG.1435	SP_1884	0.198847	0.916382	1	0.842382	0.847055	0.416307	0.396913	0.294661	0.211809	0.123274	0.106079	0.0622224	0.0498592	0.046792	0.0282454	0.0342747	0.0527856	0.0220889	0.0193724	0.0181608	0.222386
STRG.1435	SP_RS09325
STRG.1439	SP_1887	0.301407	0.852264	1	0.84614	0.534913	0.201755	0.0686464	0.0349066	0.0151567	0.00121873	0.000325005	0.00112691	0.00091707	0.00118477	0.000223446	0.000223446	0.000777121	0.000223446	0.000223446	0.000487905	0.0168365
STRG.1439	SP_1888	0.281596	0.90996	1	0.790521	0.560116	0.296295	0.138804	0.078745	0.0426093	0.00743626	0.00500496	0.00374292	0.00278205	0.00307273	0.00105133	0.000438346	0.000704466	0.000537351	0.000543096	0.00148579	0.0398613
STRG.1439	SP_1889	0.0935975	0.638892	1	0.781977	0.674432	0.341237	0.190207	0.0895486	0.0526414	0.0273474	0.0118669	0.00450627	0.00429159	0.00494081	0.00264646	0.00254757	0.00148085	0.00159576	0.00148085	0.00224858	0.0709576
STRG.1439	SP_1890	0.153831	0.67686	1	0.858466	0.691407	0.369494	0.213848	0.127021	0.0898669	0.0282773	0.0197899	0.0164032	0.0110222	0.00880889	0.00612684	0.00509721	0.0119921	0.00232104	0.00161497	0.00542641	0.111678
STRG.1439	SP_1891	0.660328	1	0.818366	0.553109	0.415256	0.274525	0.14818	0.0931085	0.0523676	0.0112202	0.00627853	0.00640962	0.00576757	0.00683819	0.00249946	0.00153474	0.00377959	0.00169338	0.00147277	0.00262508	0.0427025
STRG.1447	SP_1893	0.0706839	0.619618	0.480109	0.578415	0.736201	1	0.700516	0.272758	0.0706839	0.0706839	0.0706839	0.0706839	0.0706839	0.0706839	0.0706839	0.0706839	0.0706839	0.0706839	0.0706839	0.0706839	0.0706839
STRG.1447	SP_1894	0.53766	1	0.608212	0.327449	0.190477	0.0751746	0.0292349	0.0150421	0.00498163	0.000325389	0.000325389	0.000325389	0.000325389	0.000325389	0.000325389	0.000937511	0.00206775	0.00102522	0.000902882	0.000814407	0.00467508
STRG.1447	SP_1895
STRG.1447	SP_1896
STRG.1447	SP_1897	0.694412	1	0.711453	0.459249	0.364439	0.21613	0.126233	0.082675	0.0299365	0.00502011	0.00301227	0.00304846	0.00277607	0.0020106	0.00117469	0.00165163	0.000948983	0.000948983	0.000948983	0.000948983	0.00913732
STRG.1447	SP_1898	0.000543134	0.0204588	0.154221	0.95073	1	0.496073	0.276056	0.178074	0.0848054	0.0237114	0.0100319	0.00451836	0.000543134	0.00114735	0.000543134	0.000543134	0.000543134	0.000543134	0.000543134	0.000543134	0.00828371
STRG.1447	SP_2253
STRG.1447	SP_2254
STRG.1447	SP_2255
STRG.1447	SP_2256
STRG.1447	SP_2257
STRG.1447	SP_2258
STRG.1447	SP_2259
STRG.1447	SP_2260
STRG.1447	SP_2261
STRG.1447	SP_2262
STRG.1447	SP_2263
STRG.1447	SP_RS09410
STRG.1447	SP_RS12410
STRG.1453	SP_1899
STRG.1453	SP_1900	1	0.895069	0.955211	0.569477	0.43013	0.208229	0.152946	0.184665	0.0286243	0.00721602	0.00721602	0.00721602	0.00721602	0.00721602	0.00721602	0.00721602	0.00721602	0.00721602	0.00721602	0.00721602	0.0271728
STRG.1557	SP_1901	0.273614	0.178503	0.14695	0.177412	0.226598	0.473399	0.189277	0.166567	0.193669	0.459588	0.517592	0.846741	1	0.690168	0.443867	0.366536	0.033876	0.0660445	0.0449867	0.054884	0.764878
STRG.1557	SP_2271
STRG.1550	SP_1906	0.024012	0.0165825	0.00823065	0.00862243	0.03977	0.516794	1	0.931295	0.750761	0.511468	0.419131	0.253797	0.144734	0.0818954	0.0290492	0.012393	0.0218509	0.00322435	0.000586749	0.00629079	0.0619537
STRG.1550	SP_1907	0.919289	1	0.585672	0.500072	0.341419	0.311489	0.483313	0.48483	0.516579	0.322258	0.27162	0.139433	0.0834326	0.0484031	0.0157389	0.00649951	0.0206759	0.00232142	0.000546063	0.00484442	0.0478034
STRG.1546	SP_1909	0.17103	0.78046	1	0.628951	0.36752	0.116107	0.0342541	0.0328636	0.0152619	0.00429592	0.00429592	0.00429592	0.00429592	0.00429592	0.00429592	0.00429592	0.00429592	0.00429592	0.00429592	0.00429592	0.00429592
STRG.1546	SP_1910	0.0157725	0.493407	1	0.919515	0.572239	0.329021	0.170724	0.0993675	0.0653165	0.0130399	0.00787403	0.00537679	0.00443377	0.00390393	0.000289874	0.000289874	0.000656225	0.000289874	0.000289874	0.000402371	0.0253208
STRG.1546	SP_1911	1	0.8976	0.316373	0.166718	0.115251	0.0460702	0.0171005	0.0152339	0.00533392	0.00155164	0.00155164	0.00155164	0.00155164	0.00155164	0.00155164	0.00155164	0.00155164	0.00155164	0.00155164	0.00155164	0.0188983
STRG.1546	SP_1912
STRG.1546	SP_RS12425
STRG.1556	SP_1914	0.761371	0.500723	0.42476	0.503324	1	0.755204	0.527157	0.291541	0.171608	0.0579371	0.039033	0.039033	0.039033	0.039033	0.039033	0.039033	0.039033	0.039033	0.039033	0.039033	0.404495
STRG.1556	SP_1915
STRG.1556	SP_1916
STRG.1556	SP_1917
STRG.1556	SP_RS09625
STRG.1541	SP_1921
STRG.1541	SP_1922	1	0.748715	0.37864	0.269044	0.172284	0.109015	0.0470033	0.0304084	0.0225869	0.00018688	0.00018688	0.000286011	0.000310497	0.000516363	0.00018688	0.00018688	0.00018688	0.00018688	0.00018688	0.0010235	0.0174688
STRG.1541	SP_1923	0.788118	1	0.605659	0.398978	0.324724	0.147953	0.0871275	0.0417177	0.0275186	0.00273878	0.00197929	0.00271632	0.0040022	0.00377121	0.000841043	0.000802919	0.00148346	0.00117455	0.000831939	0.00202294	0.0273514
STRG.1541	SP_1924	0.477119	1	0.502774	0.247795	0.153482	0.0742025	0.0310328	0.0184312	0.0118646	0.000551454	0.000551454	0.000551454	0.000863629	0.0028929	0.0020846	0.00166536	0.00205596	0.00108497	0.000804243	0.000669917	0.0635601
STRG.1541	SP_1925	0.587591	1	0.514094	0.293037	0.167694	0.0765228	0.0315485	0.0168178	0.00564001	0.00108793	0.00106967	0.00117746	0.00106967	0.00106967	0.00106967	0.00106967	0.00106967	0.00106967	0.00106967	0.00106967	0.0760248
STRG.1541	SP_1926	0.0109371	0.00261727	0.00172653	0.00154944	0.00523765	0.0131782	0.022039	0.0198002	0.0268055	0.038502	0.0275926	0.0246663	0.0240158	0.0238527	0.0288404	0.0335524	0.0582593	0.0285852	0.0490594	0.0474753	1
STRG.1539	SP_1937	0.709335	0.888052	1	0.92024	0.803196	0.635427	0.348248	0.240196	0.156559	0.0803562	0.0569408	0.0581936	0.0295223	0.0179132	0.0136415	0.00718573	0.0105012	0.00461744	0.00730554	0.019104	0.669619
STRG.1539	SP_1939
STRG.1539	SP_1940	0.584277	1	0.768627	0.62736	0.498277	0.348673	0.198485	0.145289	0.0880605	0.0550456	0.049592	0.0384477	0.0413429	0.0420037	0.0340274	0.0328031	0.0364801	0.0232544	0.0179798	0.0221275	0.766637
STRG.1539	SP_1941	0.305763	1	0.588035	0.353467	0.162802	0.0579397	0.0319406	0.0139803	0.0048554	0.00142731	0.00142731	0.00142731	0.00142731	0.00142731	0.00142731	0.00142731	0.00142731	0.00142731	0.00142731	0.00142731	0.00142731
STRG.1539	SP_1942	0.625131	1	0.596466	0.333704	0.199038	0.0613746	0.0266798	0.021948	0.0104455	0.00122927	0.000475344	0.000475344	0.00231746	0.00428278	0.00385	0.00655137	0.00139201	0.001469	0.000972986	0.000475344	0.0136013
STRG.1539	SP_1943	0.764531	1	0.28098	0.200073	0.108592	0.0294227	0.0119855	0.00723438	0.00302816	0.00302816	0.00302816	0.00302816	0.00302816	0.00302816	0.00302816	0.00302816	0.00302816	0.00302816	0.00302816	0.00302816	0.0110206
STRG.1539	SP_1944	1	0.981957	0.305459	0.181863	0.0874878	0.0365852	0.014588	0.0127405	0.00587986	0.00107789	0.00107789	0.00107789	0.00107789	0.00107789	0.00107789	0.00107789	0.00107789	0.00107789	0.00107789	0.00107789	0.0163657
STRG.1539	SP_1945
STRG.1539	SP_RS12455
STRG.1539	SP_RS12460
STRG.1479	SP_1947
STRG.1479	SP_1948
STRG.1479	SP_1949
STRG.1479	SP_1950	0.0396894	0.370632	1	0.7361	0.364882	0.0529405	0.00569204	0.00569204	0.00569204	0.00569204	0.00569204	0.00569204	0.00569204	0.00569204	0.00569204	0.00569204	0.00569204	0.00569204	0.00569204	0.00569204	0.00569204
STRG.1479	SP_1951	0.463665	1	0.629696	0.145373	0.0420115	0.0420115	0.0420115	0.0420115	0.0420115	0.0420115	0.0420115	0.0420115	0.0420115	0.0420115	0.0420115	0.0420115	0.0420115	0.0420115	0.0420115	0.0420115	0.0420115
STRG.1479	SP_1952
STRG.1479	SP_1953	0.0787756	0.0787756	0.0787756	0.503799	0.0787756	0.0787756	0.167176	0.116906	0.187526	0.306373	0.273688	0.236803	0.185654	0.124295	0.0805293	0.0946944	0.0787756	0.0787756	0.362354	0.131593	1
STRG.1479	SP_1954
STRG.1479	SP_1956
STRG.1479	SP_1957
STRG.1547	SP_1959	0.30719	1	0.934191	0.570087	0.336686	0.174629	0.101267	0.0538642	0.0338219	0.000864797	0.000864797	0.000864797	0.000864797	0.000864797	0.000864797	0.000864797	0.000864797	0.000864797	0.000864797	0.000864797	0.0109244
STRG.1547	SP_1960	5.29749e-05	0.000352408	0.0766666	0.695696	1	0.811053	0.53653	0.410039	0.383502	0.229732	0.155619	0.111834	0.0718754	0.0537605	0.0280654	0.0225777	0.0373527	0.0149725	0.0110805	0.01481	0.186285
STRG.1547	SP_1961	0.00055172	0.00742441	0.119319	0.712569	1	0.808634	0.53473	0.415532	0.277361	0.1417	0.0974005	0.0803141	0.0498037	0.0303658	0.0155835	0.0126579	0.0234291	0.0101046	0.00774809	0.0102297	0.124445
STRG.1540	SP_1963	0.516556	1	0.547572	0.424399	0.358912	0.223311	0.155901	0.110069	0.0508214	0.00810821	0.0101101	0.0066323	0.00415184	0.00899379	0.00680512	0.00594763	0.0261973	0.00389616	0.00389616	0.00468226	0.104981
STRG.1540	SP_1964	0.00425168	0.0886208	0.00425168	0.00425168	0.00425168	0.00425168	0.00425168	0.00425168	0.00425168	0.00425168	0.00425168	0.0401472	0.436885	0.770325	0.881216	1	0.743306	0.398789	0.312984	0.238877	0.939927
STRG.1540	SP_1965
STRG.1540	SP_1966	0.733814	1	0.559609	0.315804	0.17813	0.100953	0.0501757	0.0385055	0.00857566	0.000308075	0.000308075	0.000308075	0.00788396	0.000801952	0.000308075	0.000308075	0.0084719	0.000308075	0.000308075	0.000308075	0.00980846
STRG.1540	SP_1967	0.761612	1	0.696222	0.488952	0.365664	0.196234	0.11065	0.0645318	0.0329323	0.0091294	0.00736262	0.00275245	0.00229749	0.00189948	0.000941158	0.00153254	0.00478032	0.000847695	0.000847695	0.00190193	0.0752819
STRG.1540	SP_1968	0.60744	1	0.0872564	0.0378063	0.0259412	0.00365398	0.00578863	0.00365398	0.00365398	0.0451602	0.0622751	0.0741557	0.0714095	0.0643108	0.0507363	0.0434628	0.0116872	0.0141301	0.0111182	0.0166255	0.29888
STRG.1540	SP_1969	0.00378685	0.00378685	0.00378685	0.00378685	0.0105404	0.0386515	0.06472	0.188438	0.509215	1	0.751598	0.592839	0.448867	0.355161	0.20391	0.0601321	0.120906	0.0277621	0.00378685	0.00916393	0.0761917
STRG.1540	SP_1970	0.0980599	0.6979	1	0.757862	0.48036	0.204377	0.0898227	0.0491503	0.0212109	0.00166083	0.00108139	0.00149587	0.00151528	0.00180142	0.000385154	0.000575023	0.000398142	0.000353598	0.000225529	0.00068538	0.0155227
STRG.1540	SP_1972
STRG.1540	SP_1973	0.0077982	0.0077982	0.0077982	0.0077982	0.0277861	0.062418	0.115752	0.165922	0.150853	0.530559	0.702113	0.919711	0.979026	1	0.746494	0.564784	0.311352	0.163256	0.0910372	0.0941721	0.297751
STRG.1540	SP_RS09885
STRG.1490	SP_1974
STRG.1490	SP_1975	0.00681689	0.0267098	0.0567306	0.0777504	0.0764906	0.107463	0.106	0.0578076	0.0794293	0.108136	0.107822	0.12757	0.167153	0.173408	0.208995	0.213601	0.602868	0.145468	0.184288	0.125992	1
STRG.1553	SP_1976	0.74555	1	0.546267	0.270677	0.121982	0.0280028	0.0114975	0.00380918	0.00134029	0.00134029	0.00134029	0.00134029	0.00134029	0.00134029	0.00134029	0.00134029	0.00134029	0.00134029	0.00134029	0.00134029	0.00331291
STRG.1553	SP_1978	0.214192	1	0.80749	0.453765	0.240587	0.0998117	0.0339495	0.0181793	0.00785708	0.000355853	0.000355853	0.000355853	0.000355853	0.000355853	0.000355853	0.000355853	0.000355853	0.000355853	0.000355853	0.000355853	0.00138422
STRG.1553	SP_1979	0.0947084	0.66542	1	0.874721	0.642979	0.400818	0.26996	0.19697	0.137825	0.0669567	0.037505	0.0288422	0.017831	0.0168878	0.00693703	0.00276893	0.00592328	0.00115907	0.000516795	0.0013024	0.071709
STRG.1554	SP_1980	0.00102596	0.0270918	0.724925	1	0.814819	0.451446	0.291264	0.215449	0.145139	0.0679412	0.0550836	0.0380021	0.0335694	0.0248548	0.0192206	0.0152729	0.015021	0.00903145	0.00677359	0.00643598	0.0959031
STRG.1554	SP_1981	0.0575453	0.597387	0.849174	1	0.821523	0.573638	0.331277	0.252714	0.262699	0.161461	0.0912254	0.0255535	0.0239569	0.0144854	0.00574809	0.0072232	0.00407744	0.00407744	0.00407744	0.00407744	0.181382
STRG.1554	SP_1982	0.937378	1	0.441816	0.128917	0.073715	0.0348166	0.00258358	0.00240198	0.00240198	0.00240198	0.00240198	0.00240198	0.00240198	0.00240198	0.00240198	0.00240198	0.00240198	0.00240198	0.00240198	0.00240198	0.00240198
STRG.1554	SP_1983	0.113127	0.521418	1	0.672185	0.374908	0.183559	0.0735133	0.0407495	0.0156338	0.00249117	0.0013473	0.00167183	0.00168235	0.00122694	0.000710271	0.000710271	0.000710271	0.000710271	0.000710271	0.000710271	0.0101509
STRG.1554	SP_1984	0.14716	0.624268	0.229134	0.770372	0.446882	0.33279	0.223452	0.214661	0.409116	0.751992	0.610822	0.510151	0.520836	0.628167	0.529058	0.421509	0.110631	0.12169	0.0569123	0.054264	1
STRG.1554	SP_1985	0.101202	0.376706	0.220843	0.126418	0.0691585	0.057179	0.0459757	0.172213	0.647855	1	0.654037	0.599073	0.506813	0.388643	0.239653	0.179592	0.0741356	0.0342069	0.0173701	0.0161608	0.221324
STRG.1554	SP_1986
STRG.1554	SP_1987	0.650937	1	0.700544	0.424461	0.288571	0.080105	0.0364862	0.0248636	0.0295857	0.00285842	0.00422207	0.00285842	0.0356417	0.0659785	0.102951	0.0440055	0.0890756	0.0135988	0.0363837	0.0177786	0.287878
STRG.1554	SP_1988	0.00493021	0.568135	0.865641	1	0.649954	0.46156	0.33318	0.185312	0.064416	0.0387729	0.0346551	0.0259442	0.0208492	0.0192901	0.0166509	0.00706507	0.0211451	0.0129105	0.0125009	0.00930005	0.175417
STRG.1554	SP_1989	0.848645	1	0.27623	0.185042	0.123839	0.0289211	0.00581989	0.00581989	0.00581989	0.00581989	0.00581989	0.00581989	0.00581989	0.00581989	0.00581989	0.00581989	0.00581989	0.00581989	0.00581989	0.00581989	0.00667951
STRG.1554	SP_1990	0.0294606	0.0294606	0.0294606	0.0294606	0.0294606	0.0294606	0.0399732	0.280189	0.226888	0.745769	0.635754	0.934244	0.855923	1	0.731463	0.566778	0.320812	0.278307	0.105982	0.140709	0.4922
STRG.1554	SP_1991	0.922297	1	0.540012	0.224351	0.195233	0.099192	0.0449336	0.0297308	0.0215333	0.00162054	0.00162054	0.00162054	0.00162054	0.00162054	0.00162054	0.00162054	0.00162054	0.00162054	0.00162054	0.00162054	0.0151531
STRG.1548	SP_1993	0.0146575	0.0146575	0.0146575	0.0146575	0.0146575	0.0371181	0.0348992	0.0188583	0.0146575	0.0444521	0.0482264	0.0433947	0.0890853	0.405053	0.683623	0.389061	1	0.152327	0.272302	0.063683	0.0693699
STRG.1548	SP_1994	0.29921	1	0.696932	0.43805	0.273743	0.105173	0.0508621	0.0259999	0.0121534	0.00219414	0.00157279	0.00140368	0.000833823	0.000858281	0.000308199	0.000191827	0.000191827	0.000399646	0.000191827	0.000206197	0.0197453
STRG.1548	SP_RS10010
STRG.1548	SP_RS10025
STRG.1549	SP_1999	0.623345	1	0.998572	0.929938	0.763697	0.464966	0.362821	0.299588	0.229135	0.140601	0.0975233	0.0683483	0.0445448	0.0287602	0.013672	0.00941731	0.0118439	0.00314821	0.00132294	0.00252049	0.114773
STRG.1549	SP_RS10045
STRG.1552	SP_2000	0.63254	1	0.047489	0.047489	0.047489	0.047489	0.047489	0.047489	0.047489	0.047489	0.047489	0.047489	0.047489	0.047489	0.047489	0.047489	0.047489	0.047489	0.047489	0.047489	0.047489
STRG.1552	SP_2001	0.142882	0.142882	0.142882	0.142882	0.142882	0.142882	0.142882	0.142882	0.142882	0.142882	0.142882	0.142882	0.142882	0.142882	0.142882	0.142882	0.142882	0.142882	0.142882	0.142882	1
STRG.1552	SP_2002
STRG.1552	SP_2003	0.1279	1	0.0250689	0.0250689	0.0250689	0.0250689	0.0250689	0.0250689	0.0250689	0.0250689	0.0250689	0.0250689	0.0250689	0.0250689	0.0250689	0.0250689	0.0250689	0.0250689	0.0250689	0.0250689	0.0250689
STRG.1552	SP_2004
STRG.1552	SP_2005
STRG.1552	SP_2273
STRG.1552	SP_2274
STRG.1552	SP_2275
STRG.1536	SP_2006
STRG.1536	SP_2007	1	0.891833	0.398853	0.229304	0.148442	0.0824263	0.0435422	0.0364089	0.0251891	0.00503985	0.00506836	0.00533234	0.00481725	0.00518435	0.00145785	0.00124149	0.0037227	0.00135583	0.000406774	0.0026929	0.0268884
STRG.1536	SP_2008	0.275717	1	0.643766	0.770589	0.507408	0.295478	0.133726	0.0662204	0.0205557	0.0547707	0.00844258	0.028572	0.0737409	0.102047	0.160955	0.122537	0.133881	0.0581289	0.0346992	0.010406	0.109518
STRG.1536	SP_2009	0.17394	0.299726	0.296132	0.177102	0.156589	0.25313	0.244266	0.235682	0.410675	0.366074	0.729087	1	0.827598	0.484318	0.477915	0.324246	0.493145	0.172537	0.089118	0.0731082	0.220379
STRG.1536	SP_2010	0.366708	1	0.817065	0.62925	0.602581	0.387957	0.276022	0.170944	0.134869	0.0545392	0.0424921	0.0379865	0.0607009	0.0350262	0.0244618	0.0194132	0.03485	0.00950154	0.0035655	0.0035655	0.294149
STRG.1542	SP_2012	0.0682876	0.71539	1	0.770291	0.520578	0.344004	0.202619	0.130333	0.0755499	0.0163247	0.0118375	0.0103034	0.00778854	0.00642515	0.00149393	0.00103001	0.00567211	0.00125413	0.000524902	0.00249314	0.0398969
STRG.1542	SP_2013
STRG.1542	SP_2016	0.00200997	0.129762	1	0.609753	0.36046	0.125147	0.0631575	0.0362023	0.0191827	0.00200997	0.00200997	0.00200997	0.00200997	0.00200997	0.00200997	0.00200997	0.00200997	0.00200997	0.00200997	0.00200997	0.0038616
STRG.1542	SP_RS12475
STRG.1513	SP_2021	0.0302651	1	0.0302651	0.0509571	0.0619806	0.0302651	0.0302651	0.0302651	0.0302651	0.0302651	0.0302651	0.0302651	0.0302651	0.0302651	0.0302651	0.0302651	0.0302651	0.0302651	0.0302651	0.0302651	0.0302651
STRG.1513	SP_2022	0.0111859	0.170986	0.149462	0.195937	0.148568	1	0.0816195	0.0541313	0.0361268	0.0111859	0.0111859	0.0111859	0.0111859	0.0111859	0.0111859	0.0111859	0.0111859	0.0111859	0.0111859	0.0111859	0.0111859
STRG.1513	SP_2023	1	0.654771	0.203586	0.113772	0.0815006	0.0723755	0.0516699	0.00743912	0.0383327	0.00743912	0.00743912	0.00743912	0.00743912	0.00743912	0.00743912	0.00743912	0.00743912	0.00743912	0.00743912	0.00743912	0.0127098
STRG.1513	SP_2024	1	0.889926	0.665117	0.182975	0.153744	0.0115435	0.019779	0.0115435	0.0290787	0.0442433	0.0667895	0.0377562	0.0348623	0.0286186	0.0274805	0.0329456	0.040746	0.0115435	0.0115435	0.0115435	0.0115435
STRG.1544	SP_2027	1	0.5586	0.458474	0.470824	0.650128	0.329945	0.178453	0.101863	0.0536497	0.012696	0.012696	0.012696	0.012696	0.012696	0.012696	0.012696	0.012696	0.012696	0.012696	0.012696	0.012696
STRG.1544	SP_2028	1	0.917157	0.44103	0.308981	0.171467	0.0637706	0.0263814	0.0336861	0.0169193	0.000808565	0.000888705	0.000808565	0.000808565	0.00141831	0.000808565	0.000808565	0.000808565	0.000808565	0.000808565	0.000808565	0.00208381
STRG.1544	SP_2029	0.0018716	0.192165	0.455895	0.60533	0.703722	1	0.811735	0.660693	0.47334	0.341569	0.289621	0.178209	0.130776	0.10658	0.0810414	0.0690099	0.113394	0.0475933	0.0394071	0.0528675	0.275122
STRG.1544	SP_2030	0.0660443	0.659438	1	0.780519	0.483487	0.252235	0.127614	0.074939	0.0386336	0.0077359	0.00569424	0.00552875	0.0140359	0.00360944	0.000457209	0.0235875	0.0579397	0.00853847	0.00899377	0.00627988	0.0462099
STRG.1545	SP_2039	1	0.626646	0.33494	0.37926	0.0497183	0.305302	0.263727	0.287789	0.271101	0.333206	0.099001	0.196607	0.203031	0.148589	0.137113	0.0584934	0.0497183	0.0497183	0.0497183	0.0497183	0.0780133
STRG.1545	SP_2040	0.596502	1	0.935969	0.764166	0.598581	0.401867	0.2203	0.193989	0.155775	0.129665	0.131181	0.123916	0.109291	0.0722573	0.0799342	0.0336746	0.0778379	0.0268402	0.061262	0.0370954	0.243886
STRG.1545	SP_2041	0.0258615	0.0850453	0.085512	0.13702	0.140803	0.0477638	0.0666972	0.0528725	0.0919299	0.0860168	0.0812894	0.0487846	0.102491	0.142491	0.212538	0.17082	0.352402	0.117419	0.134046	0.0950216	1
STRG.1545	SP_2042	0.109122	0.109122	0.483389	0.19718	0.178288	1	0.593144	0.109122	0.109122	0.211539	0.109122	0.109122	0.109122	0.109122	0.109122	0.109122	0.109122	0.109122	0.109122	0.109122	0.109122
STRG.1545	SP_2044	0.375086	1	0.708838	0.452371	0.289865	0.1333	0.0528901	0.0321727	0.0135787	0.000911491	0.000622329	0.00166616	0.00118425	0.00192639	0.000638994	0.000845588	7.80207e-05	0.000407908	0.000207355	0.000359038	0.0117519
STRG.1545	SP_2045	0.812069	1	0.74283	0.537637	0.348324	0.208414	0.102064	0.0586781	0.0315272	0.00967133	0.00285646	0.00285646	0.00285646	0.00285646	0.00285646	0.00285646	0.00285646	0.00285646	0.00285646	0.00285646	0.0311757
STRG.1543	SP_2047
STRG.1543	SP_2048
STRG.1543	SP_2049
STRG.1543	SP_2050
STRG.1543	SP_2051
STRG.1543	SP_2052
STRG.1543	SP_2053
STRG.1543	SP_2054	0.593323	1	0.0461618	0.0461618	0.0461618	0.0461618	0.0461618	0.0461618	0.0461618	0.0461618	0.0461618	0.0461618	0.0461618	0.0461618	0.0461618	0.0461618	0.0461618	0.0461618	0.0461618	0.0461618	0.0461618
STRG.1543	SP_2055	0.605246	1	0.706209	0.435833	0.297567	0.126766	0.0558279	0.033182	0.0147125	0.00110954	0.00105957	0.00176464	0.0017614	0.0013873	0.000177529	3.97805e-05	0.000348729	0.000150825	3.97805e-05	0.000677122	0.0100456
STRG.1551	SP_2057	0.389872	1	0.813609	0.60535	0.413308	0.220313	0.116612	0.0754694	0.0366174	0.0231979	0.0171228	0.00981264	0.0060629	0.00546657	0.0040785	0.00284485	0.00147178	0.00237967	0.00174013	0.00287231	0.0595914
STRG.1551	SP_2058	0.01445	0.128254	1	0.957183	0.506336	0.331563	0.171775	0.123522	0.0806644	0.0284785	0.0217786	0.0130578	0.0102618	0.0112791	0.000790728	0.00151105	0.00543176	0.00277278	0.00247702	0.00370816	0.0598367
STRG.1538	SP_2060	0.980442	0.548411	0.437803	0.532612	0.732563	0.784184	0.719646	0.868489	0.992866	1	0.768565	0.828556	0.686101	0.61601	0.472722	0.60623	0.537079	0.0420737	0.0420737	0.0420737	0.0675538
STRG.1538	SP_2061
STRG.1538	SP_2062
STRG.1538	SP_2063	1	0.387312	0.226314	0.0567892	0.039286	0.0698938	0.0337815	0.031829	0.0183672	0.00419367	0.00419367	0.00419367	0.00419367	0.00419367	0.00419367	0.00419367	0.00419367	0.00419367	0.00419367	0.0200173	0.100604
STRG.1538	SP_2064	1	0.635433	0.179842	0.10411	0.0370281	0.00271542	0.00271542	0.00271542	0.00271542	0.00271542	0.00271542	0.00271542	0.00271542	0.00271542	0.00271542	0.00271542	0.00271542	0.00271542	0.00271542	0.00271542	0.00271542
STRG.1538	SP_2065
STRG.1538	SP_2066	0.649405	1	0.597095	0.370946	0.206012	0.0845626	0.0374265	0.0212662	0.0112253	0.00424948	0.00419164	0.00352498	0.00343965	0.00626561	0.00889352	0.00847603	0.00590308	0.00392645	0.00329624	0.00193229	0.00900999
STRG.1538	SP_2067	0.524021	1	0.422831	0.222645	0.114997	0.059052	0.0091588	0.00535695	0.00227748	0.00227748	0.00227748	0.00227748	0.00227748	0.00227748	0.00227748	0.00227748	0.00227748	0.00227748	0.00227748	0.00227748	0.00472576
STRG.1538	SP_2284
STRG.1538	SP_2285
STRG.1538	SP_2286
STRG.1538	SP_2287
STRG.1538	SP_2288
STRG.1538	SP_2289
STRG.1538	SP_2290
STRG.1538	SP_2291
STRG.1538	SP_2292
STRG.1538	SP_2293
STRG.1538	SP_2294
STRG.1538	SP_rrnaB5S
STRG.1452	SP_rrnaB23S
STRG.1452	SP_2295
STRG.1452	SP_rrnaB16S
STRG.1452	SP_2296
STRG.1452	SP_2068	0.768446	1	0.37361	0.127009	0.205131	0.0941885	0.0422249	0.0206482	0.0114452	0.0114452	0.0114452	0.0114452	0.0114452	0.0114452	0.0114452	0.0114452	0.0114452	0.0114452	0.0114452	0.0114452	0.0114452
STRG.1452	SP_2069	0.573904	1	0.651855	0.383822	0.254611	0.124925	0.0532664	0.0394189	0.0171931	0.00159996	0.00120029	0.00190646	0.00143954	0.00146163	0.000368119	0.000267577	0.00106222	0.00055442	0.000254987	0.000923486	0.0122743
STRG.1452	SP_2070	0.0100784	0.236054	0.989704	1	0.68696	0.373028	0.160124	0.0947462	0.0390125	0.00683048	0.00500379	0.00434915	0.00329172	0.00214284	0.000164742	3.35473e-05	0.00158928	0.000335979	4.54618e-05	0.000764775	0.0171353
STRG.1452	SP_2071
STRG.1452	SP_2072	0.992878	1	0.500366	0.249362	0.188504	0.0724163	0.0405103	0.0275226	0.0201886	0.00440642	0.00371982	0.00124025	0.00124025	0.00124025	0.00124025	0.00124025	0.00124025	0.00124025	0.00124025	0.00124025	0.00435011
STRG.1578	SP_2073
STRG.1578	SP_2075	0.317886	1	0.717436	0.522456	0.353474	0.187531	0.10734	0.0717172	0.0475537	0.0090841	0.0106446	0.00768698	0.00507513	0.00374761	0.00985903	0.00238812	0.00124178	0.00136963	0.00136674	0.00264266	0.0859905
STRG.1578	SP_2077	0.00288468	0.267292	1	0.908445	0.572238	0.507181	0.237568	0.218748	0.0975123	0.0595679	0.0679119	0.119736	0.116757	0.0956986	0.0839354	0.0763643	0.0930746	0.0627966	0.0373835	0.0363657	0.116789
STRG.1578	SP_RS10575
STRG.1582	SP_2078	0.175894	1	0.92104	0.61034	0.350419	0.163865	0.0761634	0.0434761	0.0221783	0.002276	0.00144055	0.00204223	0.00251847	0.00220443	0.000403637	0.00025253	0.000663821	0.000310552	0.000208146	0.000958484	0.0157802
STRG.1582	SP_2081
STRG.1582	SP_2082	0.683138	1	0.468365	0.314231	0.17907	0.0873063	0.0593397	0.0263998	0.0158326	0.00998269	0.00625276	0.00699357	0.00275636	0.00275636	0.00275636	0.00275636	0.00275636	0.00275636	0.00275636	0.00275636	0.460598
STRG.1582	SP_2083	0.230709	1	0.973791	0.807155	0.743083	0.288532	0.176258	0.0796019	0.0678402	0.0255211	0.00834708	0.00781413	0.00781413	0.00813398	0.00781413	0.00781413	0.00781413	0.00781413	0.00781413	0.00781413	0.191442
STRG.1586	SP_2086
STRG.1586	SP_2087	1	0.639823	0.156688	0.0246592	0.0329788	0.0246592	0.0246592	0.0246592	0.0246592	0.0246592	0.0246592	0.0246592	0.0246592	0.0246592	0.0246592	0.0246592	0.0246592	0.0246592	0.0246592	0.0246592	0.03064
STRG.1586	SP_2088	1	0.695904	0.233424	0.195946	0.186428	0.0234522	0.0234522	0.0234522	0.0234522	0.0234522	0.0234522	0.0234522	0.0234522	0.0234522	0.0234522	0.0234522	0.0234522	0.0234522	0.0234522	0.0234522	0.0234522
STRG.1592	SP_2091	0.852212	1	0.579966	0.344465	0.167162	0.0598977	0.0242686	0.0156318	0.00932235	0.000987786	0.00108612	0.000628431	0.000456773	0.000460423	0.000176544	0.000176544	0.000176544	0.000176544	0.000176544	0.000361104	0.0158819
STRG.1592	SP_2092	0.0587408	0.194842	0.541631	1	0.821454	0.565133	0.300791	0.161477	0.0664679	0.0118516	0.00791534	0.00970063	0.00385307	0.00247726	0.00017462	0.00017462	0.00155362	0.000211301	0.00017462	0.000599334	0.0280132
STRG.1592	SP_2093	1	0.955143	0.623853	0.48148	0.339465	0.287687	0.158304	0.0930179	0.042951	0.00203535	0.00203535	0.00203535	0.00203535	0.00203535	0.00203535	0.00203535	0.00203535	0.00203535	0.00203535	0.00203535	0.00203535
STRG.1593	SP_2094
STRG.1593	SP_2095	1	0.767866	0.492133	0.0467618	0.0467618	0.0467618	0.0467618	0.0467618	0.0467618	0.0467618	0.0467618	0.0467618	0.0467618	0.0467618	0.0467618	0.0467618	0.0467618	0.0467618	0.0467618	0.0467618	0.0467618
STRG.1593	SP_2096	0.181854	1	0.737422	0.542224	0.28871	0.15625	0.0648789	0.0225327	0.00696535	0.00222387	0.00222387	0.00222387	0.00222387	0.00222387	0.00222387	0.00222387	0.00222387	0.00222387	0.00222387	0.00222387	0.00350267
STRG.1593	SP_2097	0.53909	1	0.581832	0.369083	0.240421	0.108379	0.0460471	0.0295699	0.0134884	0.00163795	0.000536521	0.00050529	0.00050529	0.00050529	0.00050529	0.00050529	0.00050529	0.00050529	0.00050529	0.00050529	0.00500802
STRG.1593	SP_2098
STRG.1593	SP_2099	0.00468125	0.0817703	0.117708	0.172858	0.1757	0.167763	0.100931	0.0942645	0.108906	0.135624	0.102271	0.0924145	0.123517	0.190864	0.191056	0.215587	0.214549	0.128966	0.118632	0.0980529	1
STRG.1593	SP_RS10660
STRG.1606	SP_2101	0.00874291	0.00874291	0.00874291	0.00874291	0.142955	0.32155	0.345913	0.407177	0.500928	0.804873	0.703972	0.754169	1	0.874392	0.861683	0.80505	0.55427	0.349955	0.289951	0.246957	0.875015
STRG.1606	SP_2102	0.88594	0.5993	0.485576	0.379689	0.357599	0.434429	0.417047	0.23037	0.290305	0.621044	0.363785	0.31116	0.471006	0.338003	0.412187	0.376605	0.445357	0.194506	0.273094	0.201615	1
STRG.1606	SP_RS10715
STRG.1617	SP_2106	0.105976	0.833909	1	0.669301	0.386152	0.178223	0.079545	0.0387627	0.0186593	0.00209718	0.0011802	0.00140824	0.00121826	0.00147657	0.000251628	0.000299128	0.00071706	0.000310259	9.52634e-05	0.000518755	0.0174438
STRG.1617	SP_2107	0.137536	1	0.941937	0.603073	0.374437	0.202038	0.079581	0.0445765	0.0185968	0.00190321	0.00102437	0.00170155	0.000512095	0.000512095	0.000512095	0.000512095	0.000512095	0.000512095	0.000512095	0.000512095	0.00859572
STRG.1620	SP_2108	0.812818	1	0.629576	0.450859	0.343216	0.202347	0.100234	0.0669544	0.0401265	0.0115702	0.00831786	0.00793736	0.00684094	0.00718607	0.00313153	0.00150877	0.00500135	0.00126727	0.000708338	0.00226533	0.0318938
STRG.1620	SP_2109
STRG.1620	SP_2110
STRG.1620	SP_2111	0.490059	1	0.698222	0.358566	0.86191	0.42873	0.289303	0.152694	0.139759	0.113789	0.0897905	0.019153	0.019153	0.019153	0.052777	0.021038	0.123247	0.0824191	0.0669626	0.0912241	0.0433334
STRG.1620	SP_2112	0.00375418	0.00375418	0.00375418	0.00375418	0.00375418	0.00375418	0.00375418	0.0251636	0.0778623	0.257859	0.31344	0.439897	0.479891	0.466722	0.360478	0.274301	0.163038	0.0894632	0.047194	0.0525697	1
STRG.1626	SP_2113	0.0194669	0.0194669	0.0194669	0.0194669	0.0565042	0.0784235	0.0959105	0.0699426	0.0905545	0.0921678	0.0762699	0.11842	0.185989	0.114115	0.175877	0.193465	0.0550328	0.0959717	0.0853098	0.125225	1
STRG.1626	SP_2114	0.130079	0.95693	1	0.635449	0.399736	0.213871	0.107289	0.0606305	0.0336507	0.00419387	0.00387764	0.00363996	0.00110092	0.00147682	0.000147758	0.000147758	0.000911897	0.000339337	0.000147758	0.000473063	0.0145565
STRG.1628	SP_2115
STRG.1628	SP_2116
STRG.1628	SP_2117
STRG.1628	SP_2118
STRG.1628	SP_2119	1	0.554902	0.269788	0.222092	0.329535	0.15617	0.082585	0.065327	0.05328	0.0337753	0.0337753	0.0337753	0.0337753	0.0337753	0.0337753	0.0337753	0.0337753	0.0337753	0.0337753	0.0337753	0.0337753
STRG.1628	SP_RS10815
STRG.1631	SP_2121	0.0312396	0.500771	1	0.738106	0.448648	0.217637	0.117483	0.0648544	0.035156	0.00528165	0.00312006	0.00238674	0.00157827	0.00158392	0.000453274	0.000575868	0.000337984	0.000426177	0.0005037	0.000995425	0.0343703
STRG.1631	SP_2122
STRG.1631	SP_2124
STRG.1631	SP_2126	0.204673	0.970187	1	0.644652	0.400169	0.21748	0.10559	0.0611549	0.035311	0.00326831	0.00265819	0.00189924	0.000844203	0.00130438	0.000221928	0.000221928	0.000221928	0.000221928	0.000221928	0.000504263	0.0133972
STRG.1631	SP_RS10820
STRG.1631	SP_RS10835
STRG.1634	SP_2125	1	0.758154	0.302368	0.125837	0.0827918	0.037323	0.0155986	0.0150791	0.0150754	0.0073297	0.0073297	0.0073297	0.0073297	0.0073297	0.0073297	0.0073297	0.0073297	0.0073297	0.0073297	0.0073297	0.0073297
STRG.1634	SP_RS10845
STRG.1639	SP_2127	0.0381172	1	0.945755	0.882361	0.749578	0.099907	0.0381172	0.0381172	0.0381172	0.0381172	0.0381172	0.0381172	0.0381172	0.0381172	0.0381172	0.0381172	0.0381172	0.0381172	0.120011	0.0381172	0.0381172
STRG.1639	SP_2128	0.182372	1	0.845191	0.90671	0.623146	0.292852	0.198567	0.0847436	0.0847436	0.0847436	0.0847436	0.0847436	0.0847436	0.0847436	0.0847436	0.0847436	0.0847436	0.0847436	0.0847436	0.0847436	0.0847436
STRG.1639	SP_2129
STRG.1639	SP_2130	0.671709	1	0.275298	0.0129025	0.0129025	0.0129025	0.0129025	0.0129025	0.0129025	0.0129025	0.0129025	0.0129025	0.0129025	0.0129025	0.0129025	0.0129025	0.0129025	0.0129025	0.0129025	0.0129025	0.0129025
STRG.1639	SP_2131	1	0.710959	0.153183	0.150757	0.0339165	0.00974752	0.00974752	0.00974752	0.0340862	0.297083	0.270542	0.225289	0.153172	0.133361	0.0883692	0.0487176	0.0500877	0.0327244	0.0172686	0.0222127	0.00974752
STRG.1643	SP_2132	0.00288809	0.0197988	0.0389214	0.33248	0.720511	1	0.904199	0.910794	0.9028	0.712826	0.540499	0.308291	0.215781	0.122604	0.0830934	0.0719263	0.0455605	0.0300301	0.00978204	0.0274233	0.208621
STRG.1643	SP_2133
STRG.1645	SP_2134	0.00471643	0.00404547	0.00305716	0.0288891	0.0430601	0.0540701	0.031496	0.0212557	0.0302289	0.0733926	0.0615624	0.0672848	0.374902	0.58724	1	0.838598	0.972379	0.272586	0.441509	0.241908	0.678443
STRG.1645	SP_2135	0.009903	0.00777685	0.00449857	0.00398331	0.00548084	0.00843165	0.0111858	0.0158374	0.0229853	0.0533123	0.0640293	0.0797614	0.227025	0.391441	0.462329	0.437608	1	0.357709	0.277774	0.209281	0.398918
STRG.1651	SP_2143	0.0291595	0.0291595	0.0844387	0.0291595	0.0291595	0.0291595	0.0291595	0.0291595	0.0291595	0.0291595	0.0291595	0.0291595	0.0291595	0.0291595	0.0291595	0.0291595	0.0291595	0.0291595	0.0291595	0.0712579	1
STRG.1651	SP_2144
STRG.1655	SP_2148	1	0.961691	0.520931	0.237147	0.202085	0.0653636	0.0226397	0.0108239	0.00496675	0.00263465	0.00263465	0.00263465	0.00263465	0.00263465	0.00263465	0.00263465	0.00263465	0.00263465	0.00263465	0.00263465	0.00263465
STRG.1655	SP_2150	0.00547019	0.107975	0.853934	1	0.591502	0.258525	0.138538	0.0822948	0.0274641	0.00315718	0.00217545	0.001888	0.00137266	0.00137266	0.00137266	0.00137266	0.00137266	0.00137266	0.00137266	0.00137266	0.00266016
STRG.1663	SP_2156	0.618284	1	0.851169	0.747479	0.724522	0.672564	0.520548	0.529251	0.418468	0.243506	0.171601	0.132316	0.086319	0.0643608	0.0442597	0.0352301	0.0549806	0.0259622	0.0256648	0.023295	0.600972
STRG.1663	SP_2157	0.342784	1	0.689371	0.379059	0.0965077	0.0308827	0.0228517	0.0103135	0.00992269	0.00992269	0.00992269	0.00992269	0.00992269	0.00992269	0.00992269	0.00992269	0.00992269	0.00992269	0.00992269	0.00992269	0.00992269
STRG.1663	SP_RS10990
STRG.1663	SP_RS12520
STRG.1663	SP_RS12525
STRG.1664	SP_2158	0.328641	0.328641	0.547441	0.930899	1	0.677824	0.328641	0.328641	0.328641	0.328641	0.328641	0.328641	0.328641	0.328641	0.328641	0.328641	0.328641	0.328641	0.328641	0.328641	0.328641
STRG.1664	SP_2159
STRG.1666	SP_2162
STRG.1666	SP_2163	1	0.0683589	0.0683589	0.0683589	0.0683589	0.0683589	0.0683589	0.0683589	0.0683589	0.0683589	0.0683589	0.0683589	0.0683589	0.0683589	0.0683589	0.0683589	0.0683589	0.0683589	0.0683589	0.0683589	0.0683589
STRG.1666	SP_2164
STRG.1666	SP_2165
STRG.1666	SP_2166
STRG.1666	SP_2167
STRG.1668	SP_2168	0.0226246	0.0491201	0.0780287	0.234301	0.216668	0.18875	0.25124	0.232479	0.152027	0.163874	0.12094	0.104804	0.0980529	0.111543	0.0928347	0.0924155	0.0239351	0.0533106	0.0365369	0.0237653	1
STRG.1668	SP_RS12535
STRG.1670	SP_2169	0.821814	1	0.703568	0.502981	0.328114	0.194999	0.114206	0.0583356	0.0325822	0.00185288	0.00102449	0.0010157	0.000733386	0.000548786	0.000548786	0.000548786	0.000548786	0.000548786	0.000548786	0.000548786	0.0107876
STRG.1670	SP_2170
STRG.1670	SP_2171	0.06323	0.0926192	0.11743	0.110814	0.0639598	0.128819	0.185848	0.191154	0.236826	0.385756	0.551581	0.688644	0.669926	0.742078	0.478049	0.62782	1	0.329957	0.268349	0.178504	0.70853
STRG.1670	SP_2172	0.821512	1	0.619438	0.426062	0.392473	0.18565	0.148884	0.174057	0.18642	0.11266	0.0937857	0.0479202	0.023546	0.0273939	0.0117085	0.00948143	0.00517031	0.00480729	0.00480729	0.00480729	0.0240556
STRG.1670	SP_2173
STRG.1670	SP_2174	1	0.854543	0.354824	0.202794	0.11896	0.0490181	0.0174529	0.0135567	0.00886783	0.00104366	0.00104366	0.00104366	0.00104366	0.00104366	0.00104366	0.00104366	0.00104366	0.00104366	0.00104366	0.00104366	0.00491422
STRG.1670	SP_2175	1	0.0788362	0.235729	0.0788362	0.0788362	0.346884	0.16522	0.0921636	0.0788362	0.0788362	0.0788362	0.0788362	0.0788362	0.0788362	0.0788362	0.0788362	0.0788362	0.0788362	0.0788362	0.0788362	0.207834
STRG.1670	SP_2176	0.60831	1	0.667898	0.357059	0.194815	0.0964373	0.0351457	0.0200063	0.0115005	0.00582211	0.00378702	0.000455142	0.000455142	0.000455142	0.000455142	0.000455142	0.000455142	0.000455142	0.000455142	0.000455142	0.00665896
STRG.1670	SP_2177
STRG.1680	SP_2184
STRG.1680	SP_2185	0.680399	1	0.720747	0.083893	0.083893	0.083893	0.1141	0.083893	0.083893	0.083893	0.083893	0.083893	0.083893	0.083893	0.083893	0.083893	0.083893	0.083893	0.083893	0.083893	0.083893
STRG.1680	SP_2186
STRG.1680	SP_2187
STRG.1686	SP_2188	0.769268	1	0.662458	0.455871	0.280883	0.135943	0.0671531	0.044456	0.0278496	0.000796641	0.00116941	0.00151181	0.000952074	0.00114791	0.000663904	0.000310138	0.000738233	0.000310138	0.000434994	0.000469909	0.0131929
STRG.1686	SP_2189	0.445809	1	0.657378	0.427824	0.260722	0.100178	0.0670375	0.0550785	0.029382	0.014512	0.0108572	0.00620221	0.00434166	0.00287183	0.00148169	0.000329277	0.000365195	0.000329277	0.000329277	0.000776869	0.0125074
STRG.1688	SP_2190	0.00592451	0.0115412	0.0398976	0.117541	0.187302	0.225253	0.168972	0.113275	0.0741065	0.0270053	0.0251014	0.0201273	0.0123933	0.00928485	0.00567809	0.00614757	0.00992094	0.00513588	0.00612768	0.0184655	1
STRG.1688	SP_2191	0.0448606	0.39012	0.362316	1	0.818226	0.659981	0.19612	0.114279	0.0434178	0.0434178	0.0434178	0.0434178	0.0434178	0.0434178	0.0434178	0.0434178	0.0434178	0.0434178	0.179679	0.0434178	0.670629
STRG.1688	SP_2192	0.691078	1	0.725756	0.390893	0.269337	0.255105	0.383705	0.0590951	0.0590951	0.0590951	0.0590951	0.674076	0.0590951	0.0590951	0.0590951	0.0590951	0.0590951	0.0590951	0.0590951	0.0590951	0.123396
STRG.1688	SP_2193	0.361465	1	0.49511	0.207723	0.085966	0.0126281	0.00597514	0.00407941	0.00407941	0.00407941	0.00466165	0.00788702	0.00541361	0.011035	0.0101343	0.0075226	0.00448831	0.00407941	0.00407941	0.00819267	0.0850355
STRG.1688	SP_2194	0.293679	1	0.870427	0.605734	0.493731	0.311552	0.236026	0.166999	0.140911	0.0917157	0.0654574	0.0581219	0.0417708	0.0301603	0.0229434	0.0173614	0.0224324	0.00894038	0.00603691	0.00822026	0.578238
STRG.1688	SP_2195	0.0335358	0.222871	0.0987868	0.360232	0.270778	0.197465	0.148031	0.122294	0.11502	0.0895637	0.0362118	0.0685596	0.0673208	0.0606208	0.0486237	0.040516	0.00532374	0.0140956	0.0110824	0.00847381	1
STRG.1688	SP_2196	0.492847	1	0.231392	0.0803885	0.0175356	0.0175356	0.0175356	0.0175356	0.0175356	0.0175356	0.0175356	0.0175356	0.0175356	0.0175356	0.0175356	0.0175356	0.0175356	0.0175356	0.0175356	0.0175356	0.0175356
STRG.1688	SP_2197	0.816707	1	0.642262	0.348153	0.247669	0.109043	0.0540465	0.0285652	0.0190215	0.000497244	0.00117363	0.00104821	0.000497244	0.0010457	0.000497244	0.000497244	0.000497244	0.000497244	0.000497244	0.000522661	0.0131202
STRG.1688	SP_2198
STRG.1688	SP_2199	0.990277	1	0.197256	0.248186	0.115028	0.0211956	0.0211956	0.0211956	0.0211956	0.0211956	0.0211956	0.0211956	0.0211956	0.0211956	0.0211956	0.0211956	0.0211956	0.0211956	0.0211956	0.0211956	0.0211956
STRG.1688	SP_2201
STRG.1688	SP_RS12550
STRG.1697	SP_2202	1	0.668649	0.574232	0.260413	0.216638	0.118874	0.0529746	0.0201214	0.0182348	0.00116779	0.00116779	0.00116779	0.00116779	0.00116779	0.00116779	0.00116779	0.00116779	0.00116779	0.00116779	0.00116779	0.00116779
STRG.1697	SP_2203	0.370996	0.669202	0.58125	1	0.726085	0.424216	0.24068	0.139691	0.0680125	0.00409876	0.00441907	0.00338141	0.00338141	0.00338141	0.00338141	0.00338141	0.00338141	0.00338141	0.00338141	0.00338141	0.0201805
STRG.1697	SP_2204	0.0331365	0.0243436	0.0111704	0.0084141	0.00468277	0.00374406	0.00376077	0.00446823	0.00623886	0.00658669	0.0073729	0.00963701	0.102761	0.310201	0.399671	0.378264	0.371527	0.217583	0.162254	0.134179	1
STRG.1697	SP_2205	0.011942	0.00408814	0.103296	0.480875	0.573134	0.540714	0.385924	0.341181	0.367865	0.251327	0.224806	0.146988	0.171404	0.15553	0.128092	0.154379	0.0871564	0.108173	0.0286657	0.0514409	1
STRG.1697	SP_2206	0.163876	0.210114	0.193373	0.195845	0.18214	0.188683	0.194927	0.237873	0.358303	1	0.617253	0.584832	0.422754	0.243358	0.105413	0.0520633	0.0206738	0.00825384	0.00270674	0.00879126	0.15262
STRG.1697	SP_2207
STRG.1697	SP_2208
STRG.1701	SP_2209	1	0.743831	0.390333	0.241872	0.148963	0.0661744	0.0167618	0.0118301	0.00342582	0.00109946	0.00109946	0.00109946	0.00109946	0.00109946	0.00109946	0.00109946	0.00109946	0.00109946	0.00109946	0.00109946	0.00113561
STRG.1701	SP_2210	0.456082	1	0.829999	0.487728	0.273313	0.136406	0.0722394	0.0373745	0.0112826	0.00357138	0.00357138	0.00357138	0.00357138	0.00357138	0.00357138	0.00357138	0.00357138	0.00357138	0.00357138	0.00357138	0.00734445
STRG.1710	SP_2214	0.873179	1	0.675998	0.469509	0.347921	0.220978	0.105357	0.0639637	0.0283009	0.00322808	0.00292025	0.005407	0.00368298	0.0040132	0.000648277	0.00082984	0.00270123	0.000785159	0.000280387	0.00146257	0.0220154
STRG.1710	SP_2215	0.109204	0.164634	0.127498	0.114999	0.106342	0.104618	0.0950128	0.147461	0.541782	0.927564	0.902096	0.946543	0.742932	0.517623	0.390277	0.302792	0.309546	0.188837	0.161227	0.152043	1
STRG.1710	SP_2216	1	0.914437	0.582273	0.398603	0.25929	0.157241	0.0923129	0.0694497	0.0531549	0.00614632	0.00449802	0.00204868	0.00433956	0.00508423	0.00262709	0.00223637	0.00577872	0.00131446	0.000997588	0.00408789	0.0554306
STRG.1710	SP_2217
STRG.1710	SP_2218	0.782531	1	0.746794	0.624684	0.467982	0.291701	0.178332	0.112397	0.0534991	0.0308364	0.0231173	0.0169792	0.0138905	0.020545	0.0133391	0.00749036	0.00927901	0.00170881	0.00170881	0.00170881	0.0493813
STRG.1710	SP_2219	0.272509	0.902672	1	0.926555	0.794924	0.629779	0.22535	0.192846	0.0681969	0.0379833	0.00887272	0.00887272	0.0206821	0.0101289	0.00887272	0.0117448	0.00887272	0.00887272	0.00887272	0.00887272	0.183588
STRG.1710	SP_2220	0.568542	1	0.381541	0.377689	0.331754	0.219774	0.118927	0.0371442	0.0285787	0.00691268	0.00601807	0.00601807	0.00601807	0.00601807	0.00601807	0.00601807	0.00601807	0.00601807	0.00601807	0.00601807	0.00601807
STRG.1710	SP_2221	0.871279	1	0.764535	0.779752	0.706479	0.508122	0.329002	0.198256	0.0888396	0.0114351	0.00871408	0.00759593	0.00759593	0.00759593	0.00759593	0.00759593	0.00759593	0.00759593	0.00759593	0.00759593	0.0351737
STRG.1710	SP_2222	0.0466106	0.477216	0.414902	0.782185	1	0.310739	0.37252	0.193027	0.103363	0.0587207	0.0565382	0.0466106	0.0466106	0.0466106	0.0466106	0.0466106	0.0466106	0.0466106	0.0466106	0.0466106	0.0466106
STRG.1710	SP_2223	0.975448	0.949788	1	0.778153	0.638429	0.382429	0.194876	0.126562	0.106708	0.0502709	0.0436208	0.0468396	0.0392265	0.0267527	0.00579901	0.00579401	0.0226921	0.0121878	0.0123556	0.0133983	0.105904
STRG.1710	SP_2224	0.220187	1	0.81251	0.549121	0.323494	0.163836	0.0589278	0.0365894	0.0212846	0.00484825	0.00484825	0.00484825	0.00484825	0.00484825	0.00484825	0.00484825	0.00484825	0.00484825	0.00484825	0.00484825	0.0337712
STRG.1710	SP_2225	0.0881738	1	0.558098	0.439647	0.106208	0.00714574	0.0165984	0.00714574	0.00714574	0.00714574	0.00714574	0.00714574	0.00714574	0.00714574	0.00714574	0.00714574	0.00714574	0.00714574	0.00714574	0.00714574	0.00786618
STRG.1715	SP_2226	0.0139424	0.391676	0.596846	0.768266	0.101171	0.427266	0.404277	0.368718	0.458525	0.819094	1	0.916798	0.826104	0.580629	0.457312	0.288294	0.2608	0.164292	0.0616683	0.070596	0.46513
STRG.1715	SP_2227	0.304406	0.304406	0.304406	0.304406	0.304406	0.304406	0.304406	0.304406	0.304406	0.304406	0.579527	0.810697	0.785052	0.889872	0.356529	0.381075	0.304406	0.304406	0.304406	0.304406	1
STRG.1717	SP_2228	0.026326	0.494335	1	0.845957	0.564643	0.35154	0.192245	0.122812	0.0670322	0.0198986	0.0137398	0.00987444	0.00533007	0.00389589	0.000379238	0.000165145	0.00216952	0.000346533	8.58611e-05	0.000957359	0.0187135
STRG.1717	SP_2229	0.747003	1	0.657827	0.370215	0.25644	0.139213	0.074303	0.0468905	0.0264089	0.0021938	0.00221718	0.00177166	0.0018356	0.00152413	0.000455427	0.000168006	0.000168006	0.000303499	0.00105705	0.000860445	0.0143807
STRG.1724	SP_2235	0.374589	0.67769	0.810508	0.975518	1	0.431324	0.509091	0.416006	0.319896	0.41002	0.299961	0.26188	0.275788	0.369175	0.325309	0.321254	0.230725	0.179603	0.134183	0.0861686	0.892082
STRG.1724	SP_2236	0.0457883	0.0457883	0.0457883	0.0457883	0.0457883	0.0457883	0.0487389	0.0457883	0.0457883	0.0457883	0.0457883	0.0457883	0.0457883	0.0457883	0.0457883	0.0457883	0.0457883	0.0457883	0.0457883	0.0457883	1
STRG.1724	SP_2237
STRG.1724	SP_2238	0.0958439	0.48776	0.787434	1	0.871242	0.764654	0.622922	0.711086	0.691649	0.468273	0.332628	0.325326	0.185263	0.279534	0.221886	0.180402	0.0129468	0.0129468	0.0129468	0.0129468	0.952252
STRG.1724	SP_2297
STRG.1724	SP_2298
STRG.1724	SP_2299
STRG.1727	SP_2239	0.772532	1	0.958911	0.857874	0.820039	0.695971	0.479464	0.286095	0.198388	0.103527	0.0618797	0.0721066	0.102324	0.0755538	0.073537	0.0844967	0.0579522	0.0434994	0.0507109	0.0463286	0.825459
STRG.1727	SP_2240	0.00412058	0.00412058	0.00412058	0.00412058	0.00412058	0.00412058	0.00412058	0.00412058	0.00776996	0.0525186	0.0726254	0.0710968	0.0753201	0.0697329	0.0652341	0.0428048	0.0359086	0.0188593	0.0163474	0.0195987	1
