# Supplementary material for: Grad‐seq in a Gram‐positive bacterium reveals exonucleolytic sRNA activation in competence control
Source: EMBO J. 2020 Mar 30;39(9):e103852. doi: 10.15252/embj.2019103852 (PMC7196914; doi:10.15252/embj.2019103852)
Supplement: Supplementary file 8 — Dataset EV4 [file EMBJ-39-e103852-s008.zip › README.txt]

Dataset EV4

This table contains operons according to Warrier et al., PLoS Pathog, 2018. Grad-seq MS data from Dataset EV2 was added if the corresponding protein was detected by MS.
