# Supplementary material for: Grad‐seq in a Gram‐positive bacterium reveals exonucleolytic sRNA activation in competence control
Source: EMBO J. 2020 Mar 30;39(9):e103852. doi: 10.15252/embj.2019103852 (PMC7196914; doi:10.15252/embj.2019103852)
Supplement: Supplementary file 9 — Dataset EV5 [file EMBJ-39-e103852-s009.zip › Dataset_EV5.xlsx]

## Sheet: CLIP-seq data
replicon	peak_id	peak_start	peak_end	peak_strand	01_cbf1_CLIP_XL	02_cbf1_CLIP_XL	03_cbf1_CLIP_XL	04_cbf1_CLIP_ctrl	05_cbf1_CLIP_ctrl	06_cbf1_CLIP_ctrl	baseMean	log2FoldChange	lfcSE	stat	pvalue	padj	feature_type	feature_start	feature_end	feature_strand	feature_locus_tag	feature_name	subfeature_type	feature_product	overlap_length	peak_sequence
NC_003028.3	2	12182	12256	+	132.967	113.111	68.1392	47.2061	39.8775	32	72.2169	1.36568	0.37446	3.64706	0.00013263	0.004623	gene	11812	12354	+	SP_RS00060	SP_RS00060	CDS	hypoxanthine phosphoribosyltransferase	75	AAATTGCAACCTTGTTGGATAAACCAGAAGGACGTGTTGTAGAAATTGAGGCAGACTATACTTGCTTTACTATCC
NC_003028.3	3	13849	13924	+	98.3405	82.2625	66.0744	16.661	20.543	30	52.3136	1.86749	0.452875	4.12362	1.86482e-05	0.00110646	gene	12370	14328	+	SP_RS00065	SP_RS00065	CDS	ATP-dependent zinc metalloprotease FtsH	76	AAAGAAGATATGAAAGAGCAATTGGCTGGCTTAATGGGTGGACGTGTAGCTGAAGAAATTATCTTTAATGTCCAAA
NC_003028.3	7	24213	24266	+	163.439	215.939	260.168	24.9915	30.2102	36	121.791	2.80482	0.338885	8.27662	6.33619e-17	2.81961e-13	ncRNA	24163	24261	+		ccnC			49	CTTTTTCATAATAATCTCCCTATAGAGTCACCGCATTCGGTGGCTTTTTTTGTG
NC_003028.3	10	29989	30038	+	54.018	43.702	24.7779	15.2726	10.8757	5	25.6077	2.02715	0.587862	3.44835	0.000282015	0.0080275	intergenic									GAACAGTGATAGCACTTGAATCGACGCTTTCTAAGGAGAATTCTTGTAGG
NC_003028.3	14	32394	32448	+	72.024	64.2676	48.5234	24.9915	21.7514	16	41.2596	1.5632	0.461722	3.38558	0.000355139	0.00958061	gene	31535	34168	+	SP_RS00195	SP_RS00195	CDS	DNA polymerase I	55	AGCAGGCTTTAAATGTGTCGTCAGCTGATGTGTCTGAGAGTTTGGATTTTACTAT
NC_003028.3	15	32656	32711	+	51.2479	25.707	44.3937	18.0494	1.20841	4	24.1011	2.81034	0.698557	4.02307	2.87223e-05	0.00150239	gene	31535	34168	+	SP_RS00195	SP_RS00195	CDS	DNA polymerase I	56	GAAGGTTAAAGTTCTTTTGCAACGTTTTGGTGTGGATTTGCAGGCGCCTGCTTTTG
NC_003028.3	16	32773	32807	+	29.0866	26.9924	24.7779	6.94207	2.41682	0	15.036	3.49119	0.906831	3.84987	5.90897e-05	0.00252028	gene	31535	34168	+	SP_RS00195	SP_RS00195	CDS	DNA polymerase I	35	TAGTCTTTATGGTCAGACTTACTTGGTTGATGATG
NC_003028.3	17	33076	33125	+	94.1852	62.9823	76.3985	18.0494	25.3766	18	49.1653	1.91818	0.453119	4.23328	1.15154e-05	0.000780361	gene	31535	34168	+	SP_RS00195	SP_RS00195	CDS	DNA polymerase I	50	TCAAGAGATTTACGAGCTGGCTGGTGAGGAGTTTAATGTCAACTCGCCTA
NC_003028.3	18	33132	33181	+	90.03	50.1287	55.7503	30.5451	15.7093	21	43.8606	1.54267	0.452883	3.40633	0.00032921	0.00898762	gene	31535	34168	+	SP_RS00195	SP_RS00195	CDS	DNA polymerase I	50	TGGGCGTGCTTCTCTTTGAGAAATTGGGACTTCCTCTAGAATACACTAAG
NC_003028.3	21	33350	33410	+	98.3405	70.6944	47.491	30.5451	16.9177	6	44.9981	2.17514	0.484903	4.48572	3.63338e-06	0.000319116	gene	31535	34168	+	SP_RS00195	SP_RS00195	CDS	DNA polymerase I	61	TATGTGCAGGATTTGACCCAGACCGGGCGTTTGTCTAGTGTGGATCCAAACTTGCAAAATA
NC_003028.3	22	33442	33514	+	106.651	82.2625	85.6902	37.4872	33.8355	16	60.3211	1.71873	0.421447	4.07817	2.26955e-05	0.00126938	gene	31535	34168	+	SP_RS00195	SP_RS00195	CDS	DNA polymerase I	73	TCGGAAGGCTTTTGTGCCAGAGTGGGAGGATAGTGTGCTACTCAGCTCTGACTATTCACAGATTGAATTGCGC
NC_003028.3	23	33659	33718	+	116.346	59.1262	58.8475	20.8262	19.3345	10	47.4135	2.21145	0.469364	4.71159	1.22896e-06	0.000135637	gene	31535	34168	+	SP_RS00195	SP_RS00195	CDS	DNA polymerase I	60	GTTAACTTTGGAGTGGTTTATGGGATTTCAGACTTTGGCTTGTCTAATAATTTGGGAATT
NC_003028.3	24	33704	33775	-	49.8628	55.2701	48.5234	23.603	12.0841	11	33.3906	1.78972	0.526495	3.39932	0.00033777	0.00918376	intergenic									AATACCTGGAAAACGTTCAAAGTAGGTATCAATGTAGGCTTTGGCTTCCTTACGACTAATTCCCAAATTATT
NC_003028.3	29	34811	34861	-	40.1672	20.5656	23.7455	5.55366	2.41682	0	15.4081	3.68981	0.92287	3.9982	3.19134e-05	0.00159479	intergenic									CTGACTTCGTCAGTCGTATCTACAACCTCAAAACAGTGTTTTGAGCTGACT
NC_003028.3	30	34888	34936	-	109.421	79.6918	75.3661	16.661	14.5009	14	51.6068	2.5334	0.451277	5.61385	9.89362e-09	4.00242e-06	intergenic									TCTATCTGCAACCTCAAAACGGTGTTTGAGCTGACTTCGTCAGTTCTAT
NC_003028.3	33	40326	40369	+	41.5523	12.8535	12.389	2.77683	2.41682	1	12.1647	3.32241	0.976676	3.40175	0.000334778	0.009121	ncRNA	40337	40380	+		F52			33	TAATTTAGAACGGTGTTATCTATTCTGACTAGGAATAGATCATA
NC_003028.3	35	63919	63960	-	40.1672	37.2752	20.6483	5.55366	6.04205	4	18.9477	2.61928	0.703307	3.72424	9.79518e-05	0.00377936	gene	63890	64606	-	SP_RS00330	SP_RS00330	CDS	GntR family transcriptional regulator	42	AATACAGTGAAACTTACAAACGATCTGATTACTACAAGATTA
NC_003028.3	37	79321	79382	+	128.812	75.8358	54.7179	15.2726	15.7093	33	53.8913	1.98046	0.494238	4.00709	3.07352e-05	0.00154836	gene	73761	79331	+	SP_RS00380	SP_RS00380	CDS	YSIRK-type signal peptide-containing protein	11	TATATAAATAAGATTGTAGAGTTTCATTGTTGAGTAGTGTTTCTTGTAAGGATGAGGAGTCA
NC_003028.3	37	79321	79382	+	128.812	75.8358	54.7179	15.2726	15.7093	33	53.8913	1.98046	0.494238	4.00709	3.07352e-05	0.00154836	ncRNA	79337	79386	+		trn0027			46	TATATAAATAAGATTGTAGAGTTTCATTGTTGAGTAGTGTTTCTTGTAAGGATGAGGAGTCA
NC_003028.3	38	90994	91047	+	29.0866	29.5631	21.6807	4.16524	1.20841	3	14.784	3.29209	0.860622	3.82524	6.53215e-05	0.00273367	gene	90980	91591	+	SP_RS00440	SP_RS00440	CDS	30S ribosomal protein S4	54	AGGACCATCTTGGAAACAAGCTCGTCGTCTTGGCCTTTCACTTACAGGTACAGG
NC_003028.3	40	91551	91605	+	66.4837	30.8484	25.8103	1.38841	4.83364	2	21.8941	3.79944	0.80809	4.70175	1.28968e-06	0.000141125	gene	90980	91591	+	SP_RS00440	SP_RS00440	CDS	30S ribosomal protein S4	41	ACGAAGCACTTGTCGTTGAATTCTACAACAAAATGTTGTAATATTTTATTGAATA
NC_003028.3	40	91551	91605	+	66.4837	30.8484	25.8103	1.38841	4.83364	2	21.8941	3.79944	0.80809	4.70175	1.28968e-06	0.000141125	ncRNA	91594	91664	+		SpF01_sRNA			12	ACGAAGCACTTGTCGTTGAATTCTACAACAAAATGTTGTAATATTTTATTGAATA
NC_003028.3	41	91605	91659	+	162.054	84.8332	48.5234	36.0988	24.1682	31	64.4463	1.54792	0.428064	3.61609	0.000149544	0.00497857	ncRNA	91594	91664	+		SpF01_sRNA			55	AAGATAGGCCTTGATATTAAGCACTTTGGGACGTTCTCCCTTAGTGCTTTTTTGA
NC_003028.3	43	106772	106824	-	102.496	65.553	60.9123	16.661	25.3766	23	48.9998	1.7733	0.459359	3.86037	5.66074e-05	0.00245228	pseudogene	106543	106906	-	SP_RS00525	SP_RS00525	CDS	3-ketoacyl-ACP reductase	53	TCAGCTCAAAACACTGTTTTAAGGTTGTGGATGGAACTGACGAAGTCAGCTCA
NC_003028.3	44	106837	106892	-	105.266	66.8383	51.6206	26.3799	16.9177	27	49.0037	1.62506	0.453242	3.58542	0.000168268	0.00531058	pseudogene	106543	106906	-	SP_RS00525	SP_RS00525	CDS	3-ketoacyl-ACP reductase	56	GCAAACTAGGAAACTAGCTGCGGGCAGCTCAAAACACTGTTTTAAGGTTGTAGATG
NC_003028.3	47	110511	110549	+	364.275	276.351	298.367	120.792	134.133	122	219.32	1.30711	0.275365	4.74683	1.03314e-06	0.0001189	intergenic									ATTATATAGATAAAAGGACGGGATAGGAGTTTAAAAATT
NC_003028.3	49	115982	116012	+	200.836	133.677	131.116	49.9829	68.8793	47	105.249	1.47463	0.34816	4.23549	1.14027e-05	0.000776662	intergenic									ATAGATAAAAGGATGGGATAGGAGTTTAAAA
NC_003028.3	51	119652	119706	+	30.4717	30.8484	25.8103	1.38841	4.83364	0	15.5588	4.09087	0.964387	4.24194	1.10799e-05	0.000762457	gene	118423	120657	+	SP_RS00595	SP_RS00595	CDS	hypothetical protein	55	AGATGATACTGCTGCTCTTCAAAATAAATTAGCTACTAAAAAAGCTGAATTGGAA
NC_003028.3	54	120278	120324	+	36.012	14.1389	28.9076	2.77683	3.62523	5	15.0767	2.70825	0.804438	3.36663	0.000380462	0.00993967	gene	118423	120657	+	SP_RS00595	SP_RS00595	CDS	hypothetical protein	47	TCAACGCTAATGGTGATATGGCGACAGGATGGCTCCAATACAACGGT
NC_003028.3	55	120689	120744	+	110.806	70.6944	50.5882	15.2726	26.585	17	48.4911	1.92157	0.47113	4.07863	2.26506e-05	0.00126938	ncRNA	120679	120848	+		F5			56	TGACATTTTAATTTTGAAACAAAGATAAGGTTCGATTGAATAGATTTATGTTCGTA
NC_003028.3	56	120776	120823	+	709.159	390.747	389.22	173.552	166.76	135	327.406	1.59618	0.267847	5.95927	1.26681e-09	8.45598e-07	ncRNA	120679	120848	+		F5			48	AATGTCATTAAAAAAACGACTCATTTTCTCTAACTTGAAAAATAGATT
NC_003028.3	57	122218	122295	+	200.836	143.959	138.343	88.8585	50.7532	27	108.292	1.65683	0.356503	4.64746	1.68022e-06	0.000172546	ncRNA	122218	122283	+		Spd-sr37			66	AATAGAAATGATGGTCAAAGCTCATGGATGTTGCAGGCTTTTTTGTCCTGCACTTCTTTGTAGTTTTGACTGTTTTTG
NC_003028.3	57	122218	122295	+	200.836	143.959	138.343	88.8585	50.7532	27	108.292	1.65683	0.356503	4.64746	1.68022e-06	0.000172546	gene	122293	122775	+	SP_RS00605	SP_RS00605	CDS	NUDIX domain-containing protein	3	AATAGAAATGATGGTCAAAGCTCATGGATGTTGCAGGCTTTTTTGTCCTGCACTTCTTTGTAGTTTTGACTGTTTTTG
NC_003028.3	61	125024	125053	+	92.8002	55.2701	32.0048	27.7683	18.1261	11	39.4949	1.63584	0.478601	3.41795	0.000315469	0.00868353	ncRNA	124990	125051	+		trn0057			28	CTCCGAGGACGGGGCTGTTTTCTTGCTTTA
NC_003028.3	65	131772	131827	+	466.771	235.219	218.871	97.189	89.4223	67	195.746	1.79137	0.298045	6.01038	9.25426e-10	6.50233e-07	intergenic									TTTCTAATGAGTTGGTTAGACGCTTTTCATTATAGGTCATATGGGGCTTTTTTTCT
NC_003028.3	67	155324	155394	+	90.03	70.6944	35.102	4.16524	12.0841	24	39.346	2.3283	0.610697	3.81253	6.87751e-05	0.00282507	gene	154870	155451	+	SP_RS00810	SP_RS00810	CDS	hypothetical protein	71	TTGGTTCAAAAGCTGTTAGCATTTTCTATATCGTCATCAATGTTCTCTTCCTAGCCCTTGTCTTCTATAAG
NC_003028.3	68	156038	156124	+	105.266	83.5479	87.7551	19.4378	29.0018	27	58.6681	1.86929	0.419588	4.45506	4.19352e-06	0.000358869	gene	156006	156092	+	SP_RS11585	SP_RS11585	CDS	hypothetical protein	55	CGCAGGTTGCTCAAAGCACAGCTTTGAGGTTGCAGATAGAGCTGACGTGGTTTGAAGAGATTCTCGAATAGTATAAAGTTCTTATAA
NC_003028.3	70	175537	175578	+	16.6209	34.7045	20.6483	1.38841	2.41682	1	12.7965	3.93288	1.01628	3.86989	5.44412e-05	0.00237555	intergenic									CATCATTTTCTTTTGGATGCTCTTTTTCGTACTGCTCTTTGA
NC_003028.3	71	181206	181292	+	137.123	89.9746	83.6254	44.4293	22.9598	32	68.352	1.65064	0.387777	4.25669	1.0374e-05	0.000740514	gene	180894	181292	+	SP_RS00930	SP_RS00930	CDS	transcriptional regulator Spx	87	TACAAGGAAGACGATATTCGTGCCTTCCTACCACGCTCTGTCCGTAATGTAGAAAATGCAGAAGCACGTTTGCGTGCAGCTCTATAA
NC_003028.3	72	182722	182778	+	65.0986	30.8484	38.1993	6.94207	9.66727	14	27.4593	2.06419	0.596232	3.46206	0.000268032	0.0076786	gene	182719	183024	+	SP_RS00950	SP_RS00950	CDS	DUF1292 domain-containing protein	57	TCACACGATCATAACCACGACCACGAAGAACGTGAACTAATCACACTAGTAGATGAG
NC_003028.3	73	182945	183019	+	90.03	61.6969	69.1716	20.8262	24.1682	13	46.4822	1.94966	0.462966	4.21124	1.26984e-05	0.00084762	gene	182719	183024	+	SP_RS00950	SP_RS00950	CDS	DUF1292 domain-containing protein	75	AATTGCAACCAATCCCAGAAGACTCAGAAGACGAATGGAACATGATTGAAGAAGTCTTCAACAGCTTTATGGAGG
NC_003028.3	75	192953	193036	+	317.183	219.795	204.418	79.1396	95.4643	59	162.5	1.66323	0.306524	5.42611	2.8797e-08	8.17958e-06	intergenic									GACACGCTCGGTTGCATTGCCACGCAACACCGCGTCGGTTTTCTTGTGGAGCTAGCCTATTATCTTAAATAGACGAAAAGGAGA
NC_003028.3	76	193147	193231	+	439.069	339.333	263.265	108.296	117.216	157	237.363	1.42548	0.30463	4.67939	1.43865e-06	0.000154887	gene	193042	193350	+	SP_RS01005	SP_RS01005	CDS	30S ribosomal protein S10	85	GTTGCGGGTCCAATCCCACTTCCAACTGAACGTAGCCTCTACACAATCATTCGTGCGACTCACAAATACAAAGACTCTCGCGAAC
NC_003028.3	77	193292	193368	+	271.475	181.235	139.376	30.5451	43.5027	45	118.522	2.25469	0.367789	6.13039	4.38311e-10	3.44203e-07	gene	193042	193350	+	SP_RS01005	SP_RS01005	CDS	30S ribosomal protein S10	59	TTGATGCCTTGATGAAATTGGATCTTCCAAGTGGTGTAAACGTAGAAATCAAACTTTAATCTAAAATATAAAAGAGC
NC_003028.3	78	193372	193447	+	181.445	98.9721	83.6254	48.5945	56.7952	26	82.5721	1.45765	0.379555	3.84042	6.1412e-05	0.00258628	intergenic									GGCTGGTGTTTCAATCTAATTGAACACGGGCTAAACTCGGTGTGAAAAAGATAAACTTCCTAGTGTCTGCTAGACA
NC_003028.3	79	193451	193535	+	344.884	241.646	182.737	94.4122	38.6691	42	157.391	2.19645	0.314176	6.99115	1.36321e-12	3.63977e-09	intergenic									CGTCAGTTTCCTATTTTCACGTTGAGTTTGACGCCCTTTGTATCTTAGACTTGAGCATAAAAAACGCTCGTTAAAAACTTTTTGA
NC_003028.3	80	193564	193635	+	138.508	165.81	94.982	34.7104	32.6271	48	85.7729	1.76174	0.38796	4.54103	2.79904e-06	0.000260256	gene	193567	194193	+	SP_RS01010	SP_RS01010	CDS	50S ribosomal protein L3	69	CTCATGACAAAAGGAATCTTAGGGAAAAAAGTGGGAATGACTCAAATCTTCACTGAAGCTGGCGAATTGATC
NC_003028.3	82	194388	194473	+	191.141	161.954	111.501	73.586	71.2961	61	111.746	1.14371	0.323805	3.5321	0.00020614	0.0062403	gene	194218	194841	+	SP_RS01015	SP_RS01015	CDS	50S ribosomal protein L4	86	ATCAGGTGGTGGACGCAAACCATGGCGTCAAAAAGGAACTGGACGTGCTCGTCAAGGTTCTATCCGCTCACCACAATGGCGTGGTG
NC_003028.3	83	194511	194574	+	128.812	136.247	56.7827	12.4957	24.1682	30	64.751	2.20815	0.475108	4.64768	1.67849e-06	0.000172546	gene	194218	194841	+	SP_RS01015	SP_RS01015	CDS	50S ribosomal protein L4	64	CTACAAACTTCCACAAAAAGTTCGTCGCCTAGCTCTTAAATCAGTTTACTCTGAAAAAGTTGCT
NC_003028.3	84	194578	194640	+	112.191	88.6893	48.5234	6.94207	9.66727	33	49.8355	2.48216	0.578721	4.28904	8.97232e-06	0.000680571	gene	194218	194841	+	SP_RS01015	SP_RS01015	CDS	50S ribosomal protein L4	63	AACAAATTCGTAGCTGTAGACGCTCTTTCATTTACAGCTCCAAAAACTGCTGAATTTGCAAAA
NC_003028.3	85	195013	195080	+	128.812	83.5479	91.8847	9.7189	37.4607	49	66.7374	1.77253	0.48703	3.63946	0.000136606	0.00468815	gene	194841	195137	+	SP_RS01020	SP_RS01020	CDS	50S ribosomal protein L23	68	ACGTAAAACCAAAAGCTAAACGTGTTGGACGTTACACTGGTTTTACTAACAAAACTAAAAAAGCTATC
NC_003028.3	86	195094	195167	+	124.657	118.252	98.0792	40.264	56.7952	49	81.1746	1.22044	0.362079	3.37064	0.00037497	0.00987347	gene	194841	195137	+	SP_RS01020	SP_RS01020	CDS	50S ribosomal protein L23	44	CTGATTCTAAAGCAATCGAGTTGTTTGCTGCTGAAGCTGAATAATCTAAGGAGGAAATATCGTGGGAATTCGTG
NC_003028.3	86	195094	195167	+	124.657	118.252	98.0792	40.264	56.7952	49	81.1746	1.22044	0.362079	3.37064	0.00037497	0.00987347	gene	195155	195988	+	SP_RS01025	SP_RS01025	CDS	50S ribosomal protein L2	13	CTGATTCTAAAGCAATCGAGTTGTTTGCTGCTGAAGCTGAATAATCTAAGGAGGAAATATCGTGGGAATTCGTG
NC_003028.3	88	195399	195475	+	152.358	142.674	106.338	48.5945	59.2121	53	93.6963	1.30183	0.345471	3.76827	8.21922e-05	0.00328523	gene	195155	195988	+	SP_RS01025	SP_RS01025	CDS	50S ribosomal protein L2	77	AGTACGATCCAAACCGTTCTGCAAACATCGCTCTTGTACACTACACTGACGGTGTGAAAGCATACATCATCGCTCCA
NC_003028.3	89	195581	195682	+	278.401	246.788	146.603	69.4207	73.713	96	151.821	1.44649	0.339914	4.25546	1.04308e-05	0.000740514	gene	195155	195988	+	SP_RS01025	SP_RS01025	CDS	50S ribosomal protein L2	102	AACATCGAGTTGAAACCAGGTCGTGGTGGTGAATTGGTACGTGCTGCTGGTGCATCTGCTCAAGTATTGGGTTCTGAAGGTAAATATGTTCTTGTTCGTCTT
NC_003028.3	90	195691	195760	+	131.582	106.684	76.3985	40.264	35.0439	45	72.4955	1.35215	0.387235	3.49181	0.000239882	0.00702019	gene	195155	195988	+	SP_RS01025	SP_RS01025	CDS	50S ribosomal protein L2	70	TGAAGTTCGTATGATTCTTGGAACTTGCCGTGCTACAGTTGGTGTTGTCGGAAACGAACAACATGGACTT
NC_003028.3	92	195885	195983	+	175.905	125.965	129.052	13.8841	37.4607	53	89.2109	2.12437	0.43367	4.89858	4.82658e-07	6.44349e-05	gene	195155	195988	+	SP_RS01025	SP_RS01025	CDS	50S ribosomal protein L2	99	AAGCACCATCTACTCCATGGGGCAAACCTGCTCTTGGTCTTAAAACTCGTAACAAGAAAGCGAAATCTGACAAACTTATCGTTCGTCGTCGCAACGAGA
NC_003028.3	93	196028	196088	+	130.197	129.821	90.8523	51.3713	45.9196	42	81.6935	1.31774	0.356409	3.69728	0.000108961	0.00406108	intergenic									CTCGGTAGCGCTCCATAGGAGTGCAAGCCGCTGTGGTACAACATTTAAAGGAGAAAATATA
NC_003028.3	94	196169	196239	+	70.6389	75.8358	53.6855	20.8262	14.5009	18	42.2479	1.89934	0.473049	4.01509	2.97111e-05	0.00151827	gene	196092	196373	+	SP_RS01030	SP_RS01030	CDS	30S ribosomal protein S19	71	AAAGAAAAAAGTTATTAAAACTTGGTCACGTCGTTCAACGATCTTCCCAAGTTTCATTGGTTACACTATTG
NC_003028.3	95	196269	196328	+	88.6449	62.9823	44.3937	19.4378	16.9177	24	42.7294	1.64361	0.480371	3.42154	0.00031134	0.00864115	gene	196092	196373	+	SP_RS01030	SP_RS01030	CDS	30S ribosomal protein S19	60	GTTTACATCCAAGAAGACATGGTAGGCCACAAACTTGGTGAATTTGCACCAACTCGTACT
NC_003028.3	96	196332	196410	+	123.272	156.813	94.982	18.0494	33.8355	54	80.1586	1.88179	0.425045	4.42726	4.77187e-06	0.00039568	gene	196092	196373	+	SP_RS01030	SP_RS01030	CDS	30S ribosomal protein S19	42	AAAGGTCACGCTGCAGACGACAAGAAAACACGTAGAAAATAAGGAGAACATAAATGGCAGAAATTACTTCAGCTAAAGC
NC_003028.3	96	196332	196410	+	123.272	156.813	94.982	18.0494	33.8355	54	80.1586	1.88179	0.425045	4.42726	4.77187e-06	0.00039568	gene	196385	196729	+	SP_RS01035	SP_RS01035	CDS	50S ribosomal protein L22	26	AAAGGTCACGCTGCAGACGACAAGAAAACACGTAGAAAATAAGGAGAACATAAATGGCAGAAATTACTTCAGCTAAAGC
NC_003028.3	97	196524	196601	+	76.1792	100.257	96.0144	23.603	27.7934	31	59.1413	1.72322	0.405498	4.24964	1.07056e-05	0.000740514	gene	196385	196729	+	SP_RS01035	SP_RS01035	CDS	50S ribosomal protein L22	78	CTGCTGAAATCATCTTGAAAGTTTTGAACTCAGCTGTAGCTAACGCTGAAAACAACTTTGGTTTGGATAAAGCTAACT
NC_003028.3	98	196603	196652	+	77.5643	48.8434	51.6206	5.55366	25.3766	15	37.3264	2.02712	0.562665	3.60271	0.000157458	0.00507809	gene	196385	196729	+	SP_RS01035	SP_RS01035	CDS	50S ribosomal protein L22	50	GGTAGTATCTGAAGCATTCGCAAACGAAGGACCAACTATGAAACGTTTCC
NC_003028.3	99	196699	196781	+	160.669	161.954	94.982	34.7104	32.6271	27	85.3238	2.11381	0.36683	5.76237	4.14693e-09	2.30673e-06	gene	196385	196729	+	SP_RS01035	SP_RS01035	CDS	50S ribosomal protein L22	31	TCACATCACTGTAGCTGTTGCAGAAAAATAAGGAGGTAAAATCGTGGGTCAAAAAGTACATCCAATTGGTATGCGTGTCGGCA
NC_003028.3	99	196699	196781	+	160.669	161.954	94.982	34.7104	32.6271	27	85.3238	2.11381	0.36683	5.76237	4.14693e-09	2.30673e-06	gene	196742	197395	+	SP_RS01040	SP_RS01040	CDS	30S ribosomal protein S3	40	TCACATCACTGTAGCTGTTGCAGAAAAATAAGGAGGTAAAATCGTGGGTCAAAAAGTACATCCAATTGGTATGCGTGTCGGCA
NC_003028.3	100	196784	196823	+	66.4837	52.6994	47.491	20.8262	16.9177	11	35.903	1.80301	0.49801	3.62043	0.000147058	0.00493422	gene	196742	197395	+	SP_RS01040	SP_RS01040	CDS	30S ribosomal protein S3	40	ATCCGTGATTGGGATGCCAAATGGTATGCTGAAAAAGAAT
NC_003028.3	101	196830	196909	+	163.439	101.543	82.593	18.0494	24.1682	53	73.7987	1.90653	0.461922	4.12738	1.83461e-05	0.0010983	gene	196742	197395	+	SP_RS01040	SP_RS01040	CDS	30S ribosomal protein S3	80	ATTACCTTCATGAAGATCTTGCAATCCGTAAATTCGTTCAAAAAGAACTTGCTGACGCAGCAGTTTCAACTATTGAAATC
NC_003028.3	102	196946	197010	+	92.8002	82.2625	60.9123	26.3799	18.1261	35	52.5802	1.57327	0.447466	3.51597	0.000219079	0.00656703	gene	196742	197395	+	SP_RS01040	SP_RS01040	CDS	30S ribosomal protein S3	65	ACTGCTAAACCAGGTATGGTTATCGGTAAAGGTGGTGCTAACGTTGATGCACTCCGTGCAAAACT
NC_003028.3	104	197184	197286	+	220.227	215.939	144.538	61.0902	97.8812	75	135.779	1.30184	0.320896	4.05691	2.48634e-05	0.0013716	gene	196742	197395	+	SP_RS01040	SP_RS01040	CDS	30S ribosomal protein S3	103	TCAAAACTCAAGTATCAGGTCGTTTGAACGGTGCAGATATCGCCCGTGCTGAAGGATACTCTGAAGGAACTGTTCCGCTTCACACACTTCGTGCAGATATCGA
NC_003028.3	105	197400	197452	+	85.8748	79.6918	68.1392	23.603	30.2102	27	52.4199	1.52447	0.423402	3.60052	0.00015879	0.00510805	gene	197399	197812	+	SP_RS01045	SP_RS01045	CDS	50S ribosomal protein L16	53	TGTTAGTACCTAAACGTGTTAAACACCGTCGTGAGTTCCGTGGAAAAATGCGC
NC_003028.3	106	197515	197605	+	94.1852	104.114	62.9772	33.322	20.543	13	54.6901	2.02514	0.436721	4.63715	1.76623e-06	0.000178721	gene	197399	197812	+	SP_RS01045	SP_RS01045	CDS	50S ribosomal protein L16	91	CCACTGGATCACTAACCGCCAAATCGAAGCTGCTCGTATCGCCATGACTCGTTACATGAAACGTGGTGGTAAAGTTTGGATTAAAATCTTC
NC_003028.3	107	197612	197693	+	268.705	195.374	160.024	76.3628	109.965	82	148.738	1.19493	0.318638	3.75012	8.83742e-05	0.00350088	gene	197399	197812	+	SP_RS01045	SP_RS01045	CDS	50S ribosomal protein L16	82	AAATCATACACTGCTAAAGCTATCGGTGTGCGTATGGGATCTGGTAAAGGGGCACCTGAAGGTTGGGTAGCACCAGTTAAAC
NC_003028.3	108	197776	197854	+	192.526	119.538	104.274	47.2061	42.2943	70	95.9729	1.35351	0.375561	3.60397	0.000156695	0.00507809	gene	197399	197812	+	SP_RS01045	SP_RS01045	CDS	50S ribosomal protein L16	37	AGTTAAATGTAAATTCGTAAAACGTGAAGCAGAATAAGGAGAAGGCATGAAACTTAATGAAGTAAAAGAATTTGTTAAA
NC_003028.3	108	197776	197854	+	192.526	119.538	104.274	47.2061	42.2943	70	95.9729	1.35351	0.375561	3.60397	0.000156695	0.00507809	gene	197822	198028	+	SP_RS01050	SP_RS01050	CDS	50S ribosomal protein L29	33	AGTTAAATGTAAATTCGTAAAACGTGAAGCAGAATAAGGAGAAGGCATGAAACTTAATGAAGTAAAAGAATTTGTTAAA
NC_003028.3	109	197900	197961	+	88.6449	80.9772	61.9448	12.4957	16.9177	33	48.9967	1.93823	0.486562	3.98351	3.39521e-05	0.00165424	gene	197822	198028	+	SP_RS01050	SP_RS01050	CDS	50S ribosomal protein L29	62	GAATTGAAAAAAGAATTGTTTGAACTTCGTTTCCAAGCTGCTACTGGTCAATTGGAACAAAC
NC_003028.3	110	197972	198045	+	221.612	142.674	140.408	44.4293	60.4205	65	112.424	1.53928	0.353601	4.35316	6.70948e-06	0.000530009	gene	197822	198028	+	SP_RS01050	SP_RS01050	CDS	50S ribosomal protein L29	57	AAAGAAGTTAAAAAACAAATCGCTCGCATCAAAACAGTTCAATCTGAAGCGAAATAATAGACTAGGGAAGGAGA
NC_003028.3	111	198047	198134	+	458.461	298.202	262.233	101.354	107.548	105	222.133	1.65241	0.290286	5.69234	6.26543e-09	2.98727e-06	gene	198053	198313	+	SP_RS01055	SP_RS01055	CDS	30S ribosomal protein S17	82	ATTTCAATGGAACGCAATAATCGTAAAGTTCTTGTTGGACGTGTTGTATCTGACAAAATGGACAAGACAATCACAGTTGTAGTTGAAA
NC_003028.3	112	198263	198322	+	135.738	95.1161	85.6902	22.2146	36.2523	46	70.1685	1.59256	0.420616	3.78625	7.64694e-05	0.00310294	gene	198053	198313	+	SP_RS01055	SP_RS01055	CDS	30S ribosomal protein S17	51	ACAAAACGTTTCCGTCTTGTAGAAGTTGTTGAAGAAGCGGTCATCATCTAATCAAACCTG
NC_003028.3	113	198396	198492	+	311.642	250.644	208.547	97.189	68.8793	52	164.817	1.84714	0.294117	6.28029	1.68973e-10	1.73522e-07	gene	198339	198707	+	SP_RS01060	SP_RS01060	CDS	50S ribosomal protein L14	97	TTGACTATCAAAGTTCTTGGTGGTTCAGGACGTAAATTTGCAAACATCGGTGATGTTATCGTGGCATCTGTAAAACAAGCTACTCCTGGTGGTGCGG
NC_003028.3	114	198500	198578	+	175.905	137.533	107.371	31.9335	55.5868	49	92.8881	1.60701	0.376282	4.27076	9.74033e-06	0.000719611	gene	198339	198707	+	SP_RS01060	SP_RS01060	CDS	50S ribosomal protein L14	79	AGGTGACGTTGTTAAAGCAGTTATCGTTCGTACTAAATCAGGTGCTCGTCGTGCTGATGGTTCATACATCAAATTTGAC
NC_003028.3	115	198591	198641	+	126.042	96.4014	68.1392	34.7104	16.9177	18	60.0351	2.08491	0.418564	4.98111	3.16098e-07	4.90687e-05	gene	198339	198707	+	SP_RS01060	SP_RS01060	CDS	50S ribosomal protein L14	51	GTTATCATCCGTGAAGACAAAACTCCTCGCGGAACACGTATCTTTGGCCCA
NC_003028.3	116	198647	198722	+	250.699	258.356	145.57	38.8756	76.1298	86	142.605	1.70711	0.368346	4.63452	1.78879e-06	0.000179552	gene	198339	198707	+	SP_RS01060	SP_RS01060	CDS	50S ribosomal protein L14	61	ACGTGAATTGCGTGAAGGTGGCTTCATGAAGATCGTGTCACTTGCTCCAGAAGTACTTTAATTTTTAGGAACAAAC
NC_003028.3	117	198902	198961	+	51.2479	35.9899	25.8103	1.38841	3.62523	7	20.8436	3.18815	0.762569	4.1808	1.45242e-05	0.000932201	gene	198785	199090	+	SP_RS01065	SP_RS01065	CDS	50S ribosomal protein L24	60	ATTGTTAAGAAACACCAACGTCCAACTAACGAGCTTCCTCAAGGTGGTATCATCGAGAAA
NC_003028.3	118	198978	199064	+	252.084	199.23	165.186	66.6439	60.4205	108	141.927	1.40462	0.341073	4.11823	1.90899e-05	0.00112766	gene	198785	199090	+	SP_RS01065	SP_RS01065	CDS	50S ribosomal protein L24	87	TATCAAACGTTCAAGTTTTGGACAAAAATGGTGTAGCTGGTCGTGTTGGATACAAATTTGTAGACGGTAAAAAAGTTCGCTACAACA
NC_003028.3	119	199071	199136	+	121.887	118.252	78.4634	24.9915	30.2102	24	66.3007	1.9835	0.397841	4.98564	3.08781e-07	4.86384e-05	gene	198785	199090	+	SP_RS01065	SP_RS01065	CDS	50S ribosomal protein L24	20	CAGGCGAAGTGCTTGATTAATCACGAAGGAAAGGAGAAGTATAATGGCAAATCGTTTAAAAGAAAA
NC_003028.3	119	199071	199136	+	121.887	118.252	78.4634	24.9915	30.2102	24	66.3007	1.9835	0.397841	4.98564	3.08781e-07	4.86384e-05	gene	199114	199656	+	SP_RS01070	SP_RS01070	CDS	50S ribosomal protein L5	23	CAGGCGAAGTGCTTGATTAATCACGAAGGAAAGGAGAAGTATAATGGCAAATCGTTTAAAAGAAAA
NC_003028.3	122	199372	199448	+	142.663	131.106	102.209	48.5945	38.6691	43	84.3736	1.51813	0.357017	4.25227	1.05806e-05	0.000740514	gene	199114	199656	+	SP_RS01070	SP_RS01070	CDS	50S ribosomal protein L5	77	GGTGCAAAAGTTACCCTTCGTGGTGAACGTATGTACGAATTCTTGGATAAATTGGTATCAGTTTCACTTCCACGTGT
NC_003028.3	123	199464	199532	+	139.893	95.1161	48.5234	20.8262	41.0859	15	60.0741	1.86169	0.442356	4.20859	1.28482e-05	0.00085203	gene	199114	199656	+	SP_RS01070	SP_RS01070	CDS	50S ribosomal protein L5	69	TGTCCCAACAAAATCATTTGATGGACGCGGGAACTACACACTTGGTGTGAAAGAACAATTAATCTTCCC
NC_003028.3	124	199548	199621	+	160.669	133.677	133.181	31.9335	48.3364	43	91.7994	1.79423	0.35992	4.98508	3.09683e-07	4.86384e-05	gene	199114	199656	+	SP_RS01070	SP_RS01070	CDS	50S ribosomal protein L5	74	TGACGTTGACAAAACTCGTGGTCTTGACATCGTTATCGTAACAACTGCTAACACTGACGAAGAGTCACGTGCAT
NC_003028.3	125	199702	199775	+	191.141	98.9721	91.8847	37.4872	18.1261	42	79.9351	1.94862	0.402768	4.83808	6.55509e-07	8.2557e-05	gene	199674	199943	+	SP_RS01075	SP_RS01075	CDS	30S ribosomal protein S14	74	AGGCTAAACGCCAAAAAATTGTTGACCGTTATGCTGAAAAACGTGCTGCATTAAAGGCGGCAGGGGACTACGAA
NC_003028.3	126	199777	199828	+	203.606	128.535	94.982	43.0409	39.8775	29	89.8403	1.88346	0.359097	5.24499	7.81446e-08	1.83023e-05	gene	199674	199943	+	SP_RS01075	SP_RS01075	CDS	30S ribosomal protein S14	52	GTTTATCTAAATTACCTCGCAACGCCTCACCGACTCGTTTACATAATCGTTG
NC_003028.3	127	199852	199902	+	98.3405	91.26	75.3661	31.9335	19.3345	33	58.2058	1.6641	0.420095	3.96125	3.72789e-05	0.00179019	gene	199674	199943	+	SP_RS01075	SP_RS01075	CDS	30S ribosomal protein S14	51	CAGTTTACCGCAAATTTGGTCTGAGTCGTATCGCTTTTCGCGAACTTGCGC
NC_003028.3	128	200054	200114	+	92.8002	52.6994	33.0372	15.2726	3.62523	8	34.2391	2.7455	0.576002	4.76649	9.37331e-07	0.000110738	ncRNA	200025	200092	+		trn0093			39	ATTGGGCTTGCCAATTTGAACACGAGCTACAGCTTTGGCAAAAAAGACCAATTTGCTTTGG
NC_003028.3	129	200122	200187	+	1063.74	677.381	606.026	230.477	238.057	212	504.613	1.74178	0.253579	6.8688	3.23729e-12	7.20296e-09	intergenic									CTTCTGCATTAAATTGTCTATTTTTGCTCGTGCTGTTACGCTCTTTGTATCATGTATTAACTAGCA
NC_003028.3	130	200212	200300	+	160.669	123.394	87.7551	33.322	50.7532	37	82.1488	1.58534	0.378721	4.18604	1.41932e-05	0.000915359	gene	200228	200626	+	SP_RS01080	SP_RS01080	CDS	30S ribosomal protein S8	73	AGAGGAGAAAAACAAAATGGTTATGACTGACCCAATCGCAGACTTCCTAACTCGTATTCGTAATGCTAACCAAGCTAAACACGAAGTAC
NC_003028.3	131	200413	200465	+	54.018	52.6994	27.8751	4.16524	10.8757	15	27.4389	2.1562	0.626119	3.44376	0.000286847	0.00814767	gene	200228	200626	+	SP_RS01080	SP_RS01080	CDS	30S ribosomal protein S8	53	ATTTCTTAAATACGGACCAAATGGTGAGAAAGTTATCACTAACTTGAAACGTG
NC_003028.3	132	200628	200691	+	155.129	74.5504	89.8199	9.7189	26.585	29	64.1338	2.25396	0.484172	4.65529	1.61763e-06	0.000170043	intergenic									ATCAAGATACAAAGCTCGTAAAGAACAAAGCAAAATTAGGAAGTTGGAGAAGTTTGTTTACAAA
NC_003028.3	133	200718	200806	+	94.1852	115.682	82.593	31.9335	21.7514	38	64.0241	1.67613	0.415701	4.03204	2.76472e-05	0.00146464	intergenic									TTCTTAGAGCGTGTTCAGTTCAGCTCTTGAACTAAATAAGTATCTGAACCCCGTGAAAACTGGCCGTTCTGGCCTGACAATTTAACAGG
NC_003028.3	134	200821	200895	+	285.326	246.788	204.418	49.9829	54.3784	88	154.815	1.9512	0.335566	5.81466	3.03791e-09	1.83588e-06	gene	200818	201354	+	SP_RS01085	SP_RS01085	CDS	50S ribosomal protein L6	75	TCACGTATTGGTAATAAAGTTATCGTGTTGCCTGCTGGTGTTGAACTCGCTAACAATGACAACGTTGTAACTGTA
NC_003028.3	135	200916	200981	+	200.836	169.666	153.829	63.8671	49.5448	67	117.457	1.53609	0.32484	4.72874	1.12957e-06	0.000127794	gene	200818	201354	+	SP_RS01085	SP_RS01085	CDS	50S ribosomal protein L6	66	TACTCGTGAGTTCTCAAAAGATATTGAAATCCGTGTGGAAGGTACTGAAATAACTCTTCACCGTCC
NC_003028.3	136	201029	201104	+	231.308	227.507	139.376	66.6439	79.755	74	136.432	1.40295	0.319982	4.38444	5.81411e-06	0.000462014	gene	200818	201354	+	SP_RS01085	SP_RS01085	CDS	50S ribosomal protein L6	76	TTTTGAACAACATGGTTGTTGGTGTATCAGAAGGATTCAAGAAAGAACTTGAAATGCGTGGGGTTGGTTACCGTGC
NC_003028.3	137	201107	201180	+	236.848	156.813	109.436	37.4872	51.9616	50	107.091	1.77677	0.371726	4.77977	8.77483e-07	0.000104604	gene	200818	201354	+	SP_RS01085	SP_RS01085	CDS	50S ribosomal protein L6	74	AGCTTCAAGGATCTAAACTTGTTTTGGCTGTTGGTAAATCTCATCCAGACGAAGTTGAAGCTCCAGAAGGAATT
NC_003028.3	138	201224	201299	+	139.893	151.672	79.4958	27.7683	33.8355	28	76.7773	1.99836	0.385432	5.18473	1.08166e-07	2.44748e-05	gene	200818	201354	+	SP_RS01085	SP_RS01085	CDS	50S ribosomal protein L6	76	TTTCAAAAGAAGTAGTTGGTCAAACAGCTGCTTACGTACGTAGCCTTCGTTCACCAGAACCATATAAAGGTAAAGG
NC_003028.3	139	201466	201555	+	204.991	164.525	104.274	45.8177	38.6691	47	100.879	1.79487	0.359726	4.98953	3.02625e-07	4.86384e-05	gene	201438	201794	+	SP_RS01090	SP_RS01090	CDS	50S ribosomal protein L18	90	TCCGCCAAAAACGCCACCGTCGCGTTCGCGGAAAACTCTCTGGAACTGCTGATCGCCCACGTTTGAACGTATTCCGTTCTAATACAGGCA
NC_003028.3	140	201562	201624	+	110.806	73.2651	51.6206	18.0494	24.1682	22	49.9849	1.79938	0.458632	3.92335	4.36627e-05	0.00200999	gene	201438	201794	+	SP_RS01090	SP_RS01090	CDS	50S ribosomal protein L18	63	CTCAAGTGATTGATGACGTAGCGGGTGTAACGCTCGCAAGTGCTTCAACTCTTGATAAAGAAG
NC_003028.3	141	201635	201697	+	99.7256	97.6868	57.8151	20.8262	8.45887	17	50.2521	2.46142	0.484992	5.07517	1.93575e-07	3.74525e-05	gene	201438	201794	+	SP_RS01090	SP_RS01090	CDS	50S ribosomal protein L18	63	AACTAAAACTGAACAAGCCGTTGCTGTCGGTAAACTCGTTGCAGAACGTGCAAACGCTAAAGG
NC_003028.3	142	201700	201792	+	319.953	307.199	206.483	69.4207	79.755	131	185.635	1.59033	0.339231	4.68804	1.37918e-06	0.000149691	gene	201438	201794	+	SP_RS01090	SP_RS01090	CDS	50S ribosomal protein L18	93	TTTCAGAAGTGGTGTTCGACCGCGGTGGATATCTATATCACGGACGTGTGAAAGCTTTGGCTGATGCAGCTCGTGAAAACGGATTGAAATTCT
NC_003028.3	143	201907	201986	+	225.768	188.947	102.209	24.9915	54.3784	65	110.216	1.82498	0.420009	4.34508	6.9611e-06	0.000543454	gene	201812	202306	+	SP_RS01095	SP_RS01095	CDS	30S ribosomal protein S5	80	CGCAGCTCTTGTTGTTGTTGGTGACCACAATGGTCGCGTAGGATTTGGTACTGGTAAAGCTCAAGAAGTTCCAGAAGCAA
NC_003028.3	147	202324	202420	+	419.678	374.037	281.849	80.528	108.757	147	235.308	1.68682	0.314872	5.35718	4.2266e-08	1.06462e-05	gene	202278	202502	+	SP_RS01100	SP_RS01100	CDS	50S ribosomal protein L30	97	CTCAAATTAAAATTACTTTGACTAAGTCTCCAATCGGACGCATTCCATCACAACGTAAAACTGTTGTAGCACTTGGACTTGGCAAATTGAACAGCTC
NC_003028.3	148	202488	202552	+	210.532	190.232	126.987	38.8756	72.5046	60	116.522	1.61205	0.354947	4.54167	2.79049e-06	0.000260256	gene	202278	202502	+	SP_RS01100	SP_RS01100	CDS	50S ribosomal protein L30	15	GAAGAAGTAAACTAATGAAGTTTTAGGGGATGTGCACTGTACCATCCCCTAAAACTAGATATAGT
NC_003028.3	148	202488	202552	+	210.532	190.232	126.987	38.8756	72.5046	60	116.522	1.61205	0.354947	4.54167	2.79049e-06	0.000260256	ncRNA	202520	202622	+		srn049			33	GAAGAAGTAAACTAATGAAGTTTTAGGGGATGTGCACTGTACCATCCCCTAAAACTAGATATAGT
NC_003028.3	149	202872	202953	+	131.582	125.965	69.1716	33.322	27.7934	47	72.4723	1.55876	0.420365	3.70811	0.000104405	0.00398021	gene	202647	203087	+	SP_RS01105	SP_RS01105	CDS	50S ribosomal protein L15	82	ATTGTGAACCTTGACCAATTGAACGTCTTTGAAGATGGTGCTGAAGTAACTCCAGTTGTTCTTATCGAAGCAGGAATTGTTA
NC_003028.3	151	203057	203108	+	78.9494	78.4065	33.0372	15.2726	14.5009	19	39.8611	1.85959	0.514778	3.61241	0.000151683	0.00501042	gene	202647	203087	+	SP_RS01105	SP_RS01105	CDS	50S ribosomal protein L15	31	TGCTAAAGGTGGTTCAGTAGAAGTCATCTAAGAGAGGTGACCTATGTTTTTT
NC_003028.3	151	203057	203108	+	78.9494	78.4065	33.0372	15.2726	14.5009	19	39.8611	1.85959	0.514778	3.61241	0.000151683	0.00501042	gene	203100	204410	+	SP_RS01110	SP_RS01110	CDS	preprotein translocase subunit SecY	9	TGCTAAAGGTGGTTCAGTAGAAGTCATCTAAGAGAGGTGACCTATGTTTTTT
NC_003028.3	155	204173	204254	+	192.526	185.091	130.084	48.5945	48.3364	82	114.439	1.51393	0.362559	4.17567	1.48553e-05	0.000944372	gene	203100	204410	+	SP_RS01110	SP_RS01110	CDS	preprotein translocase subunit SecY	82	TACAGAAGAATATATGTCTAAACTTCTTCGTCGTCTTGCAACTGTTGGTTCCCTCTTCCTTGGTGTGATTTCCATTTTACCG
NC_003028.3	156	204261	204336	+	211.917	155.528	132.149	16.661	48.3364	51	102.598	2.14737	0.42025	5.10974	1.61298e-07	3.31282e-05	gene	203100	204410	+	SP_RS01110	SP_RS01110	CDS	preprotein translocase subunit SecY	76	GCTAAAGATGTATTTGGTCTTTCTGATGTTGTTGCCTTTGGTGGAACAAGTCTCTTGATCATTATCTCTACAGGTA
NC_003028.3	157	204362	204419	+	83.1046	48.8434	66.0744	19.4378	13.2925	28	43.1255	1.71458	0.469282	3.65362	0.000129286	0.00455399	gene	203100	204410	+	SP_RS01110	SP_RS01110	CDS	preprotein translocase subunit SecY	49	TTACCTATTGAAACGTAAGTATGTTGGTTTCATGGACAGAACAGAATAAAAGTATTTA
NC_003028.3	158	204421	204502	+	318.568	242.932	175.51	109.685	106.34	98	175.172	1.18962	0.293529	4.0528	2.53039e-05	0.00138446	intergenic									TGAATCAGTAAATACTGAGGGAGTGGAGGTTTAAACTCTGACATTTGTAAGAGTTGGATCTCCCCTCTTCTATTTTGTTTTT
NC_003028.3	160	205226	205298	+	96.9554	111.826	71.2365	12.4957	45.9196	19	59.5721	1.97666	0.444744	4.44448	4.40514e-06	0.000368081	intergenic									GCTACAAATGTTATACTGAGATAGTCTGACTTATAATTGTTGTCTCTGTGTCTAGAGGCATCGAATCGAAATT
NC_003028.3	161	205312	205372	+	130.197	87.4039	81.5606	22.2146	33.8355	38	65.5353	1.64283	0.420073	3.91083	4.59906e-05	0.00207424	gene	205316	205534	+	SP_RS01120	SP_RS01120	CDS	translation initiation factor IF-1	57	TTGCGTGGCAAAAGACGATGTGATTGAAGTTGAAGGCAAAGTAGTTGATACAATGCCGAAT
NC_003028.3	163	205476	205554	+	313.027	231.363	188.931	44.4293	50.7532	96	154.084	1.96876	0.364347	5.40352	3.2673e-08	8.92281e-06	gene	205316	205534	+	SP_RS01120	SP_RS01120	CDS	translation initiation factor IF-1	59	CTGTCGAAATGAGTCCATATGACTTGACACGTGGACGTATCACTTACCGCTTTAAATAATCGAAAAACTTGGAGGGATA
NC_003028.3	165	205738	205804	+	166.209	208.227	110.468	29.1567	22.9598	50	97.8368	2.24559	0.413674	5.42841	2.84298e-08	8.17958e-06	gene	205693	206058	+	SP_RS01130	SP_RS01130	CDS	30S ribosomal protein S13	67	GTAATCTCATTGACTTATGTTTATGGTATCGGACTTGCAACATCTAAGAAAATTTTGGCTGCTGCTG
NC_003028.3	166	205937	205999	+	121.887	163.24	93.9495	30.5451	33.8355	27	78.4094	2.02457	0.374956	5.39947	3.34188e-08	8.92281e-06	gene	205693	206058	+	SP_RS01130	SP_RS01130	CDS	30S ribosomal protein S13	63	AAATCGGTTCATACCGTGGTATCCGTCACCGTCGTGGACTTCCTGTCCGTGGACAAAACACTA
NC_003028.3	169	206274	206331	+	90.03	65.553	44.3937	12.4957	4.83364	19	39.3843	2.49551	0.561042	4.44799	4.33384e-06	0.000366182	gene	206076	206459	+	SP_RS01135	SP_RS01135	CDS	30S ribosomal protein S11	58	GCTGCTGCTAAATCTGCACAAGAACACGGTCTTAAATCAGTTGAAGTTACTGTAAAAG
NC_003028.3	170	206356	206438	+	116.346	120.823	84.6578	52.7598	41.0859	36	75.2788	1.30984	0.367113	3.56794	0.000179897	0.00555931	gene	206076	206459	+	SP_RS01135	SP_RS01135	CDS	30S ribosomal protein S11	83	CTATTCGTGCGCTTGCTGCCGCTGGTCTTGAAGTAACAGCAATTCGTGATGTGACTCCAGTGCCACACAATGGTGCTCGTCCT
NC_003028.3	171	206470	206537	+	62.3285	55.2701	33.0372	9.7189	10.8757	15	31.0384	2.02572	0.559307	3.62184	0.000146257	0.00493422	gene	206502	207437	+	SP_RS01140	SP_RS01140	CDS	DNA-directed RNA polymerase subunit alpha	36	ACACTGCTTTTCGTTTAAGAGGGAGTAACTAAATGATCGAGTTTGAAAAACCAAATATAACAAAAATT
NC_003028.3	172	206580	206659	+	198.066	242.932	168.283	61.0902	48.3364	100	136.451	1.57384	0.354136	4.44418	4.41146e-06	0.000368081	gene	206502	207437	+	SP_RS01140	SP_RS01140	CDS	DNA-directed RNA polymerase subunit alpha	80	GAACGTGGCTACGGTACAACTCTTGGTAACTCTCTTCGTCGTGTACTTCTAGCTTCTCTACCAGGAGCAGCTGTGACATC
NC_003028.3	174	206862	206937	+	94.1852	95.1161	56.7827	22.2146	19.3345	11	49.7722	2.2464	0.448985	5.00328	2.81816e-07	4.64475e-05	gene	206502	207437	+	SP_RS01140	SP_RS01140	CDS	DNA-directed RNA polymerase subunit alpha	76	CCAGATCATTATCTCTTTACAATCGGTGAAGGTTCTTCTCTAAAAGCGACTATGACTGTTAACAGTGGTCGTGGAT
NC_003028.3	175	206944	207014	+	156.514	107.97	96.0144	16.661	13.2925	38	71.4085	2.46625	0.453703	5.43583	2.72717e-08	8.17958e-06	gene	206502	207437	+	SP_RS01140	SP_RS01140	CDS	DNA-directed RNA polymerase subunit alpha	71	CTGCTGATGAAAATAAAAAGGATAATGCACCAGTTGGAACACTTGCTGTAGATTCTATTTATACACCAGTT
NC_003028.3	177	207176	207272	+	263.165	268.639	156.927	38.8756	84.5887	78	148.366	1.77782	0.355943	4.99467	2.94684e-07	4.7976e-05	gene	206502	207437	+	SP_RS01140	SP_RS01140	CDS	DNA-directed RNA polymerase subunit alpha	97	TACTGAGATTGCTAAGTCAACTGAAGTGATGAAAGAAGCTGATACTGAATCTGACGACCGTATTTTAGATCGTACGATTGAGGAACTGGACTTGTCT
NC_003028.3	178	207367	207458	+	157.899	173.523	104.274	18.0494	61.6289	67	97.0622	1.66582	0.425433	3.91558	4.50936e-05	0.00204762	gene	206502	207437	+	SP_RS01140	SP_RS01140	CDS	DNA-directed RNA polymerase subunit alpha	71	TTGGACGCAAGAGTTTGGAAGAAGTGAAACTCAAACTCATTGATTTGGGTCTTGGATTAAAAGATAAATAAAGGAGGAATACATGGCTTACC
NC_003028.3	178	207367	207458	+	157.899	173.523	104.274	18.0494	61.6289	67	97.0622	1.66582	0.425433	3.91558	4.50936e-05	0.00204762	gene	207449	207835	+	SP_RS01145	SP_RS01145	CDS	50S ribosomal protein L17	10	TTGGACGCAAGAGTTTGGAAGAAGTGAAACTCAAACTCATTGATTTGGGTCTTGGATTAAAAGATAAATAAAGGAGGAATACATGGCTTACC
NC_003028.3	179	207526	207616	+	271.475	214.654	167.251	47.2061	71.2961	55	137.814	1.89255	0.329296	5.74727	4.53479e-09	2.42158e-06	gene	207449	207835	+	SP_RS01145	SP_RS01145	CDS	50S ribosomal protein L17	91	CAACGAATCAATCGTGACAACTGAAGCTCGTGCTAAAGAAATCCGTAAAACTGTTGAAAAAATGATTACTCTAGGTAAACGTGGTGATTTG
NC_003028.3	181	207831	207881	+	259.009	124.679	109.436	33.322	66.4625	45	106.318	1.68166	0.40326	4.17018	1.52182e-05	0.000954066	gene	207449	207835	+	SP_RS01145	SP_RS01145	CDS	50S ribosomal protein L17	5	TATAAAATCATCAATTTTGTTGAGTGTTATGATGATGGAGTCTTGTGCTCT
NC_003028.3	181	207831	207881	+	259.009	124.679	109.436	33.322	66.4625	45	106.318	1.68166	0.40326	4.17018	1.52182e-05	0.000954066	riboswitch	207852	207923	+		L17DE			30	TATAAAATCATCAATTTTGTTGAGTGTTATGATGATGGAGTCTTGTGCTCT
NC_003028.3	182	207901	207979	+	177.29	159.384	164.154	41.6524	62.8373	71	112.719	1.52845	0.33792	4.5231	3.04699e-06	0.000278612	riboswitch	207852	207923	+		L17DE			23	CGCTAGGATTTCGGTCCTAGCGGGAACACTCATCATAAGTTGGGATAGTAGACGCTTGTTTACGAAATTGTTTTTTTCT
NC_003028.3	184	209765	209827	+	51.2479	122.108	123.89	19.4378	2.41682	4	53.8501	4.01476	1.11714	3.59378	0.000162959	0.00520405	ncRNA	209768	209915	+		ccnE			60	ATCATTAAATAAAGACCTCCTAATATTATTTGAAACAGATAACACTGAATTAGTTTGAATTTG
NC_003028.3	185	209844	209916	+	476.467	1064.27	1052.03	112.462	45.9196	35	464.358	3.88309	0.790448	4.91251	4.49579e-07	6.1759e-05	ncRNA	209768	209915	+		ccnE			72	TTTATTTAATGAACTCCTAAACTTTTTCATAATAATCTCCTTCAAAAGTCGCCTGTATGGGTGGCTTTTATTT
NC_003028.3	185	209844	209916	+	476.467	1064.27	1052.03	112.462	45.9196	35	464.358	3.88309	0.790448	4.91251	4.49579e-07	6.1759e-05	gene	209900	210649	+	SP_RS01160	SP_RS01160	CDS	histidine phosphatase family protein	17	TTTATTTAATGAACTCCTAAACTTTTTCATAATAATCTCCTTCAAAAGTCGCCTGTATGGGTGGCTTTTATTT
NC_003028.3	186	228634	228720	+	23.5463	109.255	80.5282	9.7189	4.83364	7	39.147	3.13158	0.623855	5.01973	2.58718e-07	4.42807e-05	ncRNA	228626	228718	+		ccnA			85	AAGACCTCCTAACTTTATTTAATAAAATCCTAAACTTTTTTCATCACAATCTCCTAATGAAGCCACCCAATCAGGTGGCTTTTTTGC
NC_003028.3	187	228655	228719	-	24.9314	88.6893	105.306	13.8841	7.25046	17	42.8436	2.39236	0.554904	4.31131	8.11443e-06	0.000619015	intergenic									CAAAAAAGCCACCTGATTGGGTGGCTTCATTAGGAGATTGTGATGAAAAAAGTTTAGGATTTTAT
NC_003028.3	188	231299	231357	+	121.887	84.8332	81.5606	26.3799	36.2523	23	62.3188	1.74512	0.410552	4.25067	1.06567e-05	0.000740514	ncRNA	231311	231359	+		F9			47	AGTACTAGTTCTATATCATAGGCTAGAAAAGACCCCAAGCTCACGACCAAATAAGCTTG
NC_003028.3	189	231317	231354	-	224.382	129.821	141.441	81.9165	68.8793	47	115.573	1.32048	0.327377	4.03351	2.74749e-05	0.00146131	intergenic									GCTTATTTGGTCGTGAGCTTGGGGTCTTTTCTAGCCTA
NC_003028.3	190	231382	231456	-	310.257	266.068	188.931	90.247	71.2961	55	163.633	1.8206	0.29245	6.22535	2.40248e-10	2.29094e-07	gene	231373	231465	-	SP_RS01265	SP_RS01265	CDS	type I toxin-antitoxin system Fst family toxin	75	TTAGTACTCAAAACTATTATCGGACCAATTGTGGTCGGTGTCGTTCTTCGTATAGTCGATAAATGGCTAAACAAG
NC_003028.3	191	231387	231446	+	159.284	115.682	66.0744	29.1567	67.6709	17	75.8113	1.69313	0.419115	4.03978	2.67506e-05	0.00143422	intergenic									TTAGCCATTTATCGACTATACGAAGAACGACACCGACCACAATTGGTCCGATAATAGTTT
NC_003028.3	194	241442	241471	-	94.1852	74.5504	71.2365	36.0988	30.2102	21	54.5469	1.48094	0.415435	3.5648	0.000182066	0.00561336	intergenic									TTGGTGAGAGGTATGGATGTACGGTCGTAA
NC_003028.3	197	247061	247118	+	26.3165	41.1313	26.8427	0	4.83364	13	18.6873	2.73764	0.798433	3.42876	0.000303173	0.00850285	gene	247026	247118	+	SP_RS11640	SP_RS11640	CDS	hypothetical protein	58	CAAGTGTATCATCACCAAAAATAAAAAAACACAGGAGAATGTAGATGCCTACAATTAA
NC_003028.3	197	247061	247118	+	26.3165	41.1313	26.8427	0	4.83364	13	18.6873	2.73764	0.798433	3.42876	0.000303173	0.00850285	gene	247105	247518	+	SP_RS01320	SP_RS01320	CDS	30S ribosomal protein S12	14	CAAGTGTATCATCACCAAAAATAAAAAAACACAGGAGAATGTAGATGCCTACAATTAA
NC_003028.3	199	247331	247410	+	94.1852	75.8358	82.593	15.2726	30.2102	29	54.5161	1.77886	0.440243	4.04064	2.66524e-05	0.00143422	gene	247105	247518	+	SP_RS01320	SP_RS01320	CDS	30S ribosomal protein S12	80	TTACTGCCTACATCCCAGGTATCGGACACAACTTGCAAGAGCACAGCGTGGTGCTTCTTCGCGGTGGACGTGTAAAAGAC
NC_003028.3	201	247498	247601	+	200.836	203.086	161.056	55.5366	64.0457	69	125.593	1.57377	0.320069	4.91695	4.39512e-07	6.1759e-05	gene	247105	247518	+	SP_RS01320	SP_RS01320	CDS	30S ribosomal protein S12	21	ACTAAACGTCCAAAAGCATAAGGAAAGGGGATAAAGAGAAATGAGTCGTAAAAATAGAGCTCCAAAACGTGACGTATTGCCAGATCCGCTATACAATTCACAAC
NC_003028.3	201	247498	247601	+	200.836	203.086	161.056	55.5366	64.0457	69	125.593	1.57377	0.320069	4.91695	4.39512e-07	6.1759e-05	gene	247538	248008	+	SP_RS01325	SP_RS01325	CDS	30S ribosomal protein S7	64	ACTAAACGTCCAAAAGCATAAGGAAAGGGGATAAAGAGAAATGAGTCGTAAAAATAGAGCTCCAAAACGTGACGTATTGCCAGATCCGCTATACAATTCACAAC
NC_003028.3	202	247623	247687	+	101.111	62.9823	48.5234	30.5451	9.66727	24	46.1381	1.75841	0.479332	3.66845	0.000122012	0.00436639	gene	247538	248008	+	SP_RS01325	SP_RS01325	CDS	30S ribosomal protein S7	65	GCGTTATGCTTGATGGTAAACGTGGTACTGCTGCTTCAATCGTTTACGGTGCTTTTGAGCAAATC
NC_003028.3	203	247801	247900	+	155.129	77.1211	79.4958	22.2146	30.2102	34	66.3617	1.76722	0.430218	4.10773	1.99786e-05	0.00115963	gene	247538	248008	+	SP_RS01325	SP_RS01325	CDS	30S ribosomal protein S7	100	AGTTAAAGTTCGTCCAGAACGTCGTACAACACTTGGACTTCGTTGGTTGGTAACAATCGCTCGTCTTCGTGGTGAACACACAATGCAAGACCGTCTTGCA
NC_003028.3	205	248074	248137	+	200.836	169.666	189.964	44.4293	38.6691	43	114.427	2.15094	0.328754	6.54269	3.02117e-11	4.61226e-08	intergenic									AACCAATGAGATTCATCTTTTTCTCCAGACTTTTAGCTTGAGCTCAACTAAATCATGATGCTAG
NC_003028.3	206	248145	248199	+	116.346	118.252	100.144	27.7683	15.7093	26	67.3701	2.28461	0.410829	5.56098	1.34134e-08	4.8397e-06	ncRNA	248145	248290	+		srn068			55	AAGGATGCAAGGTAAAAATAGGAAACTGACGCAGTATTCGACGAATACAAGGAGT
NC_003028.3	208	248653	248714	+	73.4091	55.2701	57.8151	31.9335	19.3345	7	40.7937	1.8496	0.511061	3.61914	0.000147792	0.00494494	gene	248433	250514	+	SP_RS01330	SP_RS01330	CDS	elongation factor G	62	ACCACCGCGTAAACATCATCGACACACCAGGACACGTGGACTTCACAATCGAAGTACAACGT
NC_003028.3	209	248824	248912	+	325.493	344.474	189.964	72.1976	72.5046	89	182.272	1.83323	0.321173	5.70793	5.71793e-09	2.8272e-06	gene	248433	250514	+	SP_RS01330	SP_RS01330	CDS	elongation factor G	89	TCGTATTTGCCAACAAAATGGACAAAATCGGTGCTGACTTCCTTTACTCTGTAAGCACACTTCACGATCGTCTTCAAGCAAATGCACAC
NC_003028.3	211	249362	249433	+	80.3345	64.2676	42.3289	16.661	18.1261	19	40.1197	1.74076	0.485923	3.58238	0.000170236	0.00533575	gene	248433	250514	+	SP_RS01330	SP_RS01330	CDS	elongation factor G	72	TCTTGCCTTCAAGATCATGACTGACCCATTCGTAGGTCGTTTGACATTCTTCCGTGTTTACTCAGGTGTTCT
NC_003028.3	214	250029	250101	+	102.496	89.9746	73.3013	43.0409	10.8757	44	60.6147	1.57686	0.464495	3.39479	0.000343402	0.00931791	gene	248433	250514	+	SP_RS01330	SP_RS01330	CDS	elongation factor G	73	CCTCGTGAATTTATCCCAGCGGTTGAAAAAGGTTTGGTAGAATCTATGGCTAACGGTGTTCTTGCAGGTTACC
NC_003028.3	215	250509	250562	+	217.457	181.235	125.954	51.3713	68.8793	46	115.149	1.63791	0.33201	4.93332	4.04219e-07	5.93003e-05	gene	248433	250514	+	SP_RS01330	SP_RS01330	CDS	elongation factor G	6	GACTAATCCGTCCTCACTCTAGAAGGAAGTCACTTAGTGGCTTCCTTTTGTCTT
NC_003028.3	223	261597	261658	-	20.7762	28.2777	16.5186	4.16524	0	1	11.7896	3.89201	1.06617	3.65044	0.000130896	0.00458651	gene	260854	261657	-	SP_RS01390	SP_RS01390	CDS	PTS mannose/fructose/sorbose transporter subunit IIC	61	CATGTCTATTATTTCTATGGTTTTAGTAGTCGTTGTAGCCTTCTTTGCAGGTCTTGAAGGCA
NC_003028.3	226	264151	264214	-	511.093	334.192	283.913	109.685	134.133	110	247.169	1.63008	0.289158	5.63732	8.63596e-09	3.71903e-06	pseudogene	264119	264249	-	SP_RS11645	SP_RS11645	CDS	hypothetical protein	64	TAGGTTGCTCAAAGCACTGCTTTGAGGTTGTAGATGAAGCTGACGTGGTTTGAAGAGATTTTCG
NC_003028.3	230	272788	272880	+	239.618	208.227	169.316	54.1482	67.6709	58	132.83	1.76467	0.317083	5.56533	1.30829e-08	4.8397e-06	gene	272517	272909	+	SP_RS01450	SP_RS01450	CDS	30S ribosomal protein S9	93	ACCCAGACTTCCGCGATTCATTGAAACGCGCAGGACTTCTTACACGTGACTCACGTAAAGTTGAACGTAAGAAACCAGGTCTTAAGAAAGCTC
NC_003028.3	232	320292	320365	+	139.893	138.818	74.3337	49.9829	27.7934	30	76.8035	1.69731	0.386034	4.39678	5.49351e-06	0.000439152	gene	320077	321522	+	SP_RS01690	SP_RS01690	CDS	LytR family transcriptional regulator	74	AAAGTTTACTATTTTTCTGTTGGTGTTCTCTATCCTTGTCAGCTCTGTGTCGCTCTTTGCAGTACAGCAGTTTG
NC_003028.3	235	323072	323126	+	49.8628	21.851	26.8427	1.38841	7.25046	1	18.0326	3.49634	0.868835	4.02416	2.8589e-05	0.00150239	gene	322966	323649	+	SP_RS01705	SP_RS01705	CDS	tyrosine-protein kinase	55	AAGTAATTTCCGTTACTTCTGTTAACCCTGGGGAAGGAAAAACAACTACTTCCAT
NC_003028.3	236	323130	323210	+	105.266	113.111	59.8799	13.8841	45.9196	37	62.5101	1.5578	0.456131	3.41525	0.000318615	0.0087485	gene	322966	323649	+	SP_RS01705	SP_RS01705	CDS	tyrosine-protein kinase	81	TATAGCATGGTCGTTTGCGCGTGCAGGCTATAAAACTCTTTTGATCGATGGCGATACTCGAAATTCAGTTATGTTAGGAGT
NC_003028.3	238	323913	323970	+	96.9554	129.821	55.7503	22.2146	10.8757	31	57.7694	2.11677	0.499685	4.23621	1.13664e-05	0.000776662	intergenic									TCATTGAGTGACCAAATATATATTGAGTTTCTGTAGTTGCATGTACTGCCTGATTTAA
NC_003028.3	239	323981	324051	+	131.582	136.247	88.7875	34.7104	26.585	75	82.1521	1.47878	0.432184	3.42165	0.000311209	0.00864115	gene	324029	324625	+	SP_RS01710	SP_RS01710	CDS	sugar transferase	23	GGAAATAGAATGAAAAATGGAAATAGAATTTATAGTTGGAGGTTGTTTATGTACGGTATAATAAAACGATT
NC_003028.3	241	324459	324528	+	106.651	93.8307	80.5282	27.7683	38.6691	29	62.7412	1.55591	0.399098	3.89858	4.83789e-05	0.00217461	gene	324029	324625	+	SP_RS01710	SP_RS01710	CDS	sugar transferase	70	AAATTAACGGGCGTGATACTTTGTCTGTTGAGATGAAGACGGAGTTAGATGGCTACTATGTTAAACATCT
NC_003028.3	243	324914	324988	+	66.4837	78.4065	39.2317	13.8841	9.66727	25	38.7789	1.92382	0.544392	3.53389	0.000204742	0.00622622	gene	324634	325863	+	SP_RS01715	SP_RS01715	CDS	glycosyltransferase WbuB	75	TTTTATTGGGGAGGTATAAAACGAAAGATGGATCGAATTTTGACTGTGTATTCGTTAACCAATTGTCTCCAGTTA
NC_003028.3	246	327643	327737	+	76.1792	75.8358	39.2317	8.33049	15.7093	25	40.0477	1.96237	0.544157	3.60625	0.000155328	0.00506999	gene	326937	328055	+	SP_RS01725	SP_RS01725	CDS	glycosyltransferase family 1 protein	95	ATGAGCAGAAATTAAAACAGAAAGCTTTAGAACTAAATCTGACCCCATATGTGCTATTTTTAGGGAGAAGGACTGATATTTCTGATTTATTATCT
NC_003028.3	249	328094	328174	+	95.5703	59.1262	44.3937	4.16524	13.2925	20	39.4247	2.40303	0.583953	4.1151	1.93503e-05	0.00113535	gene	328056	329456	+	SP_RS01730	SP_RS01730	CDS	O-antigen polysaccharide polymerase Wzy	81	ATTAAGTTTTATATTTGCTTTCTGTTACTTGTTCTGGACTCTCGATAATTGGAATAATGGTTTTCTTATATCTAATTATGT
NC_003028.3	250	328233	328307	+	48.4777	35.9899	36.1344	8.33049	6.04205	13	24.6624	2.15164	0.61003	3.5271	0.000210067	0.00633047	gene	328056	329456	+	SP_RS01730	SP_RS01730	CDS	O-antigen polysaccharide polymerase Wzy	75	TTACAAAAAGTTAGTATATATGATTTTTCTGTATGGTATCTGATTTTATCTTATTTTTTTATGTTTGGATTAATT
NC_003028.3	251	328389	328454	+	37.3971	47.558	21.6807	0	4.83364	15	21.0782	2.79379	0.815979	3.42386	0.000308697	0.00862156	gene	328056	329456	+	SP_RS01730	SP_RS01730	CDS	O-antigen polysaccharide polymerase Wzy	66	TATATTTTTATAATTTGGATTTTGTTTTGTTATTCTGTAGGCTATTTATTTTTTTATAGTGATGGA
NC_003028.3	254	329167	329257	+	148.203	109.255	116.663	18.0494	24.1682	50	77.7231	2.08711	0.420133	4.96773	3.38698e-07	5.13821e-05	gene	328056	329456	+	SP_RS01730	SP_RS01730	CDS	O-antigen polysaccharide polymerase Wzy	91	CGGTTGTTATTAATAAATTTTTGGGGTTACCTGTAGGCTCTTCTTTTGTGGAAGAATTATTTTGGAACTTTGGTTACTATGGTGGTGTTTT
NC_003028.3	260	332393	332449	+	124.657	86.1186	74.3337	20.8262	31.4186	13	58.3923	2.1618	0.438928	4.92518	4.21409e-07	6.11501e-05	gene	331774	332871	+	SP_RS01745	SP_RS01745	CDS	UDP-N-acetylglucosamine 2-epimerase (non-hydrolyzing)	57	GTGAAAATCTTGGTGAACCGATGAGACATATGTTTAGAGCAATTAGAAGGATTATTG
NC_003028.3	261	332504	332576	+	78.9494	66.8383	77.4309	16.661	24.1682	40	50.6746	1.51318	0.4488	3.37161	0.000373648	0.00985811	gene	331774	332871	+	SP_RS01745	SP_RS01745	CDS	UDP-N-acetylglucosamine 2-epimerase (non-hydrolyzing)	73	GCCAAATTGCTGAGGAAGAACTAAGTGGCTGTGAACGTATCAAGATGATCGAACCTTTAGAAGTATTAGATTT
NC_003028.3	262	333369	333464	+	180.06	107.97	82.593	54.1482	47.128	36	84.6498	1.37958	0.35862	3.84692	5.9806e-05	0.00253463	gene	332875	333930	+	SP_RS01750	SP_RS01750	CDS	NAD-dependent epimerase/dehydratase family protein	96	AAAGATATGTGTGACTCGCTATGGGAATGTTCTGTGTAGCCGTGGATCTGTCGTTCCTCTTTGGATTGAGCAAATTAAGCAAGGAAATGCTCTTAC
NC_003028.3	264	333622	333676	+	37.3971	39.8459	29.94	8.33049	3.62523	8	21.1898	2.44306	0.666827	3.6637	0.000124299	0.00441328	gene	332875	333930	+	SP_RS01750	SP_RS01750	CDS	NAD-dependent epimerase/dehydratase family protein	55	TTTGCCTCAGAACAAGATATTAAGATTATAGGTATTAGACACGGAGAAAAAAGGT
NC_003028.3	265	333819	333886	+	103.881	44.9873	52.653	20.8262	12.0841	25	43.2386	1.74537	0.481625	3.62393	0.00014508	0.00493422	gene	332875	333930	+	SP_RS01750	SP_RS01750	CDS	NAD-dependent epimerase/dehydratase family protein	68	CAATAGTAATAATACCGATTTGATGGATGTAGAGCAAGTTAAAAGAAAGTTGCTAGAATTAGATGAAA
NC_003028.3	266	334038	334139	+	105.266	48.8434	61.9448	23.603	21.7514	18	46.5681	1.71011	0.456952	3.74243	9.11239e-05	0.00358851	gene	334030	335259	+	SP_RS01755	SP_RS01755	CDS	capsular polysaccharide biosynthesis protein CapF	102	AAATATTTTAATCACAGGAGCGAAAGGATTTGTAGGAAAAAATCTTATCTGTACTCTGGAAGCTTTGAAAGATGGACGAGATAGGACTCGTCCTAATTTAGA
NC_003028.3	267	334281	334333	+	29.0866	33.4192	26.8427	8.33049	1.20841	3	16.9812	3.01568	0.797594	3.78098	7.81067e-05	0.00314074	gene	334030	335259	+	SP_RS01755	SP_RS01755	CDS	capsular polysaccharide biosynthesis protein CapF	53	TTTTTCAAGTAGATTATTGGAGATTTTAGAAAAGTATGAAAACACTTGTCCTG
NC_003028.3	268	334469	334544	+	36.012	21.851	28.9076	5.55366	3.62523	6	16.9916	2.50664	0.728953	3.43869	0.000292273	0.00824915	gene	334030	335259	+	SP_RS01755	SP_RS01755	CDS	capsular polysaccharide biosynthesis protein CapF	76	GTTTCCCGAATCTTTATGGGAAGTGGTGCCGTCCTAACTACAATTCTGCTGTAGCAACTTTCTGTTATAATCTAGC
NC_003028.3	271	336394	336456	+	137.123	125.965	81.5606	37.4872	47.128	53	80.3771	1.29163	0.382554	3.37634	0.000367286	0.00980653	gene	335260	336444	+	SP_RS01760	SP_RS01760	CDS	UDP-N-acetylglucosamine 2-epimerase (non-hydrolyzing)	51	ATACAGAGCTATACAGGGATAGTGGATAAAATAGTTTGGAGGAAAAGCTGAATTGTATATTTT
NC_003028.3	273	347250	347299	-	34.6269	39.8459	29.94	0	7.25046	5	19.4439	3.22073	0.789806	4.07787	2.27253e-05	0.00126938	gene	346853	349012	-	SP_RS01800	SP_RS01800	CDS	penicillin-binding protein 1A	50	ATCAAGACCTCTCAATTTGTAGCACCTGATGAACTATTTGCTGGCTATAC
NC_003028.3	277	350858	350944	+	349.039	275.065	193.061	99.9659	102.715	133	192.141	1.24886	0.315235	3.96169	3.72105e-05	0.00179019	gene	350618	350998	+	SP_RS11705	rnpB	ncRNA	RNase P RNA component class B	87	CCAAATTTTGGTCGGGGCATGGAGTACGCGGAAACGAACGTAGTATTCTGACTGCTATCAGCTAGAGCTGTTAGTGGTAGACAGATG
NC_003028.3	278	350956	351032	+	256.239	168.381	157.959	101.354	99.0896	69	142.004	1.09977	0.30504	3.60534	0.00015587	0.00507528	gene	350618	350998	+	SP_RS11705	rnpB	ncRNA	RNase P RNA component class B	43	AAGTGGTCCTAGTCACTTCTGGAACAAAACATGGCTTATAGAAAATTGCATATAGGTTGGGGCTGAGAAATTTTCTC
NC_003028.3	286	396089	396174	+	105.266	75.8358	66.0744	40.264	22.9598	25	55.9	1.499	0.411373	3.6439	0.000134269	0.00463175	gene	395658	396632	+	SP_RS02060	SP_RS02060	CDS	ketoacyl-ACP synthase III	86	GGCAGTCGATTGGTCGGATCGATCAACAGCTGTGTTGTTTGGAGATGGTGCTGGTGGTGTCTTGTTAGAAGCTAGCGAGCAAGAGC
NC_003028.3	289	396967	396994	+	152.358	100.257	94.982	20.8262	37.4607	42	74.6475	1.77687	0.417715	4.25378	1.05094e-05	0.000740514	intergenic									GTAATAGTTTGACTGTCAAATTATGGTG
NC_003028.3	290	397000	397060	+	216.072	136.247	164.154	49.9829	56.7952	97	120.042	1.3569	0.350312	3.87341	5.36609e-05	0.00237209	gene	397035	398009	+	SP_RS02070	SP_RS02070	CDS	enoyl-[acyl-carrier-protein] reductase FabK	26	GAACTATTACGTAAGCAAGGAAGGTTGGAGGCACTATGAAAACGCGTATTACAGAATTATT
NC_003028.3	291	397717	397784	+	52.6329	29.5631	37.1669	2.77683	1.20841	22	24.2247	2.79732	0.767336	3.64549	0.000133441	0.00462709	gene	397035	398009	+	SP_RS02070	SP_RS02070	CDS	enoyl-[acyl-carrier-protein] reductase FabK	68	CTGTTCGTGCTATTAAAAATCAGTTGACTAGAGATTTTGAACTGGCTGAAAAAGATGCCTTTAAGCAA
NC_003028.3	295	398586	398648	+	20.7762	26.9924	25.8103	0	2.41682	4	13.3326	3.60902	0.95054	3.7968	7.32866e-05	0.00299198	gene	398002	398922	+	SP_RS02075	SP_RS02075	CDS	[acyl-carrier-protein] S-malonyltransferase	63	AGGTCCCTTTCACACCGCTCTCCTTGAACCTGCTAGCCAGAAACTAGCTGAAACTCTAGCTCA
NC_003028.3	297	399796	399871	+	59.5583	52.6994	32.0048	13.8841	3.62523	7	28.1287	2.62118	0.612689	4.27816	9.42209e-06	0.000705401	gene	399709	400944	+	SP_RS02085	SP_RS02085	CDS	beta-ketoacyl-[acyl-carrier-protein] synthase II	76	ACTGGGAAAATCGGCATTGGTGGCATTACAAAATTTGATCATAGTGACTTTGATGTGCATAATGCGGCAGAAATCC
NC_003028.3	298	400621	400694	+	26.3165	32.1338	9.29171	0	4.83364	1	12.2626	3.67929	1.03614	3.55094	0.000191929	0.00587673	gene	399709	400944	+	SP_RS02085	SP_RS02085	CDS	beta-ketoacyl-[acyl-carrier-protein] synthase II	74	ACGTCAACTCCTGCCAATGAAAAAGGAGAAAGTGGTGCTATCGTAGCTGTTCTTGGTAAGGAAGTACCTGTATC
NC_003028.3	299	400925	400994	+	59.5583	48.8434	18.5834	5.55366	2.41682	10	24.1593	2.73882	0.717992	3.81456	6.8213e-05	0.00281933	gene	399709	400944	+	SP_RS02085	SP_RS02085	CDS	beta-ketoacyl-[acyl-carrier-protein] synthase II	20	AACGTTGGGAGAATAGATAAGTATGAATTTAAACGATATTAAAGACTTGATGACTCAATTTGACCAGTCA
NC_003028.3	299	400925	400994	+	59.5583	48.8434	18.5834	5.55366	2.41682	10	24.1593	2.73882	0.717992	3.81456	6.8213e-05	0.00281933	gene	400947	401432	+	SP_RS02090	SP_RS02090	CDS	acetyl-CoA carboxylase biotin carboxyl carrier protein	48	AACGTTGGGAGAATAGATAAGTATGAATTTAAACGATATTAAAGACTTGATGACTCAATTTGACCAGTCA
NC_003028.3	301	401214	401262	+	19.3911	65.553	23.7455	1.38841	7.25046	7	20.7214	2.74286	0.726633	3.77475	8.00845e-05	0.00321059	gene	400947	401432	+	SP_RS02090	SP_RS02090	CDS	acetyl-CoA carboxylase biotin carboxyl carrier protein	49	AGTCCACTTGTTGGAGTGGTTTACTTGGCTGCTGGACCAGATAAACCTG
NC_003028.3	305	403607	403701	+	145.433	105.399	121.825	70.8091	31.4186	43	86.3141	1.41758	0.359111	3.94748	3.94899e-05	0.00188282	gene	403267	404133	+	SP_RS02105	SP_RS02105	CDS	acetyl-CoA carboxylase carboxyltransferase subunit beta	95	TTGTGACAGGAACTGCTCTTATTAAAGGTCAGACTGTGGCTCTTGGGATTATGGATTCTAACTTTATCATGGCTTCTATGGGTACGGTTGTAGGT
NC_003028.3	306	404698	404789	+	152.358	161.954	80.5282	33.322	47.128	51	87.7152	1.53188	0.390082	3.92708	4.29919e-05	0.0019998	gene	404130	404897	+	SP_RS02110	SP_RS02110	CDS	acetyl-CoA carboxylase carboxyl transferase subunit alpha	92	CAGCAGAACTGATGAAAATCACTTCGCATGAACTGTTAGAAATGGACGTGGTGGATAAGGTGATTTCTGAAATAGGACTTTCTAGTAAAGAA
NC_003028.3	307	404836	404905	+	84.4897	109.255	66.0744	9.7189	24.1682	43	56.1177	1.87627	0.490652	3.82404	6.56425e-05	0.00273551	gene	404130	404897	+	SP_RS02110	SP_RS02110	CDS	acetyl-CoA carboxylase carboxyl transferase subunit alpha	62	TTTCACAAAAACCGCTAGAAGAGTTGCTGGAAGAACGCTATCAACGATTTAGAAAATACTAAGAATGACT
NC_003028.3	308	407471	407523	-	69.2539	37.2752	38.1993	5.55366	4.83364	6	26.8526	3.07576	0.638419	4.81777	7.25844e-07	8.97224e-05	gene	407504	407926	-	SP_RS02135	SP_RS02135	CDS	transcription antitermination factor NusB	20	TTGTAACAGAAGAACAATAAGGCTCTTTGTCAACTGTAGTGGGTTGAAAAAAA
NC_003028.3	309	407535	407605	-	66.4837	50.1287	55.7503	18.0494	19.3345	18	37.9578	1.62709	0.481458	3.37949	0.000363099	0.00971418	gene	407504	407926	-	SP_RS02135	SP_RS02135	CDS	transcription antitermination factor NusB	71	GCTGTTAATGAAGCTATCGAGCTTGCAAAGGACTTCTCCGATCAAAAATCTGCCCGTTTTATCAATGGACT
NC_003028.3	313	414817	414896	+	113.576	79.6918	56.7827	13.8841	15.7093	16	49.2741	2.38614	0.470027	5.07661	1.92118e-07	3.74525e-05	gene	414869	415057	+	SP_RS02175	SP_RS02175	CDS	50S ribosomal protein L28	28	GTATGTGGTGCTAGCACATCCGCTATATTAGATCTAATAGGAGGAAAACACAATGGCTAAAGTATGTTACTTTACAGGTC
NC_003028.3	314	414929	414985	+	83.1046	60.4115	44.3937	6.94207	22.9598	4	36.9686	2.68718	0.583419	4.60592	2.0532e-06	0.000200075	gene	414869	415057	+	SP_RS02175	SP_RS02175	CDS	50S ribosomal protein L28	57	GCGATGAACCAAACAAAACGTGCCGTAAAACCAAACCTTCAAAAAGTTACTGTTCTT
NC_003028.3	316	417232	417286	+	101.111	97.6868	90.8523	41.6524	30.2102	32	65.5854	1.49117	0.387166	3.85151	5.86969e-05	0.00251155	gene	415582	417249	+	SP_RS02185	SP_RS02185	CDS	DAK2 domain-containing protein	18	CTATTTAGTGTGGAATAAGATTAATGAAGGACTGAGAAATCAGTTCTTTTTTCTT
NC_003028.3	317	423648	423713	+	148.203	145.245	96.0144	38.8756	27.7934	28	80.6886	2.02846	0.373415	5.4322	2.78314e-08	8.17958e-06	gene	423678	423893	+	SP_RS02220	SP_RS02220	CDS	hypothetical protein	36	ATATTATAAAGAAGAAAATAGGAGAAAAACATGGCTAAGTCAAACTTTGAAAAAGTAGAATCAGTT
NC_003028.3	318	423724	423771	+	85.8748	93.8307	68.1392	26.3799	32.6271	23	54.9753	1.59574	0.413434	3.85971	5.67607e-05	0.00245228	gene	423678	423893	+	SP_RS02220	SP_RS02220	CDS	hypothetical protein	48	TTCGTGATAAGAAAATCACAGGCTACCGTATCTCTAAAGAAACGAATG
NC_003028.3	319	423874	423946	+	155.129	104.114	112.533	33.322	19.3345	30	75.7386	2.17332	0.383326	5.66965	7.15458e-09	3.18379e-06	gene	423678	423893	+	SP_RS02220	SP_RS02220	CDS	hypothetical protein	20	ATGAAAAATTTGAAGATTAATCTTTGGATAACGGCGGATTCTTGACCTTCAAGTAGTAGAGATAGAGAATCTG
NC_003028.3	326	433128	433208	+	74.7942	61.6969	49.5558	12.4957	20.543	21	40.0143	1.76623	0.492038	3.58962	0.000165578	0.00523973	gene	432308	434632	+	SP_RS02265	SP_RS02265	CDS	formate C-acetyltransferase	81	GTCGTGTACCAATCGTATTGGACATCTTTGCAGAACGTGACCTTGCTCGTGGTACATTTACTGAATCAGAAATCCAAGAAT
NC_003028.3	327	433326	433398	+	83.1046	50.1287	34.0696	16.661	13.2925	16	35.5427	1.77201	0.51552	3.43732	0.000293747	0.00827325	gene	432308	434632	+	SP_RS02265	SP_RS02265	CDS	formate C-acetyltransferase	73	ACGACGGTCGTCACCGTGTTACTAAGATGGACTACCGTTTCTTGAACACTCTTGACAACATCGGTAACTCACC
NC_003028.3	328	433414	433481	+	96.9554	55.2701	43.3613	18.0494	18.1261	12	40.6271	1.96513	0.485818	4.04499	2.61626e-05	0.0014198	gene	432308	434632	+	SP_RS02265	SP_RS02265	CDS	formate C-acetyltransferase	68	AGTTCTTTGGACTGACAAATTGCCATACAACTTCCGTCGCTACTGTATGCACATGAGCCACAAACACT
NC_003028.3	335	466466	466523	+	247.929	173.523	178.607	55.5366	76.1298	62	132.288	1.61642	0.326574	4.94964	3.71759e-07	5.51442e-05	riboswitch	466474	466568	+		23S-methyl			50	GAAAGTAGTTTCGCTGATTTACTTCAAACCTGTTGTGAGGTAAGTTAACGATGCCTTA
NC_003028.3	336	466530	466580	+	429.374	388.176	240.552	115.238	152.26	137	243.767	1.34838	0.292012	4.61755	1.94148e-06	0.000191991	riboswitch	466474	466568	+		23S-methyl			39	CTGTTTGCTGAGCTTGACTCCGGGCAGTGTGGCTATTTTTTTGCAATGGTG
NC_003028.3	337	467156	467213	+	488.932	286.634	270.492	138.841	125.675	69	229.929	1.65676	0.285259	5.80791	3.16294e-09	1.83588e-06	riboswitch	467152	467386	+					58	GTCTTCAGGGCAGGGTGAAATTCCCGACCGGCGGTGACTTTAACTAGGAAATGATCTT
NC_003028.3	338	467252	467314	+	1426.63	865.042	876.518	405.417	357.689	345	712.716	1.47807	0.235277	6.28229	1.66813e-10	1.73522e-07	riboswitch	467152	467386	+					63	AAGTTATGCCTACAGCTTGTCGCCTAGTCTAAAAGAAAAATCTCTATTTCCTTCTCTTTAAAG
NC_003028.3	339	467521	467577	+	45.7075	29.5631	17.551	6.94207	4.83364	3	17.9329	2.63277	0.727109	3.62087	0.000146806	0.00493422	gene	467551	468114	+	SP_RS02405	SP_RS02405	CDS	ECF transporter S component	27	TGATTTTATAGAAAATTGGAGGAACCTGTTATGACAAACACACGTCGACTTTCGACC
NC_003028.3	351	501229	501270	+	33.2419	20.5656	33.0372	5.55366	3.62523	2	16.3373	3.00843	0.795208	3.7832	7.74122e-05	0.00312221	ncRNA	501261	501364	+		srn151			10	ACGTCAGCGTTGCCTTGCCGTATATATGTGACTGACTTCGTC
NC_003028.3	355	557870	557924	+	59.5583	61.6969	62.9772	20.8262	21.7514	18	40.8017	1.6114	0.465574	3.4611	0.000268987	0.00768945	intergenic									TCAGTTTCCTATTTTTACTTTGCTTTTGACGTCCTTGGTATCTTGATCTTTGTAG
NC_003028.3	356	592288	592342	+	67.8688	53.9848	64.0096	27.7683	15.7093	13	40.3901	1.78056	0.483395	3.68345	0.000115048	0.0042195	pseudogene	592221	592366	+	SP_RS11875	SP_RS11875	CDS	hypothetical protein	55	ATAAAACTGACGAAGTCGGTAACATACGCACGGTAAGGCGACGCTGACGTGGTTT
NC_003028.3	357	597143	597230	+	128.812	91.26	74.3337	18.0494	37.4607	44	65.6527	1.56537	0.445574	3.51316	0.000221409	0.00657905	gene	596795	597220	+	SP_RS03090	SP_RS03090	CDS	50S ribosomal protein L11	78	AACGCAGCAAACGTAGAGTCTGCAATGCGTATGATCGAAGGTACTGCTCGTTCTATGGGATTCACTGTTGTTGACTAATCAATAACAC
NC_003028.3	358	597254	597306	+	41.5523	51.4141	49.5558	11.1073	9.66727	15	29.7161	2.00036	0.54814	3.64935	0.000131451	0.0045939	intergenic									ATTAGTTGCTTTTCATACTAGGCAAGTGACTGAGGCTTGTACTTGGGTACAGC
NC_003028.3	359	597336	597409	+	206.376	143.959	151.765	54.1482	64.0457	80	116.716	1.32832	0.337546	3.93524	4.15572e-05	0.00196733	intergenic									ATAGTAGACTGAAAACCCGCAAGACTTCATCATTTCGAGAAGTGACGTGGGAGATGAAAATCGATTGAACCACT
NC_003028.3	360	597438	597476	+	87.2599	52.6994	42.3289	22.2146	14.5009	19	39.6673	1.65924	0.482452	3.43917	0.000291745	0.00824915	gene	597427	598116	+	SP_RS03095	SP_RS03095	CDS	50S ribosomal protein L1	39	AAGCAAACAACTTCGTGCTGCTCTTGAGAAAATCGACAG
NC_003028.3	362	597717	597794	+	198.066	137.533	103.241	33.322	42.2943	53	94.576	1.72324	0.385186	4.47379	3.84228e-06	0.000331672	gene	597427	598116	+	SP_RS03095	SP_RS03095	CDS	50S ribosomal protein L1	78	AGATGACCTTGTTGCTAAAATCAACGACGGTTGGTTGGACTTCGACGTAGTTATCGCTACACCTGATATGATGGCTCT
NC_003028.3	363	597827	597892	+	74.7942	44.9873	41.2965	8.33049	9.66727	19	33.0126	2.10317	0.563716	3.73091	9.53964e-05	0.00371783	gene	597427	598116	+	SP_RS03095	SP_RS03095	CDS	50S ribosomal protein L1	66	GTAACTTGATGCCAAACCCTAAAACTGGTACTGTAACAATGGATGTTGCTAAAGCAGTTGAAGAGT
NC_003028.3	364	598015	598068	+	153.744	115.682	105.306	34.7104	54.3784	13	79.47	2.03172	0.419855	4.8391	6.52148e-07	8.2557e-05	gene	597427	598116	+	SP_RS03095	SP_RS03095	CDS	50S ribosomal protein L1	54	CAAAAAGCAAAACCAGCTACAGCTAAAGGAACTTACGTAACAAACTTGACTATC
NC_003028.3	365	598074	598140	+	271.475	142.674	179.64	44.4293	68.8793	36	123.85	1.98618	0.367731	5.40116	3.31055e-08	8.92281e-06	gene	597427	598116	+	SP_RS03095	SP_RS03095	CDS	50S ribosomal protein L1	43	TACTCAAGGTGTTGGTATCAAAGTTGACGTAAACTCACTTTAATCAGTAGTTAAAGTAATGTAAAAA
NC_003028.3	369	623689	623736	-	65.0986	65.553	55.7503	18.0494	19.3345	19	40.4643	1.71781	0.469528	3.65859	0.000126804	0.00449028	gene	623457	623816	-	SP_RS03190	SP_RS03190	CDS	DUF3397 domain-containing protein	48	TTTTAGATTAAAAAAACTAGGACGAAACTTTGCGGATTTGGCTTTTCC
NC_003028.3	372	639711	639768	+	124.657	70.6944	83.6254	20.8262	21.7514	17	56.4257	2.1943	0.434035	5.05558	2.14545e-07	4.03404e-05	gene	634781	640501	+	SP_RS03260	SP_RS03260	CDS	LPXTG cell wall anchor domain-containing protein	58	ATAATGACACTTTAACTCTTCTTGATGAAATTGAGGCTGAATCTGTGATTTCTCAACA
NC_003028.3	377	696626	696682	+	121.887	95.1161	62.9772	29.1567	13.2925	18	56.7382	2.21556	0.438001	5.05835	2.11455e-07	4.03275e-05	gene	694862	696637	+	SP_RS03575	SP_RS03575	CDS	pyruvate oxidase	12	GCAATTAAATAATTCCTCTCGCCGAAAATCAAATATGAAACTTGTAGACTTTATTCT
NC_003028.3	379	704783	704838	-	34.6269	23.1363	30.9724	11.1073	1.20841	1	17.0086	3.23786	0.846824	3.82354	6.57753e-05	0.00273551	gene	703977	704822	-	SP_RS03635	SP_RS03635	CDS	DegV family protein	40	AAGATGGAGAATTTCTATGACTTGGAAGATTATTGCTGACTCTGGTTGTGATTATC
NC_003028.3	382	707461	707513	+	44.3225	46.2727	35.102	15.2726	6.04205	7	25.6686	2.2293	0.60422	3.68955	0.000112326	0.0041539	gene	706882	707472	+	SP_RS03655	SP_RS03655	CDS	ATP-dependent Clp protease proteolytic subunit	12	TCATTGAACTAATGATGATAGAAGGCAAACTCGACTGGGTTTGCTTTTTTTGG
NC_003028.3	386	731979	732032	+	42.9374	32.1338	11.3565	6.94207	6.04205	1	16.7353	2.72206	0.777382	3.50158	0.000231257	0.00678524	gene	731798	732070	+	SP_RS03780	SP_RS03780	CDS	30S ribosomal protein S16	54	CTAATGGAGCTCAACCTTCAGACACAGTACGTAACATCCTTTCAAAAGAAGGCG
NC_003028.3	387	732219	732321	+	228.538	185.091	121.825	62.4787	91.8391	64	125.628	1.26245	0.330855	3.81572	6.78944e-05	0.00281488	gene	732090	732329	+	SP_RS03785	SP_RS03785	CDS	KH domain-containing protein	103	GTGGGTCGTGTAATCGGTCGTAAGGGTCGCACTATTTCTGCGATAAGAACGATTGTCTACTCTGTCCCAACTGAATACAAAAAAGTAAGAATCGTTATTGACG
NC_003028.3	388	735319	735355	-	70.6389	46.2727	45.4262	20.8262	16.9177	10	35.0136	1.79228	0.506347	3.53962	0.000200352	0.00610661	gene	735333	735653	-	SP_RS03810	SP_RS03810	CDS	hypothetical protein	23	AAAATAGATTTAAGAAAGAGTGAGATGTAGTTGCTTC
NC_003028.3	390	735550	735623	-	49.8628	24.4217	48.5234	6.94207	8.45887	13	25.2015	2.0733	0.603914	3.4331	0.000298359	0.00838545	gene	735333	735653	-	SP_RS03810	SP_RS03810	CDS	hypothetical protein	74	AAAATACATGATTTTTTAAATGGATATGACCAACCTGACCAGACTGAAACCAACTCCCTTACAGCCACTATTGA
NC_003028.3	394	753992	754045	-	42.9374	53.9848	26.8427	4.16524	7.25046	8	23.8634	2.61439	0.650386	4.01975	2.91303e-05	0.00150239	gene	753994	754281	-	SP_RS03915	SP_RS03915	CDS	DUF3270 family protein	52	ACTTGTTTTAAAAGTTCAACGGTCTATTATCAAACGAAAACGTAGAAGATAAAT
NC_003028.3	395	762920	762979	+	56.7882	37.2752	20.6483	4.16524	3.62523	11	22.2503	2.56168	0.715086	3.58234	0.000170264	0.00533575	gene	762516	764243	+	SP_RS03955	SP_RS03955	CDS	septation ring formation regulator EzrA	60	AGAGAAGCAAGAATCTAAAAATAGTGGTCGTGTTCTTCATGCTTTGGATTTATTTGAGGA
NC_003028.3	401	777743	777818	+	285.326	176.093	174.478	66.6439	64.0457	72	139.764	1.6071	0.318501	5.04583	2.25775e-07	4.1289e-05	gene	777729	778412	+	SP_RS04050	SP_RS04050	CDS	ribose-5-phosphate isomerase RpiA	76	GAAAATGGCAGGTATCACGGCTGCTGAATTTATCAAGGATGGGATGGTTGTAGGGCTAGGAACAGGTTCTACTGCC
NC_003028.3	402	777791	777848	-	105.266	59.1262	45.4262	19.4378	15.7093	13	42.9942	2.0584	0.475603	4.32798	7.52418e-06	0.000577286	intergenic									TCGACGACCGATTTCTTCGACAAAATAATAGGCAGTAGAACCTGTTCCTAGCCCTACA
NC_003028.3	403	777850	777907	+	156.514	136.247	89.8199	62.4787	79.755	26	91.8024	1.27486	0.361291	3.52861	0.000208871	0.00630865	gene	777729	778412	+	SP_RS04050	SP_RS04050	CDS	ribose-5-phosphate isomerase RpiA	58	TCAAGGAAGAAGGCTTGCAGATTACAGCTGTGACGACTTCTAGTGTGACCAGTAAACA
NC_003028.3	406	777957	778002	-	56.7882	43.702	41.2965	6.94207	16.9177	11	29.4411	2.04278	0.568225	3.59502	0.000162182	0.00520405	intergenic									TAAACTGACTATCCACTTCATCCGCCCCGTCGACTGTCACATCGAC
NC_003028.3	407	778119	778185	-	168.979	113.111	97.0468	30.5451	50.7532	6	77.7392	2.4033	0.471145	5.10098	1.6895e-07	3.36638e-05	intergenic									AGCCAGCTCGTTCAAAATGACGAAAGACCTGCTCTGCACCATACTGAACCACTTCTACTGGCAATTT
NC_003028.3	408	778202	778261	-	85.8748	61.6969	50.5882	26.3799	20.543	21	44.3471	1.51857	0.450398	3.37163	0.000373624	0.00985811	intergenic									AAGGCGAGGTCAATGATAAAATTCTGCATATCGGTCACAAAACGTTGGCCGTCTTTTTCA
NC_003028.3	409	778283	778341	+	216.072	128.535	128.019	55.5366	55.5868	59	107.125	1.42512	0.341897	4.16828	1.53455e-05	0.000954066	gene	777729	778412	+	SP_RS04050	SP_RS04050	CDS	ribose-5-phosphate isomerase RpiA	59	TGCTTTTGGACAAGAATTGGACCATGTCGTTGGTGTTGTGGAGCATGGTTTATTCAACC
NC_003028.3	413	778592	778673	+	137.123	84.8332	70.2041	40.264	36.2523	18	64.446	1.64529	0.400334	4.10979	1.98008e-05	0.00115433	gene	778426	779637	+	SP_RS04055	SP_RS04055	CDS	phosphopentomutase	82	TAGGTCTTGGAAATATTCCTCGTGAAACTCCTCTTAAGACTGTAGCAGCTGAAAGCAATCCAACTGGATATGCAACAAAATT
NC_003028.3	414	778707	778793	+	243.774	159.384	124.922	62.4787	90.6307	51	122.031	1.35025	0.339457	3.97769	3.47944e-05	0.00168911	gene	778426	779637	+	SP_RS04055	SP_RS04055	CDS	phosphopentomutase	87	TGGACACTGGGAAATCATGGGACTCAACATTACTGAGCCTTTCGATACTTTCTGGAACGGATTCCCAGAAGAAATCCTGACAAAAAT
NC_003028.3	415	778834	778911	+	188.37	134.962	122.857	72.1976	70.0877	34	103.746	1.38523	0.344477	4.02126	2.89442e-05	0.00150239	gene	778426	779637	+	SP_RS04055	SP_RS04055	CDS	phosphopentomutase	78	AAACCTTATTCAGGAACGGCTGTTATCTATGATTTTGGACCACGTCAGATGGAAACTGGAGAGTTGATTATCTATACT
NC_003028.3	416	778956	779015	+	144.048	110.54	72.2689	36.0988	45.9196	29	72.9793	1.52354	0.382397	3.98419	3.38557e-05	0.00165424	gene	778426	779637	+	SP_RS04055	SP_RS04055	CDS	phosphopentomutase	60	TCCTTTGGATGAATTGTACCGTATCTGTGAATACGCTCGTTCGATTACCCTTGAGCGTCC
NC_003028.3	417	779069	779116	+	163.439	75.8358	97.0468	29.1567	48.3364	19	72.1358	1.81794	0.43794	4.15113	1.6542e-05	0.0010038	gene	778426	779637	+	SP_RS04055	SP_RS04055	CDS	phosphopentomutase	48	TCACTCGTACGGCAAACCGTCGTGACTTGGCTGTATCTCCATTTTTCC
NC_003028.3	418	779117	779170	+	195.296	113.111	105.306	41.6524	62.8373	39	92.8671	1.49349	0.374642	3.98643	3.35372e-05	0.00164604	gene	778426	779637	+	SP_RS04055	SP_RS04055	CDS	phosphopentomutase	54	CAACTGTTTTGGATAAATTGAATGAGGCTGGTATCGATACTTATGCTGTGGGTA
NC_003028.3	419	779206	779253	-	92.8002	59.1262	60.9123	16.661	36.2523	11	46.1253	1.84542	0.498039	3.70537	0.000105543	0.00398021	intergenic									TAGTGTATCAATTCCATGACTATTTGACTTGTTGTGACCCATGTCATG
NC_003028.3	420	779236	779292	+	173.135	83.5479	107.371	40.264	47.128	44	82.5742	1.40321	0.381681	3.67638	0.000118284	0.00430272	gene	778426	779637	+	SP_RS04055	SP_RS04055	CDS	phosphopentomutase	57	CATGGAATTGATACACTATTGAAGACTATGGGACTTGCTGAGTTTGAAAAAGGATTC
NC_003028.3	421	779300	779335	+	106.651	20.5656	35.102	13.8841	7.25046	13	32.7422	1.99535	0.567669	3.51499	0.000219885	0.00656703	gene	778426	779637	+	SP_RS04055	SP_RS04055	CDS	phosphopentomutase	36	CAAACCTAGTTGACTTTGATGCCCTTTACGGCCATC
NC_003028.3	424	779455	779505	+	108.036	57.8408	60.9123	24.9915	29.0018	17	49.6304	1.64757	0.449282	3.66711	0.000122651	0.00436639	gene	778426	779637	+	SP_RS04055	SP_RS04055	CDS	phosphopentomutase	51	CCAACGTATGCAGGAACGGATCACACTCGGGAATATATTCCATTGTTGGCC
NC_003028.3	425	779459	779493	-	77.5643	41.1313	40.2641	15.2726	10.8757	7	32.018	2.26158	0.543331	4.16243	1.57442e-05	0.000968595	intergenic									AATATATTCCCGAGTGTGATCCGTTCCTGCATACG
NC_003028.3	426	779549	779620	+	174.52	118.252	107.371	43.0409	43.5027	44	88.4478	1.57893	0.358375	4.4058	5.26978e-06	0.000426373	gene	778426	779637	+	SP_RS04055	SP_RS04055	CDS	phosphopentomutase	72	ATTTTGCAGATATTTCAGCGACTGTTGCCGATAACTTTGGTGTGGAAACTGCTATGATTGGGGAAAGTTTCT
NC_003028.3	427	779689	779766	+	225.768	124.679	116.663	62.4787	56.7952	65	108.564	1.27444	0.344237	3.70223	0.000106855	0.00401419	pseudogene	779639	780200	+	SP_RS04060	SP_RS04060	CDS	phosphopentomutase	78	TAAGGTCGTCATGGCGGAGCTTCGTCAAGAATTGACAAACTTGGGACTGGAAAAGGTTGAGAGCTACATCAATAGTGG
NC_003028.3	428	779711	779773	-	149.588	71.9797	59.8799	34.7104	24.1682	16	59.3878	1.86844	0.41525	4.49956	3.40475e-06	0.000303023	intergenic									AATATTGCCACTATTGATGTAGCTCTCAACCTTTTCCAGTCCCAAGTTTGTCAATTCTTGACG
NC_003028.3	429	779809	779874	-	144.048	93.8307	101.176	29.1567	43.5027	30	73.6191	1.71145	0.394374	4.33967	7.13485e-06	0.00055378	intergenic									AGACTCAGTAAAGAAAAGCTCTGAATAAATGGATAATGGACTGCAAAGAAAGTCTCTAGCTTTTCA
NC_003028.3	430	779861	779927	+	171.75	79.6918	108.403	27.7683	56.7952	23	77.9014	1.77195	0.440886	4.01906	2.92153e-05	0.00150239	pseudogene	779639	780200	+	SP_RS04060	SP_RS04060	CDS	phosphopentomutase	67	TCTTTACTGAGTCTAGAGGACTTTGAGGCGGAACTTGAAAATCTACCAGCTTGGTGGAGCAGAGACT
NC_003028.3	432	779938	779998	+	102.496	79.6918	93.9495	27.7683	27.7934	15	57.7831	2.00615	0.429956	4.66595	1.53594e-06	0.000164038	pseudogene	779639	780200	+	SP_RS04060	SP_RS04060	CDS	phosphopentomutase	61	AGATTTTCTCTTTTACACTGAGGGTTTGGATGTGGACCAAGTCATCGCGACAGTTGAAAGT
NC_003028.3	434	780169	780221	-	228.538	137.533	117.695	36.0988	39.8775	41	100.124	1.98018	0.364881	5.42691	2.8669e-08	8.17958e-06	intergenic									CATGGATTTTGTTTAAAAATGTCATTGTGTGTCTCCTTTATTATTTTTTTAGC
NC_003028.3	437	780297	780340	+	132.967	102.828	81.5606	43.0409	27.7934	31	69.8651	1.63286	0.382509	4.26882	9.82548e-06	0.000720715	gene	780197	781006	+	SP_RS04065	SP_RS04065	CDS	purine-nucleoside phosphorylase	44	AATTGGCAGAAGAAATCGAAAATCCAGTTGTAGTAGACTATGCT
NC_003028.3	439	780365	780440	+	175.905	120.823	126.987	62.4787	66.4625	25	96.276	1.54517	0.374675	4.12402	1.86158e-05	0.00110646	gene	780197	781006	+	SP_RS04065	SP_RS04065	CDS	purine-nucleoside phosphorylase	76	ACAGTAGTCGGTCATGCTGGTAAATTGGTATATGGTGAACTGGCAGGTCGCAAGGTCTTGGCTCTTCAAGGGCGTT
NC_003028.3	442	780665	780707	-	196.681	75.8358	86.7227	31.9335	31.4186	37	76.5986	1.70215	0.40762	4.17583	1.4845e-05	0.000944372	intergenic									TAGCCACTTCATGGGCAGTGGCACGGTATTCTGGTGTGTAGGC
NC_003028.3	445	780813	780845	+	105.266	82.2625	75.3661	26.3799	37.4607	23	58.2892	1.60561	0.414901	3.86985	5.44508e-05	0.00237555	gene	780197	781006	+	SP_RS04065	SP_RS04065	CDS	purine-nucleoside phosphorylase	33	CAGTTGGTATGTCTACGGTTCCTGAAGTTATCG
NC_003028.3	446	780855	780892	+	67.8688	46.2727	43.3613	20.8262	12.0841	12	33.7355	1.82753	0.510561	3.57945	0.000172156	0.00537651	gene	780197	781006	+	SP_RS04065	SP_RS04065	CDS	purine-nucleoside phosphorylase	38	ACTCTGGCTTGAAAGTTCTGGGAATTTCATGTATCACT
NC_003028.3	447	780884	780947	-	88.6449	51.4141	33.0372	23.603	21.7514	7	37.5751	1.76678	0.502559	3.51558	0.000219401	0.00656703	intergenic									TCACTTCTACAACTTCTTCGTGATTGAGTTCTTCTTGGAAACCGGCCGCAAAGTTAGTGATACA
NC_003028.3	448	780896	780981	+	166.209	113.111	102.209	54.1482	56.7952	36	88.0787	1.37118	0.353953	3.8739	5.35535e-05	0.00237209	gene	780197	781006	+	SP_RS04065	SP_RS04065	CDS	purine-nucleoside phosphorylase	86	TTTGCGGCCGGTTTCCAAGAAGAACTCAATCACGAAGAAGTTGTAGAAGTGACTGAACGTGTTAAAGGTGATTTCAAAGGCTTGCT
NC_003028.3	450	781130	781190	+	113.576	93.8307	84.6578	31.9335	32.6271	28	64.1042	1.64885	0.392061	4.2056	1.30198e-05	0.00085203	intergenic									AATAGGTATGTCTGATCTGATAGCCAGCATTGTGAAAGACAAGATTCTAGGATACTAGCAT
NC_003028.3	452	781347	781422	-	222.997	147.815	130.084	47.2061	60.4205	50	109.754	1.62856	0.345577	4.71258	1.22302e-06	0.000135637	gene	781211	781441	-	SP_RS11980	SP_RS11980	CDS	hypothetical protein	76	GAGCTAGAAATCAAAGCCGACTACAACAGATACAACTCCGATACTTAATTTTTTATGCCAAAGCGCATAATTCGTT
NC_003028.3	455	781464	781494	+	84.4897	60.4115	39.2317	15.2726	27.7934	13	40.0332	1.70516	0.494041	3.45146	0.000278778	0.00795232	pseudogene	781470	782210	+	SP_RS11985	SP_RS11985	CDS	hypothetical protein	25	TCTGAAGTGGTAATAGGTGTGCTAGATTCTA
NC_003028.3	458	781703	781773	-	48.4777	35.9899	34.0696	4.16524	6.04205	8	22.7907	2.67422	0.658208	4.06289	2.42346e-05	0.00134246	intergenic									TTTGGTAAGCTTCAACCGCTGCAATCTGAGCTAGGTAACATCCAAGAGAATGACCTGTCATATACAACTTA
NC_003028.3	459	781844	781922	+	163.439	111.826	75.3661	31.9335	27.7934	27	72.893	1.94875	0.391819	4.9736	3.28604e-07	5.04238e-05	pseudogene	781470	782210	+	SP_RS11985	SP_RS11985	CDS	hypothetical protein	79	CAGAACTGTTTGGAATGCTAAGAATGGTTTCTGGGATGTTGGTTTGGAAAGTCGTAAATTAGCTGTTAGTGGAAAAATT
NC_003028.3	460	781928	781971	+	121.887	71.9797	71.2365	33.322	38.6691	23	60.0157	1.46376	0.412946	3.54469	0.000196539	0.00600412	pseudogene	781470	782210	+	SP_RS11985	SP_RS11985	CDS	hypothetical protein	44	TTATGTGGTTGATAATGACAATGTTGTGACTCCCTTGATTCATA
NC_003028.3	461	781986	782051	-	52.6329	25.707	33.0372	11.1073	6.04205	6	22.4211	2.26976	0.632327	3.58954	0.00016563	0.00523973	intergenic									ATTCATTGGACTTTCAAAATAGCCACGAGAACGGTGTTTAAAGCGTGAATTACCTGTAAATGTAAC
NC_003028.3	463	782203	782253	-	52.6329	37.2752	47.491	4.16524	13.2925	9	27.3095	2.4098	0.612591	3.93378	4.18097e-05	0.0019723	intergenic									TTCTAGCATCTCCTCCGAAAGCTGTCGAACTTTGAGTAACCTGTTTTCCTG
NC_003028.3	467	782373	782427	+	74.7942	46.2727	40.2641	22.2146	12.0841	13	34.7716	1.76944	0.503923	3.51133	0.000222936	0.0065991	intergenic									AATATTTACAACCGAACAGACACTGCCCAGGATAGATTGGCAAACTTTGATGTCA
NC_003028.3	468	782609	782663	-	101.111	77.1211	65.042	29.1567	31.4186	22	54.3082	1.54941	0.417514	3.71105	0.000103201	0.00395902	intergenic									CTTCACAGGAGTCTGACTGATTGGTTGAACTGGCTTAGAAACTTGTGTCGCCGTT
NC_003028.3	470	782726	782775	-	123.272	86.1186	78.4634	18.0494	36.2523	19	60.1926	1.99188	0.437635	4.55145	2.66386e-06	0.000254018	intergenic									AAGAATGACTACGAACAACTTGGTTTCCATCTTTATCTACTGGAACTTCT
NC_003028.3	471	782833	782915	+	178.675	93.8307	126.987	47.2061	55.5868	37	89.8809	1.48692	0.372966	3.98675	3.34918e-05	0.00164604	gene	782487	782999	+	SP_RS04075	SP_RS04075	CDS	hemolysin	83	AAAATATGAGAAATCTGCGAGTTAAGATTGAGAAAAAGACGGGCCTACTATGGAATAGATGGCAAACAATCTATGAAAACAGA
NC_003028.3	472	782834	782889	-	67.8688	37.2752	52.653	13.8841	12.0841	8	31.9609	2.21241	0.546365	4.04933	2.56826e-05	0.00139944	intergenic									TATTCCATAGTAGGCCCGTCTTTTTCTCAATCTTAACTCGCAGATTTCTCATATTT
NC_003028.3	473	782967	783037	+	231.308	154.242	106.338	48.5945	66.4625	68	112.491	1.35549	0.367596	3.68744	0.000113262	0.00416543	gene	782487	782999	+	SP_RS04075	SP_RS04075	CDS	hemolysin	33	AATTCCAAGGTGAGTGACGATGATGTCTTGTAATCTGATGGTAGAATGACAGTTAGTTTGTCTAGTTTATA
NC_003028.3	474	783051	783087	+	152.358	84.8332	65.042	27.7683	30.2102	30	65.0354	1.68024	0.418021	4.01951	2.91594e-05	0.00150239	intergenic									TGAGCTTGAATAGGACTCAGGTAGCTCTCTATGAAAG
NC_003028.3	475	783226	783286	-	117.732	56.5555	66.0744	30.5451	22.9598	23	52.8111	1.59712	0.427199	3.73858	9.25316e-05	0.00363323	intergenic									TCGTGTTCAAATTAGAACACGCGCTCTACCTTTCTGTTTATACTCTTCGAAAATCTCTTCA
NC_003028.3	476	783228	783285	+	209.147	93.8307	123.89	34.7104	44.7111	42	91.3814	1.73144	0.385458	4.49189	3.52968e-06	0.000312061	intergenic									AAGAGATTTTCGAAGAGTATAAACAGAAAGGTAGAGCGCGTGTTCTAATTTGAACACG
NC_003028.3	477	783325	783383	+	204.991	92.5453	97.0468	45.8177	47.128	49	89.4215	1.37035	0.377078	3.63413	0.000139461	0.00476166	intergenic									TAAACTGTATTCGCTGAACTGAATACGGGCGACTCTCCTCTAAATCAAAATTAAGAAAG
NC_003028.3	478	783427	783485	-	99.7256	30.8484	55.7503	5.55366	24.1682	14	38.341	2.04049	0.604907	3.37323	0.000371456	0.00984981	gene	783441	783647	-	SP_RS11990	SP_RS11990	CDS	hypothetical protein	45	AAACCCATCAAAAAGCGAAGGGAAAATAGGAGTTGGGCGCAGTGAGCGATGCTCGCTAG
NC_003028.3	479	783497	783550	+	441.84	215.939	228.163	124.957	130.508	93	205.735	1.28285	0.301367	4.25677	1.03699e-05	0.000740514	intergenic									CAATATAAAATATAAAATAAAGAAAGGTAGAGCGTGTGTTTTGATTTGAACACG
NC_003028.3	481	783584	783659	-	141.278	78.4065	84.6578	31.9335	30.2102	35	66.9143	1.59412	0.398185	4.00347	3.12107e-05	0.0015664	gene	783441	783647	-	SP_RS11990	SP_RS11990	CDS	hypothetical protein	64	TAGACATAATTTATGATACAAAGAGCGAGAAGAAAACGACTGAAAATTAGGAACCTGACGAGAAATCCTGATTTTT
NC_003028.3	483	783994	784051	-	95.5703	65.553	51.6206	20.8262	25.3766	20	46.4911	1.63865	0.453413	3.61405	0.000150728	0.00499311	intergenic									CAAATCAAAGCTAGCAATTTGTGGAAAATCGTACTGTGGCCAGTCATTACGAACGATG
NC_003028.3	487	784248	784318	-	145.433	75.8358	75.3661	30.5451	30.2102	21	63.0651	1.81007	0.410223	4.41241	5.11126e-06	0.000416069	intergenic									GAAGGTATTTTGACGTTCTTCTGCAGTTGTGTCTTCGTCTGGATTGACCAAGCTATCAGAGATGGTCATGA
NC_003028.3	488	786455	786530	-	285.326	169.666	190.996	31.9335	56.7952	62	132.786	2.08136	0.36665	5.67668	6.86672e-09	3.16106e-06	gene	786386	786637	-	SP_RS04100	SP_RS04100	CDS	30S ribosomal protein S20	76	TATAAAAGCTTTCGAAGCAAACCCATCTGAAGAACTTTTCCGTGCTGCTAGCTCAGCTATCGATAAAGCAGAAACT
NC_003028.3	489	786521	786585	-	92.8002	70.6944	80.5282	15.2726	26.585	44	54.98	1.56764	0.451384	3.47296	0.000257374	0.0074267	gene	786386	786637	-	SP_RS04100	SP_RS04100	CDS	30S ribosomal protein S20	65	TGAACGTTAAACAAAACGAAAAGAACTCAGCTCAAAAATCAGCTATGCGTACTGCTATAAAAGCT
NC_003028.3	490	786598	786648	-	221.612	187.661	206.483	31.9335	64.0457	79	131.789	1.86706	0.351282	5.315	5.33299e-08	1.30431e-05	gene	786386	786637	-	SP_RS04100	SP_RS04100	CDS	30S ribosomal protein S20	40	AGTTAGTAAATATGGAGGTAAGAACATTGGCAAACATTAAATCAGCTATCA
NC_003028.3	492	797775	797852	-	78.9494	61.6969	54.7179	9.7189	36.2523	15	42.7226	1.80471	0.513757	3.51276	0.000221737	0.00657905	gene	797560	798201	-	SP_RS04175	SP_RS04175	CDS	glycerol-3-phosphate 1-O-acyltransferase PlsY	78	CGCCTATCTTCTGTCTCTACCTTGCGATTATCTTCTTTGGAGCTCTCTATCTTGGCAGTATGATTTCACTGTCTAGTG
NC_003028.3	493	797917	797996	-	92.8002	59.1262	37.1669	8.33049	27.7934	11	39.3695	2.02192	0.542592	3.72641	9.71122e-05	0.00376178	gene	797560	798201	-	SP_RS04175	SP_RS04175	CDS	glycerol-3-phosphate 1-O-acyltransferase PlsY	80	TGCTTCCGATTATTTTTCATCTACAAGGCGTTTCTCCTCTCATCTTTGGACTTTTGGCTGTTATCGGCCATACCTTCCCT
NC_003028.3	494	803271	803317	+	26.3165	32.1338	16.5186	1.38841	0	8	14.0595	3.35788	0.981933	3.41966	0.000313495	0.00864702	gene	803303	804325	+	SP_RS04195	SP_RS04195	CDS	branched-chain amino acid aminotransferase	15	AAGAAATAGGTTTTTAGAATAAGGAGTGGAATATGACAGTAACGATT
NC_003028.3	495	807567	807616	+	66.4837	56.5555	36.1344	9.7189	8.45887	13	31.7252	2.30099	0.560881	4.10245	2.04397e-05	0.00118126	gene	807586	807816	+	SP_RS04220	SP_RS04220	CDS	DUF2969 domain-containing protein	31	AAGTGAAGAGAGGTATGAAATGAGCAAGAAAGATAAAAAAATCGAAATTC
NC_003028.3	496	808071	808139	+	191.141	131.106	110.468	27.7683	30.2102	26	86.1155	2.32435	0.37523	6.19447	2.92412e-10	2.60247e-07	ncRNA	808048	808148	+		srn218			69	ATTTTATTTTTATAATTGAAAGACGTGAATGATATGAACATGTCCTTGCGGGTGCTTAGGAAAAAAATT
NC_003028.3	499	808738	808803	+	113.576	129.821	71.2365	27.7683	43.5027	31	69.4841	1.59454	0.389784	4.09083	2.14914e-05	0.00121977	gene	808189	809391	+	SP_RS04235	SP_RS04235	CDS	30S ribosomal protein S1	66	CGCGCTGAAGTATTCGGTAAATTGGCTGTTGGTGATGTTGTAACTGGTAAAGTTGCTCGTATCACA
NC_003028.3	500	808992	809064	+	121.887	104.114	84.6578	37.4872	8.45887	44	66.7674	1.95185	0.472095	4.13444	1.77914e-05	0.00106989	gene	808189	809391	+	SP_RS04235	SP_RS04235	CDS	30S ribosomal protein S1	73	ATGGGATGGCGTTGAGCAAAAATTGGCTAAAGGTGATGTAGTAGAAGGAACAGTTAAACGTTTGACTGACTTC
NC_003028.3	501	809196	809272	+	166.209	116.967	112.533	31.9335	42.2943	40	84.9895	1.76647	0.372473	4.74253	1.05531e-06	0.000120414	gene	808189	809391	+	SP_RS04235	SP_RS04235	CDS	30S ribosomal protein S1	77	TAACGCAGATGCAGAACGCGTGTCACTTTCTATTAAAGCTCTTGAAGAACGTCCAGCCCAAGAAGAAGGACAAAAAG
NC_003028.3	503	809289	809362	+	591.428	341.904	304.562	101.354	134.133	84	259.563	1.91284	0.29806	6.41762	6.92122e-11	8.39984e-08	gene	808189	809391	+	SP_RS04235	SP_RS04235	CDS	30S ribosomal protein S1	74	TCGTCCACGTCGTCCAAGACGTCAAGAAAAGCGTGATTTCGAACTTCCAGAAACACAAACAGGATTTTCAATGG
NC_003028.3	504	809404	809477	+	74.7942	41.1313	45.4262	8.33049	10.8757	7	31.2596	2.58337	0.571603	4.51952	3.09899e-06	0.000281439	intergenic									TTCACAAAATCCTTTGTTTACTAAACAAGGGATTTTTCTGGCTCTTTGTCAACTGTAGTGGGTTGAAGAAAAGC
NC_003028.3	505	810812	810864	+	141.278	134.962	100.144	41.6524	38.6691	53	84.9509	1.48374	0.368963	4.02138	2.89291e-05	0.00150239	ncRNA	810812	810862	+		F31			51	TTCTAATGAGTTGTTTGGTCGCTTTTCATTATAGGTCATATGGGACTTTTTTT
NC_003028.3	506	813107	813155	+	65.0986	37.2752	23.7455	11.1073	6.04205	8	25.2114	2.24492	0.611422	3.67164	0.000120499	0.00433601	gene	811494	813149	+	SP_RS04260	SP_RS04260	CDS	DNA polymerase III subunit gamma/tau	43	ATTTGAATTTTTGGCTGATAAAGTGAAGGTAGAGGAAGACTAAAGAAAG
NC_003028.3	508	822051	822097	+	286.711	245.502	171.38	93.0238	107.548	62	161.028	1.42497	0.294206	4.84344	6.3805e-07	8.2557e-05	gene	821929	822276	+	SP_RS12000	ssrA	ncRNA	transfer-messenger RNA	47	CAGCAGGCGTGACCCGATTTGGATTGCTCGTGTTCAATGACAGGTCT
NC_003028.3	509	822110	822185	+	397.517	331.621	234.358	140.23	164.344	97	227.512	1.26125	0.271994	4.63705	1.76713e-06	0.000178721	gene	821929	822276	+	SP_RS12000	ssrA	ncRNA	transfer-messenger RNA	76	GATACGATTAAGCCTTGTCTAGCGGTTTGATAAGAGATTGATAGACTCGCAGTTTCTAGACTTGAGTTATGTGTCG
NC_003028.3	513	843790	843850	+	120.502	73.2651	70.2041	20.8262	45.9196	19	58.2861	1.66877	0.453577	3.67913	0.000117016	0.00426822	pseudogene	843746	843864	+	SP_RS12015	SP_RS12015	CDS	hypothetical protein	61	AAAACACTGTTTTGAGGTTGCAGATGGAAGCTGACGCGGATTGAAGAGATTTTCGAAGAGT
NC_003028.3	515	851696	851785	+	135.738	131.106	97.0468	41.6524	43.5027	50	83.1742	1.41002	0.364214	3.87142	5.41024e-05	0.00237555	gene	851337	852842	+	SP_RS04425	SP_RS04425	CDS	pyruvate kinase	90	AGGAATCAAATCAACTCGTGAAGTGATTGCGTTGAACGTTGCTGGTGCTCTTGATATCTATGATGATGTTGAAGTTGGTCGTCAAGTTTT
NC_003028.3	517	852623	852687	+	117.732	79.6918	74.3337	13.8841	33.8355	25	57.4128	1.90392	0.456796	4.16799	1.53651e-05	0.000954066	gene	851337	852842	+	SP_RS04425	SP_RS04425	CDS	pyruvate kinase	65	ATTTGACGAATTGACAGAACGTGGCTTGATGTTGAACTGGGGTGTTATCCCAATGTTGACAGATG
NC_003028.3	518	857243	857306	-	36.012	28.2777	21.6807	5.55366	1.20841	3	15.9554	3.21106	0.826181	3.88663	5.08224e-05	0.00227677	intergenic									ATCAAGATAAAAACGAACAAGTTCTCTTCTGAATAACAGAAAAAGAGCCTGTTCGTTTTTTGTT
NC_003028.3	520	895541	895614	+	84.4897	62.9823	29.94	18.0494	13.2925	16	37.459	1.79432	0.514298	3.48888	0.000242527	0.0070655	gene	895124	895681	+	SP_RS04675	SP_RS04675	CDS	ribosome recycling factor	74	AAGAAACGAGAAAAAGCAAAAGAAATCACTGAAGACGAATTGAAGACTCTTGAAAAAGACATTCAAAAAGTAAC
NC_003028.3	521	907256	907337	+	990.33	569.411	566.794	248.526	241.682	171	464.624	1.65389	0.254296	6.50381	3.91547e-11	5.22716e-08	riboswitch	907196	907326	+		L20_leader			71	GAAAAGTTTCGAAGAAACGCTATCATAACGTGCGGGCTTGTATATTTACAAGTCCGCTATTGTTTTTCTCTAATAAAACAAA
NC_003028.3	521	907256	907337	+	990.33	569.411	566.794	248.526	241.682	171	464.624	1.65389	0.254296	6.50381	3.91547e-11	5.22716e-08	gene	907315	907872	+	SP_RS04755	SP_RS04755	CDS	translation initiation factor IF-3	23	GAAAAGTTTCGAAGAAACGCTATCATAACGTGCGGGCTTGTATATTTACAAGTCCGCTATTGTTTTTCTCTAATAAAACAAA
NC_003028.3	523	908261	908342	+	95.5703	92.5453	77.4309	13.8841	31.4186	33	57.3082	1.79608	0.441224	4.07067	2.34391e-05	0.0013038	gene	908157	908516	+	SP_RS04765	SP_RS04765	CDS	50S ribosomal protein L20	82	AAAAGAACAAGTAATGAACTCTTACTACTATGCATACCGTGACCGTCGTCAGAAAAAACGTGACTTCCGCAAATTGTGGATT
NC_003028.3	525	909090	909170	+	198.066	128.535	141.441	70.8091	31.4186	42	102.045	1.74496	0.341224	5.11382	1.57854e-07	3.29273e-05	ncRNA	909030	909169	+		F35			80	TCTAGAGGAGACTTTTTGAGTGTGCTCTCTTGTGTTGTACGATTTTAACTGAGGCCTTGCACTAGCAAGGTCTTTTCTTTA
NC_003028.3	526	919471	919511	+	30.4717	15.4242	19.6158	0	0	4	11.5853	4.31744	1.19633	3.60889	0.000153756	0.00504334	gene	919491	919724	+	SP_RS04830	SP_RS04830	CDS	preprotein translocase subunit SecG	21	GGGATTTTAAGGAGTTTGATATGTATAACCTATTATTAACC
NC_003028.3	535	1005354	1005405	+	85.8748	62.9823	56.7827	18.0494	15.7093	22	43.5664	1.85924	0.468699	3.96681	3.64212e-05	0.00176168	riboswitch	1005307	1005523	+		T-box			52	TAGCTGAAAACAGATAAGTGGCAATGATGAAAATTGGGCTGAATGCTATTTA
NC_003028.3	536	1005452	1005504	+	128.812	69.409	45.4262	36.0988	21.7514	23	54.0829	1.50441	0.428939	3.50728	0.000226359	0.00668559	riboswitch	1005307	1005523	+		T-box			53	TCGTTATTGCGAGACTGAGCGATAGGGAAATTCCCTATAATTGAGGTGGTACC
NC_003028.3	538	1021217	1021257	+	72.024	43.702	52.653	18.0494	13.2925	6	34.2868	2.24574	0.539931	4.1593	1.59613e-05	0.000974781	intergenic									TTTATTTTGATAAAAAATCCAGTAGATCTTTTCATAATAAA
NC_003028.3	542	1037814	1037878	+	30.4717	20.5656	22.7131	1.38841	0	6	13.5231	3.58055	0.970222	3.69044	0.000111932	0.0041508	gene	1037546	1037890	+	SP_RS05480	SP_RS05480	CDS	ribosomal-processing cysteine protease Prp	65	CATTTTTCTTAGGTATGGCAAACTTATCGGAGAACTATTCTGAGTTCGTCCAAACCAGAGTTATC
NC_003028.3	543	1037934	1038024	+	157.899	118.252	87.7551	34.7104	59.2121	25	80.4714	1.64854	0.38604	4.27039	9.75653e-06	0.000719611	gene	1037907	1038200	+	SP_RS05485	SP_RS05485	CDS	50S ribosomal protein L27	91	CAACTTTTCGCCCACAAAAAAGGTGGAGGTTCTACATCAAACGGACGTGATTCACAAGCAAAACGTCTTGGAGCTAAAGCAGCTGACGGAC
NC_003028.3	544	1038061	1038142	+	134.352	98.9721	70.2041	38.8756	36.2523	36	69.1094	1.39902	0.387735	3.60818	0.000154174	0.00504467	gene	1037907	1038200	+	SP_RS05485	SP_RS05485	CDS	50S ribosomal protein L27	82	GTGGTACACACATCTATCCAGGTGTAAACGTTGGTCGTGGTGGAGATGATACTTTGTTCGCTAAAGTTGAAGGCGTAGTACG
NC_003028.3	546	1042335	1042384	+	42.9374	39.8459	42.3289	5.55366	10.8757	15	26.0903	2.03081	0.593384	3.42243	0.000310321	0.00864115	gene	1042099	1042374	+	SP_RS05510	SP_RS05510	CDS	HU family DNA-binding protein	40	ATTCAAAGCTGGTAAAGCTCTTAAAGACGCTGTTAAATAATCAGTCTTTA
NC_003028.3	549	1062544	1062617	+	121.887	107.97	69.1716	29.1567	29.0018	31	64.6978	1.70026	0.404555	4.20278	1.31828e-05	0.000858492	gene	1061773	1063077	+	SP_RS05590	SP_RS05590	CDS	phosphopyruvate hydratase	74	TACACTAAATTTGAAGGTGAAGGTGCTGCTGTTCGTACATCTGCAGAACAAATCGACTACCTTGAAGAATTGGT
NC_003028.3	550	1062621	1062705	+	130.197	164.525	62.9772	40.264	22.9598	56	79.4872	1.5437	0.45815	3.36942	0.000376633	0.00989773	gene	1061773	1063077	+	SP_RS05590	SP_RS05590	CDS	phosphopyruvate hydratase	85	CAAATACCCAATCATCACTATTGAAGATGGTATGGATGAAAACGACTGGGATGGTTGGAAAGCTCTTACTGAACGTCTTGGTAAG
NC_003028.3	553	1071100	1071136	+	498.628	1303.35	1411.31	34.7104	45.9196	56	558.319	4.47647	0.290094	15.4311	5.05562e-54	3.37463e-50	ncRNA	1071113	1071214	+		SpF41_sRNA			24	GTATAATATTCTAAAGCACAAGGGATAGTATAGAAGG
NC_003028.3	554	1071117	1071186	-	54.018	177.379	248.811	1.38841	1.20841	1	80.6341	7.07798	0.889601	7.95636	8.85874e-16	2.9566e-12	intergenic									TAGCACAATGACACGGATTCGCACCGTGGCTACCTCTATCAAGGTGTACTCCTTCTATACTATCCCTTGT
NC_003028.3	555	1071151	1071215	+	930.772	2390.75	2659.49	18.0494	26.585	28	1008.94	6.30745	0.309494	20.3799	1.26059e-92	1.68289e-88	ncRNA	1071113	1071214	+		SpF41_sRNA			64	GAGGTAGCCACGGTGCGAATCCGTGTCATTGTGCTAGCATCTAGGAAACTAGGTGCTTTTTATTT
NC_003028.3	563	1150525	1150576	+	73.4091	52.6994	42.3289	23.603	9.66727	15	36.118	1.83209	0.506053	3.62035	0.000147102	0.00493422	gene	1150052	1151038	+	SP_RS05980	SP_RS05980	CDS	L-lactate dehydrogenase	52	CCGTCAAGCACTTGCTGAAAAATTGGATGTGGATGCTCGTTCAGTGCACGCC
NC_003028.3	566	1168767	1168810	-	38.7822	21.851	23.7455	4.16524	4.83364	2	15.8963	2.95303	0.798334	3.69899	0.000108231	0.00404731	gene	1168313	1170301	-	SP_RS06070	SP_RS06070	CDS	excinuclease ABC subunit B	44	TTGGGTGTCTTTGATGTCTTGGTCGGAATTAACCTGCTCCGTGA
NC_003028.3	567	1169115	1169168	+	76.1792	59.1262	40.2641	13.8841	13.2925	7	34.9577	2.37144	0.52516	4.51565	3.15609e-06	0.000284688	intergenic									TAAACAATCTGATGAACGTGACTCTCAAACTCCTCCCGACGGAGAGGACGATTG
NC_003028.3	570	1171475	1171529	+	144.048	97.6868	82.593	19.4378	32.6271	29	67.5654	1.96132	0.421143	4.65713	1.60327e-06	0.00016987	gene	1171501	1173666	+	SP_RS06080	SP_RS06080	CDS	transporter substrate-binding domain-containing protein	29	AGAATATTCGGAAAAGGAGACTAAAAATGAAGAAAAAATTTCTAGCATTTTTGCT
NC_003028.3	573	1173266	1173322	+	38.7822	16.7096	37.1669	2.77683	2.41682	6	17.3087	3.03014	0.781348	3.8781	5.26388e-05	0.00234243	gene	1171501	1173666	+	SP_RS06080	SP_RS06080	CDS	transporter substrate-binding domain-containing protein	57	GCCCAATTAACGACTTTGTAGCTGGAACCATTGCCCTCTCACTCAATGCGGCTGCTT
NC_003028.3	583	1177175	1177205	+	62.3285	33.4192	21.6807	11.1073	9.66727	1	23.2005	2.60917	0.675536	3.86237	5.6147e-05	0.00244157	intergenic									TCAACTGTGTCTTGGATTTCCTCTTCTTGGA
NC_003028.3	585	1178197	1178244	-	34.6269	6.42676	28.9076	0	1.20841	5	12.6949	3.47986	1.02074	3.40917	0.000325808	0.00891298	gene	1177381	1178199	-	SP_RS06100	SP_RS06100	CDS	Cof-type HAD-IIB family hydrolase	3	TCACCATAAGGAACGGTCGGTTATAGCTTATATGGAGGGCTTATAATG
NC_003028.3	585	1178197	1178244	-	34.6269	6.42676	28.9076	0	1.20841	5	12.6949	3.47986	1.02074	3.40917	0.000325808	0.00891298	gene	1178199	1178993	-	SP_RS06105	SP_RS06105	CDS	Cof-type HAD-IIB family hydrolase	46	TCACCATAAGGAACGGTCGGTTATAGCTTATATGGAGGGCTTATAATG
NC_003028.3	586	1218698	1218756	-	78.9494	50.1287	61.9448	18.0494	16.9177	13	39.8317	1.9857	0.485255	4.09207	2.13774e-05	0.00121977	gene	1217931	1218830	-	SP_RS06290	SP_RS06290	CDS	zinc metalloprotease HtpX	59	TCTTGTTGGTTATGCGGTTGGTTATCTCTTTATAAGATCTGGACTTGGTGGTTTGGTTA
NC_003028.3	587	1219357	1219420	-	80.3345	62.9823	60.9123	12.4957	13.2925	13	40.5029	2.37947	0.492223	4.83412	6.68692e-07	8.34302e-05	gene	1218832	1219392	-	SP_RS06295	SP_RS06295	CDS	LemA family protein	36	TAATCTAAAAGCAGAAAGGACTTATATTATGACTTGGATTATTCTTGGAGTTATCGCTCTTATT
NC_003028.3	590	1220425	1220493	+	290.866	138.818	148.667	61.0902	43.5027	57	123.324	1.76913	0.332944	5.31362	5.37354e-08	1.30431e-05	riboswitch	1220357	1220479	+		PyrR			55	TTTAAAGAAGTCTTACTCTGAGGGCCTATTGCTGTAAAATAATGGGCTCTTTTTTGATGCCCAAAAGTG
NC_003028.3	590	1220425	1220493	+	290.866	138.818	148.667	61.0902	43.5027	57	123.324	1.76913	0.332944	5.31362	5.37354e-08	1.30431e-05	ncRNA	1220367	1220460	+		SpF44_sRNA			36	TTTAAAGAAGTCTTACTCTGAGGGCCTATTGCTGTAAAATAATGGGCTCTTTTTTGATGCCCAAAAGTG
NC_003028.3	590	1220425	1220493	+	290.866	138.818	148.667	61.0902	43.5027	57	123.324	1.76913	0.332944	5.31362	5.37354e-08	1.30431e-05	gene	1220466	1221785	+	SP_RS06305	SP_RS06305	CDS	uracil transporter	28	TTTAAAGAAGTCTTACTCTGAGGGCCTATTGCTGTAAAATAATGGGCTCTTTTTTGATGCCCAAAAGTG
NC_003028.3	592	1227839	1227884	-	105.266	68.1237	70.2041	37.4872	15.7093	19	52.6317	1.81449	0.432052	4.1997	1.33634e-05	0.000866024	gene	1227880	1228227	-	SP_RS06345	SP_RS06345	CDS	50S ribosomal protein L19	5	GTTAATTCGACTAAAAAACTCTGCTCATTTAGCAGAGTTTTTATCT
NC_003028.3	594	1231094	1231186	+	110.806	79.6918	80.5282	23.603	47.128	22	60.6262	1.59843	0.431373	3.70545	0.000105509	0.00398021	gene	1231000	1231242	+	SP_RS06375	SP_RS06375	CDS	type B 50S ribosomal protein L31	93	ACGAAACAGTTGAGTTCGAAGGCGAAACTTACCCATTGATCCGTGTGGAAATTTCATCAGACTCACACCCATTCTACACTGGACGTCAAAAGT
NC_003028.3	595	1231219	1231277	+	451.535	367.611	306.627	163.833	154.676	96	256.714	1.46066	0.264648	5.51923	1.7024e-08	5.6306e-06	gene	1231000	1231242	+	SP_RS06375	SP_RS06375	CDS	type B 50S ribosomal protein L31	24	AACAAAAAATACGGTCTCAAATAATGATAAGAGAACAGTTTTGGCTGTTCTTTTTTGTT
NC_003028.3	599	1274687	1274778	-	566.497	374.037	306.627	126.346	96.6727	159	271.53	1.68244	0.301291	5.58411	1.17451e-08	4.47991e-06	gene	1274614	1274982	-	SP_RS06625	SP_RS06625	CDS	50S ribosomal protein L7/L12	92	GGCGTTATCAAAGTTGTACGTGAAATCACTGGTCTTGGTCTTAAAGAAGCTAAAGAACTTGTTGACGGTGCACCAGCACTTGTTAAAGAAGG
NC_003028.3	600	1274796	1274849	-	264.55	163.24	125.954	52.7598	74.9214	72	125.571	1.40262	0.357822	3.91988	4.42961e-05	0.00202518	gene	1274614	1274982	-	SP_RS06625	SP_RS06625	CDS	50S ribosomal protein L7/L12	54	ATGCAGCTGATGCTGGTGCTGCTAAAGATTCATTCGACGTTGAATTGACATCTG
NC_003028.3	601	1275099	1275200	-	152.358	136.247	94.982	40.264	50.7532	17	81.9342	1.91495	0.381139	5.02428	2.52663e-07	4.38059e-05	gene	1275058	1275558	-	SP_RS06630	SP_RS06630	CDS	50S ribosomal protein L10	102	CTAAAGAAGAGATTCTTGCACTTGCAACTCTTCCAAACCGCGAAGGACTTCTTTCTATGCTCCTTTCTGTACTTCAAGCGCCAGTGCGCAACGTTGCTCTTG
NC_003028.3	602	1275223	1275298	-	182.83	100.257	74.3337	15.2726	26.585	48	74.5465	1.96723	0.480979	4.09006	2.15629e-05	0.00121977	gene	1275058	1275558	-	SP_RS06630	SP_RS06630	CDS	50S ribosomal protein L10	76	TGAAGATGTTATCGCACCAGCGAAAATCTTGAACGACTTTTCTAAAAACGCTGAAGCACTTGAAATTAAAGGTGGT
NC_003028.3	603	1275305	1275382	-	241.003	145.245	113.565	43.0409	58.0036	37	106.31	1.80174	0.357717	5.03676	2.36736e-07	4.19566e-05	gene	1275058	1275558	-	SP_RS06630	SP_RS06630	CDS	50S ribosomal protein L10	78	AATCTTGCGTCGTGCAGCTGAAAAAGCTGGTCTTGAAGATCTTGCATCTGTATTTGTTGGACCATCTGCAGTAGCATT
NC_003028.3	604	1275428	1275543	-	277.015	275.065	193.061	66.6439	125.675	90	171.243	1.41322	0.310651	4.5492	2.69248e-06	0.000254926	gene	1275058	1275558	-	SP_RS06630	SP_RS06630	CDS	50S ribosomal protein L10	116	ATTGCTAAAAAAGCGGAACTAGTTGACGTAGTAGCTGAAAAAATGAAAGCTGCTGCATCTATCGTCGTTGTAGACGCTCGTGGTTTGACAGTTGAGCAAGATACAGTTCTTCGTCG
NC_003028.3	605	1275586	1275649	-	200.836	107.97	84.6578	111.073	55.5868	15	95.8539	1.36288	0.392449	3.47276	0.00025757	0.0074267	ncRNA	1275563	1275711	-		srn308			64	GAAGCGTATTGTACTTTCGTGTCTAGGTTTGGGCGCGTTTTTCTTTTTGAAAAATTCCCCAAGC
NC_003028.3	605	1275586	1275649	-	200.836	107.97	84.6578	111.073	55.5868	15	95.8539	1.36288	0.392449	3.47276	0.00025757	0.0074267	riboswitch	1275598	1275732	-		L10_leader			52	GAAGCGTATTGTACTTTCGTGTCTAGGTTTGGGCGCGTTTTTCTTTTTGAAAAATTCCCCAAGC
NC_003028.3	606	1281969	1282018	-	177.29	87.4039	106.338	34.7104	41.0859	33	79.9714	1.70812	0.387872	4.40383	5.31775e-06	0.000427662	pseudogene	1281960	1282150	-	SP_RS06655	SP_RS06655	CDS	hypothetical protein	50	AACCATACTACGGTAAGGTGACGCTGACGTGGTTTGAAGAGATTTTCGAA
NC_003028.3	607	1282027	1282118	-	54.018	42.4166	35.102	8.33049	13.2925	9	27.0266	2.08987	0.577771	3.61712	0.000148947	0.0049711	pseudogene	1281960	1282150	-	SP_RS06655	SP_RS06655	CDS	hypothetical protein	92	CGCAGGCTGCTCAAAACAGTGTTTTGAGGTTGCAGATAGAACTGACGAAGTCAGCTCAAGACACTGTTTTGAGGTTGCAGATAGAACTGACG
NC_003028.3	611	1318961	1319013	-	56.7882	34.7045	24.7779	9.7189	3.62523	10	23.2691	2.294	0.649461	3.53216	0.000206091	0.0062403	intergenic									TTTAATTCTGTATAAAAGGGAGCTTGAAATCAACTGATGGCTCCTTTTTTTGA
NC_003028.3	612	1324415	1324471	-	40.1672	75.8358	76.3985	27.7683	8.45887	14	40.4381	2.01778	0.549752	3.67034	0.000121114	0.00434643	intergenic									TATGGATTTTTTTAGTAGGATGATTCTTGATATCTTGATTGCCATTACATGTAGTTT
NC_003028.3	613	1333441	1333498	-	173.135	165.81	116.663	55.5366	80.9634	52	107.351	1.27382	0.331501	3.84257	6.08771e-05	0.00257186	gene	1333451	1333627	-	SP_RS06930	SP_RS06930	CDS	30S ribosomal protein S21	48	AAACGTAAACGTAAATCAGAAGTAGCTCGTAAACGTAAAAAATTCTAATTGAAATGAA
NC_003028.3	614	1333509	1333573	-	153.744	150.386	135.246	26.3799	47.128	54	94.4806	1.81205	0.368308	4.91993	4.32866e-07	6.14762e-05	gene	1333451	1333627	-	SP_RS06930	SP_RS06930	CDS	30S ribosomal protein S21	65	TTCAAACGTGCGGTTACTAAAGCTGGTACTCTTCAAGAAACACGCAAACGTGAATTCTATGAAAA
NC_003028.3	615	1333586	1333657	-	357.35	316.197	224.034	86.0817	99.0896	114	199.459	1.56008	0.304014	5.13162	1.43633e-07	3.04365e-05	gene	1333451	1333627	-	SP_RS06930	SP_RS06930	CDS	30S ribosomal protein S21	42	TAGATCTTGAACTTGAAGGGAGTGAAAAAAATGTCTAAAACAGTAGTACGTAAGAATGAATCTCTTGACGAC
NC_003028.3	618	1379172	1379226	+	45.7075	33.4192	29.94	4.16524	6.04205	12	21.879	2.31071	0.667275	3.46291	0.000267184	0.00767077	gene	1378810	1379256	+	SP_RS07200	SP_RS07200	CDS	DUF1836 domain-containing protein	55	TATCCAAACCAGCTGCCAAACCGTTAAACTCTATCATCAAACTCTAGACTTAATC
NC_003028.3	620	1379950	1379984	-	33.2419	21.851	19.6158	4.16524	1.20841	5	14.1804	2.87562	0.842104	3.4148	0.00031914	0.0087485	gene	1379921	1380502	-	SP_RS07210	SP_RS07210	CDS	pyridoxal 5'-phosphate synthase glutaminase subunit PdxT	35	AGAATTGACTGATGATGTGCGCTTGCACCAGTACT
NC_003028.3	621	1381752	1381821	-	66.4837	57.8408	59.8799	11.1073	13.2925	22	38.434	2.00964	0.502843	3.99656	3.21347e-05	0.00159479	gene	1381530	1382909	-	SP_RS07220	SP_RS07220	CDS	NADH oxidase	70	TTACAACGCAACTGAAACAGGCTTTAACGATCTTCAAAAACCAGAATTCATGAAACATGACAACCATGAA
NC_003028.3	625	1382703	1382788	-	188.37	120.823	87.7551	54.1482	43.5027	50	90.7666	1.3603	0.361428	3.76368	8.37169e-05	0.00333618	gene	1381530	1382909	-	SP_RS07220	SP_RS07220	CDS	NADH oxidase	86	TCCTAGGATGTGGAATGGCTCTTTGGATTGGTGAACAAATTGACGGTGCTGAAGGCTTGTTCTATTCTGATAAAGAAAAATTGGAA
NC_003028.3	626	1390899	1390958	-	523.559	321.338	250.876	140.23	109.965	68	235.661	1.7769	0.271764	6.53838	3.10939e-11	4.61226e-08	riboswitch	1390946	1391107	-		T-box			13	CTGACGCCCCTAGGTTAAATCAACCTAGGATTGTCAGATGTGGTTCTTTTGCTTATTCAG
NC_003028.3	626	1390899	1390958	-	523.559	321.338	250.876	140.23	109.965	68	235.661	1.7769	0.271764	6.53838	3.10939e-11	4.61226e-08	ncRNA	1390954	1391074	-		SpR19_sRNA			5	CTGACGCCCCTAGGTTAAATCAACCTAGGATTGTCAGATGTGGTTCTTTTGCTTATTCAG
NC_003028.3	628	1399372	1399436	-	319.953	224.937	172.413	90.247	99.0896	81	164.606	1.36417	0.302337	4.51209	3.20966e-06	0.000287577	gene	1399336	1400532	-	SP_RS07325	SP_RS07325	CDS	elongation factor Tu	65	AGTTGATTCACCCAATCGCCGTAGAACAAGGTACTACATTCTCTATCCGTGAGGGTGGACGTACT
NC_003028.3	629	1399464	1399566	-	260.394	217.224	138.343	86.0817	56.7952	85	140.64	1.40492	0.334043	4.20582	1.30068e-05	0.00085203	gene	1399336	1400532	-	SP_RS07325	SP_RS07325	CDS	elongation factor Tu	103	CGTCACACTCCATTCTTCAACAACTACCGTCCACAATTCTACTTCCGTACTACTGACGTTACAGGTTCAATCGAACTTCCAGCAGGTACTGAAATGGTAATGC
NC_003028.3	631	1399858	1399943	-	393.362	420.31	270.492	105.52	108.757	150	241.407	1.56077	0.30237	5.16178	1.22304e-07	2.63348e-05	gene	1399336	1400532	-	SP_RS07325	SP_RS07325	CDS	elongation factor Tu	86	ACACAGTTGATGAGTATATCCCAGAACCAGAACGTGACACTGACAAACCATTGCTTCTTCCAGTCGAGGACGTATTCTCAATCACT
NC_003028.3	632	1399944	1400013	-	193.911	150.386	118.727	29.1567	35.0439	59	97.7042	1.91655	0.391886	4.89058	5.02704e-07	6.62024e-05	gene	1399336	1400532	-	SP_RS07325	SP_RS07325	CDS	elongation factor Tu	70	ATCCAAGGTTCAGCACTTAAAGCTCTTGAAGGTGACTCTAAATACGAAGACATCGTTATGGAATTGATGA
NC_003028.3	633	1400049	1400141	-	155.129	182.52	140.408	47.2061	65.2541	76	111.086	1.34906	0.335694	4.0187	2.92601e-05	0.00150239	gene	1399336	1400532	-	SP_RS07325	SP_RS07325	CDS	elongation factor Tu	93	TTAAACACCTTATCGTCTTCATGAACAAAGTTGACTTGGTTGACGACGAAGAATTGCTTGAATTGGTTGAAATGGAAATCCGTGACCTATTGT
NC_003028.3	634	1400207	1400309	-	429.374	406.171	271.524	183.271	130.508	139	259.975	1.27576	0.270774	4.71152	1.22937e-06	0.000135637	gene	1399336	1400532	-	SP_RS07325	SP_RS07325	CDS	elongation factor Tu	103	CTGAAAAACGTCACTACGCTCACATCGACGCTCCAGGACACGCGGACTACGTTAAAAACATGATCACTGGTGCTGCTCAAATGGACGGAGCTATCCTTGTAGT
NC_003028.3	635	1400331	1400407	-	121.887	114.396	59.8799	36.0988	22.9598	39	65.7036	1.54875	0.428966	3.61042	0.000152851	0.00502601	gene	1399336	1400532	-	SP_RS07325	SP_RS07325	CDS	elongation factor Tu	77	ATCAGTTAACCAACCTAAAGACTATGCGTCTATCGATGCTGCTCCAGAAGAACGCGAACGCGGTATCACTATCAACA
NC_003028.3	636	1400437	1400521	-	261.78	222.366	141.441	70.8091	66.4625	67	138.31	1.5674	0.319097	4.91198	4.50812e-07	6.1759e-05	gene	1399336	1400532	-	SP_RS07325	SP_RS07325	CDS	elongation factor Tu	85	AAAATACGATCGTAGTAAACCACACGTTAACATTGGTACTATCGGACACGTTGACCACGGTAAAACTACCCTAACTGCAGCTATC
NC_003028.3	637	1400550	1400600	-	124.657	110.54	86.7227	38.8756	58.0036	34	75.4665	1.3124	0.373612	3.51273	0.000221766	0.00657905	intergenic									AAGGAAAGTTAGACTGTATTGCCTACTGTCTATCTATAAAATATATTTTAT
NC_003028.3	639	1407006	1407075	+	45.7075	74.5504	51.6206	5.55366	10.8757	8	32.718	2.81863	0.562997	5.00647	2.77181e-07	4.62546e-05	gene	1406020	1407738	+	SP_RS07375	SP_RS07375	CDS	phospho-sugar mutase	70	TGCTATCATGGCTAAATACATCTTGGAAGCTCACAAAAACGCTGGAACTCTTCCTGAAAATGCCGCTCTC
NC_003028.3	649	1417570	1417661	-	112.191	83.5479	62.9772	30.5451	21.7514	12	53.8355	2.05708	0.432788	4.75308	1.00172e-06	0.000116287	gene	1416475	1417881	-	SP_RS07425	SP_RS07425	CDS	F0F1 ATP synthase subunit beta	92	TGGACACAGGTCGTCCAATCTCTGTACCAGTAGGTAAAGAAACTTTGGGACGTGTCTTCAACGTTTTGGGAGATACCATTGACTTGGAAGCT
NC_003028.3	652	1420459	1420552	-	77.5643	79.6918	42.3289	20.8262	7.25046	24	41.9436	1.96457	0.535673	3.66748	0.000122477	0.00436639	gene	1420381	1420917	-	SP_RS07440	SP_RS07440	CDS	F0F1 ATP synthase subunit delta	94	GAAGACTCGTTTGCTCCCTTTGATTGAGAAAAAAATGTCTCTGAAAGTAAGGAGTGTAAAAGAACAAATCGATGAAAGTCTCATTGGTGGTTTT
NC_003028.3	653	1420595	1420663	-	110.806	92.5453	67.1068	23.603	39.8775	26	59.9898	1.58683	0.416087	3.81371	6.84488e-05	0.00282034	gene	1420381	1420917	-	SP_RS07440	SP_RS07440	CDS	F0F1 ATP synthase subunit delta	69	CAGAGCAAATCTTTTTTATGATGTGCTTGTAGATTGCTTGAACCGACTTGAAAAAGAAACAAATCGATT
NC_003028.3	655	1421799	1421872	-	94.1852	106.684	68.1392	27.7683	20.543	40	59.5533	1.60963	0.438028	3.67472	0.000119057	0.00430736	gene	1421425	1422141	-	SP_RS07450	SP_RS07450	CDS	F0F1 ATP synthase subunit A	74	CAATAACCTTGGCTTAATGACAAAGCTTCAAACGATCGATGGGACTAACTGGTGGAGTTCGCCAACCGCTAATT
NC_003028.3	661	1448656	1448720	-	121.887	80.9772	55.7503	23.603	32.6271	22	56.1407	1.66492	0.431564	3.85787	5.71887e-05	0.0024628	gene	1448596	1448835	-	SP_RS07580	SP_RS07580	CDS	30S ribosomal protein S18	65	CAGAACGTGGGAAAATCCTTCCTCGTCGTGTAACAGGAACTTCAGCTAAAAACCAACGTAAAGTA
NC_003028.3	664	1449016	1449085	-	188.37	127.25	86.7227	31.9335	59.2121	59	92.0814	1.3715	0.40662	3.37293	0.000371858	0.00984981	gene	1448867	1449337	-	SP_RS07585	SP_RS07585	CDS	single-stranded DNA-binding protein	70	CAGCAAGGACAACGTGTCTACGTGACAGAGGTCGTGGCTGAGAATTTCCAAATGTTGGAAAGCCGTAGTG
NC_003028.3	665	1449157	1449240	-	202.221	160.669	162.089	66.6439	87.0055	75	125.605	1.19393	0.318847	3.74451	9.03749e-05	0.00356954	gene	1448867	1449337	-	SP_RS07585	SP_RS07585	CDS	single-stranded DNA-binding protein	84	TAAACCGTACATTTAAGAGTCAAAATGGTGAACGTGAGGCTGATTTTATCAATGTCGTTATGTGGCGCCAACAGGCTGAAAATC
NC_003028.3	666	1449265	1449365	-	254.854	253.214	161.056	104.131	113.59	94	163.474	1.07442	0.292599	3.67199	0.000120332	0.00433601	gene	1448867	1449337	-	SP_RS07585	SP_RS07585	CDS	single-stranded DNA-binding protein	73	TCAAAATTGACGCGTAAGAAGGTAAACTATGATTAACAATGTTGTACTTGTAGGGCGTATGACACGTGACGCTGAGTTGCGTTATACCCCATCAAATGTAG
NC_003028.3	666	1449265	1449365	-	254.854	253.214	161.056	104.131	113.59	94	163.474	1.07442	0.292599	3.67199	0.000120332	0.00433601	gene	1449349	1449639	-	SP_RS07590	SP_RS07590	CDS	30S ribosomal protein S6	17	TCAAAATTGACGCGTAAGAAGGTAAACTATGATTAACAATGTTGTACTTGTAGGGCGTATGACACGTGACGCTGAGTTGCGTTATACCCCATCAAATGTAG
NC_003028.3	667	1449410	1449452	-	102.496	66.8383	43.3613	13.8841	9.66727	26	43.7078	2.08581	0.530935	3.92855	4.27291e-05	0.0019998	gene	1449349	1449639	-	SP_RS07590	SP_RS07590	CDS	30S ribosomal protein S6	43	TTAACGTTGAAGCAAATGACGATGCAGCTCTTAAAGAGTTTGA
NC_003028.3	671	1461113	1461189	-	117.732	109.255	62.9772	43.0409	31.4186	31	65.9039	1.42423	0.393084	3.62321	0.000145482	0.00493422	ncRNA	1461068	1461188	-		SSRC10			76	ACTCAAGGGAGTAGCTGGCAGAAACCTGTGATAGTGTCGTCATTCCGAATTTTATGCTGAAAAGTATGCTTTCCGGC
NC_003028.3	678	1479349	1479406	-	56.7882	52.6994	45.4262	18.0494	15.7093	12	33.4454	1.77298	0.50916	3.48217	0.000248682	0.00721717	gene	1479067	1480539	-	SP_RS07755	SP_RS07755	CDS	choline binding-anchored murein hydrolase LytC	58	GTCTTACCCTATCTATTATGATGTTGAGAATTGGGAATATGTAAATAAGAGCAAGAGA
NC_003028.3	679	1479412	1479492	-	70.6389	74.5504	57.8151	22.2146	25.3766	20	45.0993	1.58361	0.445762	3.5526	0.000190725	0.00585329	gene	1479067	1480539	-	SP_RS07755	SP_RS07755	CDS	choline binding-anchored murein hydrolase LytC	81	CTCTATACCTATGCTGAAAATGAGACCGATGCTGAGAGTGACGCTAAACAGACCATTGAACTTATAAAGAAATACAATATG
NC_003028.3	680	1480146	1480191	-	47.0926	41.1313	24.7779	5.55366	9.66727	7	22.5371	2.30066	0.640284	3.59318	0.000163333	0.00520405	gene	1479067	1480539	-	SP_RS07755	SP_RS07755	CDS	choline binding-anchored murein hydrolase LytC	46	GCCCAAAACGAGTGGATCTATGACAGTAATTACAAGAGTTGGTTTT
NC_003028.3	683	1486242	1486291	-	49.8628	41.1313	39.2317	2.77683	12.0841	14	26.5144	2.24396	0.626218	3.58335	0.00016961	0.00533575	gene	1485135	1486265	-	SP_RS07790	SP_RS07790	CDS	sn-glycerol-3-phosphate ABC transporter ATP-binding protein UgpC	24	ATCAAAAGACAAAAGGAGTTCACCTCATGGTAGAATTGAATCTTAAAAAT
NC_003028.3	685	1488913	1488974	-	65.0986	47.558	38.1993	9.7189	13.2925	10	30.6446	2.15784	0.550848	3.9173	4.47724e-05	0.00203997	gene	1488714	1489502	-	SP_RS07810	SP_RS07810	CDS	GTP-sensing pleiotropic transcriptional regulator CodY	62	ACCATGGCGGTCAATACCCTTTCTTACTCCGAACTCCGTGCTGTTTCAGCAATTTTAGGGGA
NC_003028.3	687	1504794	1504883	-	295.021	125.965	163.121	40.264	96.6727	69	131.674	1.46253	0.406982	3.5936	0.000163068	0.00520405	intergenic									AAATCTCTTCAAACCACGTCAGTTTCCATCTGCAACCTCAAAACACTGTTTTGAACAACCTGCGGCTAGCTTCCTAGTTTGCTCTTTGAT
NC_003028.3	689	1507287	1507337	-	66.4837	19.2803	36.1344	16.661	4.83364	5	24.7322	2.27434	0.624589	3.64135	0.000135608	0.0046659	intergenic									AGAAATTTCTTTTTCCAGTTGGTCAGGGTCATCGTAAAAACGCACGATTCC
NC_003028.3	690	1508397	1508456	-	34.6269	24.4217	14.4538	6.94207	0	2	13.7407	3.31167	0.926142	3.57577	0.000174599	0.00543333	gene	1507460	1508425	-	SP_RS07920	SP_RS07920	CDS	glycosyltransferase	29	AGCAAGCATCCAAATGGATTTGAAGACTAAGATGATGATTTCAATCATCGTCCCTTGTTT
NC_003028.3	690	1508397	1508456	-	34.6269	24.4217	14.4538	6.94207	0	2	13.7407	3.31167	0.926142	3.57577	0.000174599	0.00543333	gene	1508427	1509446	-	SP_RS07925	SP_RS07925	CDS	UDP-glucose 4-epimerase GalE	30	AGCAAGCATCCAAATGGATTTGAAGACTAAGATGATGATTTCAATCATCGTCCCTTGTTT
NC_003028.3	691	1526492	1526523	+	26.3165	38.5606	23.7455	1.38841	10.8757	5	17.6478	2.50511	0.741125	3.38015	0.000362232	0.00971043	gene	1525797	1526546	+	SP_RS08010	SP_RS08010	CDS	1-acyl-sn-glycerol-3-phosphate acyltransferase	32	CTTTATCGCAAGCTTCATCTGGAACCCAGATA
NC_003028.3	694	1528202	1528230	-	145.433	118.252	124.922	20.8262	64.0457	47	86.7466	1.63788	0.406052	4.03367	2.7456e-05	0.00146131	intergenic									ATAGGAAAATTGACGAAGAAACTTCAGTT
NC_003028.3	695	1528246	1528314	-	214.687	97.6868	124.922	41.6524	42.2943	39	93.3737	1.75317	0.368193	4.76155	9.6054e-07	0.000112484	gene	1528268	1528537	-	SP_RS08020	SP_RS08020	CDS	30S ribosomal protein S15	47	TTAACCGTTACCGTGAGTTGATCAACTCTCTAGGACTTCGTCGCTAATTCAAGATACAAAGGCCGTCAA
NC_003028.3	697	1548091	1548153	+	52.6329	53.9848	36.1344	5.55366	4.83364	18	28.5232	2.44701	0.635898	3.84811	5.9516e-05	0.00253038	gene	1547867	1548589	+	SP_RS08135	SP_RS08135	CDS	metal ABC transporter ATP-binding protein	63	ACAAAAAATCAATATCGACTACAACTTTCCCATCAAGGTCAAGGAATGCGTCTCGTTAGGACT
NC_003028.3	700	1549472	1549531	+	63.7135	33.4192	27.8751	5.55366	2.41682	14	24.4964	2.58854	0.694695	3.72615	9.72145e-05	0.00376178	gene	1549466	1550395	+	SP_RS08145	SP_RS08145	CDS	metal ABC transporter substrate-binding lipoprotein/adhesin PsaA	60	AAATTAGGTACATTACTCGTTCTCTTTCTTTCTGCAATCATTCTTGTAGCATGTGCTAGC
NC_003028.3	704	1557287	1557359	-	70.6389	52.6994	62.9772	22.2146	24.1682	13	40.9497	1.68159	0.480238	3.50158	0.000231252	0.00678524	gene	1557230	1557922	-	SP_RS08170	SP_RS08170	CDS	phosphoglycerate mutase	73	CCTTGTAAAACACATCAAAGGTTTGTCAGATGACGAGATCATGGACGTGGAAATCCCTAACTTCCCACCATTG
NC_003028.3	705	1563996	1564063	-	40.1672	57.8408	35.102	2.77683	3.62523	4	23.9187	3.63709	0.72159	5.04039	2.32296e-07	4.19074e-05	gene	1563182	1564033	-	SP_RS08210	SP_RS08210	CDS	RNA-binding protein	38	TTTACAGATAGCGGGTCTTGATTTATCTGTTTGGGTTGCGATTGTTTTGGTTCGATTTTTAGGAGAAA
NC_003028.3	705	1563996	1564063	-	40.1672	57.8408	35.102	2.77683	3.62523	4	23.9187	3.63709	0.72159	5.04039	2.32296e-07	4.19074e-05	gene	1563964	1564227	-	SP_RS08215	SP_RS08215	CDS	YggT family protein	68	TTTACAGATAGCGGGTCTTGATTTATCTGTTTGGGTTGCGATTGTTTTGGTTCGATTTTTAGGAGAAA
NC_003028.3	711	1574941	1574990	-	23.5463	29.5631	11.3565	1.38841	1.20841	2	11.5105	3.6712	1.03269	3.555	0.000188991	0.00581345	gene	1572996	1575053	-	SP_RS08265	SP_RS08265	CDS	penicillin-binding protein 2	50	TTTTCAATCGTCATTTTACTCTTTATGACCATTATTGGTCGTTTGTTGTA
NC_003028.3	712	1600748	1600820	-	110.806	55.2701	106.338	27.7683	10.8757	28	56.5098	2.06568	0.426843	4.83944	6.51032e-07	8.2557e-05	pseudogene	1600733	1600925	-	SP_RS08385	SP_RS08385	CDS	hypothetical protein	73	GTGGCAGATAGAACTGACGAAGTCAGTAACATATATATACGGTAAGGCGACGCTGACGTGGTTTGAAGAGATT
NC_003028.3	713	1600832	1600878	-	58.1732	20.5656	27.8751	4.16524	3.62523	8	20.4007	2.6446	0.71358	3.7061	0.000105239	0.00398021	pseudogene	1600733	1600925	-	SP_RS08385	SP_RS08385	CDS	hypothetical protein	47	ACACTGTTTTGAGGTTGTGGATGAAACTGACGAAGTCAGCTCAAAAC
NC_003028.3	715	1617987	1618031	+	37.3971	32.1338	29.94	8.33049	8.45887	5	20.21	2.21738	0.655725	3.38157	0.000360364	0.00967979	pseudogene	1617835	1618515	+	SP_RS08480	SP_RS08480	CDS	multidrug ABC transporter ATP-binding protein	45	CCTCTTACAACCAGATCAAGGACGTGTCCTCATCAACGACATGGA
NC_003028.3	717	1633161	1633210	-	69.2539	37.2752	33.0372	19.4378	14.5009	6	29.9175	1.85765	0.551735	3.36692	0.000380066	0.00993967	pseudogene	1632690	1633313	-	SP_RS12355	SP_RS12355	CDS	IS5/IS1182 family transposase	50	AAAGTGGTGTTACGATTTCAAGAACTCCTCTCAGCTTTGAGGACACGATA
NC_003028.3	719	1643142	1643200	-	95.5703	95.1161	105.306	15.2726	36.2523	19	61.0862	2.13666	0.435219	4.90938	4.56814e-07	6.1759e-05	intergenic									ACTAGATAGAAAGACTGTAAAGGATAATCTGGCTTTTTGCCATTATTCTAGAGAAATGT
NC_003028.3	726	1703605	1703665	+	168.979	69.409	79.4958	49.9829	32.6271	37	72.9157	1.3251	0.380801	3.47978	0.000250915	0.00726619	intergenic									TATAAAATCAATAGGCGAGTAACTAGCACAAGTGGACGTGCTTTTTTATTGACTATTACCA
NC_003028.3	730	1704052	1704121	+	114.961	77.1211	73.3013	36.0988	16.9177	33	58.5667	1.64449	0.419312	3.92187	4.39323e-05	0.00201545	intergenic									AAAATCTGGGAAATGGACAAAATAAGTCGCTTCTGTTCCGTCTGTGTCGTCATAATAAAATAAAGCTGGA
NC_003028.3	731	1704061	1704113	-	85.8748	59.1262	54.7179	29.1567	13.2925	13	42.528	1.91289	0.471936	4.05327	2.52531e-05	0.00138446	gene	1703683	1704135	-	SP_RS08865	SP_RS08865	CDS	type II toxin-antitoxin system HicB family antitoxin	53	TATTTTATTATGACGACACAGACGGAACAGAAGCGACTTATTTTGTCCATTTC
NC_003028.3	735	1706669	1706725	+	1792.29	1149.1	1044.8	669.216	472.488	476	933.983	1.27937	0.219958	5.81643	3.00593e-09	1.83588e-06	ncRNA	1706684	1706876	+		ssrS			42	ATCATATAAATATAGAAACGCTGTGGTGTACGACTTCACACTTAAGTGTTGACCGAC
NC_003028.3	737	1706731	1706795	+	2418.34	1678.67	1508.35	802.504	692.419	545	1274.22	1.44607	0.216259	6.68673	1.14109e-11	2.17623e-08	ncRNA	1706684	1706876	+		ssrS			65	TTTGTATTATTAGGGAAACAAAAGTCTTCTAACAGCATGTAGGCCGTCTCACACGGAAACAGCTT
NC_003028.3	738	1709951	1710003	-	42.9374	52.6994	41.2965	11.1073	13.2925	9	28.3889	2.04601	0.555872	3.68073	0.000116283	0.00425311	gene	1709561	1709974	-	SP_RS08905	SP_RS08905	CDS	hypothetical protein	24	TATAGATTAACACTTGCTTGGAGGAACTGATGAAGAACAATGAAAGATTAGGT
NC_003028.3	741	1720393	1720474	+	145.433	95.1161	104.274	40.264	18.1261	31	72.3688	1.97824	0.387751	5.10183	1.68191e-07	3.36638e-05	gene	1720276	1720479	+	SP_RS08960	SP_RS08960	CDS	CsbD family protein	82	GTAAAAGAAGTTGCCGAAGACGCTAAAGACGCTGTAGAAGGTGCTGTAGAAGGTGTTAAAAACATGTTGAGTGGCGACGATA
NC_003028.3	742	1724102	1724164	-	73.4091	30.8484	23.7455	8.33049	4.83364	9	25.0279	2.38415	0.638687	3.73288	9.465e-05	0.0037055	gene	1723399	1724130	-	SP_RS08985	SP_RS08985	CDS	hypothetical protein	29	AATTCATTAAAAAGTATTTGGAGGAGGAAGAATTATGTTGAATCAGGATCTCTTTGATTCGCT
NC_003028.3	743	1731491	1731531	-	465.386	347.045	298.367	195.766	159.51	117	263.846	1.24023	0.258351	4.80058	7.91046e-07	9.6885e-05	riboswitch	1731527	1731755	-		T-box			5	CTCACACGGAAGTATATTCTGTGTGTGGGCTTTTTTCTATC
NC_003028.3	744	1731629	1731707	-	322.723	242.932	204.418	134.676	140.175	102	191.154	1.01862	0.280243	3.63478	0.000139109	0.00476166	riboswitch	1731527	1731755	-		T-box			79	CTGTGGTGATTGTGAATAGGTGGTTGGAAGTAGTGAAAGTGGGCTGATTTTGAAAATGAATTTGAAACAATGAAAATTC
NC_003028.3	749	1778289	1778353	+	211.917	154.242	109.436	51.3713	42.2943	36	100.877	1.8402	0.341403	5.39012	3.52059e-08	9.21566e-06	pseudogene	1778255	1778379	+	SP_RS12400	SP_RS12400	CDS	hypothetical protein	65	CAGGTTGCTCAAAACACTGTTTTGAGGTTGCAGATGAAAGCTGACGCGGTTTGAAGAGATTTTCG
NC_003028.3	749	1778289	1778353	+	211.917	154.242	109.436	51.3713	42.2943	36	100.877	1.8402	0.341403	5.39012	3.52059e-08	9.21566e-06	ncRNA	1778294	1778427	+		F48			60	CAGGTTGCTCAAAACACTGTTTTGAGGTTGCAGATGAAAGCTGACGCGGTTTGAAGAGATTTTCG
NC_003028.3	751	1778819	1778847	-	24.9314	24.4217	22.7131	5.55366	2.41682	3	13.8394	2.77292	0.82412	3.3647	0.000383132	0.00997039	gene	1778694	1779416	-	SP_RS09295	SP_RS09295	CDS	rRNA pseudouridine synthase	29	AAAGATGTTTGAAGCTGTTGGTCTCCAAG
NC_003028.3	758	1794660	1794744	-	90.03	111.826	29.94	6.94207	9.66727	23	45.2342	2.48518	0.600671	4.13734	1.75679e-05	0.00106123	gene	1794039	1795535	-	SP_RS09390	SP_RS09390	CDS	ABC transporter permease	85	TGATCCTTATACAGCGACTGAAAGTAATTACCAATATCCATCTATGATTGTCAGCTCTGCTATTACTGGTTTGATTGGTTTGGTT
NC_003028.3	760	1796999	1797088	-	98.3405	109.255	81.5606	15.2726	21.7514	19	57.53	2.359	0.429056	5.49812	1.91936e-08	6.10083e-06	gene	1795602	1797581	-	SP_RS09395	SP_RS09395	CDS	peptide ABC transporter substrate-binding protein	90	TTGATGATTATACGTTACAATACACTTTGAACCAGCCTGAACCGTTCTGGAACTCTAAGTTGACCTATTCTATTTTCTGGCCTCTGAATG
NC_003028.3	762	1807592	1807651	-	59.5583	34.7045	27.8751	4.16524	12.0841	6	24.0645	2.42878	0.654716	3.70967	0.000103764	0.0039692	intergenic									TAGTCGGTTTCTTTAGATAGGATTTGGTAGACAGCTTGGTAGGATTTCATAATGTTGCCT
NC_003028.3	763	1808579	1808638	-	662.067	484.578	400.576	161.056	239.265	168	352.59	1.43098	0.276737	5.1709	1.16483e-07	2.54927e-05	ncRNA	1808565	1808655	-		trn0866			60	TTTTTTATTTTTAGAGCCAATAAAACTTCAGATCCGTAAAACTTAATTGAATTACTAATC
NC_003028.3	764	1808658	1808732	-	4663.55	3631.12	2505.67	1695.25	1575.77	1418	2581.56	1.16204	0.22256	5.22125	8.88588e-08	2.04529e-05	gene	1808663	1808750	-	SP_RS09445	SP_RS09445	tRNA	tRNA-Ser	70	CTGAAGAGGACGGTTTGCTAAATCGTTAGGTCGGGTAACTGGCGCAAGGGTTCGAATCCCTTATTCTCCGTTTTA
NC_003028.3	769	1818193	1818240	+	31.8568	16.7096	12.389	4.16524	1.20841	1	11.2215	3.37109	1.00104	3.36759	0.000379145	0.00993967	gene	1817703	1818236	+	SP_RS09565	SP_RS09565	CDS	DUF402 domain-containing protein	44	TAAACATTTGGTACAAGCGCTATGTAGAACTAAAGAATCGGTAAAGTT
NC_003028.3	775	1842529	1842599	-	54.018	64.2676	43.3613	8.33049	15.7093	13	33.1145	2.12281	0.53138	3.99489	3.23618e-05	0.00160011	gene	1841737	1843107	-	SP_RS09745	SP_RS09745	CDS	MATE family efflux transporter	71	GATTTCTGATTTTCTCTGCCTTGGTTAATGTGGTTCTGGATCTCTATTTTATTACGCAATTGCATCTGGGA
NC_003028.3	782	1866464	1866520	-	87.2599	55.2701	30.9724	15.2726	14.5009	14	36.2126	1.86677	0.518161	3.60268	0.000157478	0.00507809	gene	1866355	1869966	-	SP_RS09855	SP_RS09855	CDS	DNA-directed RNA polymerase subunit beta	57	ACTTCGCGACTTGGATGAAGGAATGGACGAAGATGTCATCCACGTAGATGACCTTGA
NC_003028.3	784	1868616	1868670	-	33.2419	32.1338	37.1669	0	14.5009	7	20.6739	2.57284	0.751141	3.42524	0.000307124	0.00859561	gene	1866355	1869966	-	SP_RS09855	SP_RS09855	CDS	DNA-directed RNA polymerase subunit beta	55	CGTAATGTCCGTGAACGTATGTCTGTTCAGGACAATGAAGTCTTGACACCACAAC
NC_003028.3	786	1870131	1870213	-	444.61	326.479	272.557	181.882	174.011	147	257.757	1.02927	0.263059	3.9127	4.56341e-05	0.00206514	riboswitch	1870153	1870209	-		Lacto-rpoB			57	AATCATTTGTCGTAGGTTTTGTCTGAAATATTGTCCAGACAAGGCTCACAGCAGTTAAATCTTCTGAAAAAGTCAGATTTAGC
NC_003028.3	787	1870402	1870467	+	5394.88	4390.76	2996.06	1924.34	1794.49	1421	2986.92	1.28485	0.211785	6.06675	6.52609e-10	4.84019e-07	gene	1870382	1870452	+	SP_RS09860	SP_RS09860	tRNA	tRNA-Cys	51	AGGCACGGCTCTGCAAAAGCTTGATCGTCGGTTCAAATCCGTCTACCGCCTTCTATAACTTGATTT
NC_003028.3	791	1878403	1878454	-	60.9434	15.4242	7.22689	4.16524	2.41682	0	15.0294	3.68133	0.993462	3.70555	0.000105464	0.00398021	gene	1878056	1878739	-	SP_RS09915	SP_RS09915	CDS	Bax inhibitor-1/YccA family protein	52	CTTAGTTTTGTGGTGGCTTTCTATACTCCGGGTACAGTTTTATCTGCCTTTG
NC_003028.3	793	1896593	1896648	-	141.278	151.672	122.857	38.8756	64.0457	47	94.288	1.48586	0.347382	4.27731	9.45818e-06	0.000705401	intergenic									CCAAACGAATTCTATCAAAAATCAGTAGGAACTCGAGTCTACTGATTTTTATTTTT
NC_003028.3	794	1896795	1896860	-	80.3345	92.5453	57.8151	6.94207	19.3345	23	46.6619	2.26168	0.505181	4.47696	3.78561e-06	0.000330313	intergenic									ATAGTAAAGTATGTTTAGTAACTGATCACTTTATAGCCGGCTAAACGAATACAAAATCTATGAGGA
NC_003028.3	796	1900816	1900876	-	145.433	74.5504	84.6578	44.4293	44.7111	30	70.6303	1.31839	0.389846	3.38181	0.000360049	0.00967979	intergenic									GTTTGGGTTTGATATGGGGACTTGGAAGGTTAAAAAAGTCCAAGGCGTGGACTTGGATTCC
NC_003028.3	797	1900905	1900997	-	220.227	159.384	158.992	41.6524	60.4205	42	113.779	1.89787	0.343501	5.52507	1.64676e-08	5.6306e-06	intergenic									GGAACTTCCATGGTATCAAGGAAATAGGCTGTTTCCTCTAAAGTATCGGTTCCGTGTGTGATCACCACTCCATCGTAGTTATCTGCTTCCTCT
NC_003028.3	798	1900905	1900989	+	124.657	91.26	97.0468	33.322	49.5448	13	68.1384	1.84761	0.439276	4.20603	1.29947e-05	0.00085203	gene	1900696	1901658	+	SP_RS10040	SP_RS10040	CDS	asparaginase	85	AGAGGAAGCAGATAACTACGATGGAGTGGTGATCACACACGGAACCGATACTTTAGAGGAAACAGCCTATTTCCTTGATACCATG
NC_003028.3	801	1901085	1901140	+	78.9494	46.2727	41.2965	23.603	18.1261	11	36.5413	1.66505	0.493463	3.37422	0.000370131	0.00984981	gene	1900696	1901658	+	SP_RS10040	SP_RS10040	CDS	asparaginase	56	AGTGGCCAGCGATGACAGGGCTGCTGACAAAGGAGTTTTGGTCGTTATGAACGATG
NC_003028.3	802	1901165	1901231	-	163.439	106.684	96.0144	37.4872	51.9616	17	78.7644	1.86019	0.40257	4.62078	1.91149e-06	0.000190435	intergenic									ATGATGAGACCAAGGGGGCCATGTGTTGGAGTCTGGAAGGTGCTGACATTAGTCGTATGTGTTTTGG
NC_003028.3	804	1901263	1901324	-	81.7195	37.2752	46.4586	19.4378	15.7093	10	35.1001	1.84937	0.515041	3.59072	0.000164886	0.00523973	intergenic									TAAGCCGAGATGATAGGGACTAAACCTTGTATGTGATCAAGGTCAAAGCGAACACGAGGTTC
NC_003028.3	806	1901442	1901475	-	139.893	107.97	89.8199	37.4872	48.3364	28	75.251	1.57426	0.377311	4.17231	1.50763e-05	0.000953883	intergenic									TACCAGAGCGACTGGAATTCCTTTTTGCAGAAGG
NC_003028.3	808	1901568	1901626	-	149.588	101.543	77.4309	48.5945	59.2121	29	77.5614	1.26715	0.374286	3.38551	0.000355236	0.00958061	intergenic									CTGTTAGTCCGGCATTGAGGGCGATGAGGAGTTTCAAGCGAGCTTTTTGGGCGTTGAGT
NC_003028.3	810	1901650	1901716	+	167.594	105.399	96.0144	49.9829	27.7934	26	78.7973	1.84793	0.368454	5.01537	2.64663e-07	4.47247e-05	gene	1900696	1901658	+	SP_RS10040	SP_RS10040	CDS	asparaginase	9	GAAGGCTAATACTCTTCGAAAATCTCTGCAAACCACGTCACGTCGCCTTACCGTATGTATGGTTACT
NC_003028.3	811	1901660	1901711	-	254.854	134.962	153.829	68.0323	51.9616	37	116.773	1.78159	0.331648	5.37194	3.89475e-08	9.99901e-06	gene	1901687	1902250	-	SP_RS10045	SP_RS10045	CDS	hypothetical protein	25	CCATACATACGGTAAGGCGACGTGACGTGGTTTGCAGAGATTTTCGAAGAGT
NC_003028.3	812	1902190	1902252	-	278.401	158.098	152.797	74.9744	94.2559	72	138.421	1.23735	0.329376	3.75665	8.61012e-05	0.00342098	gene	1901687	1902250	-	SP_RS10045	SP_RS10045	CDS	hypothetical protein	61	TAATGAATACCATAGAGCGGACTAGGCGGCTGATTAAAGGCTGCGCAACACACTGTTTTGAGG
NC_003028.3	814	1907954	1908005	-	54.018	51.4141	35.102	2.77683	8.45887	6	26.295	3.01918	0.649622	4.64759	1.67919e-06	0.000172546	intergenic									CTAGATATTATATACATTAAGAGGGAATCAGTTTGGTTCTCTCTTTTTTGAT
NC_003028.3	817	1918936	1919010	-	389.207	313.626	275.654	137.453	123.258	112	225.2	1.38255	0.267352	5.17125	1.16269e-07	2.54927e-05	gene	1918942	1919949	-	SP_RS10185	SP_RS10185	CDS	type I glyceraldehyde-3-phosphate dehydrogenase	69	GACAACGAAATGTCATACACTGCACAACTTGTTCGTACTCTTGAATACTTCGCAAAAATTGCTAAATAATTCTTG
NC_003028.3	818	1919017	1919071	-	203.606	140.103	119.76	41.6524	59.2121	47	101.889	1.61505	0.356126	4.53507	2.87927e-06	0.000265091	gene	1918942	1919949	-	SP_RS10185	SP_RS10185	CDS	type I glyceraldehyde-3-phosphate dehydrogenase	55	AACTCAAACTAAAGTTCTTGACGTTGACGGTAAACAATTGGTTAAAGTTGTATCA
NC_003028.3	821	1919245	1919341	-	403.057	349.616	283.913	154.114	134.133	175	249.972	1.1521	0.277022	4.15888	1.59908e-05	0.000974781	gene	1918942	1919949	-	SP_RS10185	SP_RS10185	CDS	type I glyceraldehyde-3-phosphate dehydrogenase	97	TGCAAACATCGTTCCTAACTCAACTGGTGCTGCAAAAGCTATCGGTCTTGTAATCCCAGAATTGAATGGTAAACTTGACGGATCTGCACAACGCGTT
NC_003028.3	822	1919415	1919479	-	141.278	105.399	83.6254	43.0409	42.2943	31	74.4396	1.48795	0.370816	4.01263	3.00227e-05	0.00151827	gene	1918942	1919949	-	SP_RS10185	SP_RS10185	CDS	type I glyceraldehyde-3-phosphate dehydrogenase	65	TCCAATGGCTAAAGCTCTTCAAGACAACTTTGGTGTTGTTGAAGGATTGATGACTACTATCCACG
NC_003028.3	823	1919649	1919742	-	313.027	237.79	178.607	63.8671	94.2559	107	165.758	1.43801	0.337773	4.25732	1.03446e-05	0.000740514	gene	1918942	1919949	-	SP_RS10185	SP_RS10185	CDS	type I glyceraldehyde-3-phosphate dehydrogenase	94	AAATTCATCAAAGTTTCTGCTGAACGTGATCCAGAACAAATCGACTGGGCTACTGACGGTGTAGAAATCGTTCTTGAAGCTACTGGTTTCTTTG
NC_003028.3	825	1919877	1919959	-	175.905	150.386	101.176	72.1976	38.6691	50	98.0557	1.41065	0.351555	4.01262	3.00243e-05	0.00151827	gene	1918942	1919949	-	SP_RS10185	SP_RS10185	CDS	type I glyceraldehyde-3-phosphate dehydrogenase	73	GAAATCACTAATGGTAGTTAAAGTTGGTATTAACGGTTTCGGACGTATCGGTCGTCTTGCTTTCCGTCGTATCCAAAACGTAG
NC_003028.3	828	1934001	1934059	-	51.2479	35.9899	42.3289	4.16524	4.83364	14	25.4276	2.5756	0.641849	4.01278	3.0004e-05	0.00151827	gene	1933726	1934136	-	SP_RS10250	SP_RS10250	CDS	membrane protein	59	TACCATTGTTTTCTGTGCTGTACTCGTCTTTTTTCTAAATATTCCAGGAAAAGGTGTCT
NC_003028.3	830	1955705	1955758	-	24.9314	33.4192	17.551	4.16524	1.20841	1	13.7125	3.68562	0.950211	3.87874	5.24989e-05	0.00234243	gene	1955168	1956226	-	SP_RS10390	SP_RS10390	CDS	alcohol dehydrogenase	54	GAAATTGGTGTCTTAAAAGGGAAAGTAGAACCTGGTTGCAGCGTAGCCATTATT
NC_003028.3	835	1968343	1968415	-	84.4897	59.1262	52.653	9.7189	13.2925	27	41.0467	2.00445	0.523653	3.82783	6.46399e-05	0.00271365	gene	1966877	1968361	-	SP_RS10445	SP_RS10445	CDS	threonine synthase	19	TTTCTGAAAAATCATGATATAATGGACGAGACTATAGATAAAGGATAGAGAGTAATGACATTAGTTTATCAAT
NC_003028.3	838	1970523	1970591	-	349.039	240.361	165.186	90.247	77.3382	59	163.529	1.69333	0.296576	5.70959	5.66247e-09	2.8272e-06	gene	1970583	1970656	-	SP_RS10495	SP_RS10495	tRNA	tRNA-Ile	9	TCGTGCCCATAGTGTTTAGTCCATTACTAGGGGATTGGAATATTATCTGTTCACTAAGAGGACACGGGC
NC_003028.3	839	1970645	1970707	-	210.532	149.101	144.538	47.2061	41.0859	30	103.744	2.09479	0.341574	6.13275	4.31856e-10	3.44203e-07	gene	1970583	1970656	-	SP_RS10495	SP_RS10495	tRNA	tRNA-Ile	12	GATTCTCGTCACCCGCTTTGAACTTTGTTCTTTGTACCAAGTTTTTGACTTGGGCGCGTAGCT
NC_003028.3	839	1970645	1970707	-	210.532	149.101	144.538	47.2061	41.0859	30	103.744	2.09479	0.341574	6.13275	4.31856e-10	3.44203e-07	gene	1970691	1970761	-	SP_RS10500	SP_RS10500	tRNA	tRNA-Gly	17	GATTCTCGTCACCCGCTTTGAACTTTGTTCTTTGTACCAAGTTTTTGACTTGGGCGCGTAGCT
NC_003028.3	841	1975709	1975761	-	106.651	89.9746	84.6578	12.4957	27.7934	39	60.0954	1.88597	0.452481	4.16806	1.53603e-05	0.000954066	gene	1974179	1975730	-	SP_RS10525	SP_RS10525	rRNA	16S ribosomal RNA	22	AGTGACAGAAATGAGTGAGAACTCAAACTTTTTAATGAGAGTTTGATCCTGGC
NC_003028.3	842	1975767	1975848	-	596.968	430.593	395.414	131.899	118.424	207	313.383	1.6503	0.295208	5.5903	1.13341e-08	4.45031e-06	intergenic									TTTGAAAACTGAACAAGACGAACCAATGTGCAGGGCGCTACAACATAAGTTGTAGTACTGAACAATGAAAAAAACAATAAAT
NC_003028.3	843	1975874	1975941	-	331.033	242.932	186.867	70.8091	58.0036	107	166.107	1.68678	0.340629	4.95196	3.6734e-07	5.5101e-05	intergenic									AACTTAAAAATCTTCAAAAAAAGTGTTGACAAGTGAAAGTGGCTGTGATATACTAATATAGTTGTCGC
NC_003028.3	844	1975936	1975990	-	254.854	129.821	141.441	79.1396	64.0457	79	124.717	1.18171	0.326278	3.62179	0.000146283	0.00493422	gene	1975986	1976057	-	SP_RS10530	SP_RS10530	tRNA	tRNA-Glu	5	GACTATGGTATGTTGCGGTTGGAACACTTGATGAAAAAAAGTTTAAAAAAACTTA
NC_003028.3	847	1990276	1990354	+	171.75	70.6944	74.3337	22.2146	47.128	22	68.02	1.73746	0.458995	3.78537	7.67412e-05	0.00310453	intergenic									TAGCGCATGGTTATAGGCTTTATCTTCAACTGTTAGTGGCTTGAGTTTGCTGGATTTACGTGGAGTTTGTGCTTGAGGA
NC_003028.3	852	2002165	2002232	-	101.111	47.558	52.653	20.8262	15.7093	23	43.4762	1.68524	0.472245	3.56857	0.000179466	0.00555931	ncRNA	2002165	2002195	-		R11			31	TACGGTAAGGCGATGCTGACGTGGTTTGAATTTGATTTTCATTGAGTATAATATGTAAACTTGAATAA
NC_003028.3	852	2002165	2002232	-	101.111	47.558	52.653	20.8262	15.7093	23	43.4762	1.68524	0.472245	3.56857	0.000179466	0.00555931	gene	2002188	2002373	-	SP_RS10660	SP_RS10660	CDS	hypothetical protein	45	TACGGTAAGGCGATGCTGACGTGGTTTGAATTTGATTTTCATTGAGTATAATATGTAAACTTGAATAA
NC_003028.3	857	2003167	2003228	-	159.284	75.8358	60.9123	34.7104	27.7934	33	65.256	1.51117	0.414614	3.64476	0.000133821	0.00462825	gene	2003048	2003587	-	SP_RS10670	SP_RS10670	CDS	5-formyltetrahydrofolate cyclo-ligase	62	TCTGGCTTTTACGACGAAAGGATATCGGATAGGATACGGTGGAGGCTATTATGACCGCTATC
NC_003028.3	860	2003770	2003792	-	60.9434	28.2777	20.6483	6.94207	1.20841	3	20.17	3.34135	0.771726	4.32971	7.46526e-06	0.000576077	gene	2003599	2004729	-	SP_RS10675	SP_RS10675	CDS	N-acetyldiaminopimelate deacetylase	23	TGATTGATATCGAACCTGCTATG
NC_003028.3	861	2003793	2003850	-	130.197	68.1237	66.0744	23.603	45.9196	19	58.8197	1.58985	0.453775	3.50362	0.000229491	0.00676315	gene	2003599	2004729	-	SP_RS10675	SP_RS10675	CDS	N-acetyldiaminopimelate deacetylase	58	AATCCAGCCTTGGCGCGTGAACTGATGGACTTCTTTGACGAAAAAGACGGAATCGAGT
NC_003028.3	865	2005607	2005673	-	300.562	209.512	206.483	104.131	106.34	89	169.338	1.24025	0.291446	4.2555	1.0429e-05	0.000740514	ncRNA	2005534	2005674	-		srn491			67	CACGGGGAGATAGTTGTGAAGAGTGTTTTTAGGTTGTATCGGTAGGGGCTTGCTTTTACCGACAGCA
NC_003028.3	868	2009390	2009457	+	58.1732	28.2777	20.6483	13.8841	4.83364	2	21.3028	2.55409	0.685962	3.72337	9.82889e-05	0.00378143	gene	2009308	2010564	+	SP_RS10695	SP_RS10695	CDS	tyrosine--tRNA ligase	68	AAGGTCAAGTTTCTTATTATACTGGCTACGATCCAACTGCTGACAGCCTTCACCTAGGCCACCTTGTC
NC_003028.3	870	2010035	2010116	+	109.421	77.1211	77.4309	33.322	30.2102	19	57.7509	1.69498	0.413939	4.09476	2.11298e-05	0.00121588	gene	2009308	2010564	+	SP_RS10695	SP_RS10695	CDS	tyrosine--tRNA ligase	82	AAAAGACTTCTCCATACGAAATGTACCAATTCTGGATGAACGTGATGGACGCTGACGCTGTTCGCTTCTTGAAAATCTTTAC
NC_003028.3	872	2010483	2010566	+	95.5703	60.4115	47.491	16.661	22.9598	11	42.3489	1.9957	0.485025	4.11463	1.93902e-05	0.00113535	gene	2009308	2010564	+	SP_RS10695	SP_RS10695	CDS	tyrosine--tRNA ligase	82	CTTGAGTGACGCTGATAAGTTAGAGAATGAACTGACTGTTATCCGTCGTGGGAAGAAAAAATACTTTGTATTGACTTACTAAAC
NC_003028.3	875	2014118	2014155	+	76.1792	35.9899	37.1669	13.8841	14.5009	7	30.7868	2.05183	0.556238	3.68877	0.000112672	0.00415517	intergenic									GAGCAACCTACGGCTAGTTTACTCTTTGATTTTCATTG
NC_003028.3	876	2025001	2025067	+	70.6389	37.2752	30.9724	11.1073	13.2925	3	27.7144	2.4208	0.611774	3.95701	3.79469e-05	0.00181574	gene	2024521	2025321	+	SP_RS10760	SP_RS10760	CDS	DUF1189 domain-containing protein	67	CAAAATCGTGTCTATATCAGCCTCTTCCTAGTTCTCGGTGCGAGCTTCCTCTTTGGTTTGAATTTCT
NC_003028.3	878	2036191	2036237	+	162.054	116.967	149.7	37.4872	58.0036	41	94.202	1.65657	0.36485	4.54041	2.80725e-06	0.000260256	gene	2036217	2036558	+	SP_RS10840	SP_RS10840	CDS	metal-sulfur cluster assembly factor	21	GATATTTATCACGTGGAGGGACTGCTATGAGAGACGATATCAAAATC
NC_003028.3	880	2036276	2036321	+	182.83	75.8358	68.1392	29.1567	22.9598	26	67.4869	1.92481	0.417333	4.61216	1.99252e-06	0.000195589	gene	2036217	2036558	+	SP_RS10840	SP_RS10840	CDS	metal-sulfur cluster assembly factor	46	AAAACTAGAGAAAGTTTTTGATACAGATGTGGAATTGGATGTTTAC
NC_003028.3	881	2036325	2036411	+	414.138	188.947	202.353	124.957	94.2559	91	185.942	1.29938	0.293653	4.42487	4.82508e-06	0.000397622	gene	2036217	2036558	+	SP_RS10840	SP_RS10840	CDS	metal-sulfur cluster assembly factor	87	CTAGGTCTGATTTATGAAATCAATCTGGATGAAACGGGGCTCTGCAAGATTGTCATGACCTTCACCGATACTGCCTGTGATTGCGCC
NC_003028.3	883	2036409	2036471	-	112.191	82.2625	73.3013	30.5451	38.6691	28	60.8282	1.44594	0.403993	3.57913	0.00017237	0.00537651	intergenic									GATATCTTTGATACCCTCGATTTGTTTCAGACCTGCCACGATTTCAATAGGCAGGCTTTCGGC
NC_003028.3	884	2036419	2036471	+	152.358	84.8332	102.209	54.1482	37.4607	33	77.3349	1.43811	0.366533	3.92355	4.36271e-05	0.00200999	gene	2036217	2036558	+	SP_RS10840	SP_RS10840	CDS	metal-sulfur cluster assembly factor	53	TGCCTATTGAAATCGTGGCAGGTCTGAAACAAATCGAGGGTATCAAAGATATC
NC_003028.3	885	2036503	2036565	+	121.887	52.6994	70.2041	20.8262	22.9598	12	50.096	2.09634	0.471207	4.44888	4.31587e-06	0.000366182	gene	2036217	2036558	+	SP_RS10840	SP_RS10840	CDS	metal-sulfur cluster assembly factor	56	AAATCACACGAATCAGTCGCTATGGCCGTATTGCCCTTGGACTACCACCTCGTTAAGCAGACC
NC_003028.3	886	2036540	2036586	-	91.4151	68.1237	80.5282	37.4872	25.3766	19	53.6551	1.59374	0.42721	3.73057	9.55219e-05	0.00371783	intergenic									TTTTCATCTTTAAAAGTGATTGGTCTGCTTAACGAGGTGGTAGTCCA
NC_003028.3	887	2036597	2036633	-	60.9434	26.9924	24.7779	9.7189	7.25046	6	22.6138	2.21167	0.634001	3.48844	0.000242926	0.0070655	intergenic									ACAGTGTTTTGAGCAACCTGCGGCTAGTTTTCTAGTT
NC_003028.3	888	2036608	2036667	+	112.191	60.4115	54.7179	33.322	8.45887	3	45.3502	2.73007	0.542212	5.03506	2.38854e-07	4.19566e-05	gene	2036580	2036834	+	SP_RS10845	SP_RS10845	CDS	hypothetical protein	60	TAGCCGCAGGTTGCTCAAAACACTGTTTTGAAGTTATGGATAGAACTGACGAAGTCAGCT
NC_003028.3	892	2036815	2036875	+	153.744	86.1186	114.598	27.7683	59.2121	32	78.9067	1.59839	0.419725	3.80818	6.99961e-05	0.00286641	gene	2036580	2036834	+	SP_RS10845	SP_RS10845	CDS	hypothetical protein	20	GCAAGGCGACGTTGACGTGATTTGAAGAGATTTTCGAGTATGAGTTTATTTTTTACCTGAC
NC_003028.3	893	2036869	2036937	-	185.6	107.97	117.695	62.4787	61.6289	32	94.5621	1.41519	0.360361	3.92715	4.29798e-05	0.0019998	gene	2036860	2038563	-	SP_RS10850	SP_RS10850	CDS	dihydroxy-acid dehydratase	69	TATGCCCACATCGTATCATCTGCTTCACGCGGAGCCGTGACAGACTTCTGGAATATGGACAAGTCAGGT
NC_003028.3	894	2036891	2036950	+	173.135	92.5453	91.8847	45.8177	31.4186	25	76.6335	1.78842	0.373215	4.79193	8.25915e-07	0.000100236	intergenic									AAGTCTGTCACGGCTCCGCGTGAAGCAGATGATACGATGTGGGCATATTTACCGAGGACA
NC_003028.3	898	2037103	2037191	-	501.398	287.919	257.071	199.932	148.634	116	251.826	1.14462	0.263381	4.34586	6.93652e-06	0.000543454	gene	2036860	2038563	-	SP_RS10850	SP_RS10850	CDS	dihydroxy-acid dehydratase	89	GTAAAGGTCAGGGAGATAAGGTGGCCCTCTTGACGGACGGACGTTTCTCTGGTGGTACTTATGGTCTGGTTGTTGGACATATCGCTCCT
NC_003028.3	900	2037262	2037319	-	148.203	89.9746	82.593	44.4293	48.3364	19	72.0894	1.56847	0.398181	3.9391	4.08943e-05	0.00194284	gene	2036860	2038563	-	SP_RS10850	SP_RS10850	CDS	dihydroxy-acid dehydratase	58	AGAAGATGCGATTCAGGCCGTTCTGACAGATGAAATCGTTGATGGCGATGTAGTCGTT
NC_003028.3	901	2037322	2037388	+	242.388	151.672	136.278	73.586	70.0877	25	116.502	1.73602	0.352802	4.92066	4.31266e-07	6.14762e-05	intergenic									TGAGTCAAAGACCTTAGCTGGCCCAACGTGACGACGCACTTTAACACCTGATACCTTGGCAACTGCA
NC_003028.3	902	2037380	2037442	-	168.979	80.9772	77.4309	49.9829	39.8775	27	74.0413	1.43873	0.379325	3.79288	7.44548e-05	0.0030304	gene	2036860	2038563	-	SP_RS10850	SP_RS10850	CDS	dihydroxy-acid dehydratase	63	AAAACGTGCGGATGGTCCGCTTATCATCTTGAACGGGAACCTTGCTCCTGACGGTGCAGTTGC
NC_003028.3	903	2037412	2037463	+	103.881	55.2701	43.3613	18.0494	22.9598	16	43.2536	1.73777	0.480787	3.61442	0.000150509	0.00499311	intergenic									CAAGATGATAAGCGGACCATCCGCACGTTTTGGATTTTCAAGTGGCATGATA
NC_003028.3	904	2037470	2037554	-	296.407	200.515	171.38	66.6439	77.3382	49	143.547	1.77523	0.315435	5.62789	9.12161e-09	3.80542e-06	gene	2036860	2038563	-	SP_RS10850	SP_RS10850	CDS	dihydroxy-acid dehydratase	85	GTTTCCTTCACGGAGATCGCATCACATGTACTGGTAAGACTGTAGCTGAAAACTTGGCTGACTTTGCAGACTTGACTCCAGGCCA
NC_003028.3	906	2037559	2037612	-	137.123	86.1186	75.3661	27.7683	43.5027	17	64.4797	1.79368	0.424157	4.22882	1.17459e-05	0.000787978	gene	2036860	2038563	-	SP_RS10850	SP_RS10850	CDS	dihydroxy-acid dehydratase	54	CAAGACCTCTACGAAGTCGGTGGTGTCCCTGCGGTTATGAAGTATTTGTTGGCA
NC_003028.3	908	2037622	2037685	-	210.532	131.106	133.181	73.586	59.2121	48	109.269	1.38048	0.326233	4.23158	1.16029e-05	0.000782316	gene	2036860	2038563	-	SP_RS10850	SP_RS10850	CDS	dihydroxy-acid dehydratase	64	TGAGGACTTCAATACGATTCAAGAACGTGTGCCTCACTTGGCCGACTTGAAACCATCTGGTCAG
NC_003028.3	911	2038001	2038063	-	242.388	131.106	167.251	63.8671	49.5448	47	116.86	1.72483	0.326753	5.27868	6.50596e-08	1.55097e-05	gene	2036860	2038563	-	SP_RS10850	SP_RS10850	CDS	dihydroxy-acid dehydratase	63	TGAAGGTATCGGAAAATGGAACCACGGTGACATGACAGCTGAGGACGTGAAACGTCTTGAATG
NC_003028.3	912	2038142	2038201	-	182.83	104.114	103.241	48.5945	38.6691	29	84.4081	1.72697	0.361309	4.77975	8.77574e-07	0.000104604	gene	2036860	2038563	-	SP_RS10850	SP_RS10850	CDS	dihydroxy-acid dehydratase	60	TATCGGTGGCTGTGACAAGAACATGCCTGGATCTATGATTGCTATTGCTAATATGGATAT
NC_003028.3	913	2038283	2038354	-	168.979	83.5479	109.436	47.2061	44.7111	21	79.1467	1.69933	0.398289	4.26657	9.92509e-06	0.000724044	gene	2036860	2038563	-	SP_RS10850	SP_RS10850	CDS	dihydroxy-acid dehydratase	72	AGGCGCTTGGCCTGTACAGTTTGGAACCATTACCGTAGCGGACGGGATCGCTATGGGAACGCCTGGTATGCG
NC_003028.3	914	2038417	2038477	-	236.848	123.394	118.727	63.8671	64.0457	44	108.48	1.42519	0.342297	4.16359	1.56642e-05	0.000968133	gene	2036860	2038563	-	SP_RS10850	SP_RS10850	CDS	dihydroxy-acid dehydratase	61	TATGACAGATAAGGACTTTGAAACATCGATTGTGGGAGTGATTTCGACTTGGGCGGAAAAT
NC_003028.3	917	2045872	2045941	+	150.973	158.098	91.8847	43.0409	10.8757	34	81.4788	2.26262	0.448198	5.04826	2.22925e-07	4.1289e-05	gene	2045817	2045999	+	SP_RS10890	SP_RS10890	CDS	50S ribosomal protein L32	70	ACTACAAAGTAACAGCTCCATCTGTAAACTTTGACGAAACTACTGGAGATTACTCACGTTCTCACCGTGT
NC_003028.3	918	2045943	2046010	+	62.3285	74.5504	67.1068	8.33049	24.1682	18	42.4141	2.07395	0.487795	4.25168	1.06086e-05	0.000740514	gene	2045817	2045999	+	SP_RS10890	SP_RS10890	CDS	50S ribosomal protein L32	57	TCACTTAAAGGATACTACAAAGGACGTAAAATCACTAAAGCTGCATCAGCTGAATAATAGAAGGGAGA
NC_003028.3	920	2069769	2069855	-	59.5583	37.2752	29.94	11.1073	4.83364	0	23.7857	3.35611	0.735523	4.56289	2.52277e-06	0.000242294	intergenic									TGACTTCGTCAGTTCTATCTGCAACCTCAAAACGGTGTTTTGAGCAACCTGTGGCTAGTTTCCTAATTTGCTCTTTGATTTTCATTG
NC_003028.3	922	2086112	2086183	+	204.991	128.535	104.274	24.9915	60.4205	50	95.5354	1.67142	0.413663	4.04055	2.66634e-05	0.00143422	ncRNA	2086088	2086325	+		SpF66_sRNA			72	CGTGAGAGGAGGTGAAACTAATGAGCCTTATCATAGAGCTCGCTCTTACTATTATAGCGGATGTTATAGCTG
NC_003028.3	923	2086185	2086264	+	785.339	520.568	519.304	234.642	264.642	177	416.916	1.42359	0.25806	5.51648	1.72925e-08	5.6306e-06	ncRNA	2086088	2086325	+		SpF66_sRNA			80	AATTATCTTGTATTTCGTCTGCAGATGGCTAGATAGTAAGGAGTAGACCGACTGACTAGCCTATAAACACCCGTTAAATC
NC_003028.3	925	2109843	2109911	-	132.967	100.257	88.7875	22.2146	42.2943	42	71.4202	1.59503	0.412147	3.87004	5.44081e-05	0.00237555	intergenic									TAGATTAAAAAATAACTCTGTAATCTCTAGCCGGATTTATAGCGCTAGAGACTACGGAGTTTTTTTGAT
NC_003028.3	931	2110548	2110609	+	106.651	66.8383	56.7827	31.9335	12.0841	6	46.7149	2.40646	0.492183	4.88936	5.05816e-07	6.62024e-05	intergenic									AGCCTGTTTTTGGAGTAGATGGTTGTGCTGGTTTTTCAGTTTTTGGCGGTTGCTGTTGAGTC
NC_003028.3	932	2110602	2110671	-	81.7195	47.558	42.3289	6.94207	9.66727	18	34.3693	2.27771	0.569806	3.99733	3.20301e-05	0.00159479	gene	2110015	2112096	-	SP_RS11185	SP_RS11185	CDS	YSIRK-type signal peptide-containing protein	70	CCAGCTGATCAACAAGCTGAAGAAGACTATGCTCGTAGATCAGAAGAAGAATATAATCGCTTGACTCAAC
NC_003028.3	939	2113949	2113997	+	33.2419	17.9949	19.6158	0	1.20841	4	12.6768	3.7801	1.0335	3.65756	0.000127313	0.00449638	intergenic									ATACTCCGTAAACACTCTTGCGCTCTCATTAAACTTTTCCCCCTCCAGT
NC_003028.3	941	2114939	2114991	-	486.162	255.785	258.103	130.511	151.051	102	230.602	1.33188	0.297739	4.47331	3.85087e-06	0.000331672	pseudogene	2114912	2115035	-	SP_RS12550	SP_RS12550	CDS	hypothetical protein	53	AAAACACTGTTTTGAGGTTGTAGATAGAGCTGACGTGGTTTGAAGAGATTTTC
NC_003028.3	943	2115260	2115323	-	210.532	116.967	98.0792	26.3799	45.9196	17	85.8129	2.26661	0.409835	5.53054	1.59621e-08	5.60775e-06	intergenic									GCAGGTTGCTCAAAACACTGGTTTGAGGTTGCAGATAGAGCTGACGTGGTTTGAAGAGATTTTC
NC_003028.3	946	2117351	2117423	-	74.7942	48.8434	50.5882	19.4378	26.585	10	38.3748	1.69585	0.5039	3.36545	0.000382099	0.00996294	gene	2115408	2117840	-	SP_RS11210	SP_RS11210	CDS	ATP-dependent Clp protease ATP-binding subunit	73	ATTGCTGCTCTTCGTCGAAATTTAGAAGAACGGGCAGGCTGGACTCGTGAAGATCTCAAGGCTTTACGCCAAC
NC_003028.3	953	2134329	2134415	-	181.445	146.53	118.727	49.9829	29.0018	65	98.4479	1.66279	0.376243	4.41944	4.94776e-06	0.000405231	gene	2134264	2135043	-	SP_RS11310	SP_RS11310	CDS	30S ribosomal protein S2	87	TTAAATTGATCACAGCTAAATTGGCTGACGCTATTATCGAAGGACGTCAAGGTGAGGATGCAGTAGCAGTTGAAGCAGAATTTGCAG
NC_003028.3	954	2134654	2134726	-	59.5583	56.5555	51.6206	24.9915	4.83364	9	34.4266	2.32951	0.569334	4.09163	2.14172e-05	0.00121977	gene	2134264	2135043	-	SP_RS11310	SP_RS11310	CDS	30S ribosomal protein S2	73	AATCCAAAAACGTATCGCTCGTTTGAAAGAAATTAAACGTATGGAAGAAGATGGAACTTTCGAAGTTCTTCCT
NC_003028.3	955	2134741	2134791	-	40.1672	50.1287	33.0372	11.1073	15.7093	1	25.1916	2.45402	0.66293	3.70178	0.000107045	0.00401419	gene	2134264	2135043	-	SP_RS11310	SP_RS11310	CDS	30S ribosomal protein S2	51	GTACGTTCAGGTCAATACTTCATCAACCACCGTTGGTTGGGTGGAACTCTT
NC_003028.3	956	2134866	2134969	-	146.818	123.394	65.042	18.0494	14.5009	33	66.8007	2.3242	0.473468	4.90888	4.57988e-07	6.1759e-05	gene	2134264	2135043	-	SP_RS11310	SP_RS11310	CDS	30S ribosomal protein S2	104	TAAGATGGCTAAGTACATCTTTACTGAACGTAACGGAATCCACGTTATCGACTTGCAACAAACTGTAAAATACGCTGACCAAGCATACGACTTCATGCGTGATG
NC_003028.3	959	2141422	2141502	-	85.8748	48.8434	83.6254	19.4378	27.7934	23	48.0958	1.60525	0.459782	3.49132	0.000240317	0.00702019	gene	2140901	2141731	-	SP_RS11350	SP_RS11350	CDS	helix-turn-helix domain-containing protein	81	ATGATTCTGGGAGTATGATTACTTATGAGGAAGTAGATGTTGATGAAGATGAGTTGACAGGTCGTAGACGTTCAAGTAAGA
NC_003028.3	963	2145452	2145502	-	66.4837	35.9899	28.9076	4.16524	12.0841	9	26.1051	2.29628	0.637186	3.60379	0.000156807	0.00507809	intergenic									TGACAGAAGATTGATAGGATATTGACAACTCTTCGATCTGATTAGAGAGTT
NC_003028.3	965	2146016	2146060	-	51.2479	44.9873	27.8751	2.77683	4.83364	5	22.7868	3.22759	0.706129	4.57082	2.42907e-06	0.000234986	gene	2145972	2147450	-	SP_RS11375	SP_RS11375	CDS	IMP dehydrogenase	45	AATTTATTGAAATGTCTGGTGCTGGTTTGAAAGAAAGCCATCCTC
NC_003028.3	966	2146067	2146145	-	60.9434	64.2676	51.6206	24.9915	6.04205	18	37.6442	1.96071	0.533468	3.6754	0.000118737	0.00430736	gene	2145972	2147450	-	SP_RS11375	SP_RS11375	CDS	IMP dehydrogenase	79	ATTGTTTTCCAAATGATTGGTGGTATTCGCTCTGGTATGGGTTACTGTGGTGCAGCTAACCTTAAAGAACTACACGATA
NC_003028.3	967	2146150	2146198	-	52.6329	65.553	48.5234	16.661	20.543	10	35.6522	1.86217	0.503738	3.69671	0.000109208	0.00406108	gene	2145972	2147450	-	SP_RS11375	SP_RS11375	CDS	IMP dehydrogenase	49	TTGTTCCAGAAGGAATTGAAGGTCGTGTTGCTTATAAAGGAGCGGCAGC
NC_003028.3	968	2146507	2146600	-	181.445	138.818	111.501	63.8671	67.6709	42	100.884	1.31546	0.33525	3.92382	4.35781e-05	0.00200999	gene	2145972	2147450	-	SP_RS11375	SP_RS11375	CDS	IMP dehydrogenase	94	CTACTGCTGAAGGTGCACGTGCCCTTTATGAAGCGGGTGTAGACGTTGTTAAGGTTGGTATTGGACCAGGTTCTATCTGTACTACTCGTGTGAT
NC_003028.3	973	2155414	2155473	-	795.034	496.146	459.424	223.535	298.477	232	417.436	1.17882	0.275583	4.27755	9.44813e-06	0.000705401	gene	2155463	2155536	-	SP_RS11415	SP_RS11415	tRNA	tRNA-Asn	11	TACTGGCGGAGTATAGATAAAAGGGAACACAGCTGTGTTCCTCTTTTTGTATCAATTTGT
