# Supplementary material for: Grad‐seq in a Gram‐positive bacterium reveals exonucleolytic sRNA activation in competence control
Source: EMBO J. 2020 Mar 30;39(9):e103852. doi: 10.15252/embj.2019103852 (PMC7196914; doi:10.15252/embj.2019103852)
Supplement: Supplementary file 9 — Dataset EV5 [file EMBJ-39-e103852-s009.zip › README.txt]

Dataset EV5

This table contains the peaks identified by Cbf1 CLIP-seq.
